# Supplementary material for: Screening of wild species and transcriptome profiling to identify differentially regulated genes in response to late blight resistance in potato
Source: Front Plant Sci. 2023 Jul 12;14:1212135. doi: 10.3389/fpls.2023.1212135 (PMC10368984; doi:10.3389/fpls.2023.1212135)
Supplement: Supplementary file 1 [file DataSheet_1.zip]

Archive with 22 entries (20 files):
- Suppl. files_R1_10-6-23/
- Suppl. files_R1_10-6-23/Excel Datasets 1-15/
- Suppl. files_R1_10-6-23/Excel Datasets 1-15/Dataset 1. PIN45_DEG.xlsx
- Suppl. files_R1_10-6-23/Excel Datasets 1-15/Dataset 10. PLD47_GO.xlsx
- Suppl. files_R1_10-6-23/Excel Datasets 1-15/Dataset 11_PIN45_KEGG.xlsx
- Suppl. files_R1_10-6-23/Excel Datasets 1-15/Dataset 12_CPH62_KEGG.xlsx
- Suppl. files_R1_10-6-23/Excel Datasets 1-15/Dataset 13. JAM07_KEGG.xlsx
- Suppl. files_R1_10-6-23/Excel Datasets 1-15/Dataset 14. MCD24_KEGG.xlsx
- Suppl. files_R1_10-6-23/Excel Datasets 1-15/Dataset 15. PLD47_KEGG.xlsx
- Suppl. files_R1_10-6-23/Excel Datasets 1-15/Dataset 2. CPH62_DEG.xlsx
- Suppl. files_R1_10-6-23/Excel Datasets 1-15/Dataset 3. JAM07_DEG.xlsx
- Suppl. files_R1_10-6-23/Excel Datasets 1-15/Dataset 4. MCD24_DEG.xlsx
- Suppl. files_R1_10-6-23/Excel Datasets 1-15/Dataset 5. PLD47_DEG.xlsx
- Suppl. files_R1_10-6-23/Excel Datasets 1-15/Dataset 6_PIN45_GO.xlsx
- Suppl. files_R1_10-6-23/Excel Datasets 1-15/Dataset 7_CPH62_GO.xlsx
- Suppl. files_R1_10-6-23/Excel Datasets 1-15/Dataset 8. JAM07_GO.xlsx
- Suppl. files_R1_10-6-23/Excel Datasets 1-15/Dataset 9. MCD24_GO.xlsx
- Suppl. files_R1_10-6-23/Suppl. Fig. S6_map04626_plant pathogen inter..png
- Suppl. files_R1_10-6-23/Suppl. Fig. S7_map04016_Plant pathogen inter..png
- Suppl. files_R1_10-6-23/Suppl. Figs. Heat maps.pptx
- Suppl. files_R1_10-6-23/Suppl. Table S1_21-4-23.docx
- Suppl. files_R1_10-6-23/Thumbs.db
