# Supplementary material for: Screening of wild species and transcriptome profiling to identify differentially regulated genes in response to late blight resistance in potato
Source: Front Plant Sci. 2023 Jul 12;14:1212135. doi: 10.3389/fpls.2023.1212135 (PMC10368984; doi:10.3389/fpls.2023.1212135)
Supplement: Supplementary file 1 [file DataSheet_1.zip › Suppl. files_R1_10-6-23/Excel Datasets 1-15/Dataset 1. PIN45_DEG.xlsx]

## Sheet: Upregulated
Gene_Name/ID	Locus	log2Foldchange	Pvalue	Gene_Description
PGSC0003DMG400004458	Chr_ST4.03ch07:31603458-31605657	7.0459	0.00975	Light-harvesting complex I protein Lhca5
PGSC0003DMG400024281	Chr_ST4.03ch12:5776515-5780741	6.71582	0.00755	Gamma aminobutyrate transaminase isoform2
PGSC0003DMG400029934	Chr_ST4.03ch08:35730231-35732357	6.60224	0.00305	Sphingolipid delta-8 desaturase
PGSC0003DMG400020934	Chr_ST4.03ch04:21075744-21076282	6.35245	0.02265	DNA-binding protein S1FA
PGSC0003DMG400006319	Chr_ST4.03ch01:66544366-66552432	5.90919	0.0119	Beta-glucosidase 01
PGSC0003DMG400002173	Chr_ST4.03ch09:1075675-1079306	5.75103	0.00645	Rop guanine nucleotide exchange factor
PGSC0003DMG400008301	Chr_ST4.03ch02:30141195-30142231	5.72333	0.02445	Chlorophyll a/b binding protein
PGSC0003DMG400016616	Chr_ST4.03ch09:60536375-60538029	5.59567	0.0135	Cytochrome P450
PGSC0003DMG400002880	Chr_ST4.03ch12:2714288-2715753	5.58834	0.00925	Proline-rich protein
PGSC0003DMG400032149	Chr_ST4.03ch01:1793982-1798785	5.55138	0.0351	Structural molecule
PGSC0003DMG400019149	Chr_ST4.03ch10:50945735-50948506	5.54016	0.01665	Ribulose bisphosphate carboxylase/oxygenase activase, chloroplastic
PGSC0003DMG400017662,PGSC0003DMG402017656	Chr_ST4.03ch09:43838083-43847963	5.48324	0.0198	#N/A
PGSC0003DMG400014850	Chr_ST4.03ch08:2735626-2736367	5.41261	0.00055	Proline-rich protein
PGSC0003DMG400012224	Chr_ST4.03ch08:56805296-56806504	5.30952	0.01725	Electron carrier
PGSC0003DMG402019255	Chr_ST4.03ch07:54348410-54350031	5.25035	0.01275	Pectinesterase
PGSC0003DMG400039047	Chr_ST4.03ch12:9777797-9778391	5.18117	0.0143	Conserved gene of unknown function
PGSC0003DMG400016240	Chr_ST4.03ch11:3026068-3033902	5.02399	0.01425	Beta-hexosaminidase
PGSC0003DMG400033028	Chr_ST4.03ch06:52130165-52135413	4.97105	0.0334	Betaine aldehyde dehyrogenase
PGSC0003DMG400018990	Chr_ST4.03ch01:76618566-76621581	4.96786	0.02435	Alpha-L-fucosidase 2
PGSC0003DMG400008850	Chr_ST4.03ch09:2039526-2046175	4.87669	0.00385	Short-chain dehydrogenase
PGSC0003DMG402010883	Chr_ST4.03ch06:5965435-5966610	4.85362	0.0151	MYB transcription factor MYB139
PGSC0003DMG400027916	Chr_ST4.03ch04:51913242-51916631	4.84902	0.0264	Inositol-3-phosphate synthase
PGSC0003DMG400027722	Chr_ST4.03ch03:35562832-35565426	4.83439	0.03595	Ankyrin repeat-containing protein
PGSC0003DMG401015876	Chr_ST4.03ch04:1247704-1251736	4.8044	0.02035	Conserved gene of unknown function
PGSC0003DMG400002186	Chr_ST4.03ch11:18648725-18658008	4.78962	0.01795	Serine/threonine-protein kinase Aurora-3
PGSC0003DMG400007188	Chr_ST4.03ch10:59600045-59602799	4.68439	0.02105	Desaturase
PGSC0003DMG400027327	Chr_ST4.03ch11:4344684-4351245	4.65275	0.0137	Protein tyrosine phosphatase
PGSC0003DMG400004301	Chr_ST4.03ch12:6238849-6240548	4.63965	0.02315	Chlorophyll a,b binding protein type I
PGSC0003DMG400017556	Chr_ST4.03ch06:43260200-43261970	4.61401	0.01975	Photosystem II 22 kDa protein, chloroplastic
PGSC0003DMG400027276	Chr_ST4.03ch04:10137639-10143624	4.61371	0.0226	Mg protoporphyrin IX chelatase
PGSC0003DMG400014299	Chr_ST4.03ch03:43104037-43104540	4.59199	0.03105	40S ribosomal protein S15a-1
PGSC0003DMG400013551	Chr_ST4.03ch07:40382139-40384407	4.56347	0.0265	Bacterioferritin comigratory protein
PGSC0003DMG400002519	Chr_ST4.03ch03:60597039-60599222	4.5403	0.0178	Zinc finger protein
PGSC0003DMG400022263	Chr_ST4.03ch07:55888668-55891111	4.53754	0.0323	Fructose-bisphosphate aldolase
PGSC0003DMG400012826	Chr_ST4.03ch03:1799685-1802818	4.48396	0.0232	Auxin repressed/dormancy associated protein
PGSC0003DMG400012888	Chr_ST4.03ch09:47584675-47587482	4.47026	0.00325	MRNA binding protein
PGSC0003DMG400018678	Chr_ST4.03ch03:2976442-2982482	4.46431	0.0072	Auxin
PGSC0003DMG400029978	Chr_ST4.03ch02:3745276-3750686	4.4608	0.03535	Conserved gene of unknown function
PGSC0003DMG400022953	Chr_ST4.03ch02:32668438-32671415	4.44671	0.0238	Pyruvate decarboxylase
PGSC0003DMG400005931	Chr_ST4.03ch06:54670202-54676242	4.42904	0.0231	Sterol delta-7 reductase DWF5
PGSC0003DMG400000493	Chr_ST4.03ch02:47048112-47051618	4.42581	0.02185	Carbonic anhydrase
PGSC0003DMG400019000	Chr_ST4.03ch11:18349090-18353286	4.41443	0.0252	Photoreceptor-interacting protein
PGSC0003DMG400008564	Chr_ST4.03ch12:1010683-1012186	4.38219	0.0039	Chlorophyll a-b binding protein 13, chloroplastic
PGSC0003DMG400024105	Chr_ST4.03ch04:59951964-59956851	4.37692	0.03885	Conserved gene of unknown function
PGSC0003DMG400020136	Chr_ST4.03ch06:58936956-58943104	4.37389	0.0287	Sulfate/bicarbonate/oxalate exchanger and transporter sat-1
PGSC0003DMG400041767	Chr_ST4.03ch06:52596633-52598067	4.35828	0.0235	Elongation factor TuB, chloroplastic
PGSC0003DMG400000575	Chr_ST4.03ch03:46646918-46651119	4.33856	0.02685	DNA mismatch repair muts family protein
PGSC0003DMG400015011	Chr_ST4.03ch04:9207271-9212936	4.31916	0.03795	Immunophilin
PGSC0003DMG400017958	Chr_ST4.03ch01:64078212-64087328	4.31561	0.0249	Nucleotide pyrophosphatase/phosphodiesterase
PGSC0003DMG400002835	Chr_ST4.03ch04:404796-407308	4.31023	0.03395	Homeobox protein
PGSC0003DMG400006024	Chr_ST4.03ch11:8362115-8364823	4.30978	0.02895	Cytochrome P450
PGSC0003DMG400016650	Chr_ST4.03ch06:33813804-33815587	4.30058	0.01755	Expansin
PGSC0003DMG400014394	Chr_ST4.03ch10:1294581-1298224	4.25079	0.02965	Conserved gene of unknown function
PGSC0003DMG400009638	Chr_ST4.03ch00:20932286-20933340	4.24176	0.02545	Sinapyl alcohol dehydrogenase 2
PGSC0003DMG400028584	Chr_ST4.03ch01:76467252-76469640	4.24058	0.02905	Coleoptile phototropism protein 1
PGSC0003DMG400026401	Chr_ST4.03ch02:41420744-41423455	4.21765	0.0398	Delta(7)-sterol-C5(6)-desaturase
PGSC0003DMG400029399	Chr_ST4.03ch12:57566019-57570095	4.20808	0.02435	PsbP domain-containing protein 3, chloroplastic
PGSC0003DMG400018811	Chr_ST4.03ch08:33196292-33204108	4.1868	0.0268	Erecta
PGSC0003DMG400028326	Chr_ST4.03ch05:304896-308546	4.18266	0.0348	Ankyrin repeat family protein
PGSC0003DMG400022495	Chr_ST4.03ch01:75764522-75770351	4.17544	0.02565	Esterase/lipase/thioesterase family protein
PGSC0003DMG400006084	Chr_ST4.03ch09:55180321-55183701	4.16796	0.0486	Conserved gene of unknown function
PGSC0003DMG400011475	Chr_ST4.03ch04:6324433-6326757	4.13623	0.0291	Pentatricopeptide repeat-containing protein
PGSC0003DMG400030896	Chr_ST4.03ch07:4263684-4265199	4.12257	0.03395	ATP binding protein
PGSC0003DMG400004081	Chr_ST4.03ch06:51191111-51198207	4.10076	0.00455	Agamous-like MADS-box protein AGL8 homolog
PGSC0003DMG400014251	Chr_ST4.03ch03:58033711-58035871	4.0983	0.0278	DNA-directed RNA polymerase II 19 kD polypeptide rpb7
PGSC0003DMG403011204	Chr_ST4.03ch07:1181786-1182461	4.07261	0.02915	Conserved gene of unknown function
PGSC0003DMG400006931	Chr_ST4.03ch02:25864789-25870666	4.03977	0.0196	Protease degQ
PGSC0003DMG401026390	Chr_ST4.03ch02:41393917-41397915	4.0345	0.03395	Peptidyl-tRNA hydrolase
PGSC0003DMG400004738	Chr_ST4.03ch08:52799788-52805791	4.03011	0.0316	Elongation factor G
PGSC0003DMG400023040	Chr_ST4.03ch05:34942279-34945565	4.0076	0.02845	Conserved gene of unknown function
PGSC0003DMG400001747	Chr_ST4.03ch09:6222770-6225210	3.9906	0.02475	C2H2L domain class transcription factor
PGSC0003DMG400008298	Chr_ST4.03ch02:30122169-30123048	3.98771	0.0378	Chlorophyll a/b binding protein
PGSC0003DMG400024060	Chr_ST4.03ch03:2691664-2694463	3.98307	0.03225	Xyloglucan endotransglucosylase/hydrolase protein A
PGSC0003DMG402015244	Chr_ST4.03ch03:50944270-50953745	3.97314	0.0324	EMB2746
PGSC0003DMG400028601	Chr_ST4.03ch01:76304375-76306297	3.95904	0.00795	Alpha-L-fucosidase 2
PGSC0003DMG400020466	Chr_ST4.03ch06:45750702-45751656	3.94588	0.04785	ATP synthase subunit b', chloroplastic
PGSC0003DMG400000383	Chr_ST4.03ch12:4659342-4667199	3.94546	0.0082	Mrp protein
PGSC0003DMG402008955	Chr_ST4.03ch09:2711217-2714210	3.92671	0.0313	Conserved gene of unknown function
PGSC0003DMG400026170	Chr_ST4.03ch07:47275644-47277690	3.9263	0.03085	Nuc-1 negative regulatory protein preg
PGSC0003DMG400004027	Chr_ST4.03ch02:43459744-43466040	3.91147	0.0221	CBS domain containing protein
PGSC0003DMG400019150	Chr_ST4.03ch10:51111644-51112600	3.8924	0.04065	Conserved gene of unknown function
PGSC0003DMG400022264	Chr_ST4.03ch07:55852619-55856340	3.86909	0.03375	LRR receptor-like serine/threonine-protein kinase
PGSC0003DMG400032211	Chr_ST4.03ch01:1139850-1140332	3.86834	0.04645	Conserved gene of unknown function
PGSC0003DMG401024815	Chr_ST4.03ch04:58166644-58170449	3.86481	0.03875	Thylakoid lumenal 29.8 kDa protein, chloroplast
PGSC0003DMG400002708	Chr_ST4.03ch09:3573686-3578971	3.83209	0.03645	Ankyrin repeat domain-containing protein EMB506, chloroplastic
PGSC0003DMG400004317	Chr_ST4.03ch08:39265829-39266806	3.79863	0.03705	Stellacyanin
PGSC0003DMG400018128	Chr_ST4.03ch03:51989957-51991673	3.78631	0.0484	Protein phosphatase 2c
PGSC0003DMG400017943	Chr_ST4.03ch00:7040830-7044510	3.78006	0.0241	Nodulation receptor kinase
PGSC0003DMG401018223	Chr_ST4.03ch01:79287173-79291540	3.76172	0.0164	Ferric-chelate reductase
PGSC0003DMG400025097	Chr_ST4.03ch05:1442538-1443410	3.74977	0.04475	Acyl-CoA N-acyltransferases (NAT) superfamily protein
PGSC0003DMG401025057	Chr_ST4.03ch04:61387906-61397045	3.73882	0.03555	Inositol-1,4,5-triphosphate-5-phosphatase
PGSC0003DMG401022475	Chr_ST4.03ch01:75443289-75445226	3.72561	0.0325	Phototropin-2
PGSC0003DMG400029887	Chr_ST4.03ch09:19216466-19216971	3.72523	0.0479	Thioredoxin h
PGSC0003DMG400017946	Chr_ST4.03ch02:7282507-7287663	3.72061	0.0179	S locus glycoprotein
PGSC0003DMG400020288	Chr_ST4.03ch09:36039733-36042018	3.71863	0.03875	Conserved gene of unknown function
PGSC0003DMG401009662	Chr_ST4.03ch12:11074185-11076353	3.71475	0.03585	Peroxisomal membrane protein
PGSC0003DMG400009951	Chr_ST4.03ch04:71155925-71158697	3.71333	0.03845	Expansin11
PGSC0003DMG401011260,PGSC0003DMG402011260	Chr_ST4.03ch10:283408-294992	3.70642	0.04795	#N/A
PGSC0003DMG400011068	Chr_ST4.03ch10:54327352-54331948	3.70525	0.0472	Amino acid transporter
PGSC0003DMG400008844	Chr_ST4.03ch09:1955152-1957770	3.70121	0.01715	SLT1 protein
PGSC0003DMG400030878	Chr_ST4.03ch08:48309835-48317046	3.69605	0.01575	Major intrinsic protein
PGSC0003DMG400025860	Chr_ST4.03ch01:83914614-83916464	3.68372	0.0118	Conserved gene of unknown function
PGSC0003DMG400020648	Chr_ST4.03ch06:2721758-2724892	3.67956	0.04055	B3 domain-containing protein
PGSC0003DMG402028717	Chr_ST4.03ch04:47311996-47312491	3.67568	0.04065	Conserved gene of unknown function
PGSC0003DMG400019823	Chr_ST4.03ch03:56764518-56767403	3.65403	0.0149	Conserved gene of unknown function
PGSC0003DMG400018136	Chr_ST4.03ch03:51848407-51849215	3.62814	0.04025	Cytochrome P450 71A2
PGSC0003DMG400001339	Chr_ST4.03ch02:46057852-46060165	3.60355	0.03055	Protein 1
PGSC0003DMG400017519	Chr_ST4.03ch08:49453826-49457328	3.57854	0.0193	Ribonucleoprotein, chloroplast
PGSC0003DMG400011211	Chr_ST4.03ch07:1348148-1351853	3.56998	0.01285	50S ribosomal protein L35, chloroplastic
PGSC0003DMG400029355	Chr_ST4.03ch12:58310261-58314225	3.54782	0.01725	Allyl alcohol dehydrogenase
PGSC0003DMG401030070	Chr_ST4.03ch08:45949829-45959312	3.54354	0.04725	Poly
PGSC0003DMG400027125	Chr_ST4.03ch05:47883735-47886923	3.53283	0.03825	Chloroplast sedoheptulose-1,7-bisphosphatase
PGSC0003DMG400039862	Chr_ST4.03ch04:70239133-70241491	3.52892	0.0456	Pentatricopeptide repeat-containing protein
PGSC0003DMG400009156	Chr_ST4.03ch03:61871633-61880000	3.52843	0.0153	Phytoene dehydrogenase, chloroplastic/chromoplastic
PGSC0003DMG400004695	Chr_ST4.03ch12:59981531-59988598	3.52636	0.01125	Map3k delta-1 protein kinase
PGSC0003DMG400030379	Chr_ST4.03ch06:57527171-57535052	3.48292	0.0376	Conserved gene of unknown function
PGSC0003DMG400009497	Chr_ST4.03ch03:44147537-44148506	3.46592	0.0198	ABC-type Co2+ transport system, permease component
PGSC0003DMG400003091	Chr_ST4.03ch02:30597159-30600716	3.44625	0.02475	Leucoanthocyanidin dioxygenase
PGSC0003DMG401013540	Chr_ST4.03ch07:40921625-40929778	3.44426	0.0154	Starch synthase VI
PGSC0003DMG400034939	Chr_ST4.03ch06:56859455-56860115	3.41906	0.0241	Thylakoid lumenal 15 kDa protein, chloroplast
PGSC0003DMG400019466	Chr_ST4.03ch11:5169667-5175284	3.39811	0.03245	Hippocampus abundant transcript 1 protein
PGSC0003DMG400007545	Chr_ST4.03ch09:48819985-48823856	3.39723	0.01105	Lipase class 3 family protein
PGSC0003DMG400008676	Chr_ST4.03ch02:19527796-19534813	3.38021	0.03855	DNA-damage-inducible protein f
PGSC0003DMG400025433	Chr_ST4.03ch04:5511963-5516399	3.37778	0.02555	Conserved gene of unknown function
PGSC0003DMG400001078	Chr_ST4.03ch07:45776313-45785079	3.37623	0.02445	Fatty acid hydroperoxide lyase
PGSC0003DMG400004875	Chr_ST4.03ch06:48933806-48935778	3.37108	0.0476	DNA binding protein
PGSC0003DMG400030834	Chr_ST4.03ch04:64086863-64092748	3.37034	0.03895	Thylakoid lumenal 29 kDa protein, chloroplastic
PGSC0003DMG400018565	Chr_ST4.03ch11:42635664-42649265	3.34689	0.0289	Alcohol dehydrogenase
PGSC0003DMG400002837	Chr_ST4.03ch04:419595-426693	3.33865	0.04055	Stage III sporulation protein AA
PGSC0003DMG400014173	Chr_ST4.03ch03:57826543-57829642	3.32416	0.0466	Polyphosphoinositide binding protein
PGSC0003DMG400014262	Chr_ST4.03ch03:41998340-42000442	3.31713	0.02935	Conserved gene of unknown function
PGSC0003DMG400008313	Chr_ST4.03ch02:29985210-29987950	3.30793	0.0213	Conserved gene of unknown function
PGSC0003DMG400001876	Chr_ST4.03ch04:50772578-50779304	3.30567	0.0424	Conserved gene of unknown function
PGSC0003DMG400000326	Chr_ST4.03ch12:3469291-3469896	3.27275	0.02695	Ultraviolet-B-repressible protein
PGSC0003DMG400047044	Chr_ST4.03ch02:40939135-40940224	3.24967	0.03075	Geranyl diphosphate synthase large subunit
PGSC0003DMG400011358	Chr_ST4.03ch09:52134189-52137409	3.2313	0.0294	DNAJ heat shock N-terminal domain-containing protein
PGSC0003DMG400006208	Chr_ST4.03ch10:42759129-42760767	3.21697	0.0301	Plastoquinol-plastocyanin reductase
PGSC0003DMG400028348	Chr_ST4.03ch05:63122-67842	3.15453	0.02955	Ribulose-1,5 bisphosphate carboxylase/oxygenase large subunit N-methyltransferase, chloroplastic
PGSC0003DMG400022135	Chr_ST4.03ch07:56366455-56370688	3.1398	0.0335	Replicase
PGSC0003DMG400011135	Chr_ST4.03ch07:718792-726243	3.13476	0.03395	Plastidial delta-12 oleate desaturase
PGSC0003DMG400007408	Chr_ST4.03ch11:40010843-40015167	3.13291	0.02795	Aldo-keto reductase
PGSC0003DMG400010641	Chr_ST4.03ch04:12425356-12430425	3.13023	0.03215	Pheophorbide A oxygenase
PGSC0003DMG400030335	Chr_ST4.03ch06:56853664-56856912	3.10382	0.0422	Conserved gene of unknown function
PGSC0003DMG400027475	Chr_ST4.03ch07:2275709-2277328	3.09826	0.03425	CONSTANS
PGSC0003DMG400012195	Chr_ST4.03ch08:55014464-55018025	3.08689	0.0286	Conserved gene of unknown function
PGSC0003DMG400014408	Chr_ST4.03ch10:978962-980494	3.08104	0.03715	Fasciclin-like arabinogalactan protein 10
PGSC0003DMG400006661	Chr_ST4.03ch04:60205626-60207072	3.06987	0.0404	ASR4
PGSC0003DMG400014544	Chr_ST4.03ch05:2846036-2852520	3.05479	0.04035	50S ribosomal protein L15
PGSC0003DMG400015488	Chr_ST4.03ch02:20848008-20853085	3.02983	0.0384	Alpha/beta hydrolase
PGSC0003DMG400029086	Chr_ST4.03ch08:40018569-40024310	3.02538	0.04055	Conserved gene of unknown function
PGSC0003DMG400020589	Chr_ST4.03ch09:59585683-59587468	3.0224	0.03995	NAD dependent epimerase
PGSC0003DMG400009773	Chr_ST4.03ch07:9124242-9131912	2.9965	0.0427	Auxin response factor 19
PGSC0003DMG400024220	Chr_ST4.03ch08:49977937-49986319	2.98499	0.04515	Pyruvate kinase isozyme G, chloroplastic
PGSC0003DMG400024274	Chr_ST4.03ch12:5853428-5858832	2.98322	0.04505	Cytochrome P450 monooxygenase
PGSC0003DMG400001131	Chr_ST4.03ch09:55460882-55467663	2.96444	0.04305	RNA binding
PGSC0003DMG402005859	Chr_ST4.03ch08:5526693-5528435	2.96043	0.0459	Conserved gene of unknown function
PGSC0003DMG400029738	Chr_ST4.03ch01:81721372-81725474	2.95887	0.02785	LEXYL2 protein
PGSC0003DMG400031111	Chr_ST4.03ch01:67245731-67251341	2.95097	0.0433	SIGB (SIGMA FACTOR B)
PGSC0003DMG400004682	Chr_ST4.03ch12:59707433-59711075	2.94509	0.0483	50S ribosomal protein L18, chloroplast
PGSC0003DMG401023851	Chr_ST4.03ch12:60778695-60783006	2.93759	0.04535	EMB2394 (EMBRYO DEFECTIVE 2394)
PGSC0003DMG400032777	Chr_ST4.03ch08:16238867-16246041	2.89569	0.0496	L-ascorbate peroxidase 1, cytosolic
PGSC0003DMG401008955	Chr_ST4.03ch09:2707141-2711125	2.89106	0.04775	Conserved gene of unknown function
PGSC0003DMG400016402	Chr_ST4.03ch01:3760161-3763399	2.8857	0.03195	Obtusifoliol 14alpha-demethylase
PGSC0003DMG402028489	Chr_ST4.03ch06:50115069-50120623	2.85958	0.04215	Conserved gene of unknown function
PGSC0003DMG401004586	Chr_ST4.03ch12:59526708-59530868	2.83601	0.0405	Conserved gene of unknown function
PGSC0003DMG400010422	Chr_ST4.03ch02:27609962-27614224	2.83561	0.04105	Pentatricopeptide repeat-containing protein
PGSC0003DMG400009026	Chr_ST4.03ch01:62144767-62149133	2.67149	0.0498	Glucose-1-phosphate adenylyltransferase
PGSC0003DMG400009046	Chr_ST4.03ch01:62805754-62810826	2.65982	0.0461	Conserved gene of unknown function
PGSC0003DMG400002559	Chr_ST4.03ch03:59940362-59944581	2.52497	0.0449	D-glycerate 3-kinase, chloroplast
PGSC0003DMG400020220	Chr_ST4.03ch02:47828886-47832360	2.40689	0.04405	Conserved gene of unknown function
PGSC0003DMG400018113	Chr_ST4.03ch03:52251310-52253379	0.202868	0.02975	R2r3-myb transcription factor
PGSC0003DMG400004737	Chr_ST4.03ch08:52807392-52808142	0.195445	0.04785	P-rich protein EIG-I30
PGSC0003DMG400023610	Chr_ST4.03ch04:8702393-8706151	0.0913833	0.04785	Serine/threonine-protein kinase HT1
PGSC0003DMG402015876	Chr_ST4.03ch04:1252303-1256488	0.0876772	0.04785	Serine/threonine protein phosphatase 2a regulatory subunit A

## Sheet: Downregulated
Gene_Name/ID	Locus	log2Foldchange	Pvalue	Gene_Description
PGSC0003DMG400034790	Chr_ST4.03ch08:53642228-53644070	-11.0029	0.0341	P69B protein
PGSC0003DMG402024140	Chr_ST4.03ch08:3167462-3169938	-10.8589	0.0341	PAE
PGSC0003DMG400032190	Chr_ST4.03ch01:1651484-1653969	-10.641	0.0341	Acidic ribosomal protein P1a
PGSC0003DMG400001598	Chr_ST4.03ch01:87145670-87146801	-10.5129	0.0341	Snakin-2
PGSC0003DMG400010815	Chr_ST4.03ch03:40024146-40025003	-9.35621	0.0342	PME inhibitor
PGSC0003DMG400011949	Chr_ST4.03ch00:22111593-22113047	-9.34404	0.04455	Non-specific lipid-transfer protein
PGSC0003DMG402010991	Chr_ST4.03ch10:54538508-54540606	-8.77749	0.0341	Cytochrome P450 hydroxylase
PGSC0003DMG400029830	Chr_ST4.03ch10:57993306-57994678	-8.70596	0.01255	Glucan endo-1,3-beta-D-glucosidase
PGSC0003DMG400021109	Chr_ST4.03ch02:29317495-29319262	-8.40864	0.0341	Conserved gene of unknown function
PGSC0003DMG400021574	Chr_ST4.03ch06:36214131-36214889	-8.40146	0.0342	21kD protein
PGSC0003DMG400000776	Chr_ST4.03ch04:59015346-59016839	-8.36051	0.0087	Extensin (ext)
PGSC0003DMG400010149	Chr_ST4.03ch03:49375469-49376370	-8.26767	0.03415	Conserved gene of unknown function
PGSC0003DMG400031295	Chr_ST4.03ch09:58922351-58924270	-8.06047	0.01005	4F5 protein family protein
PGSC0003DMG400009893	Chr_ST4.03ch04:71419611-71421804	-7.97438	0.0341	RNA helicase
PGSC0003DMG400003531	Chr_ST4.03ch02:40090040-40090994	-7.90288	0.03415	Dhn1 protein
PGSC0003DMG400004800	Chr_ST4.03ch08:52490665-52493044	-7.88236	0.0088	Gene of unknown function
PGSC0003DMG400017278	Chr_ST4.03ch07:50526967-50529430	-7.70943	0.03415	Receptor-like kinase
PGSC0003DMG400012020	Chr_ST4.03ch03:39768603-39769328	-7.49642	0.02295	Pectin methlyesterase inhibitor protein 1
PGSC0003DMG400000906	Chr_ST4.03ch11:10678653-10683028	-7.46416	0.03435	Conserved gene of unknown function
PGSC0003DMG400023435	Chr_ST4.03ch05:50100345-50101761	-7.45007	0.03415	Major allergen Pru ar
PGSC0003DMG400003057	Chr_ST4.03ch08:54294866-54295826	-7.10978	0.0085	Osmotin
PGSC0003DMG400026855	Chr_ST4.03ch00:21419776-21420932	-7.07173	0.0114	Endochitinase 4
PGSC0003DMG400001948	Chr_ST4.03ch08:46916743-46925962	-7.01184	0.00115	Copalyl diphosphate synthase
PGSC0003DMG400003454	Chr_ST4.03ch01:76541374-76543418	-6.94191	0.0341	ATP/GTP/Ca++ binding protein
PGSC0003DMG400022430	Chr_ST4.03ch02:34338338-34340696	-6.94003	0.0084	Polyphenoloxidase
PGSC0003DMG400009477	Chr_ST4.03ch04:62838515-62840884	-6.85904	0.0342	Trehalose-6-phosphate synthase
PGSC0003DMG402024195	Chr_ST4.03ch06:10595148-10600757	-6.85702	0.00525	Gene of unknown function
PGSC0003DMG400026261	Chr_ST4.03ch08:51296308-51297250	-6.68339	0.0341	ATERF-2/ATERF2/ERF2
PGSC0003DMG401001341	Chr_ST4.03ch02:45985271-45986765	-6.639	0.04095	Conserved gene of unknown function
PGSC0003DMG400009530	Chr_ST4.03ch08:2364263-2365922	-6.44171	0.00455	WRKY transcription factor 3
PGSC0003DMG400026508	Chr_ST4.03ch06:48146659-48148791	-6.42923	0.0342	ATP synthase epsilon subunit 1
PGSC0003DMG400017808	Chr_ST4.03ch04:35611696-35615625	-6.38016	0.0017	Gene of unknown function
PGSC0003DMG400029688	Chr_ST4.03ch02:34033013-34036760	-6.35871	0.04685	Transcription initiation factor TFIID subunit
PGSC0003DMG402015976	Chr_ST4.03ch03:1431110-1432149	-6.34868	0.04685	Conserved gene of unknown function
PGSC0003DMG400002988	Chr_ST4.03ch11:43264199-43270540	-6.34505	0.0478	FAS protein
PGSC0003DMG400003056	Chr_ST4.03ch08:54287496-54288790	-6.34037	0.01085	Ethylene-responsive proteinase inhibitor 1
PGSC0003DMG400005468	Chr_ST4.03ch06:38711873-38713991	-6.24769	0.04755	ATP binding protein
PGSC0003DMG400030829	Chr_ST4.03ch04:63963872-63965009	-6.23396	0.04855	Phi-1 protein
PGSC0003DMG400021895	Chr_ST4.03ch05:15059047-15061686	-6.21998	0.0093	WRKY-type DNA binding protein
PGSC0003DMG400001204	Chr_ST4.03ch01:46348797-46349646	-6.21711	0.0109	Ca2+-binding protein 1
PGSC0003DMG400041220	Chr_ST4.03ch09:21404330-21408367	-6.18845	0.0202	DUF26 domain-containing protein 1
PGSC0003DMG401028577	Chr_ST4.03ch01:76334320-76341212	-6.11841	0.04835	Branched-chain amino acid aminotransferase
PGSC0003DMG401024842	Chr_ST4.03ch04:58568744-58575274	-6.09259	0.0044	Conserved gene of unknown function
PGSC0003DMG400021763	Chr_ST4.03ch03:5151953-5152503	-6.05413	0.01315	Nonspecific lipid transfer protein
PGSC0003DMG402002771	Chr_ST4.03ch01:78140948-78143344	-6.0507	0.0476	Anaerobic basic leucine zipper protein
PGSC0003DMG400006393	Chr_ST4.03ch04:65678794-65684380	-6.00155	0.00955	Aux/IAA protein
PGSC0003DMG400031457	Chr_ST4.03ch03:17248039-17249552	-5.98296	0.0091	Phenylalanine ammonia-lyase 1
PGSC0003DMG400033642	Chr_ST4.03ch12:51962167-51963474	-5.9641	0.00755	2,4-dienoyl-CoA reductase
PGSC0003DMG400017286	Chr_ST4.03ch07:50735818-50738812	-5.88462	0.04735	Receptor-like kinase
PGSC0003DMG400009686	Chr_ST4.03ch06:6553331-6555332	-5.88179	0.04825	Bacterial spot disease resistance protein 4
PGSC0003DMG400018789	Chr_ST4.03ch12:54812059-54814044	-5.88137	0.0097	Pepper esterase
PGSC0003DMG400003058	Chr_ST4.03ch08:54298664-54299598	-5.7775	0.01265	Osmotin OSML15
PGSC0003DMG400006276	Chr_ST4.03ch01:60239643-60240718	-5.73069	0.01125	NtPRp27
PGSC0003DMG400014086	Chr_ST4.03ch01:9524129-9524668	-5.65822	0.04925	Gene of unknown function
PGSC0003DMG400011971	Chr_ST4.03ch07:41264701-41266583	-5.57134	0.0121	Glucosyltransferase
PGSC0003DMG400032555	Chr_ST4.03ch04:5045169-5047136	-5.53955	0.0081	NAC domain protein
PGSC0003DMG400005789	Chr_ST4.03ch08:5085556-5087038	-5.49823	0.00505	Conserved gene of unknown function
PGSC0003DMG400006448	Chr_ST4.03ch09:54418734-54424093	-5.4912	0.0487	Caffeoyl-CoA O-methyltransferase
PGSC0003DMG401009338	Chr_ST4.03ch04:65097077-65100735	-5.47507	0.03315	TPR domain containing protein
PGSC0003DMG400033583	Chr_ST4.03ch01:82646588-82648269	-5.45486	0.0181	Conserved gene of unknown function
PGSC0003DMG400010132	Chr_ST4.03ch03:49859173-49860099	-5.44643	0.0237	Conserved gene of unknown function
PGSC0003DMG400002645	Chr_ST4.03ch03:61162465-61163237	-5.42137	0.00565	Conserved gene of unknown function
PGSC0003DMG400006709	Chr_ST4.03ch07:36610727-36611980	-5.41468	0.01245	CXE carboxylesterase
PGSC0003DMG403013782	Chr_ST4.03ch07:12420261-12426753	-5.39854	0.0485	Replication factor A
PGSC0003DMG400026722	Chr_ST4.03ch10:47297945-47300998	-5.39161	0.01745	SKP1 3
PGSC0003DMG400002682	Chr_ST4.03ch09:3834288-3846461	-5.38742	0.04495	Phytosulfokine peptide
PGSC0003DMG400021508	Chr_ST4.03ch04:67179445-67180400	-5.29982	0.0119	C2H2-type zinc finger protein
PGSC0003DMG400012239	Chr_ST4.03ch08:56624722-56628440	-5.26016	0.01495	Cystathionine gamma-synthase
PGSC0003DMG400011336	Chr_ST4.03ch01:57765557-57767905	-5.21192	0.01245	Hypoxia-responsive family protein
PGSC0003DMG400020160	Chr_ST4.03ch06:58349593-58354657	-5.20081	0.0228	Cytochrome b5
PGSC0003DMG400018138	Chr_ST4.03ch03:51824104-51826186	-5.18903	0.0472	Cytochrome P450 71A4
PGSC0003DMG400026155	Chr_ST4.03ch07:47751896-47755937	-5.18775	0.0078	S-locus-specific glycoprotein S6
PGSC0003DMG400019456	Chr_ST4.03ch01:75036647-75040417	-5.1582	0.0152	Tha4 protein
PGSC0003DMG400022342	Chr_ST4.03ch02:35169030-35172256	-5.13005	0.0126	Suberization-associated anionic peroxidase
PGSC0003DMG400007180	Chr_ST4.03ch10:59481981-59484716	-5.10868	0.01265	P-coumaroyl quinate/shikimate 3'-hydroxylase
PGSC0003DMG400014013	Chr_ST4.03ch12:52056164-52057913	-5.0275	0.00305	Flavonoid 3-hydroxylase
PGSC0003DMG400029828	Chr_ST4.03ch10:57960249-57963247	-4.99776	0.0136	EF hand family protein
PGSC0003DMG400018276	Chr_ST4.03ch01:79135852-79137552	-4.97561	0.0133	Germin
PGSC0003DMG400014776	Chr_ST4.03ch08:44122736-44123682	-4.9743	0.0308	Tyramine hydroxycinnamoyl transferase
PGSC0003DMG400024399	Chr_ST4.03ch10:19895434-19896039	-4.9662	0.0145	Conserved gene of unknown function
PGSC0003DMG401030920	Chr_ST4.03ch07:4413102-4414639	-4.94779	0.00825	Cucumber peeling cupredoxin
PGSC0003DMG400007122	Chr_ST4.03ch06:55116163-55117713	-4.89298	0.02155	Arogenate dehydratase
PGSC0003DMG400031771	Chr_ST4.03ch02:33118339-33123983	-4.89088	0.01495	O-methyltransferase
PGSC0003DMG402023841	Chr_ST4.03ch12:60910576-60913584	-4.86658	0.0148	Sterol desaturase
PGSC0003DMG400017413	Chr_ST4.03ch07:43121564-43126165	-4.85155	0.01505	Phosphofructokinase
PGSC0003DMG400004899	Chr_ST4.03ch06:48346461-48351124	-4.84955	0.0157	Alanine aminotransferase
PGSC0003DMG400013879	Chr_ST4.03ch02:35431402-35434189	-4.84652	0.0155	Quinone reductase family protein
PGSC0003DMG400026853	Chr_ST4.03ch00:21407638-21408792	-4.82089	0.01665	Endochitinase 3
PGSC0003DMG402024041	Chr_ST4.03ch06:59259213-59264255	-4.81037	0.0081	Shikimate dehydrogenase
PGSC0003DMG400014657	Chr_ST4.03ch01:88270209-88271383	-4.80356	0.01835	Glutathione S-transferase/peroxidase
PGSC0003DMG402024222	Chr_ST4.03ch08:50111432-50119199	-4.79599	0.0075	BRASSINOSTEROID INSENSITIVE 1-associated receptor kinase 1
PGSC0003DMG400014347	Chr_ST4.03ch03:43046045-43047260	-4.77234	0.01645	PAR-1c protein
PGSC0003DMG400030462	Chr_ST4.03ch06:57566916-57568428	-4.74802	0.02495	Avr9/Cf-9 rapidly elicited protein 216
PGSC0003DMG400016638	Chr_ST4.03ch06:33885446-33886594	-4.73588	0.0167	Sorghum bicolor protein targeted either to mitochondria or chloroplast proteins T50848
PGSC0003DMG402029631	Chr_ST4.03ch09:58544367-58551696	-4.72879	0.01515	Pleiotropic drug resistance protein 1
PGSC0003DMG400017936	Chr_ST4.03ch06:461907-463086	-4.69155	0.0302	Late embryogenis abundant protein 5
PGSC0003DMG400013235	Chr_ST4.03ch11:1281007-1285522	-4.66277	0.0024	Glutamine synthetase
PGSC0003DMG400006840	Chr_ST4.03ch01:65018706-65021313	-4.63152	0.0196	SBT4B protein
PGSC0003DMG400029046	Chr_ST4.03ch08:44001285-44002964	-4.60259	0.0309	Aromatic amino acid decarboxylase 1B
PGSC0003DMG400021791	Chr_ST4.03ch03:32855466-32856826	-4.59926	0.01685	Ubiquitin
PGSC0003DMG400008182	Chr_ST4.03ch10:58636640-58641738	-4.58938	0.01165	Heat shock protein DnaJ
PGSC0003DMG402023713	Chr_ST4.03ch10:57557360-57561275	-4.57828	0.02725	Polychome, UV-B-insensitive 4
PGSC0003DMG400022929	Chr_ST4.03ch11:30915019-30920555	-4.5671	0.01735	Aspartate aminotransferase
PGSC0003DMG400011731	Chr_ST4.03ch09:945116-947559	-4.5555	0.0189	Tau class glutathione transferase GSTU45
PGSC0003DMG400020608	Chr_ST4.03ch03:35902712-35905193	-4.5497	0.0275	DNA-binding protein 3
PGSC0003DMG400030138	Chr_ST4.03ch06:9787758-9794600	-4.54388	0.03575	GDP-mannose transporter
PGSC0003DMG402005938	Chr_ST4.03ch06:54460952-54466571	-4.53677	0.0166	Zinc ion binding protein
PGSC0003DMG400014095	Chr_ST4.03ch00:29321010-29322217	-4.52513	0.00155	2,4-dienoyl-CoA reductase
PGSC0003DMG400001528	Chr_ST4.03ch02:38744460-38745679	-4.51855	0.0036	Class II chitinase
PGSC0003DMG400024802	Chr_ST4.03ch04:58430552-58434782	-4.51678	0.0191	Serine carboxypeptidase
PGSC0003DMG400026384	Chr_ST4.03ch02:41480140-41486734	-4.49614	0.0216	Serine/threonine protein kinase family protein
PGSC0003DMG400026277	Chr_ST4.03ch08:1806397-1809094	-4.4895	0.0181	Leucoanthocyanidin dioxygenase
PGSC0003DMG400029169	Chr_ST4.03ch09:28749829-28755484	-4.48216	0.00735	Conserved gene of unknown function
PGSC0003DMG400024967	Chr_ST4.03ch02:43038160-43040566	-4.47537	0.02285	Peroxidase
PGSC0003DMG400008557	Chr_ST4.03ch12:55326118-55327951	-4.47346	0.02065	Glycosyltransferase
PGSC0003DMG402003983	Chr_ST4.03ch11:7242295-7244863	-4.45606	0.02205	ATP binding protein
PGSC0003DMG400021877	Chr_ST4.03ch09:59926832-59929020	-4.4423	0.02655	Xyloglucan endo-transglycosylase
PGSC0003DMG400012347	Chr_ST4.03ch08:54647374-54653935	-4.40911	0.02025	Copper-transporting atpase p-type
PGSC0003DMG400026231	Chr_ST4.03ch08:51269988-51274373	-4.37731	0.0248	Hcr2-2A
PGSC0003DMG400018328	Chr_ST4.03ch07:48432312-48433228	-4.3741	0.02355	Proteinase inhibitor type-2 CEVI57
PGSC0003DMG400032273	Chr_ST4.03ch09:53949142-53950050	-4.36278	0.0269	N-acetyltransferase
PGSC0003DMG400010638	Chr_ST4.03ch04:12347557-12349360	-4.3615	0.0425	S-adenosylmethionine-dependent methyltransferase
PGSC0003DMG400009068	Chr_ST4.03ch03:44811382-44814964	-4.35062	0.01115	ATP binding protein
PGSC0003DMG400010587	Chr_ST4.03ch07:46610045-46613090	-4.34823	0.03015	Sesquiterpene synthase
PGSC0003DMG400020343	Chr_ST4.03ch09:350509-352282	-4.33559	0.0051	AER
PGSC0003DMG400000066	Chr_ST4.03ch01:72737149-72738138	-4.33329	0.02165	Ethylene-responsive late embryogenesis
PGSC0003DMG402016322	Chr_ST4.03ch06:39855343-39862121	-4.33171	0.04175	MATH domain-containing protein
PGSC0003DMG400019472	Chr_ST4.03ch11:5119620-5121945	-4.31127	0.04235	Copper chaperone
PGSC0003DMG400017307	Chr_ST4.03ch07:51299263-51300184	-4.27631	0.03205	ATFP4
PGSC0003DMG400011837	Chr_ST4.03ch07:205701-211721	-4.26332	0.02635	Minichromosome maintenance 5 protein
PGSC0003DMG400007295	Chr_ST4.03ch06:335321-343008	-4.25374	0.0465	Multidrug/pheromone exporter, MDR family, ABC transporter family
PGSC0003DMG400005937	Chr_ST4.03ch06:54482841-54486200	-4.23578	0.0251	Strictosidine synthase
PGSC0003DMG400000783	Chr_ST4.03ch04:59097016-59099035	-4.23322	0.01285	Extensin
PGSC0003DMG400021454	Chr_ST4.03ch02:17939340-17940416	-4.22315	0.02445	NHL25 (NDR1/HIN1-LIKE 25)
PGSC0003DMG400021128	Chr_ST4.03ch02:28941452-28942846	-4.21912	0.03325	Hsr203J
PGSC0003DMG400026671	Chr_ST4.03ch10:45943836-45946623	-4.17925	0.03	Arginine decarboxylase
PGSC0003DMG400002732	Chr_ST4.03ch09:4199866-4200806	-4.17281	0.0309	VQ motif-containing protein
PGSC0003DMG400011391	Chr_ST4.03ch09:52387899-52392189	-4.14924	0.04245	Cytochrome b-c1 complex subunit 6
PGSC0003DMG400004285	Chr_ST4.03ch12:61043844-61051033	-4.11758	0.0334	Chromomethylase
PGSC0003DMG400004808	Chr_ST4.03ch08:52375000-52376265	-4.10388	0.02865	Mitochondrial small heat shock protein
PGSC0003DMG400012481	Chr_ST4.03ch08:440105-442615	-4.09327	0.00625	Lipid binding protein
PGSC0003DMG400006764	Chr_ST4.03ch01:64568551-64571106	-4.08962	0.0279	Cytokinin oxidase/dehydrogenase
PGSC0003DMG400015425	Chr_ST4.03ch12:56838739-56841549	-4.06411	0.00805	SRE1a
PGSC0003DMG400011189	Chr_ST4.03ch07:1001853-1006278	-4.06196	0.0211	HQT
PGSC0003DMG402021564	Chr_ST4.03ch09:5530470-5533348	-4.04755	0.03545	Phenylalanine ammonia-lyase
PGSC0003DMG400029361	Chr_ST4.03ch12:58212211-58218855	-4.0372	0.0325	Poly(ADP-ribose) glycohydrolase
PGSC0003DMG400005418	Chr_ST4.03ch09:21190950-21193123	-4.02631	0.04155	Dopamine beta-monooxygenase
PGSC0003DMG400025682	Chr_ST4.03ch10:13611916-13617033	-4.02044	0.0351	Glucose acyltransferase
PGSC0003DMG400002918	Chr_ST4.03ch12:2969776-2979406	-4.00763	0.0267	Methyltransferase, FkbM family protein
PGSC0003DMG400007639	Chr_ST4.03ch04:53481593-53482598	-3.99766	0.03395	Cytochrome P450
PGSC0003DMG400009869	Chr_ST4.03ch04:70887700-70888496	-3.94026	0.03385	DNAJ
PGSC0003DMG400028904	Chr_ST4.03ch06:37968210-37972857	-3.93568	0.01095	SGT1
PGSC0003DMG400000279	Chr_ST4.03ch12:3675366-3678093	-3.9268	0.0341	Conserved gene of unknown function
PGSC0003DMG400009902	Chr_ST4.03ch04:71567734-71578952	-3.91673	0.02925	Ubiquitin-protein ligase
PGSC0003DMG400005390	Chr_ST4.03ch12:40585315-40588759	-3.91489	0.0303	Calmodulin-binding protein
PGSC0003DMG400010509	Chr_ST4.03ch10:36431396-36435222	-3.90623	0.02825	Axi 1 protein
PGSC0003DMG400010050	Chr_ST4.03ch02:45033736-45039948	-3.88369	0.01925	Proline oxidase/dehydrogenase 1
PGSC0003DMG400027180	Chr_ST4.03ch05:47959544-47961267	-3.88299	0.02975	Anthocyanin 5-aromatic acyltransferase
PGSC0003DMG400001662	Chr_ST4.03ch01:86846483-86849599	-3.88174	0.0088	Arginine decarboxylase
PGSC0003DMG400011451	Chr_ST4.03ch10:58766326-58767240	-3.87941	0.0384	Transmembrane and coiled-coil domains protein
PGSC0003DMG400013215	Chr_ST4.03ch10:47018166-47019454	-3.86659	0.0332	Transcription factor
PGSC0003DMG400026361	Chr_ST4.03ch11:40372256-40375524	-3.8652	0.0326	Ribosomal protein
PGSC0003DMG400023270	Chr_ST4.03ch06:8687413-8689169	-3.85641	0.0099	Elongation factor 1-alpha
PGSC0003DMG400014594	Chr_ST4.03ch05:45818069-45819013	-3.85506	0.0355	Ethylene response factor
PGSC0003DMG400011262	Chr_ST4.03ch10:242857-247076	-3.83464	0.03715	Conserved gene of unknown function
PGSC0003DMG400006841	Chr_ST4.03ch01:65022331-65024939	-3.82919	0.03485	SBT4B protein
PGSC0003DMG400012294	Chr_ST4.03ch08:55753274-55754847	-3.82509	0.00935	Methanol inducible protein
PGSC0003DMG400019327	Chr_ST4.03ch09:47888608-47889493	-3.81678	0.03545	Conserved gene of unknown function
PGSC0003DMG400027761	Chr_ST4.03ch05:28416809-28419674	-3.80677	0.02705	Conserved gene of unknown function
PGSC0003DMG400010781	Chr_ST4.03ch05:11051489-11055337	-3.8051	0.04135	Conserved gene of unknown function
PGSC0003DMG400004620	Chr_ST4.03ch12:59978860-59981370	-3.8018	0.0408	Huntingtin interacting protein K
PGSC0003DMG400007579	Chr_ST4.03ch12:50541869-50544022	-3.78115	0.0112	Conserved gene of unknown function
PGSC0003DMG400019526	Chr_ST4.03ch03:55869332-55870654	-3.77982	0.0424	Zinc finger protein
PGSC0003DMG400030364	Chr_ST4.03ch06:57298364-57300540	-3.7771	0.03125	Avr9/Cf-9 rapidly elicited protein 284
PGSC0003DMG400009399	Chr_ST4.03ch07:49795509-49796201	-3.76839	0.04755	Glutaredoxin-C9
PGSC0003DMG400031140	Chr_ST4.03ch04:61579492-61582536	-3.76672	0.0473	WRKY transcription factor
PGSC0003DMG400047327	Chr_ST4.03ch04:64029227-64030193	-3.75232	0.03845	Structural constituent of cell wall
PGSC0003DMG400010724	Chr_ST4.03ch02:32838179-32839160	-3.74161	0.0374	ERF transcription factor 4
PGSC0003DMG400020471	Chr_ST4.03ch06:45584707-45593527	-3.74025	0.0461	Isoflavone reductase homolog
PGSC0003DMG403019589	Chr_ST4.03ch03:4747482-4755248	-3.73476	0.03245	Conserved gene of unknown function
PGSC0003DMG400017373	Chr_ST4.03ch07:43632719-43633718	-3.73109	0.03895	Conserved gene of unknown function
PGSC0003DMG400022836	Chr_ST4.03ch10:4517860-4518535	-3.72816	0.0378	Histone H3.2
PGSC0003DMG400007223	Chr_ST4.03ch05:46552958-46557157	-3.72313	0.0369	GTP-binding protein
PGSC0003DMG400031000	Chr_ST4.03ch05:8392952-8396882	-3.71077	0.03435	Nucleoredoxin
PGSC0003DMG400027954	Chr_ST4.03ch07:18074247-18087322	-3.70783	0.02585	Vacuolar proton atpase
PGSC0003DMG400023985	Chr_ST4.03ch11:5409055-5411529	-3.70745	0.0424	Ferredoxin-3, chloroplast
PGSC0003DMG401017590	Chr_ST4.03ch10:52158181-52161832	-3.69412	0.0359	DNA-binding protein S1FA
PGSC0003DMG400030918	Chr_ST4.03ch07:4385447-4387700	-3.6763	0.0345	Dicyanin
PGSC0003DMG400009374	Chr_ST4.03ch07:49623408-49626313	-3.6693	0.0307	Aminotransferase family protein
PGSC0003DMG400018182	Chr_ST4.03ch03:52228923-52230643	-3.6676	0.04025	Ring finger protein
PGSC0003DMG400001287	Chr_ST4.03ch00:40326727-40327971	-3.60263	0.0363	Glutamate decarboxylase isozyme 3
PGSC0003DMG400004822	Chr_ST4.03ch08:52125718-52130320	-3.60243	0.0176	Oxidoreductase
PGSC0003DMG400003040	Chr_ST4.03ch08:54278327-54279066	-3.59343	0.0145	Osmotin
PGSC0003DMG400003755	Chr_ST4.03ch04:70250079-70252231	-3.55856	0.0178	Thioredoxin
PGSC0003DMG400005277	Chr_ST4.03ch05:42211571-42212972	-3.53688	0.03735	Conserved gene of unknown function
PGSC0003DMG400000420	Chr_ST4.03ch11:39251241-39251916	-3.52838	0.0483	Histone H2B.2
PGSC0003DMG400008262	Chr_ST4.03ch10:43477212-43479726	-3.52444	0.0195	Nitrite reductase
PGSC0003DMG400004691	Chr_ST4.03ch12:59857201-59862295	-3.52005	0.0484	ADP-ribosylation factor
PGSC0003DMG400021542	Chr_ST4.03ch04:67419724-67422862	-3.51828	0.0201	CYP81B36
PGSC0003DMG400007952	Chr_ST4.03ch04:67952048-67953972	-3.50878	0.04775	N-hydroxycinnamoyl/benzoyltransferase 6
PGSC0003DMG400001895	Chr_ST4.03ch04:51165287-51166839	-3.49589	0.0315	Conserved gene of unknown function
PGSC0003DMG400018712	Chr_ST4.03ch11:42883260-42887697	-3.48785	0.0462	Carbonyl reductase
PGSC0003DMG400003823	Chr_ST4.03ch09:50798735-50799938	-3.47513	0.0462	WERBP-1 protein
PGSC0003DMG400010859	Chr_ST4.03ch08:17827203-17831384	-3.47425	0.0282	Lipoxygenase
PGSC0003DMG400017635	Chr_ST4.03ch05:6150419-6156917	-3.46906	0.04555	Conserved gene of unknown function
PGSC0003DMG400033048	Chr_ST4.03ch06:51538784-51545828	-3.45508	0.0469	Sensory transduction histidine kinase
PGSC0003DMG400026730	Chr_ST4.03ch11:15750880-15758502	-3.45354	0.03855	Zinc finger family protein
PGSC0003DMG400006378	Chr_ST4.03ch04:65853705-65856332	-3.45203	0.0467	Multidrug resistance pump
PGSC0003DMG400002562	Chr_ST4.03ch03:59850379-59851653	-3.43247	0.04565	F-box/kelch-repeat protein
PGSC0003DMG400022933	Chr_ST4.03ch11:31228390-31237587	-3.42931	0.01685	Auxin-induced beta-glucosidase
PGSC0003DMG400012034	Chr_ST4.03ch01:34095148-34099339	-3.42099	0.0479	Conserved gene of unknown function
PGSC0003DMG401022197	Chr_ST4.03ch07:55219098-55220459	-3.38045	0.04665	Polygalacturonase inhibitor protein
PGSC0003DMG400025480	Chr_ST4.03ch02:23414635-23415103	-3.37933	0.0498	Receptor protein kinase
PGSC0003DMG400012762	Chr_ST4.03ch01:70720424-70728217	-3.37762	0.02315	Glutathione-s-transferase theta, gst
PGSC0003DMG400030808	Chr_ST4.03ch04:63926477-63927625	-3.36834	0.04765	Phi-1 protein
PGSC0003DMG400011989	Chr_ST4.03ch04:55862833-55866345	-3.33616	0.0131	LRR receptor-like serine/threonine-protein kinase
PGSC0003DMG400021563	Chr_ST4.03ch09:5584977-5591550	-3.3139	0.03905	Calcium lipid binding protein
PGSC0003DMG400001574	Chr_ST4.03ch02:38712124-38714413	-3.3088	0.02915	Conserved gene of unknown function
PGSC0003DMG400021531	Chr_ST4.03ch04:67248276-67253142	-3.27436	0.02885	Conserved gene of unknown function
PGSC0003DMG400028304	Chr_ST4.03ch05:852680-858474	-3.25927	0.03965	Heat shock protein binding protein
PGSC0003DMG400000919	Chr_ST4.03ch11:10872812-10876267	-3.24772	0.03085	Nodulin family protein
PGSC0003DMG400015365	Chr_ST4.03ch12:525412-525857	-3.24201	0.0424	Conserved gene of unknown function
PGSC0003DMG400016386	Chr_ST4.03ch01:3324726-3331069	-3.19704	0.04885	HVA22 i
PGSC0003DMG400018635	Chr_ST4.03ch01:87935728-87937391	-3.18831	0.02355	Expansin
PGSC0003DMG400025881	Chr_ST4.03ch01:84255240-84265279	-3.18549	0.0308	Conserved gene of unknown function
PGSC0003DMG400015850	Chr_ST4.03ch08:15890910-15892602	-3.17451	0.01555	IDS4
PGSC0003DMG400009968	Chr_ST4.03ch04:71448353-71449958	-3.15654	0.03085	25 kDa protein dehydrin
PGSC0003DMG400007073	Chr_ST4.03ch07:52583926-52585110	-3.14923	0.0331	Epidermis-specific secreted glycoprotein EP1
PGSC0003DMG400011633	Chr_ST4.03ch09:11719669-11722785	-3.13306	0.0377	WRKY-type transcription factor
PGSC0003DMG400025877	Chr_ST4.03ch01:84209775-84211401	-3.13074	0.03465	Twi1 protein
PGSC0003DMG400006506	Chr_ST4.03ch10:20039871-20048642	-3.11466	0.03495	Cysteine synthase
PGSC0003DMG400000127	Chr_ST4.03ch01:73837907-73843905	-3.11115	0.0285	Cytochrome b5 isoform Cb5-A
PGSC0003DMG400032204	Chr_ST4.03ch01:2007376-2013255	-3.10247	0.03665	D12 oleate desaturase
PGSC0003DMG400017772	Chr_ST4.03ch12:55487081-55487677	-3.08367	0.0187	Arabinogalactan-protein
PGSC0003DMG400000063	Chr_ST4.03ch01:72642416-72645385	-3.02936	0.0495	Heavy metal-associated domain containing protein
PGSC0003DMG400030890	Chr_ST4.03ch07:4054348-4059301	-3.02773	0.0412	12-oxophytodienoate reductase 3
PGSC0003DMG400024748	Chr_ST4.03ch01:77210932-77211712	-2.98394	0.0324	Histone H2A.1
PGSC0003DMG400023703	Chr_ST4.03ch10:57368000-57369328	-2.93408	0.04655	F-box family protein
PGSC0003DMG400019275	Chr_ST4.03ch07:53872059-53881908	-2.91552	0.03645	Conserved gene of unknown function
PGSC0003DMG400010631	Chr_ST4.03ch04:12150073-12151066	-2.91276	0.0479	Calcium-binding allergen Ole e
PGSC0003DMG400010525	Chr_ST4.03ch04:49355522-49357301	-2.90036	0.04365	Cytochrome P450
PGSC0003DMG400021331	Chr_ST4.03ch01:2807644-2809862	-2.80473	0.04685	PEN1
PGSC0003DMG400007373	Chr_ST4.03ch08:40944428-40946611	-2.77643	0.02595	Beta-ketoacyl-coa synthase family protein
PGSC0003DMG400026736	Chr_ST4.03ch04:36277844-36284911	-0.267189	0.0429	LIGULELESS1 protein
PGSC0003DMG400001647	Chr_ST4.03ch01:87071219-87073150	-0.157434	0.04295	Auxin-induced SAUR
PGSC0003DMG400027558	Chr_ST4.03ch04:62217975-62219443	-0.105984	0.0351	Conserved gene of unknown function
PGSC0003DMG400016054	Chr_ST4.03ch08:7280369-7283514	-0.0943239	0.0351	Conserved gene of unknown function
PGSC0003DMG400030953	Chr_ST4.03ch01:86365851-86367431	-0.0198906	0.02605	RNA-binding protein
