# Supplementary material for: Screening of wild species and transcriptome profiling to identify differentially regulated genes in response to late blight resistance in potato
Source: Front Plant Sci. 2023 Jul 12;14:1212135. doi: 10.3389/fpls.2023.1212135 (PMC10368984; doi:10.3389/fpls.2023.1212135)
Supplement: Supplementary file 1 [file DataSheet_1.zip › Suppl. files_R1_10-6-23/Excel Datasets 1-15/Dataset 13. JAM07_KEGG.xlsx]

## Sheet: UP
ID	Description	GeneRatio	BgRatio	pvalue	p.adjust	qvalue	geneID	Count
sot00195	sot00195	Photosynthesis	23/358	86/5499	2.7412e-09	2.82344e-07	2.39494e-07	102577458/102577592/102578347/102579009/102584293/102584644/102585281/102585358/102585620/102590683/102590963/102591175/102591399/102592900/102593103/102593231/102594244/102596547/102601295/102602034/102602224/102602341/102603839	23
sot01200	sot01200	Carbon metabolism	42/358	287/5499	3.64522e-07	1.87729e-05	1.59238e-05	102577720/102578665/102579422/102579596/102581814/102583431/102584035/102584328/102586190/102586271/102587206/102588569/102589055/102589458/102589524/102590258/102590424/102590756/102590778/102591470/102591486/102592163/102592345/102592694/102592754/102594969/102596086/102598451/102598788/102599296/102600700/102601319/102601486/102601957/102602804/102603281/102605022/102605773/102605877/102606020…	42
sot00630	sot00630	Glyoxylate and dicarboxylate metabolism	18/358	79/5499	2.01707e-06	6.92528e-05	5.87428e-05	102577720/102578665/102579596/102584035/102586190/102586271/102589458/102591486/102592345/102598451/102598788/102599296/102600112/102601319/102601957/102602804/102603281/102605022	18
sot00860	sot00860	Porphyrin and chlorophyll metabolism	14/358	51/5499	2.69421e-06	6.9376e-05	5.88473e-05	102580238/102580720/102584336/102588946/102591731/102592765/102593524/102594460/102596523/102598599/102600334/102604643/102605026/102605088	14
sot00260	sot00260	Glycine, serine and threonine metabolism	15/358	71/5499	3.79681e-05	0.000662046	0.000561572	102586190/102591486/102591826/102592163/102592345/102596625/102598406/102598451/102598788/102599296/102601319/102602804/102605022/102605212/102605322	15
sot00196	sot00196	Photosynthesis - antenna proteins	10/358	34/5499	3.85658e-05	0.000662046	0.000561572	102580711/102583949/102584316/102586284/102589865/102590384/102590605/102593779/102596765/102601093	10
sot00710	sot00710	Carbon fixation in photosynthetic organisms	15/358	79/5499	0.000138563	0.00203886	0.00172944	102581814/102583431/102586190/102586271/102587206/102588569/102589524/102590424/102590778/102591470/102592694/102594969/102601486/102606020/102606161	15
sot01240	sot01240	Biosynthesis of cofactors	33/358	275/5499	0.000392096	0.00504824	0.0042821	102577591/102577726/102577820/102577860/102579422/102580720/102580946/102583799/102584336/102584868/102584991/102585452/102586462/102586636/102587028/102589650/102591472/102591486/102592709/102593451/102593496/102593524/102593613/102594989/102596523/102599296/102600595/102601322/102602407/102602804/102603120/102604643/102605026	33
sot00053	sot00053	Ascorbate and aldarate metabolism	13/358	73/5499	0.000732771	0.00838616	0.00711345	102577860/102578720/102579602/102581550/102585566/102590477/102593165/102595145/102595667/102597356/102597684/102601322/102603120	13
sot00051	sot00051	Fructose and mannose metabolism	12/358	70/5499	0.0016427	0.0169198	0.014352	102577820/102577932/102580946/102584886/102589884/102590424/102590756/102590778/102593613/102601486/102605773/102606020	12
sot00906	sot00906	Carotenoid biosynthesis	8/358	37/5499	0.0021672	0.0202928	0.0172131	102577582/102581808/102582135/102591604/102593756/102595971/102598493/102600257	8
sot00480	sot00480	Glutathione metabolism	16/358	118/5499	0.00381558	0.0327504	0.0277801	102578720/102579204/102579602/102579851/102584350/102585121/102585566/102591042/102595667/102597356/102597414/102597684/102600033/102600306/102600356/102605464	16

## Sheet: Down
GeneRatio	BgRatio	pvalue	p.adjust	qvalue	geneID	Count
Plant hormone signal transduction	59/612	288/5499	1.44809e-06	0.000162186	0.000158528	102577461/102577780/102577920/102578891/102579086/102579350/102579353/102580049/102580526/102580803/102581652/102583543/102584145/102584412/102584700/102584729/102585218/102586724/102587153/102587510/102587812/102588768/102588789/102589116/102589610/102590095/102590336/102590668/102590684/102591913/102593308/102593688/102594619/102594622/102595982/102596252/102596778/102597983/102599140/102599338…	59
Ribosome	70/612	376/5499	5.75848e-06	0.000322475	0.000315201	102577734/102577739/102577788/102577793/102578685/102579775/102580286/102581050/102581235/102582055/102582176/102582481/102582696/102582925/102583160/102583185/102583223/102584651/102584890/102584908/102584982/102585385/102586017/102586389/102586531/102586719/102586829/102587469/102587574/102588076/102588879/102588930/102589256/102589364/102589413/102589687/102589849/102590167/102590530/102591316…	70
