# Supplementary material for: Screening of wild species and transcriptome profiling to identify differentially regulated genes in response to late blight resistance in potato
Source: Front Plant Sci. 2023 Jul 12;14:1212135. doi: 10.3389/fpls.2023.1212135 (PMC10368984; doi:10.3389/fpls.2023.1212135)
Supplement: Supplementary file 1 [file DataSheet_1.zip › Suppl. files_R1_10-6-23/Excel Datasets 1-15/Dataset 14. MCD24_KEGG.xlsx]

## Sheet: UP
ID	Description	GeneRatio	BgRatio	pvalue	p.adjust	qvalue	geneID	Count
sot00196	sot00196	Photosynthesis - antenna proteins	21/260	34/5499	3.56424e-20	3.20782e-18	2.92643e-18	102580711/102583646/102583949/102584316/102584787/102586172/102586241/102586284/102586581/102586836/102587257/102589532/102589781/102589865/102590384/102590605/102593779/102596765/102601093/102604320/102606321	21
sot00195	sot00195	Photosynthesis	28/260	86/5499	5.47629e-17	2.46433e-15	2.24816e-15	102577458/102577592/102578347/102579009/102582873/102584644/102584964/102585281/102585358/102585620/102590683/102590963/102591399/102592282/102592564/102592900/102593103/102593231/102596547/102601295/102601299/102601345/102602034/102602224/102602341/102603293/102603839/4099969	28
sot00630	sot00630	Glyoxylate and dicarboxylate metabolism	14/260	79/5499	1.54133e-05	0.000423889	0.000386706	102582524/102584035/102590117/102591486/102592345/102598451/102598788/102599296/102600888/102601229/102601319/102603281/102604120/102605022	14
sot00860	sot00860	Porphyrin and chlorophyll metabolism	11/260	51/5499	1.88395e-05	0.000423889	0.000386706	102580238/102584485/102588946/102592765/102593524/102594293/102596523/102598599/102599631/102600334/102605088	11
sot00062	sot00062	Fatty acid elongation	9/260	37/5499	3.98314e-05	0.000716966	0.000654074	102579720/102584033/102590104/102593322/102594691/102596949/102603796/102603922/107061579	9
sot00940	sot00940	Phenylpropanoid biosynthesis	25/260	251/5499	0.00028637	0.00429555	0.00391875	102578335/102578664/102578747/102579562/102579818/102580092/102580657/102584844/102585502/102585990/102588377/102589372/102589695/102590030/102590589/102590939/102591575/102594495/102596095/102598447/102599553/102601606/102602430/102605661/107057661	25
sot00260	sot00260	Glycine, serine and threonine metabolism	11/260	71/5499	0.000436642	0.00561397	0.00512152	102582524/102583802/102591486/102591826/102592345/102598451/102598788/102599296/102601319/102605022/102605445	11

## Sheet: Down
ID	Description	GeneRatio	BgRatio	pvalue	p.adjust	qvalue	geneID	Count
sot04626	sot04626	Plant-pathogen interaction	29/290	255/5499	5.98878e-05	0.00586901	0.00561055	102577780/102579698/102580468/102583544/102584290/102585555/102587410/102588789/102589594/102590362/102591665/102592778/102593468/102594907/102595400/102595432/102595652/102596100/102596522/102596618/102598509/102599140/102599763/102599796/102600038/102601336/102603244/102603618/102604258	29
sot04075	sot04075	Plant hormone signal transduction	30/290	288/5499	0.000223274	0.0109404	0.0104586	102577780/102578366/102578891/102580049/102580803/102584145/102585218/102586724/102588789/102590684/102591665/102592910/102595432/102595982/102596161/102596252/102596778/102599140/102599338/102599512/102599527/102599796/102600202/102602326/102602758/102603756/102604181/102604327/107059497/107063083	30
