# Supplementary material for: Screening of wild species and transcriptome profiling to identify differentially regulated genes in response to late blight resistance in potato
Source: Front Plant Sci. 2023 Jul 12;14:1212135. doi: 10.3389/fpls.2023.1212135 (PMC10368984; doi:10.3389/fpls.2023.1212135)
Supplement: Supplementary file 1 [file DataSheet_1.zip › Suppl. files_R1_10-6-23/Excel Datasets 1-15/Dataset 15. PLD47_KEGG.xlsx]

## Sheet: UP
ID	Description	GeneRatio	BgRatio	pvalue	p.adjust	qvalue	geneID	Count
sot01200	sot01200	Carbon metabolism	55/489	287/5499	1.81275e-08	1.90339e-06	1.58377e-06	102577720/102578331/102578665/102579596/102580952/102581220/102581814/102581826/102582387/102582524/102583431/102584035/102584227/102585362/102586190/102586271/102586346/102586509/102586848/102587206/102588569/102588815/102590258/102590424/102590778/102591308/102591470/102591486/102592163/102592345/102592694/102592754/102593609/102594153/102596086/102597674/102598227/102598451/102598788/102598930…	55
sot00196	sot00196	Photosynthesis - antenna proteins	14/489	34/5499	4.22043e-07	2.21572e-05	1.84366e-05	102580711/102583949/102584316/102586172/102586284/102589532/102589781/102589865/102590384/102590605/102593779/102596765/102601093/102606321	14
sot00860	sot00860	Porphyrin and chlorophyll metabolism	17/489	51/5499	8.74773e-07	2.43189e-05	2.02353e-05	102580238/102580720/102583310/102584336/102584485/102588946/102591731/102592765/102593524/102594293/102594460/102596523/102598599/102599631/102600334/102604643/102605088	17
sot00195	sot00195	Photosynthesis	23/489	86/5499	9.26435e-07	2.43189e-05	2.02353e-05	102577458/102577592/102579009/102584644/102584964/102585358/102586634/102590683/102590963/102591175/102591399/102592282/102592564/102593103/102593231/102596547/102601295/102602034/102602224/102602341/102603839/102603946/4099969	23
sot00630	sot00630	Glyoxylate and dicarboxylate metabolism	19/489	79/5499	4.25781e-05	0.000874134	0.00072735	102577720/102578665/102579596/102582524/102584035/102586190/102586271/102591486/102592345/102594153/102598451/102598788/102598930/102599245/102600112/102601319/102601957/102603281/102605022	19
sot00062	sot00062	Fatty acid elongation	12/489	37/5499	4.99505e-05	0.000874134	0.00072735	102580961/102581846/102584033/102586361/102590104/102591777/102593322/102594691/102596949/102603796/102603922/102605420	12
sot01230	sot01230	Biosynthesis of amino acids	37/489	237/5499	0.000430248	0.00590007	0.00490933	102578331/102578694/102581220/102581814/102582387/102582524/102582563/102584227/102585362/102586102/102586190/102586346/102586509/102586564/102588569/102590258/102591486/102591549/102592163/102592694/102593561/102594419/102594516/102594541/102595737/102597587/102597674/102597847/102600503/102601054/102601486/102603629/102604045/102604859/102605877/102606020/107061051	37
sot00710	sot00710	Carbon fixation in photosynthetic organisms	17/489	79/5499	0.000449529	0.00590007	0.00490933	102580952/102581814/102583431/102586190/102586271/102587206/102588569/102590424/102590778/102591470/102592694/102598930/102601486/102603323/102605963/102606020/102606161	17

## Sheet: Down
ID	Description	GeneRatio	BgRatio	pvalue	p.adjust	qvalue	geneID	Count
sot04075	sot04075	Plant hormone signal transduction	62/535	288/5499	5.95449e-10	6.25221e-08	6.14252e-08	102577780/102578366/102578891/102579086/102579350/102579353/102580049/102580803/102581731/102582894/102584145/102584700/102584884/102585218/102586069/102586724/102587153/102587369/102587510/102588789/102590095/102590158/102590218/102590336/102590668/102590684/102591177/102591665/102591913/102592933/102593688/102594619/102594622/102595429/102595432/102595982/102596161/102596252/102596569/102596778…	62
sot04626	sot04626	Plant-pathogen interaction	49/535	255/5499	1.66957e-06	8.76525e-05	8.61147e-05	102577780/102577856/102578223/102579484/102580067/102580468/102581200/102581827/102583296/102583544/102583901/102584290/102584992/102585555/102586735/102587410/102588789/102589594/102590032/102590095/102590362/102591665/102592778/102593468/102594754/102594907/102594927/102595230/102595400/102595432/102596100/102596522/102596618/102597296/102597661/102597994/102598075/102598509/102599140/102599328…	49
sot04016	sot04016	MAPK signaling pathway - plant	36/535	218/5499	0.000943815	0.0330335	0.032454	102577574/102577780/102580398/102580741/102580814/102581839/102582171/102583296/102584992/102587337/102587369/102588789/102590095/102590684/102591665/102591913/102592852/102592933/102593468/102594619/102594622/102595429/102595432/102596252/102597525/102598259/102599140/102599348/102599796/102601336/102602772/102602946/102604114/102604327/102605047/107061238	36
