# Supplementary material for: Screening of wild species and transcriptome profiling to identify differentially regulated genes in response to late blight resistance in potato
Source: Front Plant Sci. 2023 Jul 12;14:1212135. doi: 10.3389/fpls.2023.1212135 (PMC10368984; doi:10.3389/fpls.2023.1212135)
Supplement: Supplementary file 1 [file DataSheet_1.zip › Suppl. files_R1_10-6-23/Excel Datasets 1-15/Dataset 2. CPH62_DEG.xlsx]

## Sheet: Upregulated
Gene_Name/ID	Locus	log2Foldchange	Pvalue	Gene_Description
PGSC0003DMG400004301	Chr_ST4.03ch12:6238849-6240548	6.13052	0.00435	Chlorophyll a,b binding protein type I
PGSC0003DMG400015960	Chr_ST4.03ch07:14163600-14164143	5.78977	0.0216	Photosystem I P700 chlorophyll a apoprotein A1
PGSC0003DMG400008298	Chr_ST4.03ch02:30122169-30123048	5.77163	0.0059	Chlorophyll a/b binding protein
PGSC0003DMG400034882	Chr_ST4.03ch07:41317610-41319068	5.52141	0.04395	Glucosyltransferase
PGSC0003DMG400033607	Chr_ST4.03ch12:48214522-48217211	5.28934	0.0227	Uncharacterized mitochondrial protein
PGSC0003DMG402019255	Chr_ST4.03ch07:54348410-54350031	5.12414	0.0311	Pectinesterase
PGSC0003DMG400000493	Chr_ST4.03ch02:47048112-47051618	4.99571	0.00895	Carbonic anhydrase
PGSC0003DMG400008301	Chr_ST4.03ch02:30141195-30142231	4.75341	0.02315	Chlorophyll a/b binding protein
PGSC0003DMG400022263	Chr_ST4.03ch07:55888668-55891111	4.72008	0.0463	Fructose-bisphosphate aldolase
PGSC0003DMG400018565	Chr_ST4.03ch11:42635664-42649265	4.64446	0.0465	Alcohol dehydrogenase
PGSC0003DMG400012224	Chr_ST4.03ch08:56805296-56806504	4.64324	0.0458	Electron carrier
PGSC0003DMG400007188	Chr_ST4.03ch10:59600045-59602799	4.52087	0.0339	Desaturase
PGSC0003DMG400008564	Chr_ST4.03ch12:1010683-1012186	4.35791	0.0073	Chlorophyll a-b binding protein 13, chloroplastic
PGSC0003DMG400003123	Chr_ST4.03ch01:86663460-86666351	4.2363	0.0202	Fructose-bisphosphate aldolase
PGSC0003DMG400020505	Chr_ST4.03ch08:1301974-1310102	4.22099	0.03145	Photosystem I reaction center subunit X psaK
PGSC0003DMG400033037	Chr_ST4.03ch06:51874727-51876278	4.19108	0.04155	Ribulose bisphosphate carboxylase large chain
PGSC0003DMG400013413	Chr_ST4.03ch03:753510-754329	4.08301	0.0094	Chlorophyll a/b-binding protein PS II-Type I
PGSC0003DMG400011751	Chr_ST4.03ch07:41845572-41847191	4.06316	0.0426	2-oxoglutarate-dependent dioxygenase
PGSC0003DMG400014792	Chr_ST4.03ch08:49060455-49065050	4.038	0.0381	ATP binding protein
PGSC0003DMG400008804	Chr_ST4.03ch00:37726549-37730025	4.00643	0.0389	Chlorophyll a/b binding protein
PGSC0003DMG400022538	Chr_ST4.03ch03:3785839-3793327	3.99507	0.0448	Conserved gene of unknown function
PGSC0003DMG401026390	Chr_ST4.03ch02:41393917-41397915	3.95628	0.03025	Peptidyl-tRNA hydrolase
PGSC0003DMG400029406	Chr_ST4.03ch12:57465468-57468885	3.88839	0.0114	Glyceraldehyde-3-phosphate dehydrogenase B subunit
PGSC0003DMG400006661	Chr_ST4.03ch04:60205626-60207072	3.85187	0.01075	ASR4
PGSC0003DMG401021057	Chr_ST4.03ch00:36077457-36079291	3.8045	0.03995	Cytochrome P450
PGSC0003DMG400003548	Chr_ST4.03ch02:39716525-39718870	3.78503	0.0308	Fructose-bisphosphate aldolase
PGSC0003DMG400001599	Chr_ST4.03ch01:87104707-87119208	3.77116	0.0382	Pentatricopeptide repeat-containing protein
PGSC0003DMG400027276	Chr_ST4.03ch04:10137639-10143624	3.56736	0.0201	Mg protoporphyrin IX chelatase
PGSC0003DMG400024772	Chr_ST4.03ch01:77736434-77739934	3.55011	0.01145	Protein phosphatase 2c
PGSC0003DMG400025097	Chr_ST4.03ch05:1442538-1443410	3.54445	0.0183	Acyl-CoA N-acyltransferases (NAT) superfamily protein
PGSC0003DMG400010223	Chr_ST4.03ch02:32419588-32421499	3.5319	0.02045	Phytophthora-inhibited protease 1
PGSC0003DMG401018223	Chr_ST4.03ch01:79287173-79291540	3.4586	0.0304	Ferric-chelate reductase
PGSC0003DMG400002172	Chr_ST4.03ch09:1002479-1004024	3.39545	0.0334	Glutathione S-transferase T2
PGSC0003DMG400012012	Chr_ST4.03ch02:20680813-20683256	3.37139	0.0267	Fructose-bisphosphate aldolase
PGSC0003DMG401011339	Chr_ST4.03ch01:57856953-57862908	3.35795	0.03435	NAD(P)H-quinone oxidoreductase chain 4, chloroplastic
PGSC0003DMG400017556	Chr_ST4.03ch06:43260200-43261970	3.34515	0.0293	Photosystem II 22 kDa protein, chloroplastic
PGSC0003DMG400018306	Chr_ST4.03ch07:49120956-49122074	3.2616	0.0382	Conserved gene of unknown function
PGSC0003DMG400036004	Chr_ST4.03ch12:52155823-52156939	3.21934	0.0397	Fatty acid desaturase
PGSC0003DMG400018351	Chr_ST4.03ch07:48946513-48949583	3.21862	0.03275	NADPH
PGSC0003DMG400032155	Chr_ST4.03ch01:2132538-2146062	3.21263	0.03415	Lipoxygenase
PGSC0003DMG400000214	Chr_ST4.03ch01:73246203-73250389	3.10518	0.03995	Chitinase
PGSC0003DMG400002547	Chr_ST4.03ch03:60125487-60126219	3.09378	0.0462	30S ribosomal protein S17
PGSC0003DMG400007149	Chr_ST4.03ch06:55096365-55102143	3.07115	0.0475	Phosphoglycerate mutase
PGSC0003DMG400012708,PGSC0003DMG402012694	Chr_ST4.03ch04:10923602-10927555	3.05741	0.0328	#N/A
PGSC0003DMG400016011	Chr_ST4.03ch00:23397937-23398918	2.70666	0.0365	Calmodulin
PGSC0003DMG400005498	Chr_ST4.03ch08:43707915-43713346	2.59885	0.0482	Multifunctional protein

## Sheet: Downregulated
Gene_Name/ID	Locus	log2Foldchange	Pvalue	Gene_Description
PGSC0003DMG400020017	Chr_ST4.03ch01:45137501-45139268	-6.48233	0.0016	Lichenase
PGSC0003DMG400032147	Chr_ST4.03ch01:1754442-1757775	-6.13456	0.0397	Peroxidase
PGSC0003DMG400001948	Chr_ST4.03ch08:46916743-46925962	-6.11355	0.00415	Copalyl diphosphate synthase
PGSC0003DMG400018916	Chr_ST4.03ch08:45873234-45875234	-6.01332	0.0397	Polyphenol oxidase
PGSC0003DMG400019578	Chr_ST4.03ch05:37658588-37660448	-5.96681	0.0401	Conserved gene of unknown function
PGSC0003DMG400003057	Chr_ST4.03ch08:54294866-54295826	-5.93043	0.04035	Osmotin
PGSC0003DMG400020343	Chr_ST4.03ch09:350509-352282	-5.82975	0.04015	AER
PGSC0003DMG400022430	Chr_ST4.03ch02:34338338-34340696	-5.70828	0.04045	Polyphenoloxidase
PGSC0003DMG400031457	Chr_ST4.03ch03:17248039-17249552	-5.487	0.0406	Phenylalanine ammonia-lyase 1
PGSC0003DMG400012020	Chr_ST4.03ch03:39768603-39769328	-5.37099	0.0405	Pectin methlyesterase inhibitor protein 1
PGSC0003DMG400012294	Chr_ST4.03ch08:55753274-55754847	-5.36639	0.0292	Methanol inducible protein
PGSC0003DMG400001598	Chr_ST4.03ch01:87145670-87146801	-5.29299	0.04165	Snakin-2
PGSC0003DMG400005113	Chr_ST4.03ch01:83234818-83235157	-5.24545	0.04265	PR1 protein
PGSC0003DMG400009005	Chr_ST4.03ch01:62451681-62455527	-5.20207	0.03235	Triacylglycerol lipase
PGSC0003DMG400008796	Chr_ST4.03ch00:25050181-25052792	-5.17514	0.0426	Basic 30 kDa endochitinase
PGSC0003DMG400034790	Chr_ST4.03ch08:53642228-53644070	-5.08419	0.04265	P69B protein
PGSC0003DMG400020809	Chr_ST4.03ch08:46878952-46881259	-4.95495	0.00155	Cytochrome P450
PGSC0003DMG400031788	Chr_ST4.03ch09:52778780-52779889	-4.89227	0.0447	Protein induced upon tuberization
PGSC0003DMG400029830	Chr_ST4.03ch10:57993306-57994678	-4.88782	0.0131	Glucan endo-1,3-beta-D-glucosidase
PGSC0003DMG400006709	Chr_ST4.03ch07:36610727-36611980	-4.85861	0.04455	CXE carboxylesterase
PGSC0003DMG400006393	Chr_ST4.03ch04:65678794-65684380	-4.84931	0.01965	Aux/IAA protein
PGSC0003DMG400029107	Chr_ST4.03ch05:13676423-13678535	-4.83808	0.04455	Small rubber particle protein
PGSC0003DMG400006814	Chr_ST4.03ch01:66086407-66087912	-4.81146	0.04505	AN1-like transcription factor
PGSC0003DMG400015219	Chr_ST4.03ch03:50225872-50226839	-4.81141	0.04415	Miraculin
PGSC0003DMG400000184	Chr_ST4.03ch01:72491748-72495021	-4.7918	0.0295	Ferric-chelate reductase
PGSC0003DMG400018677	Chr_ST4.03ch03:2965106-2969603	-4.78279	0.0354	Lectin kinase
PGSC0003DMG400021508	Chr_ST4.03ch04:67179445-67180400	-4.778	0.04605	C2H2-type zinc finger protein
PGSC0003DMG400006276	Chr_ST4.03ch01:60239643-60240718	-4.77366	0.04565	NtPRp27
PGSC0003DMG400003243	Chr_ST4.03ch10:14040837-14042742	-4.75819	0.0458	Gene of unknown function
PGSC0003DMG401024842	Chr_ST4.03ch04:58568744-58575274	-4.71357	0.01105	Conserved gene of unknown function
PGSC0003DMG400021763	Chr_ST4.03ch03:5151953-5152503	-4.70173	0.0454	Nonspecific lipid transfer protein
PGSC0003DMG400010131	Chr_ST4.03ch03:49862776-49863532	-4.6739	0.0476	Nb cell deth marker
PGSC0003DMG404006439	Chr_ST4.03ch09:54491396-54495405	-4.65309	0.0139	Aldo/keto reductase
PGSC0003DMG400030321	Chr_ST4.03ch06:56643279-56644282	-4.63525	0.02175	Metallothionein type 2
PGSC0003DMG400002167	Chr_ST4.03ch09:1019732-1021010	-4.61425	0.04815	Glutathion S-transferase
PGSC0003DMG400007122	Chr_ST4.03ch06:55116163-55117713	-4.60948	0.04885	Arogenate dehydratase
PGSC0003DMG400020377	Chr_ST4.03ch12:12139742-12145702	-4.53714	0.00895	70 kDa subunit of replication protein A
PGSC0003DMG400024246	Chr_ST4.03ch03:41525813-41530539	-4.53483	0.0174	Fructokinase
PGSC0003DMG400015637	Chr_ST4.03ch07:16781387-16788092	-4.48266	0.04965	Aspartate aminotransferase
PGSC0003DMG400030874	Chr_ST4.03ch08:48180747-48184210	-4.43504	0.00825	Conserved gene of unknown function
PGSC0003DMG400026854	Chr_ST4.03ch00:21415306-21416600	-4.3912	0.01695	Endochitinase 2
PGSC0003DMG400004605	Chr_ST4.03ch12:59818903-59821228	-4.38565	0.0411	Ubiquitin extension protein
PGSC0003DMG400012547	Chr_ST4.03ch01:82091211-82095310	-4.36997	0.0409	ATP-binding cassette transporter
PGSC0003DMG400002552	Chr_ST4.03ch03:59991572-59993134	-4.36593	0.0331	Delta TIP
PGSC0003DMG400003257	Chr_ST4.03ch01:17791356-17794464	-4.31756	0.0412	Taxane 13-alpha-hydroxylase cytochrome P450
PGSC0003DMG400003058	Chr_ST4.03ch08:54298664-54299598	-4.30278	0.00835	Osmotin OSML15
PGSC0003DMG400012589	Chr_ST4.03ch01:81814017-81815680	-4.14752	0.0092	Cationic peroxidase
PGSC0003DMG400018635	Chr_ST4.03ch01:87935728-87937391	-4.13226	0.0433	Expansin
PGSC0003DMG400000142	Chr_ST4.03ch01:71551697-71554110	-4.11547	0.04795	Copper ion binding protein
PGSC0003DMG400017517	Chr_ST4.03ch08:49546255-49547496	-4.11239	0.04495	Conserved gene of unknown function
PGSC0003DMG400026361	Chr_ST4.03ch11:40372256-40375524	-4.08303	0.01505	Ribosomal protein
PGSC0003DMG400009530	Chr_ST4.03ch08:2364263-2365922	-4.06202	0.04295	WRKY transcription factor 3
PGSC0003DMG400015425	Chr_ST4.03ch12:56838739-56841549	-4.04347	0.0135	SRE1a
PGSC0003DMG400006945	Chr_ST4.03ch02:26261504-26271479	-4.02634	0.0301	Conserved gene of unknown function
PGSC0003DMG400008419	Chr_ST4.03ch11:17970825-17973912	-3.98738	0.0416	LRR receptor-like serine/threonine-protein kinase
PGSC0003DMG400004800	Chr_ST4.03ch08:52490665-52493044	-3.91751	0.01405	Gene of unknown function
PGSC0003DMG400003056	Chr_ST4.03ch08:54287496-54288790	-3.86377	0.01585	Ethylene-responsive proteinase inhibitor 1
PGSC0003DMG400029915	Chr_ST4.03ch06:37386541-37393815	-3.82912	0.04985	Acyl-CoA synthetase
PGSC0003DMG400013879	Chr_ST4.03ch02:35431402-35434189	-3.78576	0.0159	Quinone reductase family protein
PGSC0003DMG400000783	Chr_ST4.03ch04:59097016-59099035	-3.77736	0.0314	Extensin
PGSC0003DMG400019584	Chr_ST4.03ch03:4728910-4731136	-3.75708	0.03095	Ribulose bisphosphate carboxylase small chain 1, chloroplastic
PGSC0003DMG400033583	Chr_ST4.03ch01:82646588-82648269	-3.71679	0.0151	Conserved gene of unknown function
PGSC0003DMG400008501	Chr_ST4.03ch09:87179-90572	-3.6356	0.03415	HMG-protein
PGSC0003DMG400013546	Chr_ST4.03ch07:40641673-40648038	-3.62967	0.00935	Sucrose synthase 2
PGSC0003DMG400019472	Chr_ST4.03ch11:5119620-5121945	-3.61635	0.0213	Copper chaperone
PGSC0003DMG400015010	Chr_ST4.03ch04:9190060-9191969	-3.58752	0.0144	Proline-rich protein
PGSC0003DMG400030170	Chr_ST4.03ch09:54527562-54530999	-3.49085	0.02665	Stem-specific protein TSJT1
PGSC0003DMG400023144	Chr_ST4.03ch08:40142197-40145798	-3.4804	0.02045	41 kD chloroplast nucleoid DNA binding protein (CND41)
PGSC0003DMG400001809	Chr_ST4.03ch01:67682759-67686262	-3.45454	0.0229	Xyloglucan endotransglucosylase-hydrolase XTH5
PGSC0003DMG400032113	Chr_ST4.03ch01:60838392-60839796	-3.44696	0.03075	Conserved gene of unknown function
PGSC0003DMG400020498	Chr_ST4.03ch08:1170323-1175722	-3.42183	0.03285	Inositol-1,4,5-triphosphate-5-phosphatase
PGSC0003DMG400012578	Chr_ST4.03ch01:82017478-82020626	-3.38555	0.04875	UDP-glucuronosyltransferase
PGSC0003DMG400010859	Chr_ST4.03ch08:17827203-17831384	-3.37908	0.04545	Lipoxygenase
PGSC0003DMG400032199	Chr_ST4.03ch01:1761453-1764298	-3.37542	0.03085	Peroxidase
PGSC0003DMG400029774	Chr_ST4.03ch01:81457483-81461841	-3.36411	0.04345	Basic-leucine zipper
PGSC0003DMG400025487	Chr_ST4.03ch07:47102333-47104710	-3.30334	0.0375	Isocitrate lyase
PGSC0003DMG400014095	Chr_ST4.03ch00:29321010-29322217	-3.27591	0.0199	2,4-dienoyl-CoA reductase
PGSC0003DMG400021844	Chr_ST4.03ch01:45210970-45213554	-3.27555	0.0364	Universal stress protein
PGSC0003DMG400020608	Chr_ST4.03ch03:35902712-35905193	-3.2622	0.0252	DNA-binding protein 3
PGSC0003DMG400012292	Chr_ST4.03ch08:55797779-55799024	-3.2429	0.03035	Keratin-associated protein 6-2
PGSC0003DMG400030928	Chr_ST4.03ch07:4622737-4626267	-3.24252	0.02875	EIN3-binding F-box protein 1
PGSC0003DMG400007073	Chr_ST4.03ch07:52583926-52585110	-3.22595	0.04235	Epidermis-specific secreted glycoprotein EP1
PGSC0003DMG400020266	Chr_ST4.03ch02:47763576-47766815	-3.22359	0.04325	Amino acid transporter
PGSC0003DMG400001855	Chr_ST4.03ch08:50592098-50595681	-3.20997	0.0397	Beta-amylase PCT-BMYI
PGSC0003DMG400017679	Chr_ST4.03ch04:42066094-42075518	-3.19059	0.02965	Conserved gene of unknown function
PGSC0003DMG400007807	Chr_ST4.03ch12:1508886-1511870	-3.18311	0.03295	14-3-3 protein
PGSC0003DMG400004766	Chr_ST4.03ch08:52156991-52159082	-3.13365	0.03935	GEM 5
PGSC0003DMG400017569	Chr_ST4.03ch06:43182116-43188183	-3.11951	0.0323	Protein disulfide-isomerase
PGSC0003DMG400023270	Chr_ST4.03ch06:8687413-8689169	-3.11428	0.04485	Elongation factor 1-alpha
PGSC0003DMG400023703	Chr_ST4.03ch10:57368000-57369328	-3.10587	0.0476	F-box family protein
PGSC0003DMG400000127	Chr_ST4.03ch01:73837907-73843905	-3.10441	0.03605	Cytochrome b5 isoform Cb5-A
PGSC0003DMG400011909	Chr_ST4.03ch09:60910763-60913780	-3.10356	0.03925	Metacaspase 1
PGSC0003DMG400007373	Chr_ST4.03ch08:40944428-40946611	-3.09909	0.02385	Beta-ketoacyl-coa synthase family protein
PGSC0003DMG400016221	Chr_ST4.03ch11:2691009-2692575	-3.08986	0.0457	14-3-3 16R
PGSC0003DMG400010833	Chr_ST4.03ch08:43299487-43305292	-3.07987	0.0465	Conserved gene of unknown function
PGSC0003DMG400019635	Chr_ST4.03ch11:40771944-40778427	-3.068	0.02975	BEL5 protein
PGSC0003DMG400030528	Chr_ST4.03ch05:3520238-3523652	-3.05342	0.0225	Phosphatidic acid phosphatase alpha
PGSC0003DMG400015850	Chr_ST4.03ch08:15890910-15892602	-3.04134	0.02595	IDS4
PGSC0003DMG400026779	Chr_ST4.03ch01:43192762-43196447	-3.01595	0.04055	PAS/LOV protein A
PGSC0003DMG400028233	Chr_ST4.03ch10:56137397-56144511	-3.00669	0.0461	Galactolipid galactosyltransferase
PGSC0003DMG400008712	Chr_ST4.03ch01:6142378-6146461	-2.96481	0.0442	EIL2
PGSC0003DMG400019315	Chr_ST4.03ch09:48120151-48128675	-2.74631	0.0348	Sulfate/bicarbonate/oxalate exchanger and transporter sat-1
PGSC0003DMG400004150	Chr_ST4.03ch06:3520813-3525995	-2.66383	0.0201	Protein disulfide isomerase
PGSC0003DMG400025324	Chr_ST4.03ch04:56285228-56292293	-2.6362	0.04925	40S ribosomal protein S15a-1
PGSC0003DMG400000276	Chr_ST4.03ch12:3603760-3609105	-2.57479	0.04555	Nucleosome assembly protein 1 2
PGSC0003DMG400024627	Chr_ST4.03ch03:54934287-54936181	-2.54492	0.04935	GRP 2
