# Supplementary material for: Screening of wild species and transcriptome profiling to identify differentially regulated genes in response to late blight resistance in potato
Source: Front Plant Sci. 2023 Jul 12;14:1212135. doi: 10.3389/fpls.2023.1212135 (PMC10368984; doi:10.3389/fpls.2023.1212135)
Supplement: Supplementary file 1 [file DataSheet_1.zip › Suppl. files_R1_10-6-23/Excel Datasets 1-15/Dataset 3. JAM07_DEG.xlsx]

## Sheet: Up
ID	Log2FC	P Value	Gene description	Gene start (bp)	Gene end (bp)	Chromosome/scaffold name
PGSC0003DMG400001407	13.9806	5.46661e-40	ATP binding protein [Source:PGSC_GENE;Acc:PGSC0003DMG400001407]	46519696	46521225	2
PGSC0003DMG400016068	13.7096	5.3273e-38	Major latex [Source:PGSC_GENE;Acc:PGSC0003DMG400016068]	25712002	25713614	0
PGSC0003DMG400014836	12.3655	2.35043e-28	Steroid binding protein [Source:PGSC_GENE;Acc:PGSC0003DMG400014836]	18104826	18105445	8
PGSC0003DMG400001792	12.1503	7.18699e-27	Replication factor C subunit [Source:PGSC_GENE;Acc:PGSC0003DMG400001792]	67651255	67655176	1
PGSC0003DMG400027289	12.0273	5.05318e-26	Glucosyltransferase [Source:PGSC_GENE;Acc:PGSC0003DMG400027289]	10645186	10647010	4
PGSC0003DMG400004008	11.7518	3.77651e-24	PHCLF2 [Source:PGSC_GENE;Acc:PGSC0003DMG400004008]	43561825	43570544	2
PGSC0003DMG400027888	11.5737	6.10976e-23	Cysteine proteinase 3 [Source:PGSC_GENE;Acc:PGSC0003DMG400027888]	38959941	38964852	7
PGSC0003DMG400042346	11.3418	2.0034e-21	Conserved gene of unknown function [Source:PGSC_GENE;Acc:PGSC0003DMG400042346]	12307790	12310232	6
PGSC0003DMG400028702	11.1227	6.9169e-21	Cycloartenol synthase [Source:PGSC_GENE;Acc:PGSC0003DMG400028702]	46543274	46551909	4
PGSC0003DMG400013210	11.0054	3.83468e-20	Proteasome subunit beta type [Source:PGSC_GENE;Acc:PGSC0003DMG400013210]	35777054	35778091	4
PGSC0003DMG400021868	10.6775	4.06306e-18	Cembratrienol synthase 2a [Source:PGSC_GENE;Acc:PGSC0003DMG400021868]	59916830	59919229	9
PGSC0003DMG400014299	10.6201	9.69011e-18	40S ribosomal protein S15a-1 [Source:PGSC_GENE;Acc:PGSC0003DMG400014299]	43104038	43104540	3
PGSC0003DMG400008794	10.2594	1.25705e-15	Major latex [Source:PGSC_GENE;Acc:PGSC0003DMG400008794]	55652701	55654197	6
PGSC0003DMG400020940	10.2456	1.64659e-15	Cembratrienol synthase 2a [Source:PGSC_GENE;Acc:PGSC0003DMG400020940]	59910898	59912843	9
PGSC0003DMG400024062	10.0541	1.85151e-14	Expansin [Source:PGSC_GENE;Acc:PGSC0003DMG400024062]	2723057	2725494	3
PGSC0003DMG400046796	9.97314	5.38954e-14	Protein kinase atmrk1 [Source:PGSC_GENE;Acc:PGSC0003DMG400046796]	33569084	33572658	10
PGSC0003DMG400024819	9.94793	7.37629e-14	Nodulin MtN3 family protein [Source:PGSC_GENE;Acc:PGSC0003DMG400024819]	58116719	58118846	4
PGSC0003DMG400031329	9.93087	8.64221e-14	Gene of unknown function [Source:PGSC_GENE;Acc:PGSC0003DMG400031329]	46936264	46939670	6
PGSC0003DMG400027947	9.9049	1.18991e-13	RING finger protein [Source:PGSC_GENE;Acc:PGSC0003DMG400027947]	31126980	31130371	9
PGSC0003DMG400008212	9.87846	1.93739e-13	Abscisic insensitive 1B [Source:PGSC_GENE;Acc:PGSC0003DMG400008212]	34753042	34753447	8
PGSC0003DMG400020816	9.80548	4.4611e-13	Conserved gene of unknown function [Source:PGSC_GENE;Acc:PGSC0003DMG400020816]	46653363	46659578	8
PGSC0003DMG401009494	9.76755	7.4591e-13	Ferric-chelate reductase [Source:PGSC_GENE;Acc:PGSC0003DMG401009494]	49639886	49644116	3
PGSC0003DMG400023020	9.72073	9.85406e-36	40S ribosomal protein S15a-1 [Source:PGSC_GENE;Acc:PGSC0003DMG400023020]	56493996	56499076	4
PGSC0003DMG400007825	9.67839	2.15444e-12	Translation initiation factor [Source:PGSC_GENE;Acc:PGSC0003DMG400007825]	2165336	2170062	12
PGSC0003DMG400001526	9.6578	2.58245e-12	AMP dependent ligase [Source:PGSC_GENE;Acc:PGSC0003DMG400001526]	38694818	38699838	2
PGSC0003DMG400008433	9.63692	3.09956e-12	Gene of unknown function [Source:PGSC_GENE;Acc:PGSC0003DMG400008433]	25728658	25729888	7
PGSC0003DMG400002655	9.38473	5.68531e-11	Purple acid phosphatase 22 [Source:PGSC_GENE;Acc:PGSC0003DMG400002655]	3084678	3089288	9
PGSC0003DMG401022195	9.35945	8.60531e-11	Calcium-binding protein [Source:PGSC_GENE;Acc:PGSC0003DMG401022195]	55263577	55267127	7
PGSC0003DMG400026576	9.30754	1.62344e-10	DNA binding protein [Source:PGSC_GENE;Acc:PGSC0003DMG400026576]	13067161	13071220	9
PGSC0003DMG400007231	9.29426	1.62344e-10	Flavonol synthase/flavanone 3-hydroxylase [Source:PGSC_GENE;Acc:PGSC0003DMG400007231]	30747649	30748965	2
PGSC0003DMG400043354	9.21194	3.88217e-10	Gene of unknown function [Source:PGSC_GENE;Acc:PGSC0003DMG400043354]	36534653	36535667	9
ENSRNA049464240	9.19775	4.85068e-10
PGSC0003DMG400012763	9.16894	6.07276e-10	C-4 sterol methyl oxidase [Source:PGSC_GENE;Acc:PGSC0003DMG400012763]	70705183	70708003	1
PGSC0003DMG400015255	9.13955	9.57593e-10	DELLA protein RGL1 [Source:PGSC_GENE;Acc:PGSC0003DMG400015255]	50552743	50554344	3
PGSC0003DMG400005089	9.06334	1.92608e-09	Gene of unknown function [Source:PGSC_GENE;Acc:PGSC0003DMG400005089]	14926796	14930388	7
PGSC0003DMG400013263	8.99933	3.95117e-09	Homeodomain protein HOX3 [Source:PGSC_GENE;Acc:PGSC0003DMG400013263]	823179	831272	11
PGSC0003DMG400035782	8.99933	3.95117e-09	1-aminocyclopropane-1-carboxylate oxidase homolog [Source:PGSC_GENE;Acc:PGSC0003DMG400035782]	55874431	55875252	9
PGSC0003DMG400016410	8.94939	6.45278e-09	Transposase [Source:PGSC_GENE;Acc:PGSC0003DMG400016410]	3573820	3580122	1
PGSC0003DMG400019177	8.87999	1.8437e-09	Conserved gene of unknown function [Source:PGSC_GENE;Acc:PGSC0003DMG400019177]	50164284	50168206	10
PGSC0003DMG400029959	8.86211	1.8437e-09	ADP-ribosylation factor [Source:PGSC_GENE;Acc:PGSC0003DMG400029959]	8075570	8077016	7
PGSC0003DMG400006683	8.844	2.40073e-09	Lysyl-tRNA synthetase [Source:PGSC_GENE;Acc:PGSC0003DMG400006683]	28789881	28797913	7
PGSC0003DMG400026166	8.844	2.40073e-09	Beta-amylase [Source:PGSC_GENE;Acc:PGSC0003DMG400026166]	47402480	47403700	7
PGSC0003DMG400013256	8.82566	3.13479e-09	ERF transcription factor 5 [Source:PGSC_GENE;Acc:PGSC0003DMG400013256]	996993	997587	11
PGSC0003DMG400012926	8.7692	5.3911e-09	Protein kinase [Source:PGSC_GENE;Acc:PGSC0003DMG400012926]	20241786	20244784	3
PGSC0003DMG400043741	8.7303	7.10124e-09	TPR repeat [Source:PGSC_GENE;Acc:PGSC0003DMG400043741]	32089221	32092539	10
PGSC0003DMG400038085	8.71045	9.38231e-09	F-box family protein [Source:PGSC_GENE;Acc:PGSC0003DMG400038085]	10584089	10590591	4
PGSC0003DMG400017761	8.69032	9.38231e-09	Ring finger protein [Source:PGSC_GENE;Acc:PGSC0003DMG400017761]	55576649	55578214	12
PGSC0003DMG400000741	8.66991	1.24346e-08	Geraniol 10-hydroxylase [Source:PGSC_GENE;Acc:PGSC0003DMG400000741]	23906486	23908579	2
PGSC0003DMG402030146	8.66991	1.24346e-08	Conserved gene of unknown function [Source:PGSC_GENE;Acc:PGSC0003DMG402030146]	19359094	19360377	0
PGSC0003DMG400023127	8.6492	1.65322e-08	Alpha/beta hydrolase [Source:PGSC_GENE;Acc:PGSC0003DMG400023127]	31880339	31884384	7
PGSC0003DMG400025198	8.6492	1.65322e-08	Stress-induced protein [Source:PGSC_GENE;Acc:PGSC0003DMG400025198]	25969743	25971141	8
PGSC0003DMG401033574	8.6492	1.65322e-08	Gene of unknown function [Source:PGSC_GENE;Acc:PGSC0003DMG401033574]	82639944	82640275	1
PGSC0003DMG402010281	8.62819	2.20515e-08	Integrin-linked protein kinase [Source:PGSC_GENE;Acc:PGSC0003DMG402010281]	38912954	38919046	10
PGSC0003DMG400019801	8.60687	2.20515e-08	Conserved gene of unknown function [Source:PGSC_GENE;Acc:PGSC0003DMG400019801]	47817181	47821083	8
PGSC0003DMG400010120	8.58523	2.95108e-08	Nodulation receptor kinase [Source:PGSC_GENE;Acc:PGSC0003DMG400010120]	43781751	43785196	3
PGSC0003DMG400002059	8.5183	5.33968e-08	Receptor protein kinase CLAVATA1 [Source:PGSC_GENE;Acc:PGSC0003DMG400002059]	31043485	31047662	3
PGSC0003DMG400012668	8.42393	1.33489e-07	Peroxidase 57 [Source:PGSC_GENE;Acc:PGSC0003DMG400012668]	41145199	41150765	2
PGSC0003DMG400021179	8.42393	1.33489e-07	Conserved gene of unknown function [Source:PGSC_GENE;Acc:PGSC0003DMG400021179]	29260882	29265157	2
PGSC0003DMG400034328	8.42393	1.33489e-07	Phosphoglycerate/bisphosphoglycerate mutase [Source:PGSC_GENE;Acc:PGSC0003DMG400034328]	36378497	36382696	10
PGSC0003DMG400037554	8.39934	1.33489e-07	Sulfated surface glycoprotein 185 [Source:PGSC_GENE;Acc:PGSC0003DMG400037554]	34960797	34961249	8
PGSC0003DMG400011927	8.37432	1.82531e-07	Gene of unknown function [Source:PGSC_GENE;Acc:PGSC0003DMG400011927]	5938388	5941425	4
PGSC0003DMG400005778	8.34886	2.50562e-07	NADPH-dependent thioredoxin reductase B [Source:PGSC_GENE;Acc:PGSC0003DMG400005778]	4838788	4842014	8
PGSC0003DMG400006285	8.34886	2.50562e-07	Sugar transporter ERD6-like 16 [Source:PGSC_GENE;Acc:PGSC0003DMG400006285]	60561532	60565251	1
PGSC0003DMG400008407	8.34886	2.50562e-07	Zinc finger protein [Source:PGSC_GENE;Acc:PGSC0003DMG400008407]	53100565	53103832	10
PGSC0003DMG400017280	8.34886	2.50562e-07	CYP72A56 [Source:PGSC_GENE;Acc:PGSC0003DMG400017280]	50603860	50606171	7
PGSC0003DMG400028773	8.34886	2.50562e-07	Conserved gene of unknown function [Source:PGSC_GENE;Acc:PGSC0003DMG400028773]	33915382	33920720	10
PGSC0003DMG400035739	8.34886	2.50562e-07	GDSL-motif lipase/hydrolase family protein [Source:PGSC_GENE;Acc:PGSC0003DMG400035739]	39839743	39841090	9
PGSC0003DMG400042292	8.34886	2.50562e-07	Conserved gene of unknown function [Source:PGSC_GENE;Acc:PGSC0003DMG400042292]	2726980	2728074	3
PGSC0003DMG400017203	8.29656	3.45318e-07	Primary amine oxidase [Source:PGSC_GENE;Acc:PGSC0003DMG400017203]	56832243	56834873	9
PGSC0003DMG400020805	8.21437	6.64018e-07	Conserved gene of unknown function [Source:PGSC_GENE;Acc:PGSC0003DMG400020805]	32052461	32060069	9
PGSC0003DMG400020849	8.21437	6.64018e-07	NtEIG-E80 protein [Source:PGSC_GENE;Acc:PGSC0003DMG400020849]	3961455	3962398	6
PGSC0003DMG400027158	8.21437	6.64018e-07	Conserved gene of unknown function [Source:PGSC_GENE;Acc:PGSC0003DMG400027158]	48626225	48627350	5
PGSC0003DMG400018349	8.18589	9.26662e-07	Conserved gene of unknown function [Source:PGSC_GENE;Acc:PGSC0003DMG400018349]	48976892	48980821	7
PGSC0003DMG400018698	8.15685	1.29886e-06	Gene of unknown function [Source:PGSC_GENE;Acc:PGSC0003DMG400018698]	42854370	42855689	11
PGSC0003DMG400009196	8.12721	1.29886e-06	Receptor kinase [Source:PGSC_GENE;Acc:PGSC0003DMG400009196]	62139490	62142076	3
PGSC0003DMG400006577	8.06603	2.58666e-06	Tospovirus resistance protein C [Source:PGSC_GENE;Acc:PGSC0003DMG400006577]	60841277	60842305	9
PGSC0003DMG400015779	8.03444	2.58666e-06	Conserved gene of unknown function [Source:PGSC_GENE;Acc:PGSC0003DMG400015779]	43968710	43972624	2
PGSC0003DMG400019886	8.03444	2.58666e-06	Nadhp hc toxin reductase [Source:PGSC_GENE;Acc:PGSC0003DMG400019886]	5605275	5609648	10
PGSC0003DMG400021691	8.03444	2.58666e-06	Lipid binding protein [Source:PGSC_GENE;Acc:PGSC0003DMG400021691]	33400272	33400922	3
PGSC0003DMG400007878	8.00215	3.67596e-06	Conserved gene of unknown function [Source:PGSC_GENE;Acc:PGSC0003DMG400007878]	1835549	1841256	12
PGSC0003DMG400009263	8.00215	3.67596e-06	Conserved gene of unknown function [Source:PGSC_GENE;Acc:PGSC0003DMG400009263]	14210034	14211193	11
PGSC0003DMG400019375	7.96911	5.24925e-06	CBL-interacting protein kinase [Source:PGSC_GENE;Acc:PGSC0003DMG400019375]	18210942	18212405	12
PGSC0003DMG400023085	7.96911	5.24925e-06	Zgc:64189 [Source:PGSC_GENE;Acc:PGSC0003DMG400023085]	8353821	8357393	9
PGSC0003DMG400027622	7.96911	5.24925e-06	Phosphoribosylformylglycinamidine cyclo-ligase [Source:PGSC_GENE;Acc:PGSC0003DMG400027622]	12681926	12683680	11
PGSC0003DMG400021008	7.9353	5.24925e-06	LRR receptor-like serine/threonine-protein kinase [Source:PGSC_GENE;Acc:PGSC0003DMG400021008]	13173439	13177743	2
PGSC0003DMG400018016	7.90068	7.53307e-06	Multidrug resistance pump [Source:PGSC_GENE;Acc:PGSC0003DMG400018016]	4968688	4973344	7
PGSC0003DMG400038897	7.90068	7.53307e-06	Conserved gene of unknown function [Source:PGSC_GENE;Acc:PGSC0003DMG400038897]	56245108	56247714	4
PGSC0003DMG401011559	7.8652	1.08654e-05	Conserved gene of unknown function [Source:PGSC_GENE;Acc:PGSC0003DMG401011559]	56262962	56265327	12
PGSC0003DMG400005988	7.82884	1.57535e-05	Metal ion binding protein [Source:PGSC_GENE;Acc:PGSC0003DMG400005988]	2063369	2064790	4
PGSC0003DMG400022979	7.82884	1.57535e-05	Inactive purple acid phosphatase 27 [Source:PGSC_GENE;Acc:PGSC0003DMG400022979]	5945610	5951000	7
PGSC0003DMG400017185	7.79153	1.57535e-05	1-aminocyclopropane-1-carboxylate oxidase homolog [Source:PGSC_GENE;Acc:PGSC0003DMG400017185]	56054172	56054703	9
PGSC0003DMG401026931	7.79153	1.57535e-05	UDP-glucosyltransferase [Source:PGSC_GENE;Acc:PGSC0003DMG401026931]	53541806	53543434	6
PGSC0003DMG400002193	7.75323	2.29623e-05	Transposon MuDR mudrA [Source:PGSC_GENE;Acc:PGSC0003DMG400002193]	18660267	18661253	11
PGSC0003DMG400001211	7.71389	3.36527e-05	Hydrolase, hydrolyzing O-glycosyl compounds [Source:PGSC_GENE;Acc:PGSC0003DMG400001211]	43535031	43539040	1
PGSC0003DMG400019340	7.71389	3.36527e-05	Pentatricopeptide repeat-containing protein [Source:PGSC_GENE;Acc:PGSC0003DMG400019340]	48559168	48563043	9
PGSC0003DMG400019723	7.71389	3.36527e-05	Gene of unknown function [Source:PGSC_GENE;Acc:PGSC0003DMG400019723]	37119711	37123568	2
PGSC0003DMG400001986	7.67344	3.36527e-05	UPF0497 membrane protein 17 [Source:PGSC_GENE;Acc:PGSC0003DMG400001986]	6114685	6115771	11
PGSC0003DMG400017498	7.67344	3.36527e-05	Transposase [Source:PGSC_GENE;Acc:PGSC0003DMG400017498]	19339140	19339765	2
PGSC0003DMG400028183	7.67344	3.36527e-05	Conserved gene of unknown function [Source:PGSC_GENE;Acc:PGSC0003DMG400028183]	55180479	55182221	10
PGSC0003DMG400029934	7.63259	3.57775e-21	Sphingolipid delta-8 desaturase [Source:PGSC_GENE;Acc:PGSC0003DMG400029934]	35730232	35732357	8
PGSC0003DMG400005334	7.63183	4.95961e-05	Glutaredoxin, grx [Source:PGSC_GENE;Acc:PGSC0003DMG400005334]	1183888	1185209	6
PGSC0003DMG400007520	7.63183	4.95961e-05	Conserved gene of unknown function [Source:PGSC_GENE;Acc:PGSC0003DMG400007520]	1251036	1252687	5
ENSRNA049462954	7.58898	7.35111e-05
PGSC0003DMG400007064	7.58898	7.35111e-05	Conserved gene of unknown function [Source:PGSC_GENE;Acc:PGSC0003DMG400007064]	52402825	52405324	7
PGSC0003DMG400009792	7.58898	7.35111e-05	Cytochrome P450 71D7 [Source:PGSC_GENE;Acc:PGSC0003DMG400009792]	26560197	26560821	0
PGSC0003DMG400005098	7.54482	7.35111e-05	Gene of unknown function [Source:PGSC_GENE;Acc:PGSC0003DMG400005098]	559269	559577	2
PGSC0003DMG400020944	7.54482	7.35111e-05	Cold-induced glucosyl transferase [Source:PGSC_GENE;Acc:PGSC0003DMG400020944]	59830141	59830608	9
PGSC0003DMG400025333	7.54482	7.35111e-05	Short chain alcohol dehydrogenase [Source:PGSC_GENE;Acc:PGSC0003DMG400025333]	53090265	53091554	3
PGSC0003DMG400023953	7.49927	0.000109596	Receptor-like kinase [Source:PGSC_GENE;Acc:PGSC0003DMG400023953]	30443600	30446534	6
PGSC0003DMG400027163	7.49927	0.000109596	Zeatin O-xylosyltransferase [Source:PGSC_GENE;Acc:PGSC0003DMG400027163]	48686720	48687283	5
PGSC0003DMG400027400	7.49927	0.000109596	Non-specific lipid-transfer protein [Source:PGSC_GENE;Acc:PGSC0003DMG400027400]	43618085	43621046	11
PGSC0003DMG400038869	7.49927	0.000109596	Gene of unknown function [Source:PGSC_GENE;Acc:PGSC0003DMG400038869]	17885278	17886681	8
PGSC0003DMG400010897	7.45223	0.000164371	Myosin XI [Source:PGSC_GENE;Acc:PGSC0003DMG400010897]	1450489	1458495	6
PGSC0003DMG400013739	7.45223	0.000164371	HAK5 [Source:PGSC_GENE;Acc:PGSC0003DMG400013739]	6853045	6858344	12
PGSC0003DMG400033086	7.45223	0.000164371	Formin 20 [Source:PGSC_GENE;Acc:PGSC0003DMG400033086]	51534049	51537372	6
PGSC0003DMG400042197	7.45223	0.000164371	MATE efflux family protein [Source:PGSC_GENE;Acc:PGSC0003DMG400042197]	42816247	42817200	3
PGSC0003DMG402031434	7.45223	0.000164371	Non-LTR retroelement reverse transcriptase [Source:PGSC_GENE;Acc:PGSC0003DMG402031434]	16749812	16756730	4
PGSC0003DMG403007406	7.4036	0.000248027	Male sterility protein [Source:PGSC_GENE;Acc:PGSC0003DMG403007406]	40055479	40059913	11
PGSC0003DMG400010963	7.35328	0.000248027	Conserved gene of unknown function [Source:PGSC_GENE;Acc:PGSC0003DMG400010963]	2830657	2835354	7
PGSC0003DMG400014015	7.35328	0.000248027	LINE-type retrotransposon LIb DNA, complete sequence, Insertion at the S14 site [Source:PGSC_GENE;Acc:PGSC0003DMG400014015]	52039739	52041865	12
PGSC0003DMG402026992	7.35328	0.000248027	U520 [Source:PGSC_GENE;Acc:PGSC0003DMG402026992]	52463919	52465376	6
PGSC0003DMG400000431	7.30114	0.000376589	Glucosyltransferase [Source:PGSC_GENE;Acc:PGSC0003DMG400000431]	39545733	39547254	11
PGSC0003DMG400002274	7.30114	0.000376589	Ly200 [Source:PGSC_GENE;Acc:PGSC0003DMG400002274]	881370	881771	8
PGSC0003DMG400007215	7.24704	0.000575412	CXE carboxylesterase [Source:PGSC_GENE;Acc:PGSC0003DMG400007215]	46769608	46770688	5
PGSC0003DMG400008942	7.24704	0.000575412	Invertase [Source:PGSC_GENE;Acc:PGSC0003DMG400008942]	2469535	2471547	9
PGSC0003DMG400009073	7.24704	0.000575412	Nodulin MtN3 family protein [Source:PGSC_GENE;Acc:PGSC0003DMG400009073]	48852565	48854178	3
PGSC0003DMG400012080	7.24704	0.000575412	Conserved gene of unknown function [Source:PGSC_GENE;Acc:PGSC0003DMG400012080]	33843437	33845367	0
PGSC0003DMG400017883	7.24704	0.000575412	Inositol transporter 2 [Source:PGSC_GENE;Acc:PGSC0003DMG400017883]	12845579	12846733	8
PGSC0003DMG400021627	7.24704	0.000575412	12-oxophytodienoate reductase [Source:PGSC_GENE;Acc:PGSC0003DMG400021627]	61156149	61157627	9
PGSC0003DMG400021999	7.24704	0.000575412	Serine-threonine protein kinase, plant-type [Source:PGSC_GENE;Acc:PGSC0003DMG400021999]	47850674	47853966	8
PGSC0003DMG400026198	7.24704	0.000575412	Beta-amylase [Source:PGSC_GENE;Acc:PGSC0003DMG400026198]	47419376	47419677	7
PGSC0003DMG401018646	7.24704	0.000575412	O-methyltransferase [Source:PGSC_GENE;Acc:PGSC0003DMG401018646]	88017235	88018529	1
PGSC0003DMG401019826	7.24704	0.000575412	Nucleic acid binding protein [Source:PGSC_GENE;Acc:PGSC0003DMG401019826]	56723535	56733474	3
PGSC0003DMG400014977	7.19084	0.000575412	Conserved gene of unknown function [Source:PGSC_GENE;Acc:PGSC0003DMG400014977]	33273067	33273994	1
PGSC0003DMG400017020	7.19084	0.000575412	Pentatricopeptide repeat-containing protein [Source:PGSC_GENE;Acc:PGSC0003DMG400017020]	11031511	11036203	2
PGSC0003DMG400023243	7.19084	0.000575412	Conserved gene of unknown function [Source:PGSC_GENE;Acc:PGSC0003DMG400023243]	16228917	16230217	7
PGSC0003DMG400002696	7.13236	0.000884859	Purple acid phosphatase 20 [Source:PGSC_GENE;Acc:PGSC0003DMG400002696]	3076086	3079625	9
PGSC0003DMG400017703	7.13236	0.000884859	Glutamine synthetase [Source:PGSC_GENE;Acc:PGSC0003DMG400017703]	15153987	15158085	8
PGSC0003DMG400028406	7.13236	0.000884859	Zinc finger protein [Source:PGSC_GENE;Acc:PGSC0003DMG400028406]	31018528	31027023	2
PGSC0003DMG400007764	7.0714	0.00136958	Gene of unknown function [Source:PGSC_GENE;Acc:PGSC0003DMG400007764]	20619628	20620071	1
PGSC0003DMG400010061	7.0714	0.00136958	Peroxidase 10 [Source:PGSC_GENE;Acc:PGSC0003DMG400010061]	44288815	44290354	2
PGSC0003DMG400013157	7.0714	0.00136958	Cysteine synthase [Source:PGSC_GENE;Acc:PGSC0003DMG400013157]	33524798	33525337	2
PGSC0003DMG400019983	7.02489	2.61707e-17	Anthocyanin 5-aromatic acyltransferase [Source:PGSC_GENE;Acc:PGSC0003DMG400019983]	43164437	43170357	3
PGSC0003DMG400012040	7.00776	0.00136958	Cytochrome P450 [Source:PGSC_GENE;Acc:PGSC0003DMG400012040]	39699052	39700942	10
PGSC0003DMG400013027	7.00776	0.00136958	Acetolactate synthase 1, chloroplastic [Source:PGSC_GENE;Acc:PGSC0003DMG400013027]	41503197	41506962	6
PGSC0003DMG400017438	7.00776	0.00136958	Amino acid transporter [Source:PGSC_GENE;Acc:PGSC0003DMG400017438]	12017643	12020428	5
PGSC0003DMG401026153	7.00776	0.00136958	Serine-threonine protein kinase, plant-type [Source:PGSC_GENE;Acc:PGSC0003DMG401026153]	47775712	47777359	7
PGSC0003DMG400000955	6.94118	0.00213372	Conserved gene of unknown function [Source:PGSC_GENE;Acc:PGSC0003DMG400000955]	46689969	46699128	9
PGSC0003DMG400005970	6.94118	0.00213372	Late blight resistance protein [Source:PGSC_GENE;Acc:PGSC0003DMG400005970]	1858431	1862567	4
PGSC0003DMG400009682	6.94118	0.00213372	PPR1 protein [Source:PGSC_GENE;Acc:PGSC0003DMG400009682]	6463064	6464494	6
PGSC0003DMG400011098	6.94118	0.00213372	Oxidoreductase [Source:PGSC_GENE;Acc:PGSC0003DMG400011098]	53897252	53899696	10
PGSC0003DMG400011314	6.94118	0.00213372	Glyoxysomal fatty acid beta-oxidation multifunctional protein [Source:PGSC_GENE;Acc:PGSC0003DMG400011314]	57592460	57601313	1
PGSC0003DMG400026496	6.94118	0.00213372	Endonuclease/exonuclease/phosphatase family protein [Source:PGSC_GENE;Acc:PGSC0003DMG400026496]	46439387	46439924	3
PGSC0003DMG400036776	6.94118	0.00213372	TNP2-like transposon protein [Source:PGSC_GENE;Acc:PGSC0003DMG400036776]	18548842	18550819	11
PGSC0003DMG400017969	6.87357	5.13657e-21	Hcr2-0A [Source:PGSC_GENE;Acc:PGSC0003DMG400017969]	10959337	10962640	5
PGSC0003DMG400004367	6.87138	0.00334606	Salt responsive protein 1 [Source:PGSC_GENE;Acc:PGSC0003DMG400004367]	52809044	52815188	12
PGSC0003DMG400005921	6.87138	0.00334606	Multicystatin [Source:PGSC_GENE;Acc:PGSC0003DMG400005921]	54172928	54175121	6
PGSC0003DMG400006460	6.87138	0.00334606	Chilling-responsive protein [Source:PGSC_GENE;Acc:PGSC0003DMG400006460]	11275263	11276225	12
PGSC0003DMG400015071	6.87138	0.00334606	Single-stranded nucleic acid binding R3H [Source:PGSC_GENE;Acc:PGSC0003DMG400015071]	15182999	15183355	11
PGSC0003DMG400020293	6.87138	0.00334606	Gene of unknown function [Source:PGSC_GENE;Acc:PGSC0003DMG400020293]	35813423	35813767	9
PGSC0003DMG400025053	6.87138	0.00334606	Conserved gene of unknown function [Source:PGSC_GENE;Acc:PGSC0003DMG400025053]	61479081	61481339	4
PGSC0003DMG400031034	6.87138	0.00334606	Gene of unknown function [Source:PGSC_GENE;Acc:PGSC0003DMG400031034]	40760876	40761296	3
PGSC0003DMG401018151	6.87138	0.00334606	Pre-mRNA-splicing factor cwc23 [Source:PGSC_GENE;Acc:PGSC0003DMG401018151]	52667118	52670081	3
PGSC0003DMG400001931	6.79803	0.00528154	Conserved gene of unknown function [Source:PGSC_GENE;Acc:PGSC0003DMG400001931]	12436541	12436982	0
PGSC0003DMG400003097	6.79803	0.00528154	Flavonol synthase/flavanone 3-hydroxylase [Source:PGSC_GENE;Acc:PGSC0003DMG400003097]	30665412	30669175	2
PGSC0003DMG400017910	6.79803	0.00528154	Pentatricopeptide repeat-containing protein [Source:PGSC_GENE;Acc:PGSC0003DMG400017910]	20471344	20474907	1
PGSC0003DMG400032808	6.79803	0.00528154	Conserved gene of unknown function [Source:PGSC_GENE;Acc:PGSC0003DMG400032808]	38379291	38380004	8
PGSC0003DMG400016179	6.78319	7.21684e-16	Flowering locus T [Source:PGSC_GENE;Acc:PGSC0003DMG400016179]	3239883	3242809	11
PGSC0003DMG400021859	6.72159	1.77946e-15	Conserved gene of unknown function [Source:PGSC_GENE;Acc:PGSC0003DMG400021859]	3583146	3590032	10
ENSRNA049460916	6.72074	0.00528154
PGSC0003DMG400000789	6.72074	0.00528154	Lectin protein kinase family protein [Source:PGSC_GENE;Acc:PGSC0003DMG400000789]	58860494	58862533	4
PGSC0003DMG400012428	6.72074	0.00528154	MurA transferase [Source:PGSC_GENE;Acc:PGSC0003DMG400012428]	52675388	52679852	7
PGSC0003DMG400013293	6.72074	0.00528154	UPF0497 membrane protein 14 [Source:PGSC_GENE;Acc:PGSC0003DMG400013293]	345320	349955	11
PGSC0003DMG400020943	6.72074	0.00528154	Glycosyltransferase [Source:PGSC_GENE;Acc:PGSC0003DMG400020943]	59855837	59859262	9
PGSC0003DMG400025889	6.72074	0.00528154	Phi-2 [Source:PGSC_GENE;Acc:PGSC0003DMG400025889]	84455276	84461796	1
PGSC0003DMG400026956	6.72074	0.00528154	Inositol polyphosphate-5-phosphatase [Source:PGSC_GENE;Acc:PGSC0003DMG400026956]	53148363	53153156	6
PGSC0003DMG400042669	6.72074	0.00528154	Sn-1 protein [Source:PGSC_GENE;Acc:PGSC0003DMG400042669]	21278813	21281611	0
PGSC0003DMG401024691	6.72074	0.00528154	Lipoxygenase [Source:PGSC_GENE;Acc:PGSC0003DMG401024691]	76977769	76981194	1
PGSC0003DMG400008261	6.68685	2.82918e-15	Conserved gene of unknown function [Source:PGSC_GENE;Acc:PGSC0003DMG400008261]	43440238	43444139	10
PGSC0003DMG400002279	6.63909	0.00839028	LRR [Source:PGSC_GENE;Acc:PGSC0003DMG400002279]	882241	882575	8
PGSC0003DMG400007540	6.63909	0.00839028	Conserved gene of unknown function [Source:PGSC_GENE;Acc:PGSC0003DMG400007540]	48979989	48981649	9
PGSC0003DMG400023548	6.63909	0.00839028	Conserved gene of unknown function [Source:PGSC_GENE;Acc:PGSC0003DMG400023548]	50165885	50166962	5
PGSC0003DMG400021025	6.63311	5.76575e-15	MATE efflux family protein [Source:PGSC_GENE;Acc:PGSC0003DMG400021025]	5139391	5144114	7
PGSC0003DMG400024910	6.62339	2.20544e-19	12-oxophytodienoate reductase [Source:PGSC_GENE;Acc:PGSC0003DMG400024910]	80092250	80094340	1
PGSC0003DMG400000093	6.55253	0.0134121	Serine-threonine protein kinase [Source:PGSC_GENE;Acc:PGSC0003DMG400000093]	73115508	73118991	1
PGSC0003DMG400003558	6.55253	0.0134121	Peroxidase 57 [Source:PGSC_GENE;Acc:PGSC0003DMG400003558]	39544048	39544851	2
PGSC0003DMG400003569	6.55253	0.0134121	Thaumatin protein [Source:PGSC_GENE;Acc:PGSC0003DMG400003569]	39298114	39300282	2
PGSC0003DMG400004793	6.55253	0.0134121	Conserved gene of unknown function [Source:PGSC_GENE;Acc:PGSC0003DMG400004793]	52665768	52666647	8
PGSC0003DMG400005989	6.55253	0.0134121	Glucosyltransferase [Source:PGSC_GENE;Acc:PGSC0003DMG400005989]	2056071	2057486	4
PGSC0003DMG400011214	6.55253	0.0134121	Conserved gene of unknown function [Source:PGSC_GENE;Acc:PGSC0003DMG400011214]	1388877	1390261	7
PGSC0003DMG400011625	6.55253	0.0134121	Gene of unknown function [Source:PGSC_GENE;Acc:PGSC0003DMG400011625]	11571550	11572330	9
PGSC0003DMG400011923	6.55253	0.0134121	Mevalonate disphosphate decarboxylase [Source:PGSC_GENE;Acc:PGSC0003DMG400011923]	5886859	5888752	4
PGSC0003DMG400020454	6.55253	0.0134121	ATP binding protein [Source:PGSC_GENE;Acc:PGSC0003DMG400020454]	45532257	45533249	6
PGSC0003DMG400021173	6.55253	0.0134121	Cationic amino acid transporter [Source:PGSC_GENE;Acc:PGSC0003DMG400021173]	29465161	29467046	2
PGSC0003DMG400026858	6.55253	0.0134121	Phosphoinositide-binding clathrin adaptor, N-terminal [Source:PGSC_GENE;Acc:PGSC0003DMG400026858]	2026471	2032288	3
PGSC0003DMG400027200	6.55253	0.0134121	Family 1 glycosyltransferase [Source:PGSC_GENE;Acc:PGSC0003DMG400027200]	48357655	48358706	5
PGSC0003DMG400031118	6.55253	0.0134121	Alcohol dehydrogenase [Source:PGSC_GENE;Acc:PGSC0003DMG400031118]	67095532	67096611	1
PGSC0003DMG400036635	6.55253	0.0134121	Conserved gene of unknown function [Source:PGSC_GENE;Acc:PGSC0003DMG400036635]	61892092	61894123	1
PGSC0003DMG400040566	6.55253	0.0134121	Gene of unknown function [Source:PGSC_GENE;Acc:PGSC0003DMG400040566]	43578475	43578903	2
PGSC0003DMG402014410	6.55253	0.0134121	Gene of unknown function [Source:PGSC_GENE;Acc:PGSC0003DMG402014410]	998577	999939	10
PGSC0003DMG402017239	6.55253	0.0134121	Desacetoxyvindoline 4-hydroxylase [Source:PGSC_GENE;Acc:PGSC0003DMG402017239]	56142815	56149370	9
PGSC0003DMG400000217	6.46044	0.00243493	Cyclic nucleotide-gated calmodulin-binding ion channel [Source:PGSC_GENE;Acc:PGSC0003DMG400000217]	73352603	73353843	1
PGSC0003DMG400004070	6.46044	0.00243493	Aspartic proteinase nepenthesin-1 [Source:PGSC_GENE;Acc:PGSC0003DMG400004070]	50962812	50964337	6
PGSC0003DMG400004202	6.46044	0.00243493	Gene of unknown function [Source:PGSC_GENE;Acc:PGSC0003DMG400004202]	51355405	51357093	1
PGSC0003DMG400011031	6.46044	0.00243493	UDP-glucuronosyltransferase [Source:PGSC_GENE;Acc:PGSC0003DMG400011031]	53805311	53807413	10
PGSC0003DMG400021882	6.46044	0.00243493	Gene of unknown function [Source:PGSC_GENE;Acc:PGSC0003DMG400021882]	17404527	17405473	0
PGSC0003DMG400026883	6.46044	0.00243493	Gene of unknown function [Source:PGSC_GENE;Acc:PGSC0003DMG400026883]	2921278	2926843	10
PGSC0003DMG400027805	6.46044	0.00243493	Quinone oxidoreductase [Source:PGSC_GENE;Acc:PGSC0003DMG400027805]	24818524	24818834	11
PGSC0003DMG400046551	6.46044	0.00243493	Gene of unknown function [Source:PGSC_GENE;Acc:PGSC0003DMG400046551]	30019174	30022627	11
PGSC0003DMG400016996	6.37855	5.58881e-25	Nitrate transporter [Source:PGSC_GENE;Acc:PGSC0003DMG400016996]	9714775	9717165	5
PGSC0003DMG400001850	6.36208	0.00417417	Eukaryotic translation initiation factor 4g [Source:PGSC_GENE;Acc:PGSC0003DMG400001850]	50693827	50697139	8
PGSC0003DMG400006721	6.36208	0.00417417	Conserved gene of unknown function [Source:PGSC_GENE;Acc:PGSC0003DMG400006721]	3062956	3063925	10
PGSC0003DMG400009022	6.36208	0.00417417	Gene of unknown function [Source:PGSC_GENE;Acc:PGSC0003DMG400009022]	61889149	61889706	1
PGSC0003DMG400009690	6.36208	0.00417417	Ankyrin repeat-containing protein [Source:PGSC_GENE;Acc:PGSC0003DMG400009690]	6408077	6411232	6
PGSC0003DMG400013225	6.36208	0.00417417	Gene of unknown function [Source:PGSC_GENE;Acc:PGSC0003DMG400013225]	48000040	48000459	6
PGSC0003DMG400015710	6.36208	0.00417417	Gene of unknown function [Source:PGSC_GENE;Acc:PGSC0003DMG400015710]	46316630	46316964	8
PGSC0003DMG400016413	6.36208	0.00417417	Conserved gene of unknown function [Source:PGSC_GENE;Acc:PGSC0003DMG400016413]	3542576	3543250	1
PGSC0003DMG400020469	6.36208	0.00417417	ATP binding protein [Source:PGSC_GENE;Acc:PGSC0003DMG400020469]	45566966	45567958	6
PGSC0003DMG400020736	6.36208	0.00417417	Late blight resistance protein Rpi-blb2 [Source:PGSC_GENE;Acc:PGSC0003DMG400020736]	998608	1002369	6
PGSC0003DMG400022094	6.36208	0.00417417	Major latex [Source:PGSC_GENE;Acc:PGSC0003DMG400022094]	27496782	27498354	0
PGSC0003DMG400023958	6.36208	0.00417417	Monovalent cation:proton antiporter [Source:PGSC_GENE;Acc:PGSC0003DMG400023958]	30590167	30592834	6
PGSC0003DMG400025206	6.36208	0.00417417	Acyltransferase [Source:PGSC_GENE;Acc:PGSC0003DMG400025206]	7703130	7704434	8
PGSC0003DMG400033018	6.36208	0.00417417	RNA recognition motif-containing protein [Source:PGSC_GENE;Acc:PGSC0003DMG400033018]	42267568	42268830	0
PGSC0003DMG401000914	6.36208	0.00417417	Penicillin-binding protein [Source:PGSC_GENE;Acc:PGSC0003DMG401000914]	10583335	10583841	11
PGSC0003DMG405025785	6.36208	0.00417417	Dynamin [Source:PGSC_GENE;Acc:PGSC0003DMG405025785]	84423252	84424817	1
PGSC0003DMG400002722	6.25651	0.00724341	Cellulose synthase-like A1 [Source:PGSC_GENE;Acc:PGSC0003DMG400002722]	3957641	3964503	9
PGSC0003DMG400003399	6.25651	0.00724341	Conserved gene of unknown function [Source:PGSC_GENE;Acc:PGSC0003DMG400003399]	2273832	2274809	6
PGSC0003DMG400007611	6.25651	0.00724341	Serine-threonine protein kinase, plant-type [Source:PGSC_GENE;Acc:PGSC0003DMG400007611]	47532035	47537129	8
PGSC0003DMG400008056	6.25651	0.00724341	Gene of unknown function [Source:PGSC_GENE;Acc:PGSC0003DMG400008056]	41375287	41376376	11
PGSC0003DMG400012177	6.25651	0.00724341	GTP binding protein [Source:PGSC_GENE;Acc:PGSC0003DMG400012177]	55327486	55327921	8
PGSC0003DMG400022000	6.25651	0.00724341	Serine-threonine protein kinase, plant-type [Source:PGSC_GENE;Acc:PGSC0003DMG400022000]	47859049	47863384	8
PGSC0003DMG400023812	6.25651	0.00724341	Pentatricopeptide repeat-containing protein [Source:PGSC_GENE;Acc:PGSC0003DMG400023812]	80772176	80773531	1
PGSC0003DMG400023840	6.25651	0.00724341	Flavonoid 3-hydroxylase [Source:PGSC_GENE;Acc:PGSC0003DMG400023840]	60916815	60924691	12
PGSC0003DMG400042724	6.25651	0.00724341	ATINT2 [Source:PGSC_GENE;Acc:PGSC0003DMG400042724]	39131840	39132557	8
PGSC0003DMG400007533	6.16337	1.62362e-16	Bypass1 [Source:PGSC_GENE;Acc:PGSC0003DMG400007533]	48963936	48964418	9
PGSC0003DMG400030782	6.14567	2.98861e-12	Conserved gene of unknown function [Source:PGSC_GENE;Acc:PGSC0003DMG400030782]	40928419	40932025	6
PGSC0003DMG400005852	6.1426	0.00724341	TRANSPARENT TESTA 12 protein [Source:PGSC_GENE;Acc:PGSC0003DMG400005852]	5392805	5395037	8
PGSC0003DMG400008303	6.1426	0.00724341	Triacylglycerol lipase [Source:PGSC_GENE;Acc:PGSC0003DMG400008303]	29842465	29843792	2
PGSC0003DMG400011014	6.1426	0.00724341	Conserved gene of unknown function [Source:PGSC_GENE;Acc:PGSC0003DMG400011014]	54100566	54104867	10
PGSC0003DMG400012321	6.1426	0.00724341	1-amino-cyclopropane-1-carboxylate synthase [Source:PGSC_GENE;Acc:PGSC0003DMG400012321]	55230749	55233357	8
PGSC0003DMG400012682	6.1426	0.00724341	Homeobox-leucine zipper protein ATHB-40 [Source:PGSC_GENE;Acc:PGSC0003DMG400012682]	40864048	40866463	2
PGSC0003DMG400013024	6.1426	0.00724341	Indole-3-acetic acid amido synthetase [Source:PGSC_GENE;Acc:PGSC0003DMG400013024]	22978474	22979972	2
PGSC0003DMG400017406	6.1426	0.00724341	Conserved gene of unknown function [Source:PGSC_GENE;Acc:PGSC0003DMG400017406]	43321073	43323206	7
PGSC0003DMG400017913	6.1426	0.00724341	Cytochrome-c oxidase [Source:PGSC_GENE;Acc:PGSC0003DMG400017913]	6085351	6087478	3
PGSC0003DMG400019783	6.1426	0.00724341	Sesquiterpene synthase 2 [Source:PGSC_GENE;Acc:PGSC0003DMG400019783]	41876992	41878800	6
PGSC0003DMG400027717	6.1426	0.00724341	Auxin-induced protein 5NG4 [Source:PGSC_GENE;Acc:PGSC0003DMG400027717]	35493086	35498230	3
PGSC0003DMG400027780	6.1426	0.00724341	Pentatricopeptide repeat-containing protein [Source:PGSC_GENE;Acc:PGSC0003DMG400027780]	71029683	71032545	1
PGSC0003DMG401015471	6.1426	0.00724341	Sugar transporter [Source:PGSC_GENE;Acc:PGSC0003DMG401015471]	21355822	21356946	2
PGSC0003DMG401023841	6.1426	0.00724341	Sterol desaturase [Source:PGSC_GENE;Acc:PGSC0003DMG401023841]	60902325	60903594	12
PGSC0003DMG400031758	6.06853	2.38366e-26	Phospholipase A1 [Source:PGSC_GENE;Acc:PGSC0003DMG400031758]	33058256	33059792	2
PGSC0003DMG400014634	6.06712	2.01931e-20	Pentatricopeptide [Source:PGSC_GENE;Acc:PGSC0003DMG400014634]	6439321	6443002	8
PGSC0003DMG400000320	6.01893	0.0127308	Conserved gene of unknown function [Source:PGSC_GENE;Acc:PGSC0003DMG400000320]	4586978	4587328	12
PGSC0003DMG400000576	6.01893	0.0127308	PGPS/D3 [Source:PGSC_GENE;Acc:PGSC0003DMG400000576]	47218946	47220018	3
PGSC0003DMG400008486	6.01893	0.0127308	Major latex [Source:PGSC_GENE;Acc:PGSC0003DMG400008486]	113655	115122	9
PGSC0003DMG400009283	6.01893	0.0127308	Transcription factor RF2a [Source:PGSC_GENE;Acc:PGSC0003DMG400009283]	14371362	14374202	11
PGSC0003DMG400009481	6.01893	0.0127308	Cellulose synthase [Source:PGSC_GENE;Acc:PGSC0003DMG400009481]	62605489	62610064	4
PGSC0003DMG400013329	6.01893	0.0127308	Zinc finger protein [Source:PGSC_GENE;Acc:PGSC0003DMG400013329]	871378	874207	11
PGSC0003DMG400013628	6.01893	0.0127308	Conserved gene of unknown function [Source:PGSC_GENE;Acc:PGSC0003DMG400013628]	37820109	37820705	2
PGSC0003DMG400014493	6.01893	0.0127308	Helicase and polymerase containing protein TEBICHI [Source:PGSC_GENE;Acc:PGSC0003DMG400014493]	42877614	42884033	8
PGSC0003DMG400023759	6.01893	0.0127308	Male sterility protein [Source:PGSC_GENE;Acc:PGSC0003DMG400023759]	80873059	80875911	1
PGSC0003DMG400024489	6.01893	0.0127308	Sugar transporter [Source:PGSC_GENE;Acc:PGSC0003DMG400024489]	53988348	53993737	3
PGSC0003DMG400024763	6.01893	0.0127308	Conserved gene of unknown function [Source:PGSC_GENE;Acc:PGSC0003DMG400024763]	77606143	77609653	1
PGSC0003DMG400025988	6.01893	0.0127308	Non-specific lipid-transfer protein [Source:PGSC_GENE;Acc:PGSC0003DMG400025988]	69558764	69559120	1
PGSC0003DMG400028338	6.01893	0.0127308	Conserved gene of unknown function [Source:PGSC_GENE;Acc:PGSC0003DMG400028338]	149896	150972	5
PGSC0003DMG400030943	6.01893	0.0127308	NADH-ubiquinone oxidoreductase 49 kDa subunit [Source:PGSC_GENE;Acc:PGSC0003DMG400030943]	35284277	35285053	4
PGSC0003DMG400031348	6.01893	0.0127308	Transferase family protein [Source:PGSC_GENE;Acc:PGSC0003DMG400031348]	31776116	31777650	3
PGSC0003DMG400033044	6.01893	0.0127308	Gip1 [Source:PGSC_GENE;Acc:PGSC0003DMG400033044]	51619853	51620771	6
PGSC0003DMG400036375	6.01893	0.0127308	RIN4 [Source:PGSC_GENE;Acc:PGSC0003DMG400036375]	766231	767658	11
PGSC0003DMG400036714	6.01893	0.0127308	Basic helix-loop-helix protein BHLH10 [Source:PGSC_GENE;Acc:PGSC0003DMG400036714]	83643089	83644421	1
PGSC0003DMG400038250	6.01893	0.0127308	Gene of unknown function [Source:PGSC_GENE;Acc:PGSC0003DMG400038250]	3157053	3157412	4
PGSC0003DMG400039966	6.01893	0.0127308	Protein kinase [Source:PGSC_GENE;Acc:PGSC0003DMG400039966]	35878314	35879007	5
PGSC0003DMG400022980	5.96207	2.63478e-15	Hydrolase [Source:PGSC_GENE;Acc:PGSC0003DMG400022980]	5931602	5939165	7
PGSC0003DMG400035459	5.95704	2.91718e-15	Plastid CUL1 [Source:PGSC_GENE;Acc:PGSC0003DMG400035459]	58420706	58424986	1
PGSC0003DMG400007161	5.93485	3.37634e-11	T-complex protein 1 beta subunit (TCP-1-beta) [Source:PGSC_GENE;Acc:PGSC0003DMG400007161]	55409069	55411555	6
PGSC0003DMG400017513	5.90275	3.61498e-29	Acetylornithine deacetylase [Source:PGSC_GENE;Acc:PGSC0003DMG400017513]	49666212	49670996	8
PGSC0003DMG400008850	5.78919	5.79619e-21	Short-chain dehydrogenase [Source:PGSC_GENE;Acc:PGSC0003DMG400008850]	2039527	2046175	9
PGSC0003DMG400011824	5.77532	1.61237e-18	5'-nucleotidase surE [Source:PGSC_GENE;Acc:PGSC0003DMG400011824]	40581988	40586899	6
PGSC0003DMG400027509	5.76149	6.01433e-17	Protein ZINC INDUCED FACILITATOR-LIKE 1 [Source:PGSC_GENE;Acc:PGSC0003DMG400027509]	74477169	74484054	1
PGSC0003DMG400015591	5.75182	2.22284e-18	Nitrate transporter [Source:PGSC_GENE;Acc:PGSC0003DMG400015591]	7434787	7437034	5
PGSC0003DMG400023119	5.74975	7.0938e-17	CYP92B3 [Source:PGSC_GENE;Acc:PGSC0003DMG400023119]	45507744	45508473	4
PGSC0003DMG400019189	5.70888	1.49443e-26	Fructose-1,6-bisphosphatase [Source:PGSC_GENE;Acc:PGSC0003DMG400019189]	50658315	50661555	10
PGSC0003DMG401025785	5.69952	4.92328e-10	Gene of unknown function [Source:PGSC_GENE;Acc:PGSC0003DMG401025785]	84420774	84426706	1
PGSC0003DMG400009788	5.66061	2.53577e-16	Cytochrome P450 [Source:PGSC_GENE;Acc:PGSC0003DMG400009788]	26561375	26563348	0
PGSC0003DMG400005780	5.612	1.79329e-17	Water channel protein [Source:PGSC_GENE;Acc:PGSC0003DMG400005780]	4860554	4864632	8
PGSC0003DMG402023575	5.60912	2.79673e-21	Serine-threonine protein kinase, plant-type [Source:PGSC_GENE;Acc:PGSC0003DMG402023575]	8272895	8277928	4
PGSC0003DMG400018246	5.5529	6.21778e-10	Sugar transporter ERD6-like 16 [Source:PGSC_GENE;Acc:PGSC0003DMG400018246]	78814319	78818037	1
PGSC0003DMG400035616	5.52694	7.64727e-10	Acyl-CoA ligase [Source:PGSC_GENE;Acc:PGSC0003DMG400035616]	69860449	69862371	4
PGSC0003DMG400025511	5.47699	3.74013e-13	Plant resistance protein [Source:PGSC_GENE;Acc:PGSC0003DMG400025511]	1554558	1559912	6
PGSC0003DMG400026101	5.47545	1.67672e-19	Heat shock protein 70 (HSP70)-interacting protein [Source:PGSC_GENE;Acc:PGSC0003DMG400026101]	45808691	45813938	6
PGSC0003DMG400008137	5.46181	4.65266e-18	Glucosyltransferase [Source:PGSC_GENE;Acc:PGSC0003DMG400008137]	58436322	58438211	10
PGSC0003DMG400011834	5.41227	9.59355e-13	Oxidoreductase [Source:PGSC_GENE;Acc:PGSC0003DMG400011834]	257439	263152	7
PGSC0003DMG400007908	5.36746	1.67017e-12	UDP-glucosyltransferase [Source:PGSC_GENE;Acc:PGSC0003DMG400007908]	2399575	2403898	12
PGSC0003DMG400005886	5.34452	2.21387e-12	Neoxanthin synthase, chloroplastic [Source:PGSC_GENE;Acc:PGSC0003DMG400005886]	54774962	54776783	6
PGSC0003DMG400035573	5.3022	2.24085e-18	Glucosyltransferase [Source:PGSC_GENE;Acc:PGSC0003DMG400035573]	58441524	58442948	10
PGSC0003DMG400027019	5.30055	8.37742e-09	Polygalacturonase-1 non-catalytic subunit beta [Source:PGSC_GENE;Acc:PGSC0003DMG400027019]	53737455	53738914	6
PGSC0003DMG400016915	5.29884	5.07079e-17	Non-symbiotic hemoglobin 2 [Source:PGSC_GENE;Acc:PGSC0003DMG400016915]	16988661	16990717	3
PGSC0003DMG400004078	5.23794	1.67587e-08	Conserved gene of unknown function [Source:PGSC_GENE;Acc:PGSC0003DMG400004078]	51146950	51150905	6
PGSC0003DMG402024842	5.2315	1.88846e-24	Conserved gene of unknown function [Source:PGSC_GENE;Acc:PGSC0003DMG402024842]	58597250	58598631	4
PGSC0003DMG400004118	5.22185	1.67587e-08	Auxin-induced protein 5NG4 [Source:PGSC_GENE;Acc:PGSC0003DMG400004118]	7577951	7581368	5
PGSC0003DMG400004969	5.18912	2.68885e-08	Integrase [Source:PGSC_GENE;Acc:PGSC0003DMG400004969]	66417029	66418018	4
PGSC0003DMG400005587	5.17248	2.68885e-08	Epidermal germacrene C synthase [Source:PGSC_GENE;Acc:PGSC0003DMG400005587]	8815522	8816818	12
PGSC0003DMG400009267	5.17248	2.68885e-08	Proteinase inhibitor [Source:PGSC_GENE;Acc:PGSC0003DMG400009267]	14382374	14383072	11
PGSC0003DMG400031110	5.17088	2.17296e-18	Conserved gene of unknown function [Source:PGSC_GENE;Acc:PGSC0003DMG400031110]	67255432	67259372	1
PGSC0003DMG400007118	5.12876	2.78101e-11	Cytochrome P450 [Source:PGSC_GENE;Acc:PGSC0003DMG400007118]	55045647	55047116	6
PGSC0003DMG400019722	5.12135	4.35206e-08	Conserved gene of unknown function [Source:PGSC_GENE;Acc:PGSC0003DMG400019722]	37125732	37126599	2
PGSC0003DMG400008422	5.09692	1.70852e-16	Ribosomal protein L41 [Source:PGSC_GENE;Acc:PGSC0003DMG400008422]	17823937	17831649	11
PGSC0003DMG400031511	5.05025	9.11609e-08	Major latex [Source:PGSC_GENE;Acc:PGSC0003DMG400031511]	12658210	12659413	10
PGSC0003DMG400018752	5.03635	8.52109e-11	Serine-threonine protein kinase, plant-type [Source:PGSC_GENE;Acc:PGSC0003DMG400018752]	2513572	2517476	7
PGSC0003DMG400027118	4.99452	1.51019e-07	Abscisic acid receptor PYL4 [Source:PGSC_GENE;Acc:PGSC0003DMG400027118]	47710525	47711337	5
PGSC0003DMG400009687	4.97792	1.65287e-10	PPR1 protein [Source:PGSC_GENE;Acc:PGSC0003DMG400009687]	6506053	6509895	6
PGSC0003DMG400027428	4.97688	1.0572e-16	Sigma factor sigb regulation protein rsbq [Source:PGSC_GENE;Acc:PGSC0003DMG400027428]	19127293	19129332	5
PGSC0003DMG400000742	4.97545	1.95094e-07	Geraniol 10-hydroxylase [Source:PGSC_GENE;Acc:PGSC0003DMG400000742]	23902305	23902859	2
PGSC0003DMG400019525	4.96795	1.95591e-10	MADS-box family protein [Source:PGSC_GENE;Acc:PGSC0003DMG400019525]	55765548	55767778	3
PGSC0003DMG402028685	4.9167	3.28061e-07	Pentatricopeptide repeat-containing protein, mitochondrial [Source:PGSC_GENE;Acc:PGSC0003DMG402028685]	6713091	6717265	11
PGSC0003DMG401013418	4.89782	3.00796e-21	Chlorophyll a-b binding protein 3C, chloroplastic [Source:PGSC_GENE;Acc:PGSC0003DMG401013418]	779614	780587	3
PGSC0003DMG400018992	4.89614	4.61609e-10	Mitogen activated protein kinase kinase kinase 3, mapkkk3, mekk3 [Source:PGSC_GENE;Acc:PGSC0003DMG400018992]	76592204	76595302	1
PGSC0003DMG400014289	4.85545	5.57417e-07	Flap endonuclease GEN-like 2 [Source:PGSC_GENE;Acc:PGSC0003DMG400014289]	42819202	42826118	3
PGSC0003DMG400019730	4.83444	7.29517e-07	Membrane receptor 1 [Source:PGSC_GENE;Acc:PGSC0003DMG400019730]	37135806	37136530	2
PGSC0003DMG400011085	4.81768	7.30697e-18	Peptide transporter [Source:PGSC_GENE;Acc:PGSC0003DMG400011085]	54161108	54166759	10
PGSC0003DMG400029406	4.79039	6.20674e-23	Glyceraldehyde-3-phosphate dehydrogenase B subunit [Source:PGSC_GENE;Acc:PGSC0003DMG400029406]	57465469	57468885	12
PGSC0003DMG400004842	4.77678	1.81911e-15	Beta-galactosidase [Source:PGSC_GENE;Acc:PGSC0003DMG400004842]	48799787	48806874	6
PGSC0003DMG400001682	4.76118	2.08972e-12	Dynamin [Source:PGSC_GENE;Acc:PGSC0003DMG400001682]	68312971	68314669	1
PGSC0003DMG400030720	4.76044	1.53551e-18	Cytochrome P450 hydroxylase [Source:PGSC_GENE;Acc:PGSC0003DMG400030720]	3400988	3402967	7
PGSC0003DMG400033915	4.74937	2.33654e-12	RNA-binding gricine-rich protein-1c [Source:PGSC_GENE;Acc:PGSC0003DMG400033915]	44107194	44108289	10
PGSC0003DMG400032529	4.7472	1.25988e-06	Phospholipase A1-Igamma3, chloroplastic [Source:PGSC_GENE;Acc:PGSC0003DMG400032529]	37281167	37283021	11
PGSC0003DMG400003649	4.72941	1.8858e-17	Farnesylated protein (ATFP6) [Source:PGSC_GENE;Acc:PGSC0003DMG400003649]	39130570	39131689	2
PGSC0003DMG400000529	4.67006	1.03931e-19	Cyclic nucleotide-gated ion channel 18 [Source:PGSC_GENE;Acc:PGSC0003DMG400000529]	46911057	46916119	2
PGSC0003DMG400042340	4.65435	2.92109e-06	CONSTANS [Source:PGSC_GENE;Acc:PGSC0003DMG400042340]	18944287	18945393	12
PGSC0003DMG400018066	4.65288	3.49776e-20	Sesquiterpene synthase 2 [Source:PGSC_GENE;Acc:PGSC0003DMG400018066]	41649832	41651604	6
PGSC0003DMG400035500	4.632	1.04464e-11	Conserved gene of unknown function [Source:PGSC_GENE;Acc:PGSC0003DMG400035500]	43116247	43117755	1
PGSC0003DMG400021142	4.62684	1.15443e-18	DWARF1/DIMINUTO [Source:PGSC_GENE;Acc:PGSC0003DMG400021142]	28613311	28616481	2
PGSC0003DMG400002690	4.62323	1.82685e-10	Pyruvate kinase [Source:PGSC_GENE;Acc:PGSC0003DMG400002690]	4106395	4114036	9
PGSC0003DMG400018505	4.60597	2.11953e-10	DAD1 [Source:PGSC_GENE;Acc:PGSC0003DMG400018505]	4005998	4010444	8
PGSC0003DMG401029918	4.60558	5.19332e-06	Conserved gene of unknown function [Source:PGSC_GENE;Acc:PGSC0003DMG401029918]	37423003	37426193	6
PGSC0003DMG401023575	4.5885	2.46122e-10	Conserved gene of unknown function [Source:PGSC_GENE;Acc:PGSC0003DMG401023575]	8274268	8279150	4
PGSC0003DMG400027409	4.58623	1.68654e-11	CC-NBS-LRR protein [Source:PGSC_GENE;Acc:PGSC0003DMG400027409]	43961651	43965085	11
PGSC0003DMG400002156	4.55348	1.60831e-08	C-4 sterol methyl oxidase 2 [Source:PGSC_GENE;Acc:PGSC0003DMG400002156]	4307391	4312331	6
PGSC0003DMG400003633	4.55348	1.60831e-08	GDP-mannose 4,6-dehydratase [Source:PGSC_GENE;Acc:PGSC0003DMG400003633]	39580864	39582118	2
PGSC0003DMG401019242	4.51643	6.14749e-10	S-locus-specific glycoprotein S6 [Source:PGSC_GENE;Acc:PGSC0003DMG401019242]	53800905	53804500	7
PGSC0003DMG400003091	4.50894	9.69856e-21	Leucoanthocyanidin dioxygenase [Source:PGSC_GENE;Acc:PGSC0003DMG400003091]	30597160	30600716	2
PGSC0003DMG400021540	4.50281	9.34721e-06	CYP81B36 [Source:PGSC_GENE;Acc:PGSC0003DMG400021540]	67393381	67395893	4
PGSC0003DMG400016211	4.48521	3.62736e-08	Conserved gene of unknown function [Source:PGSC_GENE;Acc:PGSC0003DMG400016211]	2481750	2483057	11
PGSC0003DMG400004458	4.46445	1.31038e-15	Light-harvesting complex I protein Lhca5 [Source:PGSC_GENE;Acc:PGSC0003DMG400004458]	31603459	31605657	7
PGSC0003DMG400017237	4.45991	1.1528e-09	Desacetoxyvindoline 4-hydroxylase [Source:PGSC_GENE;Acc:PGSC0003DMG400017237]	56156265	56161407	9
PGSC0003DMG400014420	4.44853	1.70381e-05	Ribonuclease III [Source:PGSC_GENE;Acc:PGSC0003DMG400014420]	1179555	1182732	10
PGSC0003DMG401021564	4.44853	1.70381e-05	Phenylalanine ammonia-lyase [Source:PGSC_GENE;Acc:PGSC0003DMG401021564]	5539567	5540170	9
PGSC0003DMG402024603	4.44853	1.70381e-05	DR1 [Source:PGSC_GENE;Acc:PGSC0003DMG402024603]	54382662	54384036	3
PGSC0003DMG400015129	4.44659	1.65707e-13	Defensin protein [Source:PGSC_GENE;Acc:PGSC0003DMG400015129]	29362813	29364680	0
PGSC0003DMG400027730	4.42103	7.18854e-12	Conserved gene of unknown function [Source:PGSC_GENE;Acc:PGSC0003DMG400027730]	7143581	7144692	4
PGSC0003DMG400026184	4.42061	1.70381e-05	Conserved gene of unknown function [Source:PGSC_GENE;Acc:PGSC0003DMG400026184]	47737361	47738286	7
PGSC0003DMG400016719	4.39877	8.39527e-08	Reverse transcriptase [Source:PGSC_GENE;Acc:PGSC0003DMG400016719]	36927914	36932189	2
PGSC0003DMG400004934	4.39214	2.31155e-05	UPA25 [Source:PGSC_GENE;Acc:PGSC0003DMG400004934]	66154866	66155910	4
PGSC0003DMG400013010	4.39214	2.31155e-05	24K germin [Source:PGSC_GENE;Acc:PGSC0003DMG400013010]	38547947	38548774	7
PGSC0003DMG400012852	4.3631	3.14646e-05	Cellulose synthase CslG [Source:PGSC_GENE;Acc:PGSC0003DMG400012852]	9387329	9396917	12
PGSC0003DMG400014664	4.3631	3.14646e-05	Sugar transporter [Source:PGSC_GENE;Acc:PGSC0003DMG400014664]	88391789	88392779	1
PGSC0003DMG400019478	4.33813	1.60369e-07	ATP-binding cassette transporter [Source:PGSC_GENE;Acc:PGSC0003DMG400019478]	5013377	5020180	11
PGSC0003DMG400013015	4.33345	3.14646e-05	N-acetyltransferase [Source:PGSC_GENE;Acc:PGSC0003DMG400013015]	22769361	22771952	2
PGSC0003DMG400002880	4.32451	1.08619e-16	Proline-rich protein [Source:PGSC_GENE;Acc:PGSC0003DMG400002880]	2714289	2715753	12
PGSC0003DMG400006998	4.28658	7.05528e-09	Calcium-binding EF-hand protein [Source:PGSC_GENE;Acc:PGSC0003DMG400006998]	45207866	45208993	5
PGSC0003DMG400007247	4.27228	5.88889e-05	Exonuclease 1 [Source:PGSC_GENE;Acc:PGSC0003DMG400007247]	30796793	30806252	2
PGSC0003DMG400022680	4.27228	5.88889e-05	Ccaat-binding transcription factor subunit A [Source:PGSC_GENE;Acc:PGSC0003DMG400022680]	58347143	58347640	1
PGSC0003DMG400030497	4.20839	8.09767e-05	Resistance protein PSH-RGH6 [Source:PGSC_GENE;Acc:PGSC0003DMG400030497]	4227604	4230353	5
PGSC0003DMG400011156	4.19432	5.32469e-15	Conserved gene of unknown function [Source:PGSC_GENE;Acc:PGSC0003DMG400011156]	1362848	1366503	7
PGSC0003DMG400022114	4.18985	4.25925e-14	Ent-kaurene synthase B, chloroplast [Source:PGSC_GENE;Acc:PGSC0003DMG400022114]	56710790	56715111	7
PGSC0003DMG400000869	4.17536	0.000111734	Quinonprotein alcohol dehydrogenase [Source:PGSC_GENE;Acc:PGSC0003DMG400000869]	13500092	13503486	1
PGSC0003DMG400032537	4.16844	6.60667e-12	Glutathione-s-transferase omega [Source:PGSC_GENE;Acc:PGSC0003DMG400032537]	5173806	5179545	4
PGSC0003DMG400013462	4.15688	7.73676e-07	Iron-sulfer cluster scaffold protein ISU1 [Source:PGSC_GENE;Acc:PGSC0003DMG400013462]	776395	778628	3
PGSC0003DMG400031201	4.14155	0.000154712	Chloroplast lumen common family protein [Source:PGSC_GENE;Acc:PGSC0003DMG400031201]	54551048	54555727	4
PGSC0003DMG400024816	4.07145	0.000214972	Selenium-binding protein [Source:PGSC_GENE;Acc:PGSC0003DMG400024816]	58162518	58165660	4
PGSC0003DMG400014419	4.05324	1.21277e-13	Cell differentiation protein rcd1 [Source:PGSC_GENE;Acc:PGSC0003DMG400014419]	1171686	1176381	10
PGSC0003DMG400000942	4.03508	0.000299755	Exonuclease [Source:PGSC_GENE;Acc:PGSC0003DMG400000942]	46646772	46654405	9
PGSC0003DMG400022001	4.03508	0.000299755	Conserved gene of unknown function [Source:PGSC_GENE;Acc:PGSC0003DMG400022001]	47869411	47873881	8
PGSC0003DMG402001926	4.03063	2.37917e-12	LATD/NIP [Source:PGSC_GENE;Acc:PGSC0003DMG402001926]	12386709	12391564	0
PGSC0003DMG400019536	4.01825	6.81466e-17	Conserved gene of unknown function [Source:PGSC_GENE;Acc:PGSC0003DMG400019536]	55898988	55903542	3
PGSC0003DMG400015793	3.99778	0.000299755	Short-chain dehydrogenase [Source:PGSC_GENE;Acc:PGSC0003DMG400015793]	43512841	43519297	3
PGSC0003DMG400020871	3.99778	0.000299755	Signal recognition particle receptor subunit beta [Source:PGSC_GENE;Acc:PGSC0003DMG400020871]	14347358	14353892	1
PGSC0003DMG400029162	3.99778	0.000299755	Squamosa promoter binding protein-homologue 3 [Source:PGSC_GENE;Acc:PGSC0003DMG400029162]	19322998	19324504	10
PGSC0003DMG400016190	3.99293	3.74069e-15	Anthocyanidine rhamnosyl-transferase [Source:PGSC_GENE;Acc:PGSC0003DMG400016190]	2129563	2131267	11
PGSC0003DMG400030878	3.99056	4.06707e-17	Major intrinsic protein [Source:PGSC_GENE;Acc:PGSC0003DMG400030878]	48309836	48317046	8
PGSC0003DMG400013598	3.98952	3.21674e-06	Ly200 [Source:PGSC_GENE;Acc:PGSC0003DMG400013598]	34697237	34701219	11
PGSC0003DMG400008487	3.98514	7.36676e-09	Major latex [Source:PGSC_GENE;Acc:PGSC0003DMG400008487]	119247	126136	9
PGSC0003DMG402031204	3.98364	3.87519e-10	5-epi-aristolochene synthase 37 [Source:PGSC_GENE;Acc:PGSC0003DMG402031204]	54693653	54694799	4
PGSC0003DMG400030691	3.97833	4.79749e-12	Conserved gene of unknown function [Source:PGSC_GENE;Acc:PGSC0003DMG400030691]	3314393	3315623	7
PGSC0003DMG400023361	3.9748	1.64098e-12	Methylenetetrahydrofolate reductase [Source:PGSC_GENE;Acc:PGSC0003DMG400023361]	51359496	51365523	5
PGSC0003DMG400011752	3.97475	6.32073e-14	Cellulose synthase [Source:PGSC_GENE;Acc:PGSC0003DMG400011752]	41671725	41675902	7
PGSC0003DMG400003522	3.97307	6.26103e-16	Galactinol synthase [Source:PGSC_GENE;Acc:PGSC0003DMG400003522]	40242372	40243903	2
PGSC0003DMG400014551	3.96967	4.10875e-06	Conserved gene of unknown function [Source:PGSC_GENE;Acc:PGSC0003DMG400014551]	3037281	3038325	5
PGSC0003DMG400016192	3.95948	0.000419448	Anthocyanidine rhamnosyl-transferase [Source:PGSC_GENE;Acc:PGSC0003DMG400016192]	2138402	2140018	11
PGSC0003DMG400026563	3.95948	0.000419448	MADS-box transcription factor FBP29 [Source:PGSC_GENE;Acc:PGSC0003DMG400026563]	24952023	24959857	2
PGSC0003DMG402015792	3.94604	2.2345e-07	Short-chain dehydrogenase [Source:PGSC_GENE;Acc:PGSC0003DMG402015792]	43492819	43498769	3
PGSC0003DMG400002805	3.92014	0.000589	Pentatricopeptide repeat-containing protein [Source:PGSC_GENE;Acc:PGSC0003DMG400002805]	78056035	78057894	1
PGSC0003DMG400003210	3.92014	0.000589	Leucine Rich Repeat family protein [Source:PGSC_GENE;Acc:PGSC0003DMG400003210]	47610725	47614838	3
PGSC0003DMG400011340	3.9117	1.59992e-10	Chaperone protein dnaJ [Source:PGSC_GENE;Acc:PGSC0003DMG400011340]	57869322	57874284	1
PGSC0003DMG400008299	3.90594	1.30206e-14	Chlorophyll a/b binding protein [Source:PGSC_GENE;Acc:PGSC0003DMG400008299]	30124662	30125611	2
PGSC0003DMG400014029	3.89018	4.67358e-12	Abhydrolase domain containing [Source:PGSC_GENE;Acc:PGSC0003DMG400014029]	61498488	61500867	3
PGSC0003DMG402004581	3.88511	1.15632e-12	Hydrolase, alpha/beta fold family protein [Source:PGSC_GENE;Acc:PGSC0003DMG402004581]	59489261	59494577	12
PGSC0003DMG400013233	3.87969	0.000589	P-glycoprotein [Source:PGSC_GENE;Acc:PGSC0003DMG400013233]	6754781	6755242	4
PGSC0003DMG400029886	3.87969	0.000589	Conserved gene of unknown function [Source:PGSC_GENE;Acc:PGSC0003DMG400029886]	19008376	19011043	9
PGSC0003DMG401017729	3.86609	8.67405e-06	Conserved gene of unknown function [Source:PGSC_GENE;Acc:PGSC0003DMG401017729]	37347531	37350521	2
PGSC0003DMG400012551	3.86057	4.23234e-15	UDP-glucuronosyltransferase [Source:PGSC_GENE;Acc:PGSC0003DMG400012551]	82022170	82026459	1
PGSC0003DMG400024820	3.86037	1.3421e-14	MAP3Ka [Source:PGSC_GENE;Acc:PGSC0003DMG400024820]	58069096	58072316	4
PGSC0003DMG400025598	3.84953	1.54832e-10	Conserved gene of unknown function [Source:PGSC_GENE;Acc:PGSC0003DMG400025598]	37259244	37260596	2
PGSC0003DMG400000847	3.82248	1.44331e-05	Binding protein [Source:PGSC_GENE;Acc:PGSC0003DMG400000847]	63617295	63624285	1
PGSC0003DMG400009947	3.82248	1.44331e-05	Subtilisin-type protease [Source:PGSC_GENE;Acc:PGSC0003DMG400009947]	71120202	71125558	4
PGSC0003DMG400022787	3.77752	1.86809e-05	Conserved gene of unknown function [Source:PGSC_GENE;Acc:PGSC0003DMG400022787]	298627	302106	1
PGSC0003DMG400018666	3.775	3.89862e-10	Sugar transporter [Source:PGSC_GENE;Acc:PGSC0003DMG400018666]	3041760	3047685	3
PGSC0003DMG400015192	3.75107	0.00166513	Malate synthase, glyoxysomal [Source:PGSC_GENE;Acc:PGSC0003DMG400015192]	50746704	50749224	3
PGSC0003DMG400019477	3.75107	0.00166513	ATP-binding cassette transporter [Source:PGSC_GENE;Acc:PGSC0003DMG400019477]	5021794	5029583	11
PGSC0003DMG400025180	3.75107	0.00166513	Multidrug resistance pump [Source:PGSC_GENE;Acc:PGSC0003DMG400025180]	85588174	85590320	1
PGSC0003DMG400035092	3.75107	0.00166513	Gene of unknown function [Source:PGSC_GENE;Acc:PGSC0003DMG400035092]	54311363	54311824	7
PGSC0003DMG400024377	3.75028	1.10216e-09	Conserved gene of unknown function [Source:PGSC_GENE;Acc:PGSC0003DMG400024377]	4957061	4964639	3
PGSC0003DMG400003165	3.7311	3.15106e-05	ORF41g [Source:PGSC_GENE;Acc:PGSC0003DMG400003165]	46584134	46584774	3
PGSC0003DMG400022795	3.7311	3.15106e-05	Loganic acid methyltransferase [Source:PGSC_GENE;Acc:PGSC0003DMG400022795]	458827	460623	1
PGSC0003DMG402022480	3.7311	3.15106e-05	DNA-directed RNA polymerase II [Source:PGSC_GENE;Acc:PGSC0003DMG402022480]	75928312	75929671	1
PGSC0003DMG401031070	3.72353	3.48801e-12	UV-induced sesquiterpene cyclase [Source:PGSC_GENE;Acc:PGSC0003DMG401031070]	4032157	4041640	11
PGSC0003DMG400003563	3.70732	3.15106e-05	Flavanone 3 beta-hydroxylase [Source:PGSC_GENE;Acc:PGSC0003DMG400003563]	39368621	39370527	2
PGSC0003DMG400015059	3.70732	3.15106e-05	30S ribosomal protein S11, chloroplastic [Source:PGSC_GENE;Acc:PGSC0003DMG400015059]	16459680	16460536	1
PGSC0003DMG400020729	3.70732	3.15106e-05	TIR1 [Source:PGSC_GENE;Acc:PGSC0003DMG400020729]	966451	967260	6
PGSC0003DMG400029011	3.70552	0.00166513	Gene of unknown function [Source:PGSC_GENE;Acc:PGSC0003DMG400029011]	35478200	35478509	9
PGSC0003DMG400016616	3.69347	1.11045e-13	Cytochrome P450 [Source:PGSC_GENE;Acc:PGSC0003DMG400016616]	60536376	60538029	9
PGSC0003DMG400035539	3.67132	1.26229e-09	Sugar transporter [Source:PGSC_GENE;Acc:PGSC0003DMG400035539]	88386348	88390053	1
PGSC0003DMG400021676	3.66506	4.37392e-14	Indole-3-acetic acid-amido synthetase GH3.5 [Source:PGSC_GENE;Acc:PGSC0003DMG400021676]	4060338	4065244	10
PGSC0003DMG400007239	3.65856	5.36474e-05	Root phototropism protein [Source:PGSC_GENE;Acc:PGSC0003DMG400007239]	46577401	46582898	5
PGSC0003DMG400016004	3.65694	2.36622e-15	Ethylene response factor 4 [Source:PGSC_GENE;Acc:PGSC0003DMG400016004]	47293160	47294004	5
PGSC0003DMG400020466	3.62027	3.05662e-15	ATP synthase subunit b', chloroplastic [Source:PGSC_GENE;Acc:PGSC0003DMG400020466]	45750703	45751656	6
PGSC0003DMG400018267	3.60985	0.00338513	Pentatricopeptide repeat-containing protein [Source:PGSC_GENE;Acc:PGSC0003DMG400018267]	79327848	79330158	1
PGSC0003DMG400005644	3.58577	1.03242e-07	Conserved gene of unknown function [Source:PGSC_GENE;Acc:PGSC0003DMG400005644]	58749053	58750133	3
PGSC0003DMG400011876	3.58217	9.21983e-05	Serine-threonine protein kinase, plant-type [Source:PGSC_GENE;Acc:PGSC0003DMG400011876]	43854486	43856279	6
PGSC0003DMG400002007	3.57322	3.852e-09	Ring finger protein [Source:PGSC_GENE;Acc:PGSC0003DMG400002007]	6119225	6119950	11
PGSC0003DMG400013627	3.57235	2.8657e-06	Tir-nbs-lrr resistance protein [Source:PGSC_GENE;Acc:PGSC0003DMG400013627]	37802516	37808556	2
PGSC0003DMG400020242	3.56732	4.81783e-07	Receptor serine-threonine protein kinase [Source:PGSC_GENE;Acc:PGSC0003DMG400020242]	48147361	48150472	2
PGSC0003DMG400020084	3.56644	4.31801e-09	Zinc finger protein [Source:PGSC_GENE;Acc:PGSC0003DMG400020084]	58529025	58532307	6
PGSC0003DMG400030439	3.56581	9.38914e-15	Hydrolase, hydrolyzing O-glycosyl compounds [Source:PGSC_GENE;Acc:PGSC0003DMG400030439]	57056946	57061434	6
PGSC0003DMG400031858	3.56221	2.09135e-08	Conserved gene of unknown function [Source:PGSC_GENE;Acc:PGSC0003DMG400031858]	53430848	53431854	9
PGSC0003DMG400002848	3.55953	0.00338513	Pentatricopeptide repeat protein [Source:PGSC_GENE;Acc:PGSC0003DMG400002848]	137028	138752	4
PGSC0003DMG400003529	3.55953	0.00338513	Ocs element-binding factor [Source:PGSC_GENE;Acc:PGSC0003DMG400003529]	40100343	40101375	2
PGSC0003DMG400007562	3.54748	3.47351e-10	SBT2 protein [Source:PGSC_GENE;Acc:PGSC0003DMG400007562]	41191469	41194165	3
PGSC0003DMG400032275	3.54243	1.67678e-07	Conserved gene of unknown function [Source:PGSC_GENE;Acc:PGSC0003DMG400032275]	53869012	53869963	9
PGSC0003DMG400013551	3.53651	1.53509e-13	Bacterioferritin comigratory protein [Source:PGSC_GENE;Acc:PGSC0003DMG400013551]	40382140	40384407	7
PGSC0003DMG400009933	3.52923	1.30105e-08	Electron transporter [Source:PGSC_GENE;Acc:PGSC0003DMG400009933]	72073530	72079846	4
PGSC0003DMG400001760	3.5289	0.000121298	P70 protein [Source:PGSC_GENE;Acc:PGSC0003DMG400001760]	6486418	6489624	9
PGSC0003DMG400027147	3.5289	0.000121298	Conserved gene of unknown function [Source:PGSC_GENE;Acc:PGSC0003DMG400027147]	48446704	48447517	5
PGSC0003DMG402022195	3.5289	0.000121298	Conserved gene of unknown function [Source:PGSC_GENE;Acc:PGSC0003DMG402022195]	55261153	55262797	7
PGSC0003DMG400027357	3.52636	7.03988e-07	Gene of unknown function [Source:PGSC_GENE;Acc:PGSC0003DMG400027357]	4432444	4433904	11
PGSC0003DMG400030783	3.52479	1.33214e-09	RING zinc finger protein [Source:PGSC_GENE;Acc:PGSC0003DMG400030783]	40924475	40928010	6
PGSC0003DMG400030875	3.51616	3.23193e-08	Metal ion binding protein [Source:PGSC_GENE;Acc:PGSC0003DMG400030875]	48216723	48218378	8
PGSC0003DMG400002859	3.50739	0.00484911	Transcription regulator [Source:PGSC_GENE;Acc:PGSC0003DMG400002859]	282368	283980	4
PGSC0003DMG400020835	3.50739	0.00484911	Kinesin heavy chain [Source:PGSC_GENE;Acc:PGSC0003DMG400020835]	4033828	4034482	6
PGSC0003DMG400023022	3.50739	0.00484911	Conserved gene of unknown function [Source:PGSC_GENE;Acc:PGSC0003DMG400023022]	56519261	56523779	4
PGSC0003DMG400020515	3.47623	2.8639e-12	H-Protein [Source:PGSC_GENE;Acc:PGSC0003DMG400020515]	1215438	1217672	8
PGSC0003DMG400011203	3.47537	8.69128e-10	Conserved gene of unknown function [Source:PGSC_GENE;Acc:PGSC0003DMG400011203]	1152534	1157927	7
PGSC0003DMG402007406	3.47008	9.54316e-10	Male sterility protein [Source:PGSC_GENE;Acc:PGSC0003DMG402007406]	40067010	40070386	11
PGSC0003DMG400034115	3.46914	1.82036e-13	Sesquiterpene cyclase [Source:PGSC_GENE;Acc:PGSC0003DMG400034115]	4085295	4087862	11
PGSC0003DMG400019885	3.46331	3.83716e-07	Nadhp hc toxin reductase [Source:PGSC_GENE;Acc:PGSC0003DMG400019885]	5611651	5617022	10
PGSC0003DMG401010005	3.45329	0.00236482	UDP-glucosyltransferase family 1 protein [Source:PGSC_GENE;Acc:PGSC0003DMG401010005]	72014731	72016826	4
PGSC0003DMG400005563	3.44595	1.76875e-08	Acyltransferase [Source:PGSC_GENE;Acc:PGSC0003DMG400005563]	29394	32179	5
PGSC0003DMG400013765	3.43997	1.22838e-13	ATP binding protein [Source:PGSC_GENE;Acc:PGSC0003DMG400013765]	17229794	17234120	8
PGSC0003DMG401019239	3.43666	1.17612e-12	ATP binding protein [Source:PGSC_GENE;Acc:PGSC0003DMG401019239]	53850974	53856210	7
PGSC0003DMG400024430	3.41607	0.000102431	Disease resistance protein BS2 [Source:PGSC_GENE;Acc:PGSC0003DMG400024430]	28008895	28010511	0
PGSC0003DMG400027191	3.41108	2.26756e-06	Conserved gene of unknown function [Source:PGSC_GENE;Acc:PGSC0003DMG400027191]	48180808	48182363	5
PGSC0003DMG400004837	3.40503	2.04106e-09	Conserved gene of unknown function [Source:PGSC_GENE;Acc:PGSC0003DMG400004837]	48910531	48913358	6
PGSC0003DMG401009929	3.40059	1.23753e-12	Light-harvesting complex II protein Lhcb7 [Source:PGSC_GENE;Acc:PGSC0003DMG401009929]	72040559	72044649	4
PGSC0003DMG400027028	3.39926	1.06907e-07	Conserved gene of unknown function [Source:PGSC_GENE;Acc:PGSC0003DMG400027028]	53557383	53560843	6
PGSC0003DMG400008606	3.39709	0.00236482	Carbohydrate esterase [Source:PGSC_GENE;Acc:PGSC0003DMG400008606]	26564849	26568529	7
PGSC0003DMG400029447	3.39709	0.00236482	Zeatin O-xylosyltransferase [Source:PGSC_GENE;Acc:PGSC0003DMG400029447]	3157644	3158624	4
PGSC0003DMG402003646	3.39709	0.00236482	Ascorbate peroxidase [Source:PGSC_GENE;Acc:PGSC0003DMG402003646]	39177997	39181891	2
PGSC0003DMG400005485	3.39283	1.07445e-11	Receptor-kinase [Source:PGSC_GENE;Acc:PGSC0003DMG400005485]	11816445	11821410	7
PGSC0003DMG400030692	3.38908	1.2462e-07	Conserved gene of unknown function [Source:PGSC_GENE;Acc:PGSC0003DMG400030692]	3224646	3227793	7
PGSC0003DMG401000526	3.37826	6.43661e-08	Calcium homeostasis regulator CHoR1 [Source:PGSC_GENE;Acc:PGSC0003DMG401000526]	46976943	46986899	2
PGSC0003DMG400011538	3.37291	2.01339e-12	Amino acid transporter [Source:PGSC_GENE;Acc:PGSC0003DMG400011538]	56031020	56036743	12
PGSC0003DMG400021342	3.34156	1.86467e-05	Calcium-dependent protein kinase 20 [Source:PGSC_GENE;Acc:PGSC0003DMG400021342]	2578483	2583492	1
PGSC0003DMG400008128	3.33861	0.00351516	Protein kinase [Source:PGSC_GENE;Acc:PGSC0003DMG400008128]	58267076	58269836	10
PGSC0003DMG400014200	3.33861	0.00351516	Flotillin-1 [Source:PGSC_GENE;Acc:PGSC0003DMG400014200]	57013395	57015435	3
PGSC0003DMG400016976	3.33861	0.00351516	Gene of unknown function [Source:PGSC_GENE;Acc:PGSC0003DMG400016976]	10853379	10853944	5
PGSC0003DMG400018689	3.33861	0.00351516	Monovalent cation:proton antiporter [Source:PGSC_GENE;Acc:PGSC0003DMG400018689]	3262049	3266705	3
PGSC0003DMG400025637	3.33861	0.00351516	Conserved gene of unknown function [Source:PGSC_GENE;Acc:PGSC0003DMG400025637]	7308207	7310054	0
PGSC0003DMG401005942	3.33861	0.00351516	Beta-D-glucan exohydrolase [Source:PGSC_GENE;Acc:PGSC0003DMG401005942]	54337350	54340093	6
PGSC0003DMG401022579	3.33861	0.00351516	Ubiquitin-protein ligase [Source:PGSC_GENE;Acc:PGSC0003DMG401022579]	4254254	4259140	3
PGSC0003DMG400015830	3.33405	4.14607e-06	Conserved gene of unknown function [Source:PGSC_GENE;Acc:PGSC0003DMG400015830]	40167488	40168900	12
PGSC0003DMG400016291	3.33195	1.89261e-11	Phosphoenolpyruvate carboxylase kinase 2 [Source:PGSC_GENE;Acc:PGSC0003DMG400016291]	39610535	39612108	6
PGSC0003DMG400008420	3.32525	0.000186219	Endo-1,4-beta-xylanase A [Source:PGSC_GENE;Acc:PGSC0003DMG400008420]	17866961	17870775	11
PGSC0003DMG400016014	3.31406	2.14327e-08	Mevalonate diphosphate decarboxylase [Source:PGSC_GENE;Acc:PGSC0003DMG400016014]	5271562	5277756	4
PGSC0003DMG400012700	3.29923	2.37703e-05	50S ribosomal protein L33 [Source:PGSC_GENE;Acc:PGSC0003DMG400012700]	11063886	11064974	4
PGSC0003DMG400003140	3.29366	0.000252157	Cytochrome P450 [Source:PGSC_GENE;Acc:PGSC0003DMG400003140]	46817114	46818257	3
PGSC0003DMG400001888	3.29227	2.71108e-08	Conserved gene of unknown function [Source:PGSC_GENE;Acc:PGSC0003DMG400001888]	50921533	50925371	4
PGSC0003DMG400022263	3.28953	8.2466e-13	Fructose-bisphosphate aldolase [Source:PGSC_GENE;Acc:PGSC0003DMG400022263]	55888669	55891111	7
PGSC0003DMG400026901	3.28507	1.80471e-12	2-methylacyl-CoA dehydrogenase, mitochondrial [Source:UniProtKB/Swiss-Prot;Acc:Q9FS88]	54061915	54066400	6
PGSC0003DMG400009621	3.28133	4.40808e-12	Cytochrome P450 [Source:PGSC_GENE;Acc:PGSC0003DMG400009621]	49272357	49274087	4
PGSC0003DMG400001609	3.27759	3.03616e-05	Auxin-induced SAUR [Source:PGSC_GENE;Acc:PGSC0003DMG400001609]	87020328	87020825	1
PGSC0003DMG400009178	3.27638	2.76199e-13	Pectinesterase [Source:PGSC_GENE;Acc:PGSC0003DMG400009178]	61693584	61697545	3
PGSC0003DMG400036851	3.26454	4.37642e-11	Actin-depolymerizing factor 2 [Source:PGSC_GENE;Acc:PGSC0003DMG400036851]	33717987	33718489	0
PGSC0003DMG400010611	3.26137	0.000252157	Purine permease [Source:PGSC_GENE;Acc:PGSC0003DMG400010611]	66892586	66896747	4
PGSC0003DMG400023656	3.26137	0.000252157	Resistance protein PSH-RGH6 [Source:PGSC_GENE;Acc:PGSC0003DMG400023656]	7864868	7865860	4
PGSC0003DMG400015246	3.25141	5.18097e-11	Protein tyrosine phosphatase [Source:PGSC_GENE;Acc:PGSC0003DMG400015246]	50775724	50785587	3
PGSC0003DMG400019167	3.2509	2.59814e-06	ATP binding protein [Source:PGSC_GENE;Acc:PGSC0003DMG400019167]	49871695	49874535	10
PGSC0003DMG400008296	3.25038	8.67345e-12	LRR receptor-like serine/threonine-protein kinase FLS2 [Source:PGSC_GENE;Acc:PGSC0003DMG400008296]	30104844	30109296	2
PGSC0003DMG400006458	3.24188	8.97587e-12	Leucine rich repeat protein [Source:PGSC_GENE;Acc:PGSC0003DMG400006458]	11259744	11265390	12
PGSC0003DMG400023973	3.23647	4.11972e-09	Aminoadipate-semialdehyde dehydrogenase [Source:PGSC_GENE;Acc:PGSC0003DMG400023973]	5396084	5401200	11
PGSC0003DMG400020331	3.23584	9.45778e-06	Gene of unknown function [Source:PGSC_GENE;Acc:PGSC0003DMG400020331]	640412	645005	9
PGSC0003DMG400029362	3.22875	2.05481e-09	Potassium transporter [Source:PGSC_GENE;Acc:PGSC0003DMG400029362]	58199834	58206143	12
PGSC0003DMG400005051	3.22833	0.000342416	Conserved gene of unknown function [Source:PGSC_GENE;Acc:PGSC0003DMG400005051]	2479895	2480717	3
PGSC0003DMG400021099	3.21953	3.51878e-07	Ubiquitin-protein ligase [Source:PGSC_GENE;Acc:PGSC0003DMG400021099]	29513928	29520655	2
PGSC0003DMG400026819	3.2188	1.16659e-05	Aminotransferase family protein [Source:PGSC_GENE;Acc:PGSC0003DMG400026819]	49549167	49551155	7
PGSC0003DMG400023598	3.21861	3.61694e-11	Conserved gene of unknown function [Source:PGSC_GENE;Acc:PGSC0003DMG400023598]	7770476	7774933	4
PGSC0003DMG400012888	3.21847	1.40572e-12	MRNA binding protein [Source:PGSC_GENE;Acc:PGSC0003DMG400012888]	47584676	47587482	9
PGSC0003DMG400004785	3.21401	0.00786477	Auxin-induced protein X10A [Source:PGSC_GENE;Acc:PGSC0003DMG400004785]	52781657	52782622	8
PGSC0003DMG400005967	3.21401	0.00786477	TRANSPARENT TESTA 12 protein [Source:PGSC_GENE;Acc:PGSC0003DMG400005967]	1930641	1936214	4
PGSC0003DMG400026628	3.21401	0.00786477	R2r3-myb transcription factor [Source:PGSC_GENE;Acc:PGSC0003DMG400026628]	4327840	4329933	10
PGSC0003DMG400027323	3.21401	0.00786477	Ribosome recycling factor [Source:PGSC_GENE;Acc:PGSC0003DMG400027323]	4472467	4478658	11
PGSC0003DMG400020850	3.21065	4.98313e-05	Beta-tubulin 16 [Source:PGSC_GENE;Acc:PGSC0003DMG400020850]	3965665	3968879	6
PGSC0003DMG400031062	3.20485	7.45879e-12	Cytochrome P450 71D7 [Source:PGSC_GENE;Acc:PGSC0003DMG400031062]	4064209	4066026	11
PGSC0003DMG400033028	3.20084	2.92927e-12	Betaine aldehyde dehyrogenase [Source:PGSC_GENE;Acc:PGSC0003DMG400033028]	52130166	52135413	6
PGSC0003DMG400000495	3.19452	0.000466301	C2H2L domain class transcription factor [Source:PGSC_GENE;Acc:PGSC0003DMG400000495]	47021571	47023148	2
PGSC0003DMG400008360	3.19452	0.000466301	Tyrosine-specific transport protein [Source:PGSC_GENE;Acc:PGSC0003DMG400008360]	59202658	59204878	10
PGSC0003DMG400000214	3.19089	1.21317e-12	Chitinase [Source:PGSC_GENE;Acc:PGSC0003DMG400000214]	73246204	73250389	1
PGSC0003DMG401014410	3.18962	4.71928e-07	Transporter [Source:PGSC_GENE;Acc:PGSC0003DMG401014410]	995079	998381	10
PGSC0003DMG400004317	3.18763	6.40322e-05	Stellacyanin [Source:PGSC_GENE;Acc:PGSC0003DMG400004317]	39265830	39266806	8
PGSC0003DMG400024863	3.18763	6.40322e-05	Cytochrome P450 hydroxylase [Source:PGSC_GENE;Acc:PGSC0003DMG400024863]	57591689	57592303	4
PGSC0003DMG400025299	3.1855	3.53254e-12	Alpha-galactosidase/alpha-n-acetylgalactosaminidase [Source:PGSC_GENE;Acc:PGSC0003DMG400025299]	3887194	3891481	4
PGSC0003DMG400014501	3.18372	2.55329e-08	Conserved gene of unknown function [Source:PGSC_GENE;Acc:PGSC0003DMG400014501]	42557441	42562966	8
PGSC0003DMG400032199	3.18322	9.99548e-13	Peroxidase [Source:PGSC_GENE;Acc:PGSC0003DMG400032199]	1761454	1764298	1
PGSC0003DMG400025816	3.17979	3.8452e-12	Gibberellin receptor GID1 [Source:PGSC_GENE;Acc:PGSC0003DMG400025816]	84922831	84924016	1
PGSC0003DMG400029298	3.17812	9.061e-08	Receptor-like kinase [Source:PGSC_GENE;Acc:PGSC0003DMG400029298]	57812998	57820238	12
PGSC0003DMG400003342	3.17724	2.55329e-08	Cytochrome P450 [Source:PGSC_GENE;Acc:PGSC0003DMG400003342]	69002598	69004477	4
PGSC0003DMG401012139	3.16424	8.24462e-05	Oligopeptide transporter [Source:PGSC_GENE;Acc:PGSC0003DMG401012139]	56106271	56106684	8
PGSC0003DMG400024109	3.16045	4.06205e-12	Fructose-1,6-bisphosphatase, cytosolic [Source:PGSC_GENE;Acc:PGSC0003DMG400024109]	59825146	59829212	4
PGSC0003DMG401029345	3.15093	6.68763e-10	Isoform 2 of TMV resistance protein N [Source:PGSC_GENE;Acc:PGSC0003DMG401029345]	58547306	58554094	12
PGSC0003DMG400013564	3.14743	0.00786477	ATPase [Source:PGSC_GENE;Acc:PGSC0003DMG400013564]	40972055	40973470	7
PGSC0003DMG400020665	3.14743	0.00786477	Nucleic acid binding protein [Source:PGSC_GENE;Acc:PGSC0003DMG400020665]	5337351	5341707	12
PGSC0003DMG400020494	3.14467	1.38477e-06	Peroxidase 65 [Source:PGSC_GENE;Acc:PGSC0003DMG400020494]	1070402	1071714	8
PGSC0003DMG400001784	3.14046	8.24462e-05	Pentatricopeptide repeat-containing protein [Source:PGSC_GENE;Acc:PGSC0003DMG400001784]	67551752	67554427	1
PGSC0003DMG401018424	3.13975	1.02296e-10	Chalcone reductase [Source:PGSC_GENE;Acc:PGSC0003DMG401018424]	4489996	4494218	5
PGSC0003DMG400011216	3.1372	7.9105e-10	Oxysterol-binding protein [Source:PGSC_GENE;Acc:PGSC0003DMG400011216]	1458728	1469046	7
PGSC0003DMG400013942	3.13045	2.20899e-05	Fimbrin [Source:PGSC_GENE;Acc:PGSC0003DMG400013942]	23252601	23258207	9
PGSC0003DMG400001336	3.12443	0.000636793	Pentatricopeptide repeat-containing protein [Source:PGSC_GENE;Acc:PGSC0003DMG400001336]	46092747	46094939	2
PGSC0003DMG402030529	3.12443	0.000636793	Conserved gene of unknown function [Source:PGSC_GENE;Acc:PGSC0003DMG402030529]	3465923	3468268	5
PGSC0003DMG400019256	3.12436	7.80284e-06	Pectinesterase [Source:PGSC_GENE;Acc:PGSC0003DMG400019256]	54336987	54338937	7
PGSC0003DMG400004615	3.12434	2.58138e-07	Poly(A) polymerase [Source:PGSC_GENE;Acc:PGSC0003DMG400004615]	59946161	59950027	12
PGSC0003DMG403017205	3.11079	5.41693e-08	Nucleolar GTP-binding protein [Source:PGSC_GENE;Acc:PGSC0003DMG403017205]	56780636	56782829	9
PGSC0003DMG400010337	3.10539	2.67344e-10	Inositol monophosphatase family protein [Source:PGSC_GENE;Acc:PGSC0003DMG400010337]	28035284	28036161	2
PGSC0003DMG400008947	3.10481	8.45708e-12	Desacetoxyvindoline 4-hydroxylase [Source:PGSC_GENE;Acc:PGSC0003DMG400008947]	2525884	2528377	9
PGSC0003DMG400004897	3.09768	1.03942e-08	Auxin-repressed protein [Source:PGSC_GENE;Acc:PGSC0003DMG400004897]	48385840	48387479	6
PGSC0003DMG400028995	3.09354	3.40661e-05	Kinase family protein [Source:PGSC_GENE;Acc:PGSC0003DMG400028995]	32713174	32715647	4
PGSC0003DMG400017556	3.0934	4.91491e-12	Photosystem II 22 kDa protein, chloroplastic [Source:PGSC_GENE;Acc:PGSC0003DMG400017556]	43260201	43261970	6
PGSC0003DMG400014528	3.09169	0.000137515	Pentatricopeptide repeat-containing protein [Source:PGSC_GENE;Acc:PGSC0003DMG400014528]	6875263	6877329	2
PGSC0003DMG400025303	3.09025	6.74162e-08	MYBR domain class transcription factor [Source:PGSC_GENE;Acc:PGSC0003DMG400025303]	4012125	4014648	4
PGSC0003DMG400022890	3.08806	0.000872039	(S)-2-hydroxy-acid oxidase [Source:PGSC_GENE;Acc:PGSC0003DMG400022890]	61313405	61316296	3
PGSC0003DMG402029345	3.08806	0.000872039	Isoform 2 of TMV resistance protein N [Source:PGSC_GENE;Acc:PGSC0003DMG402029345]	58535686	58537947	12
PGSC0003DMG400004499	3.07763	0.0118324	Homeobox protein [Source:PGSC_GENE;Acc:PGSC0003DMG400004499]	21516771	21518822	2
PGSC0003DMG400012031	3.07763	0.0118324	Major latex [Source:PGSC_GENE;Acc:PGSC0003DMG400012031]	2393615	2394286	4
PGSC0003DMG400013420	3.07763	0.0118324	MDR-like ABC transporter [Source:PGSC_GENE;Acc:PGSC0003DMG400013420]	822878	830598	3
PGSC0003DMG400013443	3.07763	0.0118324	Acyltransferase [Source:PGSC_GENE;Acc:PGSC0003DMG400013443]	370274	373324	3
PGSC0003DMG400021661	3.07763	0.0118324	Pentatricopeptide repeat-containing protein [Source:PGSC_GENE;Acc:PGSC0003DMG400021661]	4126187	4127836	10
PGSC0003DMG402033647	3.07763	0.0118324	ATP binding protein [Source:PGSC_GENE;Acc:PGSC0003DMG402033647]	51847866	51850923	12
PGSC0003DMG400030804	3.07739	3.9235e-07	UDP-glucose:glucosyltransferase [Source:PGSC_GENE;Acc:PGSC0003DMG400030804]	63830969	63832893	4
PGSC0003DMG400014253	3.06036	1.17273e-10	Acyl carrier protein [Source:PGSC_GENE;Acc:PGSC0003DMG400014253]	57952411	57955046	3
PGSC0003DMG400015685	3.05733	3.24191e-06	High mobility group protein [Source:PGSC_GENE;Acc:PGSC0003DMG400015685]	1748892	1751152	11
PGSC0003DMG400007408	3.0465	1.87356e-11	Aldo-keto reductase [Source:PGSC_GENE;Acc:PGSC0003DMG400007408]	40010844	40015167	11
PGSC0003DMG401014189	3.04311	1.486e-07	Conserved gene of unknown function [Source:PGSC_GENE;Acc:PGSC0003DMG401014189]	56844480	56847012	3
PGSC0003DMG400013034	3.03871	6.00146e-07	Sesquiterpene synthase 2 [Source:PGSC_GENE;Acc:PGSC0003DMG400013034]	41550137	41553728	6
PGSC0003DMG400015899	3.02736	2.95842e-09	Conserved gene of unknown function [Source:PGSC_GENE;Acc:PGSC0003DMG400015899]	20413583	20414932	5
PGSC0003DMG402001984	3.01983	5.79471e-08	Charged multivesicular body protein [Source:PGSC_GENE;Acc:PGSC0003DMG402001984]	6073411	6078542	11
PGSC0003DMG400041767	3.01554	1.12992e-11	Elongation factor TuB, chloroplastic [Source:PGSC_GENE;Acc:PGSC0003DMG400041767]	52596634	52598067	6
PGSC0003DMG400020079	3.01531	0.000231229	Flavin monooxygenase [Source:PGSC_GENE;Acc:PGSC0003DMG400020079]	58577357	58579120	6
PGSC0003DMG400029364	3.01368	5.79471e-08	Selenium-binding protein [Source:PGSC_GENE;Acc:PGSC0003DMG400029364]	58162646	58164532	12
PGSC0003DMG400014444	3.01245	0.00119746	Conserved gene of unknown function [Source:PGSC_GENE;Acc:PGSC0003DMG400014444]	49281104	49284214	12
PGSC0003DMG400005931	3.00424	5.44798e-10	Sterol delta-7 reductase DWF5 [Source:PGSC_GENE;Acc:PGSC0003DMG400005931]	54670203	54676242	6
PGSC0003DMG400006412	2.98892	0.000231229	Ribosome-binding protein [Source:PGSC_GENE;Acc:PGSC0003DMG400006412]	63442002	63449194	4
PGSC0003DMG400018336	2.98892	0.000231229	Conserved gene of unknown function [Source:PGSC_GENE;Acc:PGSC0003DMG400018336]	49272650	49273720	7
PGSC0003DMG400001917	2.97734	5.75173e-10	2-oxoglutarate decarboxylase/ hydro-lyase/ magnesium ion binding / thiamin pyrophosphate binding [Source:PGSC_GENE;Acc:PGSC0003DMG400001917]	12523530	12527098	0
PGSC0003DMG400025431	2.97311	0.0016487	ATEXO70A2 (exocyst subunit EXO70 family protein A2); protein binding [Source:PGSC_GENE;Acc:PGSC0003DMG400025431]	5534767	5536596	4
PGSC0003DMG400002583	2.96937	1.41028e-05	Cell wall invertase [Source:PGSC_GENE;Acc:PGSC0003DMG400002583]	60976904	60979810	3
PGSC0003DMG402002599	2.96937	1.41028e-05	Jacalin-domain protein [Source:PGSC_GENE;Acc:PGSC0003DMG402002599]	60581929	60585706	3
PGSC0003DMG400018678	2.96878	1.24474e-10	Auxin:hydrogen symporter [Source:PGSC_GENE;Acc:PGSC0003DMG400018678]	2976443	2982482	3
PGSC0003DMG400001626	2.96204	0.000300744	Amidase [Source:PGSC_GENE;Acc:PGSC0003DMG400001626]	87237380	87240391	1
PGSC0003DMG402006783	2.95911	1.52528e-08	RNA polymerase sigma subunit SigD [Source:PGSC_GENE;Acc:PGSC0003DMG402006783]	65130372	65132031	1
PGSC0003DMG400000564	2.95291	1.72465e-05	Cytochrome P450 [Source:PGSC_GENE;Acc:PGSC0003DMG400000564]	46872208	46873770	3
PGSC0003DMG400024030	2.9517	2.47381e-07	Gtpase activating protein [Source:PGSC_GENE;Acc:PGSC0003DMG400024030]	59246145	59249374	6
PGSC0003DMG400019149	2.94857	2.40125e-11	Ribulose bisphosphate carboxylase/oxygenase activase, chloroplastic [Source:PGSC_GENE;Acc:PGSC0003DMG400019149]	50945736	50948506	10
PGSC0003DMG401024074	2.94767	1.43205e-06	Amine oxidase [Source:PGSC_GENE;Acc:PGSC0003DMG401024074]	2763075	2768867	3
PGSC0003DMG402004578	2.94709	1.10397e-09	Late blight resistance protein homolog R1B-16 [Source:PGSC_GENE;Acc:PGSC0003DMG402004578]	59433819	59437258	12
PGSC0003DMG400011751	2.94537	3.7042e-10	2-oxoglutarate-dependent dioxygenase [Source:PGSC_GENE;Acc:PGSC0003DMG400011751]	41845573	41847191	7
PGSC0003DMG400021276	2.94401	3.80117e-10	Aminotransferase family protein [Source:PGSC_GENE;Acc:PGSC0003DMG400021276]	2074804	2078104	10
PGSC0003DMG400000493	2.94145	3.95628e-11	Carbonic anhydrase [Source:PGSC_GENE;Acc:PGSC0003DMG400000493]	47048113	47051618	2
PGSC0003DMG400004797	2.93835	2.74176e-09	P-rich protein EIG-I30 [Source:PGSC_GENE;Acc:PGSC0003DMG400004797]	52532859	52533558	8
PGSC0003DMG400030143	2.93812	1.89002e-08	Gene of unknown function [Source:PGSC_GENE;Acc:PGSC0003DMG400030143]	19317216	19322815	0
PGSC0003DMG400010507	2.93792	6.66823e-08	EMB1692 [Source:PGSC_GENE;Acc:PGSC0003DMG400010507]	36787380	36789430	10
PGSC0003DMG400006838	2.93537	2.36959e-10	SBT4E protein [Source:PGSC_GENE;Acc:PGSC0003DMG400006838]	65005156	65008218	1
PGSC0003DMG400010955	2.93465	0.000391938	Gene of unknown function [Source:PGSC_GENE;Acc:PGSC0003DMG400010955]	36781053	36781442	0
PGSC0003DMG400015535	2.93266	0.00227587	Methyl binding domain protein [Source:PGSC_GENE;Acc:PGSC0003DMG400015535]	45267478	45272485	11
PGSC0003DMG400018500	2.93266	0.00227587	F-box family protein [Source:PGSC_GENE;Acc:PGSC0003DMG400018500]	3949332	3955863	8
PGSC0003DMG400021825	2.93266	0.00227587	Conserved gene of unknown function [Source:PGSC_GENE;Acc:PGSC0003DMG400021825]	47178579	47182440	5
PGSC0003DMG402026906	2.93266	0.00227587	Endonuclease III [Source:PGSC_GENE;Acc:PGSC0003DMG402026906]	53904363	53908663	6
PGSC0003DMG400019990	2.93224	4.86826e-09	Endonuclease [Source:PGSC_GENE;Acc:PGSC0003DMG400019990]	47228501	47233916	12
PGSC0003DMG401009344	2.92913	5.18863e-11	Conserved gene of unknown function [Source:PGSC_GENE;Acc:PGSC0003DMG401009344]	64972722	64980610	4
PGSC0003DMG401015876	2.92905	5.12576e-07	Conserved gene of unknown function [Source:PGSC_GENE;Acc:PGSC0003DMG401015876]	1247705	1251736	4
PGSC0003DMG400001078	2.92266	6.38779e-11	Fatty acid hydroperoxide lyase [Source:PGSC_GENE;Acc:PGSC0003DMG400001078]	45776314	45785079	7
PGSC0003DMG400005856	2.91942	2.1119e-05	Transcription factor [Source:PGSC_GENE;Acc:PGSC0003DMG400005856]	5461993	5463392	8
PGSC0003DMG400024829	2.91378	1.69774e-08	F-box family protein [Source:PGSC_GENE;Acc:PGSC0003DMG400024829]	57860547	57862051	4
PGSC0003DMG400021343	2.91246	1.24093e-10	White-brown-complex ABC transporter family [Source:PGSC_GENE;Acc:PGSC0003DMG400021343]	2556992	2566447	1
PGSC0003DMG400018284	2.91158	1.76711e-07	Vetispiradiene synthase [Source:PGSC_GENE;Acc:PGSC0003DMG400018284]	78899523	78900108	1
PGSC0003DMG400030612	2.91088	4.19364e-11	Serine hydroxymethyltransferase, mitochondrial [Source:UniProtKB/Swiss-Prot;Acc:P50433]	41965337	41971883	2
PGSC0003DMG400017110	2.91087	1.92045e-10	Conserved gene of unknown function [Source:PGSC_GENE;Acc:PGSC0003DMG400017110]	45971753	45981418	7
PGSC0003DMG400000349	2.90672	0.000511792	Myb [Source:PGSC_GENE;Acc:PGSC0003DMG400000349]	3866192	3867733	12
PGSC0003DMG400023975	2.8941	1.33399e-05	Cytochrome C oxidase assembly protein cox15 [Source:PGSC_GENE;Acc:PGSC0003DMG400023975]	5314140	5318374	11
PGSC0003DMG400003912	2.89289	3.48418e-08	P69F protein [Source:PGSC_GENE;Acc:PGSC0003DMG400003912]	53520485	53522910	8
PGSC0003DMG400002886	2.89105	0.00227587	Serine-threonine protein kinase, plant-type [Source:PGSC_GENE;Acc:PGSC0003DMG400002886]	2876908	2879222	12
PGSC0003DMG400018132	2.89105	0.00227587	Cytochrome P450 71A2 [Source:PGSC_GENE;Acc:PGSC0003DMG400018132]	51797826	51800459	3
PGSC0003DMG400047044	2.8843	1.11163e-10	Geranyl diphosphate synthase large subunit [Source:PGSC_GENE;Acc:PGSC0003DMG400047044]	40939136	40940224	2
PGSC0003DMG400007177	2.87968	9.36097e-09	Peptidylprolyl isomerase [Source:PGSC_GENE;Acc:PGSC0003DMG400007177]	59460851	59465575	10
PGSC0003DMG400001186	2.87825	0.000511792	Pentatricopeptide repeat-containing protein [Source:PGSC_GENE;Acc:PGSC0003DMG400001186]	24616309	24619404	2
PGSC0003DMG400012503	2.87266	3.01778e-06	DNA mismatch repair protein mutS [Source:PGSC_GENE;Acc:PGSC0003DMG400012503]	580621	588125	8
PGSC0003DMG400030741	2.87169	0.000162828	Gene of unknown function [Source:PGSC_GENE;Acc:PGSC0003DMG400030741]	2954465	2955017	7
PGSC0003DMG400011906	2.85913	2.18644e-09	Tospovirus resistance protein D [Source:PGSC_GENE;Acc:PGSC0003DMG400011906]	60965191	60967756	9
PGSC0003DMG400015227	2.85768	3.30999e-07	Conserved gene of unknown function [Source:PGSC_GENE;Acc:PGSC0003DMG400015227]	51428931	51431438	3
PGSC0003DMG400012759	2.85071	8.44591e-07	Protein regulator of cytokinesis [Source:PGSC_GENE;Acc:PGSC0003DMG400012759]	70769929	70775575	1
PGSC0003DMG400006516	2.84972	0.000204856	L-ascorbate oxidase homolog [Source:PGSC_GENE;Acc:PGSC0003DMG400006516]	28857040	28858942	1
PGSC0003DMG400013651	2.8482	0.00314942	Conserved gene of unknown function [Source:PGSC_GENE;Acc:PGSC0003DMG400013651]	37809493	37810089	2
PGSC0003DMG400014352	2.8482	0.00314942	Gene of unknown function [Source:PGSC_GENE;Acc:PGSC0003DMG400014352]	41916904	41919589	3
PGSC0003DMG400024105	2.8477	1.93037e-09	Conserved gene of unknown function [Source:PGSC_GENE;Acc:PGSC0003DMG400024105]	59951965	59956851	4
PGSC0003DMG400032510	2.83214	4.81313e-05	L-ascorbate oxidase [Source:PGSC_GENE;Acc:PGSC0003DMG400032510]	35454491	35461331	11
PGSC0003DMG400015555	2.82674	2.0471e-07	Chloroplast-targeted copper chaperone [Source:PGSC_GENE;Acc:PGSC0003DMG400015555]	45208003	45209479	11
PGSC0003DMG400004398	2.81452	2.47898e-07	Conserved gene of unknown function [Source:PGSC_GENE;Acc:PGSC0003DMG400004398]	30844930	30850384	10
PGSC0003DMG400009579	2.81187	4.63006e-07	Protein translocase [Source:PGSC_GENE;Acc:PGSC0003DMG400009579]	28850811	28855507	11
PGSC0003DMG400013515	2.80911	9.68409e-10	Naphthoate synthase [Source:PGSC_GENE;Acc:PGSC0003DMG400013515]	8873846	8878416	5
PGSC0003DMG400006183	2.80722	2.78626e-08	Aquaporin [Source:PGSC_GENE;Acc:PGSC0003DMG400006183]	87631164	87632633	1
PGSC0003DMG400012159	2.80499	2.77615e-05	Conserved gene of unknown function [Source:PGSC_GENE;Acc:PGSC0003DMG400012159]	55758596	55762902	8
PGSC0003DMG401026086	2.80499	2.77615e-05	Conserved gene of unknown function [Source:PGSC_GENE;Acc:PGSC0003DMG401026086]	46203052	46212359	6
PGSC0003DMG400003146	2.80404	0.00436855	Calmodulin [Source:PGSC_GENE;Acc:PGSC0003DMG400003146]	46697881	46699969	3
PGSC0003DMG400016193	2.80289	8.89969e-08	Anthocyanidine rhamnosyl-transferase [Source:PGSC_GENE;Acc:PGSC0003DMG400016193]	2141382	2143036	11
PGSC0003DMG400004355	2.80262	1.85459e-10	Glutamine synthetase [Source:PGSC_GENE;Acc:PGSC0003DMG400004355]	61147270	61152558	1
PGSC0003DMG400013424	2.80211	2.84369e-09	Conserved gene of unknown function [Source:PGSC_GENE;Acc:PGSC0003DMG400013424]	189146	197051	3
PGSC0003DMG400003329	2.79958	1.46641e-08	EMB1895 [Source:PGSC_GENE;Acc:PGSC0003DMG400003329]	22655278	22664133	2
PGSC0003DMG400000508	2.79916	8.10249e-10	Metal ion binding protein [Source:PGSC_GENE;Acc:PGSC0003DMG400000508]	46793472	46796739	2
PGSC0003DMG402017205	2.79482	5.76779e-09	Nucleolar GTP-binding protein [Source:PGSC_GENE;Acc:PGSC0003DMG402017205]	56785370	56790223	9
PGSC0003DMG402031070	2.79329	2.47079e-08	Vetispiradiene synthase 1 [Source:PGSC_GENE;Acc:PGSC0003DMG402031070]	4060868	4063345	11
PGSC0003DMG400002833	2.7893	0.000877744	Pentatricopeptide repeat-containing protein [Source:PGSC_GENE;Acc:PGSC0003DMG400002833]	374336	379202	4
PGSC0003DMG400016181	2.78816	2.87862e-10	4-nitrophenylphosphatase [Source:PGSC_GENE;Acc:PGSC0003DMG400016181]	3262355	3269288	11
PGSC0003DMG400000587	2.78667	1.03702e-07	PTAC15 [Source:PGSC_GENE;Acc:PGSC0003DMG400000587]	47493172	47495493	3
PGSC0003DMG400009155	2.78496	2.62642e-09	Triacylglycerol lipase [Source:PGSC_GENE;Acc:PGSC0003DMG400009155]	61767691	61770980	3
PGSC0003DMG400030005	2.77983	7.71901e-08	Poly(A) polymerase [Source:PGSC_GENE;Acc:PGSC0003DMG400030005]	7873301	7880015	1
PGSC0003DMG400018771	2.7718	2.06401e-05	Conserved gene of unknown function [Source:PGSC_GENE;Acc:PGSC0003DMG400018771]	10484795	10491725	3
PGSC0003DMG400002173	2.76717	3.26421e-09	Rop guanine nucleotide exchange factor [Source:PGSC_GENE;Acc:PGSC0003DMG400002173]	1075676	1079306	9
PGSC0003DMG400011277	2.76617	9.99008e-07	Conserved gene of unknown function [Source:PGSC_GENE;Acc:PGSC0003DMG400011277]	538242	539527	10
PGSC0003DMG400011528	2.75849	0.00436855	R2 [Source:PGSC_GENE;Acc:PGSC0003DMG400011528]	4632843	4635398	4
PGSC0003DMG400017634	2.75839	0.00115274	Thioredoxin h6 [Source:PGSC_GENE;Acc:PGSC0003DMG400017634]	6163764	6164223	5
PGSC0003DMG400022163	2.75839	0.00115274	Pentatricopeptide repeat-containing protein [Source:PGSC_GENE;Acc:PGSC0003DMG400022163]	55762482	55764725	7
PGSC0003DMG400030308	2.75834	0.000411667	Nodulin-26 [Source:PGSC_GENE;Acc:PGSC0003DMG400030308]	56310987	56312173	6
PGSC0003DMG402014557	2.75831	7.32564e-05	Conserved gene of unknown function [Source:PGSC_GENE;Acc:PGSC0003DMG402014557]	3176344	3177026	5
PGSC0003DMG400015539	2.75829	4.03113e-05	Nutrient reservoir [Source:PGSC_GENE;Acc:PGSC0003DMG400015539]	45354462	45358874	11
PGSC0003DMG400006084	2.75578	2.13033e-09	Conserved gene of unknown function [Source:PGSC_GENE;Acc:PGSC0003DMG400006084]	55180322	55183701	9
PGSC0003DMG400013666	2.75166	4.29954e-09	RING-H2 finger protein ATL80 [Source:PGSC_GENE;Acc:PGSC0003DMG400013666]	38184210	38185499	2
PGSC0003DMG400019190	2.74462	2.89231e-05	Conserved gene of unknown function [Source:PGSC_GENE;Acc:PGSC0003DMG400019190]	50685153	50689461	10
PGSC0003DMG400025158	2.74202	6.14502e-10	Divinyl ether synthase [Source:PGSC_GENE;Acc:PGSC0003DMG400025158]	85465048	85466800	1
PGSC0003DMG400023265	2.73903	3.19405e-06	Cyclase family protein [Source:PGSC_GENE;Acc:PGSC0003DMG400023265]	41268226	41272446	10
PGSC0003DMG400005668	2.73793	2.35761e-09	Conserved gene of unknown function [Source:PGSC_GENE;Acc:PGSC0003DMG400005668]	58356137	58362029	3
PGSC0003DMG400017384	2.73678	2.84707e-07	Pentatricopeptide repeat-containing protein [Source:PGSC_GENE;Acc:PGSC0003DMG400017384]	43255991	43258478	7
PGSC0003DMG400000685	2.73084	2.89231e-05	Zinc finger protein [Source:PGSC_GENE;Acc:PGSC0003DMG400000685]	45228370	45236576	7
PGSC0003DMG400005822	2.7267	1.98683e-09	Potassium channel tetramerization domain-containing protein [Source:PGSC_GENE;Acc:PGSC0003DMG400005822]	4870113	4873384	8
PGSC0003DMG400008639	2.71602	4.71826e-08	Galactose mutarotase [Source:PGSC_GENE;Acc:PGSC0003DMG400008639]	13684749	13686526	3
PGSC0003DMG400009528	2.71145	0.00607288	UDP-xylose phenolic glycosyltransferase [Source:PGSC_GENE;Acc:PGSC0003DMG400009528]	2352291	2353955	8
PGSC0003DMG400018253	2.71145	0.00607288	Leucine rich repeat-type serine/threonine receptor-like kinase [Source:PGSC_GENE;Acc:PGSC0003DMG400018253]	79520244	79522922	1
PGSC0003DMG402011252	2.71145	0.00607288	Linalool synthase [Source:PGSC_GENE;Acc:PGSC0003DMG402011252]	476402	479130	10
PGSC0003DMG402004840	2.70287	9.6242e-10	Phosphatase [Source:PGSC_GENE;Acc:PGSC0003DMG402004840]	48831134	48832463	6
PGSC0003DMG400013262	2.69747	1.42143e-05	Pentatricopeptide repeat-containing protein [Source:PGSC_GENE;Acc:PGSC0003DMG400013262]	910171	912317	11
PGSC0003DMG400011068	2.69613	5.89894e-08	Amino acid transporter [Source:PGSC_GENE;Acc:PGSC0003DMG400011068]	54327353	54331948	10
PGSC0003DMG400006034	2.6945	0.00151665	Protein cdcH [Source:PGSC_GENE;Acc:PGSC0003DMG400006034]	8039178	8044192	11
PGSC0003DMG400012012	2.69427	1.01569e-09	Fructose-bisphosphate aldolase [Source:PGSC_GENE;Acc:PGSC0003DMG400012012]	20680814	20683256	2
PGSC0003DMG400046574	2.69356	7.11165e-05	Pentatricopeptide repeat-containing protein, chloroplastic [Source:PGSC_GENE;Acc:PGSC0003DMG400046574]	57158086	57160320	6
PGSC0003DMG401026984	2.69292	4.75966e-07	BTB/POZ domain-containing protein [Source:PGSC_GENE;Acc:PGSC0003DMG401026984]	52630530	52635411	6
PGSC0003DMG400015352	2.6919	2.56765e-08	Serine/threonine-protein kinase bri1 [Source:PGSC_GENE;Acc:PGSC0003DMG400015352]	706822	713461	12
PGSC0003DMG401019249	2.69114	3.01074e-07	Conserved gene of unknown function [Source:PGSC_GENE;Acc:PGSC0003DMG401019249]	53714777	53717220	7
PGSC0003DMG400008269	2.68709	1.99512e-09	Tic62 protein [Source:PGSC_GENE;Acc:PGSC0003DMG400008269]	43730215	43737028	10
PGSC0003DMG402006288	2.68054	3.55646e-07	Tospovirus resistance protein B [Source:PGSC_GENE;Acc:PGSC0003DMG402006288]	60182949	60189236	1
PGSC0003DMG401023679	2.67791	4.78323e-06	Kinase family protein [Source:PGSC_GENE;Acc:PGSC0003DMG401023679]	57571454	57578774	10
PGSC0003DMG400019531	2.67701	1.96379e-08	EMB514 [Source:PGSC_GENE;Acc:PGSC0003DMG400019531]	55819907	55821627	3
PGSC0003DMG400001969	2.67659	9.89953e-10	Carotenoid cleavage dioxygenase 4 [Source:PGSC_GENE;Acc:PGSC0003DMG400001969]	47375775	47378534	8
PGSC0003DMG400007319	2.67612	5.66076e-07	Pentatricopeptide repeat-containing protein, chloroplastic [Source:PGSC_GENE;Acc:PGSC0003DMG400007319]	37582571	37585385	2
PGSC0003DMG400016748	2.67241	1.95679e-05	Pentatricopeptide repeat-containing protein [Source:PGSC_GENE;Acc:PGSC0003DMG400016748]	34065719	34067735	3
PGSC0003DMG402018444	2.66969	6.31866e-06	Calcium/calmodulin-regulated receptor-like kinase [Source:PGSC_GENE;Acc:PGSC0003DMG402018444]	32240607	32247774	3
PGSC0003DMG400000521	2.66511	1.85067e-08	Cinnamoyl-CoA reductase [Source:PGSC_GENE;Acc:PGSC0003DMG400000521]	47101620	47104835	2
PGSC0003DMG400005554	2.66078	0.000660415	Cytochrome P450 71A4 [Source:PGSC_GENE;Acc:PGSC0003DMG400005554]	51645310	51645992	3
PGSC0003DMG400016216	2.66078	0.000660415	1,3-beta glucanase [Source:PGSC_GENE;Acc:PGSC0003DMG400016216]	2535016	2540259	11
PGSC0003DMG400009512	2.66036	0.000172494	Kunitz-type proteinase inhibitor [Source:PGSC_GENE;Acc:PGSC0003DMG400009512]	49826018	49826578	3
PGSC0003DMG400026586	2.66007	8.61201e-05	Cytochrome P450 [Source:PGSC_GENE;Acc:PGSC0003DMG400026586]	44479607	44481751	6
PGSC0003DMG400011411	2.65931	2.37486e-06	Gene of unknown function [Source:PGSC_GENE;Acc:PGSC0003DMG400011411]	52386779	52387290	9
PGSC0003DMG400017984	2.65276	7.59007e-07	Ribosomal protein L24 [Source:PGSC_GENE;Acc:PGSC0003DMG400017984]	7468539	7469138	12
PGSC0003DMG400000248	2.6516	1.26346e-07	HB1 [Source:PGSC_GENE;Acc:PGSC0003DMG400000248]	73906356	73907795	1
PGSC0003DMG400019115	2.64925	7.25603e-06	Endoribonuclease [Source:PGSC_GENE;Acc:PGSC0003DMG400019115]	49928337	49931112	10
PGSC0003DMG400021201	2.64525	3.71033e-05	Transcription factor [Source:PGSC_GENE;Acc:PGSC0003DMG400021201]	28660293	28664239	2
PGSC0003DMG401000287	2.64221	6.79785e-09	Myo-inositol oxygenase [Source:PGSC_GENE;Acc:PGSC0003DMG401000287]	3890662	3894343	12
PGSC0003DMG400011358	2.64213	2.90995e-09	DNAJ heat shock N-terminal domain-containing protein [Source:PGSC_GENE;Acc:PGSC0003DMG400011358]	52134190	52135773	9
PGSC0003DMG400019883	2.63967	9.50591e-09	Chitinase [Source:PGSC_GENE;Acc:PGSC0003DMG400019883]	5623000	5628431	10
PGSC0003DMG400005222	2.63694	7.4167e-08	Aminocarboxymuconate-semialdehyde decarboxylase [Source:PGSC_GENE;Acc:PGSC0003DMG400005222]	9001831	9006015	1
PGSC0003DMG400020934	2.63553	9.24721e-08	DNA-binding protein S1FA [Source:PGSC_GENE;Acc:PGSC0003DMG400020934]	21075745	21076282	4
PGSC0003DMG400002989	2.63032	1.1811e-07	Strictosidine synthase [Source:PGSC_GENE;Acc:PGSC0003DMG400002989]	43254527	43258781	11
PGSC0003DMG400008597	2.62877	9.78082e-08	Aspartic proteinase Asp1 [Source:PGSC_GENE;Acc:PGSC0003DMG400008597]	52673162	52681705	10
PGSC0003DMG400027611	2.62796	5.86325e-07	Heat shock protein 70 [Source:PGSC_GENE;Acc:PGSC0003DMG400027611]	12761196	12763127	11
PGSC0003DMG402010623	2.62315	1.08305e-07	1-O-acylglucose:anthocyanin-O-acyltransferase [Source:PGSC_GENE;Acc:PGSC0003DMG402010623]	66828495	66836890	4
PGSC0003DMG400029866	2.62296	7.68504e-09	Amino acid transporter [Source:PGSC_GENE;Acc:PGSC0003DMG400029866]	26824152	26830361	3
PGSC0003DMG400015441	2.61837	3.22602e-08	Paramyosin [Source:PGSC_GENE;Acc:PGSC0003DMG400015441]	56631631	56636338	12
PGSC0003DMG400004874	2.61556	4.43817e-05	Resistance protein PSH-RGH7 [Source:PGSC_GENE;Acc:PGSC0003DMG400004874]	48974506	48977706	6
PGSC0003DMG400018828	2.6125	0.00845893	Integrase core domain containing protein [Source:PGSC_GENE;Acc:PGSC0003DMG400018828]	33763121	33770868	5
PGSC0003DMG400006287	2.61077	2.4767e-07	Inosine-uridine preferring nucleoside hydrolase [Source:PGSC_GENE;Acc:PGSC0003DMG400006287]	60582055	60589277	1
PGSC0003DMG400018658	2.60834	0.000126706	Axi 1 protein [Source:PGSC_GENE;Acc:PGSC0003DMG400018658]	87877940	87882652	1
PGSC0003DMG400030120	2.60677	4.80499e-07	Histidine phosphotransfer protein [Source:PGSC_GENE;Acc:PGSC0003DMG400030120]	38158429	38161496	8
PGSC0003DMG400034882	2.6055	2.4703e-08	Glucosyltransferase [Source:PGSC_GENE;Acc:PGSC0003DMG400034882]	41317611	41319068	7
PGSC0003DMG400020818	2.60542	3.05639e-08	Conserved gene of unknown function [Source:PGSC_GENE;Acc:PGSC0003DMG400020818]	46779509	46785648	8
PGSC0003DMG400022300	2.60514	1.12158e-08	Trigger factor [Source:PGSC_GENE;Acc:PGSC0003DMG400022300]	55112934	55119598	7
PGSC0003DMG400005854	2.60174	2.38152e-05	F-box protein SKIP19 [Source:PGSC_GENE;Acc:PGSC0003DMG400005854]	5420455	5421858	8
PGSC0003DMG400004647	2.60073	2.13391e-07	Cytochrome P450 CYP82E4v2 nicotine demethylase [Source:PGSC_GENE;Acc:PGSC0003DMG400004647]	60411417	60419534	12
PGSC0003DMG402014450	2.60048	5.31407e-05	ADP-ribosylation factor GTPase-activating protein AGD3 [Source:PGSC_GENE;Acc:PGSC0003DMG402014450]	48798810	48804477	12
PGSC0003DMG400004738	2.59415	2.78537e-09	Elongation factor G [Source:PGSC_GENE;Acc:PGSC0003DMG400004738]	52799789	52805791	8
PGSC0003DMG400006244	2.59304	0.002639	Quinone reductase family protein [Source:PGSC_GENE;Acc:PGSC0003DMG400006244]	10914923	10915511	1
PGSC0003DMG400009467	2.59304	0.002639	Metal ion binding protein [Source:PGSC_GENE;Acc:PGSC0003DMG400009467]	62479681	62480683	4
PGSC0003DMG400001529	2.59151	4.93455e-09	Acidic 27 kDa endochitinase [Source:PGSC_GENE;Acc:PGSC0003DMG400001529]	38749197	38750328	2
PGSC0003DMG401016632	2.59123	1.43587e-06	N(2),N(2)-dimethylguanosine tRNA methyltransferase [Source:PGSC_GENE;Acc:PGSC0003DMG401016632]	33718481	33726668	6
PGSC0003DMG402018816	2.5875	2.48226e-07	YGGT family protein [Source:PGSC_GENE;Acc:PGSC0003DMG402018816]	33410989	33413948	8
PGSC0003DMG400007581	2.58469	1.37172e-08	Conserved gene of unknown function [Source:PGSC_GENE;Acc:PGSC0003DMG400007581]	32501884	32507895	7
PGSC0003DMG400016849	2.58278	5.11468e-08	Protease Do-like 2, chloroplastic [Source:PGSC_GENE;Acc:PGSC0003DMG400016849]	51736033	51738163	9
PGSC0003DMG400004671	2.57455	1.04107e-06	Synaptotagmin [Source:PGSC_GENE;Acc:PGSC0003DMG400004671]	59425064	59427764	12
PGSC0003DMG400018504	2.57279	0.000187233	Glycosyltransferase, CAZy family GT2 [Source:PGSC_GENE;Acc:PGSC0003DMG400018504]	3995192	3999722	8
PGSC0003DMG400029182	2.57279	0.000187233	Big map kinase/bmk [Source:PGSC_GENE;Acc:PGSC0003DMG400029182]	43971879	43973695	7
PGSC0003DMG400022488	2.57226	1.57334e-07	Protein FRIGIDA [Source:PGSC_GENE;Acc:PGSC0003DMG400022488]	75878351	75886570	1
PGSC0003DMG400027327	2.56693	2.21344e-08	Protein tyrosine phosphatase [Source:PGSC_GENE;Acc:PGSC0003DMG400027327]	4344685	4351245	11
PGSC0003DMG400014777	2.56658	1.84573e-06	Tyramine hydroxycinnamoyl transferase [Source:PGSC_GENE;Acc:PGSC0003DMG400014777]	44101446	44102209	8
PGSC0003DMG400003513	2.56388	5.70203e-09	Aldose 1-epimerase [Source:PGSC_GENE;Acc:PGSC0003DMG400003513]	40336175	40340573	2
PGSC0003DMG400010512	2.56086	3.35868e-06	Conserved gene of unknown function [Source:PGSC_GENE;Acc:PGSC0003DMG400010512]	36223528	36228125	10
PGSC0003DMG400014211	2.56036	0.011803	Gene of unknown function [Source:PGSC_GENE;Acc:PGSC0003DMG400014211]	57309772	57311430	3
PGSC0003DMG400015485	2.56036	0.011803	Cysteine synthase [Source:PGSC_GENE;Acc:PGSC0003DMG400015485]	20931377	20931949	2
PGSC0003DMG400020121	2.56036	0.011803	Conserved gene of unknown function [Source:PGSC_GENE;Acc:PGSC0003DMG400020121]	59162877	59164363	6
PGSC0003DMG400029243	2.56036	0.011803	P-coumaroyl quinate/shikimate 3'-hydroxylase [Source:PGSC_GENE;Acc:PGSC0003DMG400029243]	36321415	36323915	0
PGSC0003DMG400011295	2.55847	5.93177e-09	Thylakoid membrane phosphoprotein 14 kDa, chloroplastic [Source:PGSC_GENE;Acc:PGSC0003DMG400011295]	134766	136876	10
PGSC0003DMG401009870	2.55845	6.19769e-08	Kinesin heavy chain isolog [Source:PGSC_GENE;Acc:PGSC0003DMG401009870]	70891457	70896912	4
PGSC0003DMG400024432	2.55784	8.37501e-07	Exocyst subunit EXO70 A1 [Source:PGSC_GENE;Acc:PGSC0003DMG400024432]	28017320	28017844	0
PGSC0003DMG401008783	2.55756	0.00348955	NAD(P)H-quinone oxidoreductase subunit H, chloroplastic [Source:PGSC_GENE;Acc:PGSC0003DMG401008783]	28540212	28541472	11
PGSC0003DMG400026185	2.55527	0.000332559	S-locus-specific glycoprotein S6 [Source:PGSC_GENE;Acc:PGSC0003DMG400026185]	47717792	47721579	7
PGSC0003DMG400024281	2.54788	5.98936e-08	Gamma aminobutyrate transaminase isoform2 [Source:PGSC_GENE;Acc:PGSC0003DMG400024281]	5776516	5780741	12
PGSC0003DMG400023070	2.54658	1.46735e-06	Conserved gene of unknown function [Source:PGSC_GENE;Acc:PGSC0003DMG400023070]	43961988	43963702	12
PGSC0003DMG400024113	2.54511	4.19928e-06	Gene of unknown function [Source:PGSC_GENE;Acc:PGSC0003DMG400024113]	59946072	59946852	4
PGSC0003DMG400014379	2.54246	9.89658e-08	Serine acetyltransferase 1 [Source:PGSC_GENE;Acc:PGSC0003DMG400014379]	1037936	1039899	10
PGSC0003DMG402023446	2.54054	3.79476e-08	Branched-chain alpha keto-acid dehydrogenase E1 alpha subunit [Source:PGSC_GENE;Acc:PGSC0003DMG402023446]	51908487	51912633	5
PGSC0003DMG400017998	2.54017	5.20713e-05	F-box family protein [Source:PGSC_GENE;Acc:PGSC0003DMG400017998]	25509563	25514000	0
PGSC0003DMG400002519	2.53789	6.23763e-08	Zinc finger protein [Source:PGSC_GENE;Acc:PGSC0003DMG400002519]	60497040	60499222	3
PGSC0003DMG400012224	2.53458	3.479e-08	Electron carrier [Source:PGSC_GENE;Acc:PGSC0003DMG400012224]	56805297	56806504	8
PGSC0003DMG400009028	2.5333	0.000415	Conserved gene of unknown function [Source:PGSC_GENE;Acc:PGSC0003DMG400009028]	62202313	62203540	1
PGSC0003DMG400028549	2.5332	1.76077e-05	Vacuolar membrane ATPase subunit c'' [Source:PGSC_GENE;Acc:PGSC0003DMG400028549]	49633295	49635659	6
PGSC0003DMG400021364	2.53312	2.23137e-08	33 kDa ribonucleoprotein, chloroplastic [Source:PGSC_GENE;Acc:PGSC0003DMG400021364]	2804438	2807368	1
PGSC0003DMG400004247	2.53069	4.17617e-06	SET domain-containing protein [Source:PGSC_GENE;Acc:PGSC0003DMG400004247]	38080573	38085615	4
PGSC0003DMG404025785	2.52657	2.54323e-06	Dynamin [Source:PGSC_GENE;Acc:PGSC0003DMG404025785]	84445925	84452849	1
PGSC0003DMG400024755	2.52428	2.24171e-07	Xyloglucan endotransglucosylase/hydrolase 1 [Source:PGSC_GENE;Acc:PGSC0003DMG400024755]	77350563	77353332	1
PGSC0003DMG400033049	2.52406	6.7253e-08	Brassinosteroid LRR receptor kinase [Source:PGSC_GENE;Acc:PGSC0003DMG400033049]	51501706	51506104	6
PGSC0003DMG402008955	2.52259	6.93385e-08	Conserved gene of unknown function [Source:PGSC_GENE;Acc:PGSC0003DMG402008955]	2711218	2714210	9
PGSC0003DMG400026930	2.51736	1.82039e-06	Flavonoid glucoyltransferase UGT73N1 [Source:PGSC_GENE;Acc:PGSC0003DMG400026930]	53543856	53545690	6
PGSC0003DMG401024509	2.50658	1.14534e-05	Acetyl-CoA synthetase [Source:PGSC_GENE;Acc:PGSC0003DMG401024509]	54442358	54446406	3
PGSC0003DMG402003570	2.50653	0.000110315	Inositol or phosphatidylinositol kinase [Source:PGSC_GENE;Acc:PGSC0003DMG402003570]	39282409	39283816	2
PGSC0003DMG400030540	2.50243	2.30038e-05	Extensin [Source:PGSC_GENE;Acc:PGSC0003DMG400030540]	4196446	4197088	5
PGSC0003DMG400023722	2.50082	0.00111107	Conserved gene of unknown function [Source:PGSC_GENE;Acc:PGSC0003DMG400023722]	57676094	57679253	10
PGSC0003DMG400016162	2.50042	1.39977e-07	2-deoxyglucose-6-phosphate phosphatase [Source:PGSC_GENE;Acc:PGSC0003DMG400016162]	2832002	2837194	11
PGSC0003DMG400016499	2.49334	2.37613e-06	Conserved gene of unknown function [Source:PGSC_GENE;Acc:PGSC0003DMG400016499]	49199613	49200622	6
PGSC0003DMG400007968	2.49014	1.15054e-07	Glutamate-gated kainate-type ion channel receptor subunit GluR5 [Source:PGSC_GENE;Acc:PGSC0003DMG400007968]	68146885	68155679	4
PGSC0003DMG400028193	2.48635	1.43396e-08	Tubulin beta-1 chain [Source:PGSC_GENE;Acc:PGSC0003DMG400028193]	56983603	56986584	10
PGSC0003DMG400016482	2.48508	1.0658e-08	ATP synthase gamma chain, chloroplastic [Source:PGSC_GENE;Acc:PGSC0003DMG400016482]	36344050	36345659	2
PGSC0003DMG400003619	2.48416	2.72376e-07	Aldehyde dehydrogenase family 3 member F1 [Source:PGSC_GENE;Acc:PGSC0003DMG400003619]	39881712	39886402	2
PGSC0003DMG400020583	2.48389	0.00612771	Pentatricopeptide repeat-containing protein, mitochondrial [Source:PGSC_GENE;Acc:PGSC0003DMG400020583]	59737170	59739743	9
PGSC0003DMG400016625	2.48183	4.15407e-08	S1 RNA-binding domain-containing protein [Source:PGSC_GENE;Acc:PGSC0003DMG400016625]	60424383	60428986	9
PGSC0003DMG400002103	2.47961	1.48627e-08	Mitochondrial glycine decarboxylase complex H-protein [Source:PGSC_GENE;Acc:PGSC0003DMG400002103]	44576018	44577936	6
PGSC0003DMG400010478	2.47564	4.53567e-08	Zinc finger protein JACKDAW [Source:PGSC_GENE;Acc:PGSC0003DMG400010478]	54910606	54913217	10
PGSC0003DMG400017322	2.47515	1.38762e-06	CYP72A56 [Source:PGSC_GENE;Acc:PGSC0003DMG400017322]	50585910	50591325	7
PGSC0003DMG400028560	2.47235	0.00111107	Receptor protein kinase [Source:PGSC_GENE;Acc:PGSC0003DMG400028560]	76067121	76068552	1
PGSC0003DMG400033607	2.46967	7.93677e-06	Uncharacterized mitochondrial protein [Source:PGSC_GENE;Acc:PGSC0003DMG400033607]	48214523	48217211	12
PGSC0003DMG400016240	2.46573	1.54023e-05	Beta-hexosaminidase [Source:PGSC_GENE;Acc:PGSC0003DMG400016240]	3026069	3033902	11
PGSC0003DMG401012874	2.46531	0.00064876	Gene of unknown function [Source:PGSC_GENE;Acc:PGSC0003DMG401012874]	32339331	32340202	4
PGSC0003DMG400034939	2.46475	5.65217e-08	Thylakoid lumenal 15 kDa protein, chloroplast [Source:PGSC_GENE;Acc:PGSC0003DMG400034939]	56859456	56860115	6
PGSC0003DMG400016010	2.46191	7.15733e-08	Amino acid binding protein [Source:PGSC_GENE;Acc:PGSC0003DMG400016010]	23401993	23405816	0
PGSC0003DMG400018884	2.46132	1.76404e-08	Ccd1 [Source:PGSC_GENE;Acc:PGSC0003DMG400018884]	5184582	5185572	10
PGSC0003DMG400006176	2.46076	3.45552e-07	Transcription factor [Source:PGSC_GENE;Acc:PGSC0003DMG400006176]	87438016	87439876	1
PGSC0003DMG400018853	2.46037	2.91549e-08	Sugar transporter [Source:PGSC_GENE;Acc:PGSC0003DMG400018853]	38333133	38335139	3
PGSC0003DMG400023822	2.45981	8.71418e-08	Isoamyl acetate-hydrolyzing esterase [Source:PGSC_GENE;Acc:PGSC0003DMG400023822]	26011733	26015157	6
PGSC0003DMG400010263	2.45838	1.68062e-05	MADS-box transcription factor FBP28 [Source:PGSC_GENE;Acc:PGSC0003DMG400010263]	38698247	38706939	10
PGSC0003DMG400017323	2.45784	1.84828e-07	CYP72A56 [Source:PGSC_GENE;Acc:PGSC0003DMG400017323]	50594616	50596806	7
PGSC0003DMG400011146	2.45644	1.29887e-06	F-box family protein [Source:PGSC_GENE;Acc:PGSC0003DMG400011146]	991968	995566	7
PGSC0003DMG400014792	2.45396	1.07566e-07	ATP binding protein [Source:PGSC_GENE;Acc:PGSC0003DMG400014792]	49060456	49065050	8
PGSC0003DMG400011750	2.45303	1.80942e-06	Cytochrome P-450 [Source:PGSC_GENE;Acc:PGSC0003DMG400011750]	41884815	41887155	7
PGSC0003DMG400000099	2.45193	5.54655e-06	Pentatricopeptide repeat-containing protein, mitochondrial [Source:PGSC_GENE;Acc:PGSC0003DMG400000099]	73257318	73260546	1
PGSC0003DMG400031050	2.45091	1.44528e-07	Conserved gene of unknown function [Source:PGSC_GENE;Acc:PGSC0003DMG400031050]	45096523	45104961	3
PGSC0003DMG400009983	2.44099	0.000506343	Cyclin B [Source:PGSC_GENE;Acc:PGSC0003DMG400009983]	71605689	71608754	4
PGSC0003DMG400020719	2.43934	8.83195e-08	Glycine/D-amino acid oxidases [Source:PGSC_GENE;Acc:PGSC0003DMG400020719]	79694860	79701964	1
PGSC0003DMG400018128	2.43756	2.07658e-06	Protein phosphatase 2c [Source:PGSC_GENE;Acc:PGSC0003DMG400018128]	51889958	51891673	3
PGSC0003DMG400009916	2.4374	1.61417e-06	FK506 binding protein [Source:PGSC_GENE;Acc:PGSC0003DMG400009916]	71842808	71845892	4
PGSC0003DMG400009026	2.4353	2.73572e-08	Glucose-1-phosphate adenylyltransferase [Source:PGSC_GENE;Acc:PGSC0003DMG400009026]	62144768	62149133	1
PGSC0003DMG400038162	2.43493	1.32051e-07	RRNA methylase [Source:PGSC_GENE;Acc:PGSC0003DMG400038162]	18295491	18296792	5
PGSC0003DMG400008298	2.43311	5.19274e-08	Chlorophyll a/b binding protein [Source:PGSC_GENE;Acc:PGSC0003DMG400008298]	30122170	30123048	2
PGSC0003DMG402015926	2.43266	4.02986e-08	Aldo/keto reductase [Source:PGSC_GENE;Acc:PGSC0003DMG402015926]	42065746	42072663	7
PGSC0003DMG400027589	2.41814	0.000812684	Glutamate dehydrogenase A [Source:PGSC_GENE;Acc:PGSC0003DMG400027589]	35369091	35373107	6
PGSC0003DMG400024082	2.41712	3.09353e-07	AMP dependent ligase [Source:PGSC_GENE;Acc:PGSC0003DMG400024082]	2895300	2899344	3
PGSC0003DMG400017519	2.41602	4.72647e-08	Ribonucleoprotein, chloroplast [Source:PGSC_GENE;Acc:PGSC0003DMG400017519]	49453827	49457328	8
PGSC0003DMG400027496	2.41421	5.09607e-08	Strain CBS138 chromosome J complete sequence [Source:PGSC_GENE;Acc:PGSC0003DMG400027496]	74787990	74793943	1
PGSC0003DMG400004936	2.41082	2.30226e-07	50S ribosomal protein 6, chloroplastic [Source:PGSC_GENE;Acc:PGSC0003DMG400004936]	66136884	66137511	4
PGSC0003DMG400011072	2.40676	8.29507e-07	Ribulose bisphosphate carboxylase/oxygenase activase 1, chloroplastic [Source:PGSC_GENE;Acc:PGSC0003DMG400011072]	54287409	54290230	10
PGSC0003DMG400008510	2.40625	0.00813533	F-box protein [Source:PGSC_GENE;Acc:PGSC0003DMG400008510]	7521051	7522452	7
PGSC0003DMG400010881	2.40625	0.00813533	UPA23 [Source:PGSC_GENE;Acc:PGSC0003DMG400010881]	6063922	6065764	6
PGSC0003DMG400008461	2.40604	0.000232646	Pollen tube RhoGDI2 [Source:PGSC_GENE;Acc:PGSC0003DMG400008461]	49768383	49773709	5
PGSC0003DMG400014873	2.4049	1.45225e-06	Conserved gene of unknown function [Source:PGSC_GENE;Acc:PGSC0003DMG400014873]	7333733	7337612	3
PGSC0003DMG400029515	2.39963	3.79244e-07	Myosin heavy chain, clone [Source:PGSC_GENE;Acc:PGSC0003DMG400029515]	2701611	2707308	4
PGSC0003DMG400003548	2.39565	3.02496e-08	Fructose-bisphosphate aldolase [Source:PGSC_GENE;Acc:PGSC0003DMG400003548]	39716526	39718870	2
PGSC0003DMG400022965	2.39396	0.00101927	Calmodulin binding protein [Source:PGSC_GENE;Acc:PGSC0003DMG400022965]	32680930	32685784	2
PGSC0003DMG400013549	2.38668	2.4831e-06	SAUR family protein [Source:PGSC_GENE;Acc:PGSC0003DMG400013549]	40501764	40502510	7
PGSC0003DMG400007639	2.38285	6.25008e-08	Cytochrome P450 [Source:PGSC_GENE;Acc:PGSC0003DMG400007639]	53481594	53482598	4
PGSC0003DMG400016850	2.37845	2.20381e-06	Short chain alcohol dehydrogenase [Source:PGSC_GENE;Acc:PGSC0003DMG400016850]	51715245	51718154	9
PGSC0003DMG400009529	2.37821	1.8392e-06	UDP-xylose phenolic glycosyltransferase [Source:PGSC_GENE;Acc:PGSC0003DMG400009529]	2356869	2358058	8
PGSC0003DMG400000468	2.37198	1.03517e-07	Amino acid transporter [Source:PGSC_GENE;Acc:PGSC0003DMG400000468]	39686792	39693985	11
PGSC0003DMG400012305	2.36937	0.00127988	DNA binding protein [Source:PGSC_GENE;Acc:PGSC0003DMG400012305]	55616683	55618295	8
PGSC0003DMG400028067	2.36937	0.00127988	Gene of unknown function [Source:PGSC_GENE;Acc:PGSC0003DMG400028067]	38364338	38365807	12
PGSC0003DMG400021806	2.36855	1.02992e-07	Histone H2A [Source:PGSC_GENE;Acc:PGSC0003DMG400021806]	8168712	8169593	12
PGSC0003DMG400002901	2.36799	3.65251e-07	Chlorophyll A/B binding protein [Source:PGSC_GENE;Acc:PGSC0003DMG400002901]	3197921	3200565	12
PGSC0003DMG400013976	2.3658	0.0108117	Pentatricopeptide repeat-containing protein [Source:PGSC_GENE;Acc:PGSC0003DMG400013976]	42879640	42882683	5
PGSC0003DMG400016114	2.3658	0.0108117	Sinapyl alcohol dehydrogenase 2 [Source:PGSC_GENE;Acc:PGSC0003DMG400016114]	2021582	2025494	11
PGSC0003DMG400017580	2.3658	0.0108117	Conserved gene of unknown function [Source:PGSC_GENE;Acc:PGSC0003DMG400017580]	43474671	43476022	6
PGSC0003DMG400017918	2.3658	0.0108117	Glycine-rich protein [Source:PGSC_GENE;Acc:PGSC0003DMG400017918]	60249708	60251109	9
PGSC0003DMG400010799	2.35988	0.000759269	Gene of unknown function [Source:PGSC_GENE;Acc:PGSC0003DMG400010799]	54481461	54482021	12
PGSC0003DMG400016785	2.35787	0.000105987	Dimethylaniline monooxygenase [Source:PGSC_GENE;Acc:PGSC0003DMG400016785]	45110799	45117830	6
PGSC0003DMG400028147	2.35514	4.20125e-07	Protein kinase [Source:PGSC_GENE;Acc:PGSC0003DMG400028147]	56124178	56127740	10
PGSC0003DMG400032251	2.35414	1.83141e-07	Conserved gene of unknown function [Source:PGSC_GENE;Acc:PGSC0003DMG400032251]	53922541	53925448	9
PGSC0003DMG400019881	2.35346	1.47059e-05	JAR1 [Source:PGSC_GENE;Acc:PGSC0003DMG400019881]	5779667	5782434	10
PGSC0003DMG400004535	2.35249	0.00240987	Inosine-uridine preferring nucleoside hydrolase [Source:PGSC_GENE;Acc:PGSC0003DMG400004535]	35978013	35979769	0
PGSC0003DMG400013970	2.35249	0.00240987	3-dehydroquinate synthase [Source:PGSC_GENE;Acc:PGSC0003DMG400013970]	30396088	30402324	3
PGSC0003DMG402024509	2.35106	1.60909e-06	Acetyl-CoA synthetase [Source:PGSC_GENE;Acc:PGSC0003DMG402024509]	54446628	54453861	3
PGSC0003DMG400016234	2.34947	7.87675e-05	Pentatricopeptide repeat-containing protein, chloroplastic [Source:PGSC_GENE;Acc:PGSC0003DMG400016234]	2920500	2929340	11
PGSC0003DMG400003585	2.34916	1.92617e-07	Zinc finger protein [Source:PGSC_GENE;Acc:PGSC0003DMG400003585]	39116400	39126032	2
PGSC0003DMG400016444	2.34799	6.95622e-08	Aminomethyltransferase, mitochondrial [Source:PGSC_GENE;Acc:PGSC0003DMG400016444]	36547723	36551369	2
PGSC0003DMG400014402	2.34682	1.02549e-05	Oxygen-evolving enhancer protein 3-1, chloroplast [Source:PGSC_GENE;Acc:PGSC0003DMG400014402]	1424821	1427278	10
PGSC0003DMG400018238	2.34641	1.02211e-06	Hydrolase [Source:PGSC_GENE;Acc:PGSC0003DMG400018238]	79027456	79029238	1
PGSC0003DMG400006661	2.3447	6.1213e-08	ASR4 [Source:PGSC_GENE;Acc:PGSC0003DMG400006661]	60205627	60207072	4
PGSC0003DMG400027034	2.34436	0.00160897	Conserved gene of unknown function [Source:PGSC_GENE;Acc:PGSC0003DMG400027034]	53471368	53472090	6
PGSC0003DMG400027448	2.34418	1.24841e-07	Conserved gene of unknown function [Source:PGSC_GENE;Acc:PGSC0003DMG400027448]	1904073	1908241	7
PGSC0003DMG400020814	2.34382	0.000124729	Conserved gene of unknown function [Source:PGSC_GENE;Acc:PGSC0003DMG400020814]	46750692	46754949	8
PGSC0003DMG400017311	2.34199	5.57782e-08	Chloroplast protease [Source:PGSC_GENE;Acc:PGSC0003DMG400017311]	50422678	50427755	7
PGSC0003DMG400028967	2.34057	9.76878e-05	CHP-rich zinc finger protein [Source:PGSC_GENE;Acc:PGSC0003DMG400028967]	66852942	66853885	1
PGSC0003DMG400030762	2.33606	5.02758e-07	Zinc finger family protein [Source:PGSC_GENE;Acc:PGSC0003DMG400030762]	40884304	40889220	6
PGSC0003DMG400004113	2.33463	1.53174e-07	Potassium transporter [Source:PGSC_GENE;Acc:PGSC0003DMG400004113]	7716491	7722639	5
PGSC0003DMG400001306	2.33415	1.65163e-06	Pentatricopeptide repeat-containing protein [Source:PGSC_GENE;Acc:PGSC0003DMG400001306]	46503383	46505611	2
PGSC0003DMG400025320	2.33345	5.37622e-07	Conserved gene of unknown function [Source:PGSC_GENE;Acc:PGSC0003DMG400025320]	55971179	55971579	4
PGSC0003DMG400013708	2.33047	1.74766e-06	Zinc finger-homeodomain protein 1 [Source:PGSC_GENE;Acc:PGSC0003DMG400013708]	8020256	8021517	0
PGSC0003DMG400009525	2.32841	1.6758e-05	UDP-glucose:glucosyltransferase [Source:PGSC_GENE;Acc:PGSC0003DMG400009525]	2283959	2285496	8
PGSC0003DMG400006795	2.32552	1.30606e-06	TRNA-dihydrouridine synthase A [Source:PGSC_GENE;Acc:PGSC0003DMG400006795]	65653022	65661533	1
PGSC0003DMG400030362	2.32419	0.0108117	20G-Fe(II) oxidoreductase [Source:PGSC_GENE;Acc:PGSC0003DMG400030362]	57254939	57261466	6
PGSC0003DMG400022044	2.32143	1.82412e-05	Valacyclovir hydrolase [Source:PGSC_GENE;Acc:PGSC0003DMG400022044]	35753630	35754376	7
PGSC0003DMG402030070	2.3208	1.85664e-05	Poly [ADP-ribose] polymerase 2 [Source:PGSC_GENE;Acc:PGSC0003DMG402030070]	45935458	45945418	8
PGSC0003DMG400028295	2.31985	1.10421e-07	Gene of unknown function [Source:PGSC_GENE;Acc:PGSC0003DMG400028295]	55340168	55340737	10
PGSC0003DMG400022731	2.31926	8.06194e-08	PGR5 1A, chloroplastic [Source:PGSC_GENE;Acc:PGSC0003DMG400022731]	53735299	53740498	8
PGSC0003DMG400003147	2.31899	3.44426e-07	ATP binding protein [Source:PGSC_GENE;Acc:PGSC0003DMG400003147]	46661265	46666062	3
PGSC0003DMG401014450	2.31587	0.000338325	ADP-ribosylation factor GTPase-activating protein AGD3 [Source:PGSC_GENE;Acc:PGSC0003DMG401014450]	48805694	48813788	12
PGSC0003DMG400000158	2.31417	6.24314e-05	Actin-depolymerizing factor 12 [Source:PGSC_GENE;Acc:PGSC0003DMG400000158]	71963933	71965552	1
PGSC0003DMG400000432	2.31226	4.45042e-06	Glucosyltransferase [Source:PGSC_GENE;Acc:PGSC0003DMG400000432]	39558017	39559674	11
PGSC0003DMG400020645	2.30698	3.37993e-07	Conserved gene of unknown function [Source:PGSC_GENE;Acc:PGSC0003DMG400020645]	2507072	2512490	6
PGSC0003DMG400012819	2.30353	1.0738e-06	Conserved gene of unknown function [Source:PGSC_GENE;Acc:PGSC0003DMG400012819]	1717976	1725516	3
PGSC0003DMG400022118	2.30333	9.33488e-08	Phosphoglycerate kinase [Source:PGSC_GENE;Acc:PGSC0003DMG400022118]	56628092	56630507	7
PGSC0003DMG400028733	2.30262	0.00011993	Serine/threonine-protein kinase cdk9 [Source:PGSC_GENE;Acc:PGSC0003DMG400028733]	6461211	6463185	7
PGSC0003DMG400030341	2.30262	0.00011993	17.6 kDa class I heat shock protein [Source:PGSC_GENE;Acc:PGSC0003DMG400030341]	56907909	56908742	6
PGSC0003DMG400025334	2.30181	0.00013211	Nitrate transporter [Source:PGSC_GENE;Acc:PGSC0003DMG400025334]	53073772	53078316	3
PGSC0003DMG400003381	2.29496	3.81641e-05	Conserved gene of unknown function [Source:PGSC_GENE;Acc:PGSC0003DMG400003381]	5380873	5385797	5
PGSC0003DMG400011574	2.29111	3.03964e-07	F-box family protein [Source:PGSC_GENE;Acc:PGSC0003DMG400011574]	57693113	57697505	9
PGSC0003DMG400027276	2.29043	1.1126e-07	Mg protoporphyrin IX chelatase [Source:PGSC_GENE;Acc:PGSC0003DMG400027276]	10137640	10143624	4
PGSC0003DMG400017507	2.28866	0.000153781	GPI-anchored wall transfer protein [Source:PGSC_GENE;Acc:PGSC0003DMG400017507]	49835374	49844553	8
PGSC0003DMG400022783	2.28866	0.000153781	SEC14 cytosolic factor / phosphoglyceride transfer family protein [Source:PGSC_GENE;Acc:PGSC0003DMG400022783]	483342	487597	1
PGSC0003DMG400020362	2.28765	3.48233e-07	PTAC13 [Source:PGSC_GENE;Acc:PGSC0003DMG400020362]	725211	731530	9
PGSC0003DMG402002794	2.28461	1.32832e-06	Conserved gene of unknown function [Source:PGSC_GENE;Acc:PGSC0003DMG402002794]	78353666	78354844	1
PGSC0003DMG400007149	2.28137	2.61764e-07	Phosphoglycerate mutase [Source:PGSC_GENE;Acc:PGSC0003DMG400007149]	55096366	55102143	6
PGSC0003DMG400002383	2.28134	0.0143802	C2H2-type zinc finger protein [Source:PGSC_GENE;Acc:PGSC0003DMG400002383]	35236021	35237026	9
PGSC0003DMG400006180	2.28134	0.0143802	Endo-1,4-beta-xylanase A [Source:PGSC_GENE;Acc:PGSC0003DMG400006180]	87316007	87318162	1
PGSC0003DMG400009526	2.28134	0.0143802	UDP-xylose phenolic glycosyltransferase [Source:PGSC_GENE;Acc:PGSC0003DMG400009526]	2332581	2333822	8
PGSC0003DMG400017570	2.28035	7.7599e-07	Chlorophyll synthase [Source:PGSC_GENE;Acc:PGSC0003DMG400017570]	43209528	43214827	6
PGSC0003DMG400006737	2.27588	3.50244e-06	Cold-induced glucosyl transferase [Source:PGSC_GENE;Acc:PGSC0003DMG400006737]	36622703	36624992	0
PGSC0003DMG400029754	2.27344	2.01049e-07	Conserved gene of unknown function [Source:PGSC_GENE;Acc:PGSC0003DMG400029754]	81492197	81493375	1
PGSC0003DMG400005049	2.27017	9.35065e-05	UDP-3-O-[3-hydroxymyristoyl] glucosamine N-acyltransferase [Source:PGSC_GENE;Acc:PGSC0003DMG400005049]	2429950	2437139	3
PGSC0003DMG400025851	2.26635	9.55586e-07	Pentatricopeptide repeat-containing protein [Source:PGSC_GENE;Acc:PGSC0003DMG400025851]	83789152	83791937	1
PGSC0003DMG400014544	2.26492	2.83787e-07	50S ribosomal protein L15 [Source:PGSC_GENE;Acc:PGSC0003DMG400014544]	2846037	2852520	5
PGSC0003DMG400004968	2.26364	3.95482e-06	Conserved gene of unknown function [Source:PGSC_GENE;Acc:PGSC0003DMG400004968]	66667819	66668577	4
PGSC0003DMG400015755	2.26355	1.62033e-07	DnaJ isoform [Source:PGSC_GENE;Acc:PGSC0003DMG400015755]	49177058	49180082	5
PGSC0003DMG400017379	2.26084	6.74965e-07	Las1-like family protein [Source:PGSC_GENE;Acc:PGSC0003DMG400017379]	43375465	43383476	7
PGSC0003DMG400024525	2.25719	7.97171e-07	Dead box ATP-dependent RNA helicase [Source:PGSC_GENE;Acc:PGSC0003DMG400024525]	54753249	54760120	3
PGSC0003DMG400018411	2.25557	0.00406587	Mitochondrial carrier protein [Source:PGSC_GENE;Acc:PGSC0003DMG400018411]	4734615	4737869	5
PGSC0003DMG400029800	2.25557	0.00406587	Conserved gene of unknown function [Source:PGSC_GENE;Acc:PGSC0003DMG400029800]	9740997	9742470	12
PGSC0003DMG400002287	2.25367	4.25295e-06	Aluminum-induced protein [Source:PGSC_GENE;Acc:PGSC0003DMG400002287]	29909319	29914790	8
PGSC0003DMG400000456	2.25355	3.37632e-07	50S ribosomal protein L9, chloroplastic [Source:PGSC_GENE;Acc:PGSC0003DMG400000456]	39238816	39243185	11
PGSC0003DMG400019582	2.24862	2.54881e-07	APE1 [Source:PGSC_GENE;Acc:PGSC0003DMG400019582]	4670657	4677080	3
PGSC0003DMG400018657	2.24741	4.29675e-07	Conserved gene of unknown function [Source:PGSC_GENE;Acc:PGSC0003DMG400018657]	87887878	87892357	1
PGSC0003DMG401016626	2.24631	2.40527e-05	Dopamine beta-monooxygenase [Source:PGSC_GENE;Acc:PGSC0003DMG401016626]	60411219	60413691	9
PGSC0003DMG400008945	2.24319	2.21059e-06	Bipolar kinesin KRP-130 [Source:PGSC_GENE;Acc:PGSC0003DMG400008945]	2490499	2499108	9
PGSC0003DMG400005388	2.24143	0.000284711	Basic helix-loop-helix protein BHLH5 [Source:PGSC_GENE;Acc:PGSC0003DMG400005388]	40688227	40690621	12
PGSC0003DMG400014076	2.23972	0.00255104	50S ribosomal protein L14, chloroplastic [Source:PGSC_GENE;Acc:PGSC0003DMG400014076]	3292362	3292980	12
PGSC0003DMG400000744	2.23695	4.26328e-07	Geraniol 10-hydroxylase [Source:PGSC_GENE;Acc:PGSC0003DMG400000744]	23869995	23872631	2
PGSC0003DMG400012911	2.23627	0.000122726	Pentatricopeptide repeat-containing protein [Source:PGSC_GENE;Acc:PGSC0003DMG400012911]	64767132	64768973	4
PGSC0003DMG400025550	2.23154	0.000112314	Protein SUR2 [Source:PGSC_GENE;Acc:PGSC0003DMG400025550]	5231245	5232181	5
PGSC0003DMG400000108	2.22999	2.3673e-07	Eukaryotic translation initiation factor 3 subunit [Source:PGSC_GENE;Acc:PGSC0003DMG400000108]	73454397	73457792	1
PGSC0003DMG400030425	2.22852	2.53064e-06	RabA2 [Source:PGSC_GENE;Acc:PGSC0003DMG400030425]	56841442	56843552	6
PGSC0003DMG400015011	2.22784	2.77013e-06	Immunophilin [Source:PGSC_GENE;Acc:PGSC0003DMG400015011]	9207272	9212936	4
PGSC0003DMG400000812	2.22187	4.12837e-07	Methionine aminopeptidase [Source:PGSC_GENE;Acc:PGSC0003DMG400000812]	2044222	2052212	5
PGSC0003DMG400027407	2.22175	0.00529072	Plant disease resistant protein [Source:PGSC_GENE;Acc:PGSC0003DMG400027407]	43970064	43974000	11
PGSC0003DMG402014186	2.22175	0.00529072	ATP binding protein [Source:PGSC_GENE;Acc:PGSC0003DMG402014186]	58013723	58015665	3
PGSC0003DMG400028707	2.21757	7.91511e-05	Conserved gene of unknown function [Source:PGSC_GENE;Acc:PGSC0003DMG400028707]	46893292	46901951	4
PGSC0003DMG400017632	2.21537	0.000684293	Thioredoxin H [Source:PGSC_GENE;Acc:PGSC0003DMG400017632]	6199577	6203453	5
PGSC0003DMG400025208	2.21537	0.000684293	Formin 1 [Source:PGSC_GENE;Acc:PGSC0003DMG400025208]	7746500	7751941	8
PGSC0003DMG400022371	2.20938	6.87331e-06	Nucleic acid binding protein [Source:PGSC_GENE;Acc:PGSC0003DMG400022371]	34515823	34516551	2
PGSC0003DMG400032166	2.20686	7.02942e-07	Lysyl-tRNA synthetase [Source:PGSC_GENE;Acc:PGSC0003DMG400032166]	1076767	1090205	1
PGSC0003DMG400001851	2.20656	1.86901e-05	ATP-dependent helicase [Source:PGSC_GENE;Acc:PGSC0003DMG400001851]	50679820	50685387	8
PGSC0003DMG402018151	2.20646	9.9587e-07	ATP binding protein [Source:PGSC_GENE;Acc:PGSC0003DMG402018151]	52667195	52672875	3
PGSC0003DMG400004364	2.20299	2.7567e-05	Nucleoside diphosphate kinase [Source:PGSC_GENE;Acc:PGSC0003DMG400004364]	52756750	52762007	12
PGSC0003DMG400046292	2.20178	4.09606e-07	Conserved gene of unknown function [Source:PGSC_GENE;Acc:PGSC0003DMG400046292]	154976	155923	5
PGSC0003DMG400010180	2.1997	9.42666e-07	TPR domain containing protein [Source:PGSC_GENE;Acc:PGSC0003DMG400010180]	44603042	44607317	3
PGSC0003DMG400025428	2.1994	0.000145175	Associate of C-myc [Source:PGSC_GENE;Acc:PGSC0003DMG400025428]	5430468	5434833	4
PGSC0003DMG400001747	2.19932	1.53017e-05	C2H2L domain class transcription factor [Source:PGSC_GENE;Acc:PGSC0003DMG400001747]	6222771	6225210	9
PGSC0003DMG400018332	2.19455	6.12388e-05	DNA binding protein [Source:PGSC_GENE;Acc:PGSC0003DMG400018332]	74024336	74026082	1
PGSC0003DMG400023933	2.19262	1.68043e-05	Conserved gene of unknown function [Source:PGSC_GENE;Acc:PGSC0003DMG400023933]	7265104	7271635	9
PGSC0003DMG400004456	2.19122	3.90938e-05	Protein dimerization [Source:PGSC_GENE;Acc:PGSC0003DMG400004456]	7770275	7778079	9
PGSC0003DMG400026405	2.19033	3.04957e-05	Conserved gene of unknown function [Source:PGSC_GENE;Acc:PGSC0003DMG400026405]	41364716	41369597	2
PGSC0003DMG400026401	2.18902	2.37479e-06	Delta(7)-sterol-C5(6)-desaturase [Source:PGSC_GENE;Acc:PGSC0003DMG400026401]	41420745	41423455	2
PGSC0003DMG400026885	2.18893	1.11323e-06	GI11736 [Source:PGSC_GENE;Acc:PGSC0003DMG400026885]	37859339	37860863	0
PGSC0003DMG400006186	2.18873	3.40331e-07	Hydroxypyruvate reductase [Source:PGSC_GENE;Acc:PGSC0003DMG400006186]	87612479	87616575	1
PGSC0003DMG400026081	2.18764	6.70867e-07	C2H2L domain class transcription factor [Source:PGSC_GENE;Acc:PGSC0003DMG400026081]	46408470	46411013	6
PGSC0003DMG401028329	2.18752	7.20868e-06	DNA binding protein [Source:PGSC_GENE;Acc:PGSC0003DMG401028329]	285252	289921	5
PGSC0003DMG400023472	2.18736	1.74948e-06	HAD-superfamily hydrolase, subfamily IA, variant 3 [Source:PGSC_GENE;Acc:PGSC0003DMG400023472]	51412631	51417275	5
PGSC0003DMG400023240	2.18531	2.16195e-06	Multidrug resistance pump [Source:PGSC_GENE;Acc:PGSC0003DMG400023240]	16202563	16208258	7
PGSC0003DMG400025090	2.1844	0.00406065	Gene of unknown function [Source:PGSC_GENE;Acc:PGSC0003DMG400025090]	61446175	61447614	4
PGSC0003DMG400014306	2.18373	4.31067e-05	ABC transporter family protein [Source:PGSC_GENE;Acc:PGSC0003DMG400014306]	42016262	42019869	3
PGSC0003DMG400009584	2.18306	1.14575e-06	Xylulose kinase [Source:PGSC_GENE;Acc:PGSC0003DMG400009584]	28737245	28743298	11
PGSC0003DMG400029938	2.18202	3.71591e-07	Glycine dehydrogenase [decarboxylating], mitochondrial [Source:PGSC_GENE;Acc:PGSC0003DMG400029938]	36036442	36043558	8
PGSC0003DMG400029373	2.17768	4.66433e-06	Meloidogyne-induced giant cell protein [Source:PGSC_GENE;Acc:PGSC0003DMG400029373]	58033322	58037035	12
PGSC0003DMG400015254	2.17471	6.30199e-06	Nucleoside diphosphate kinase 2, chloroplastic [Source:PGSC_GENE;Acc:PGSC0003DMG400015254]	50555402	50557234	3
PGSC0003DMG400009156	2.17052	5.19819e-07	Phytoene dehydrogenase, chloroplastic/chromoplastic [Source:PGSC_GENE;Acc:PGSC0003DMG400009156]	61771634	61780000	3
PGSC0003DMG400007053	2.17011	1.37899e-05	Glyoxalase II [Source:PGSC_GENE;Acc:PGSC0003DMG400007053]	52156353	52162402	7
PGSC0003DMG400009427	2.16987	1.62596e-05	Gibberellin 3-beta-dioxygenase [Source:PGSC_GENE;Acc:PGSC0003DMG400009427]	27064966	27067520	2
PGSC0003DMG400013007	2.16922	5.95942e-07	Conserved gene of unknown function [Source:PGSC_GENE;Acc:PGSC0003DMG400013007]	38673615	38677116	7
PGSC0003DMG400018434	2.16806	1.36241e-06	Oxygen evolving enhancer protein 3 [Source:PGSC_GENE;Acc:PGSC0003DMG400018434]	4699656	4701752	5
PGSC0003DMG401003864	2.16653	0.00018799	Conserved gene of unknown function [Source:PGSC_GENE;Acc:PGSC0003DMG401003864]	5068683	5076629	9
PGSC0003DMG400010125	2.16582	5.79476e-07	Ferric-chelate reductase [Source:PGSC_GENE;Acc:PGSC0003DMG400010125]	43879402	43884284	3
PGSC0003DMG400015774	2.16453	0.00038765	Conserved gene of unknown function [Source:PGSC_GENE;Acc:PGSC0003DMG400015774]	44045086	44048781	2
PGSC0003DMG402015244	2.16258	4.70533e-06	EMB2746 [Source:PGSC_GENE;Acc:PGSC0003DMG402015244]	50844271	50853745	3
PGSC0003DMG400007309	2.15927	1.90842e-05	3beta-hydroxysteroid-dehydrogenase/decarboxylase isoform 2 [Source:PGSC_GENE;Acc:PGSC0003DMG400007309]	37479653	37486513	2
PGSC0003DMG400016886	2.15927	1.90842e-05	Plastidial lipoyltransferase 2 [Source:PGSC_GENE;Acc:PGSC0003DMG400016886]	69099773	69102482	4
PGSC0003DMG400027047	2.15879	0.0032271	UPF0497 membrane protein [Source:PGSC_GENE;Acc:PGSC0003DMG400027047]	53102742	53104170	6
PGSC0003DMG400009317	2.15741	4.79643e-07	Phosphoribulokinase [Source:PGSC_GENE;Acc:PGSC0003DMG400009317]	48800792	48805673	8
PGSC0003DMG400005404	2.15622	6.40195e-07	NAD(P)H:quinone oxidoreductase [Source:UniProtKB/Swiss-Prot;Acc:Q8H9D2]	74151442	74153806	1
PGSC0003DMG400005803	2.15499	1.01981e-06	Nodulin-26 [Source:PGSC_GENE;Acc:PGSC0003DMG400005803]	5436433	5440098	8
PGSC0003DMG400000805	2.15459	5.30511e-07	CHUP1 (CHLOROPLAST UNUSUAL POSITIONING 1) [Source:PGSC_GENE;Acc:PGSC0003DMG400000805]	1857415	1863020	5
PGSC0003DMG400021843	2.15432	6.41573e-06	Conserved gene of unknown function [Source:PGSC_GENE;Acc:PGSC0003DMG400021843]	45217281	45226035	1
PGSC0003DMG402002270	2.15166	0.00689176	Mutt domain protein [Source:PGSC_GENE;Acc:PGSC0003DMG402002270]	844679	848394	8
PGSC0003DMG400002782	2.15163	5.06137e-07	Oxygen-evolving enhancer protein 1, chloroplastic [Source:PGSC_GENE;Acc:PGSC0003DMG400002782]	24407426	24409769	2
PGSC0003DMG400006846	2.14927	5.61559e-07	Ribosomal protein [Source:PGSC_GENE;Acc:PGSC0003DMG400006846]	65076078	65081339	1
PGSC0003DMG400009162	2.14257	1.43685e-06	Conserved gene of unknown function [Source:PGSC_GENE;Acc:PGSC0003DMG400009162]	61892215	61895845	3
PGSC0003DMG400022954	2.1425	4.65826e-06	Glutamate receptor 2 plant [Source:PGSC_GENE;Acc:PGSC0003DMG400022954]	32706281	32710805	2
PGSC0003DMG400004652	2.14109	5.83597e-07	Serine-pyruvate aminotransferase [Source:PGSC_GENE;Acc:PGSC0003DMG400004652]	60493625	60497138	12
PGSC0003DMG400023969	2.13924	2.71945e-05	Conserved gene of unknown function [Source:PGSC_GENE;Acc:PGSC0003DMG400023969]	5463879	5467150	11
PGSC0003DMG400015948	2.13579	0.000147105	Conserved gene of unknown function [Source:PGSC_GENE;Acc:PGSC0003DMG400015948]	32960404	32961030	10
PGSC0003DMG400019063	2.13479	6.73343e-07	UDP-sulfoquinovose synthase [Source:PGSC_GENE;Acc:PGSC0003DMG400019063]	35649304	35653853	8
PGSC0003DMG400004670	2.13461	0.00186626	Xyloglucan endo-transglycosylase [Source:PGSC_GENE;Acc:PGSC0003DMG400004670]	59393396	59395557	12
PGSC0003DMG400007330	2.13288	8.65599e-07	Mo-molybdopterin cofactor sulfurase [Source:PGSC_GENE;Acc:PGSC0003DMG400007330]	37574701	37578414	2
PGSC0003DMG400001462	2.12893	1.27519e-05	Conserved gene of unknown function [Source:PGSC_GENE;Acc:PGSC0003DMG400001462]	45504383	45509679	2
PGSC0003DMG400004306	2.12704	1.72015e-06	Ubiquitin-protein ligase BRE1A [Source:PGSC_GENE;Acc:PGSC0003DMG400004306]	22239060	22243387	8
PGSC0003DMG400027857	2.12689	0.00512978	DNA-3-methyladenine glycosylase [Source:PGSC_GENE;Acc:PGSC0003DMG400027857]	69365362	69368952	4
PGSC0003DMG400031243	2.12592	1.06443e-05	Conserved gene of unknown function [Source:PGSC_GENE;Acc:PGSC0003DMG400031243]	36220746	36226019	11
PGSC0003DMG400021123	2.12549	0.000329003	Ubiquitin ligase SINAT5 [Source:PGSC_GENE;Acc:PGSC0003DMG400021123]	29002439	29007854	2
PGSC0003DMG400027233	2.12488	4.00178e-05	ATP binding / carbohydrate binding / kinase/ protein kinase/ protein serine/threonine kinase/ protein tyrosine kinase/ sugar binding [Source:PGSC_GENE;Acc:PGSC0003DMG400027233]	9742827	9746529	4
PGSC0003DMG400016180	2.12313	1.80867e-05	Flowering locus T [Source:PGSC_GENE;Acc:PGSC0003DMG400016180]	3249174	3251562	11
PGSC0003DMG400000667	2.12072	3.21108e-05	Glutathione S-transferase MSR-1 [Source:PGSC_GENE;Acc:PGSC0003DMG400000667]	45084088	45085653	7
PGSC0003DMG400019289	2.1202	5.71691e-05	Conserved gene of unknown function [Source:PGSC_GENE;Acc:PGSC0003DMG400019289]	53668952	53675697	7
PGSC0003DMG401024871	2.11908	2.5884e-05	Short-chain dehydrogenase [Source:PGSC_GENE;Acc:PGSC0003DMG401024871]	79864244	79869324	1
PGSC0003DMG400029931	2.11832	2.32883e-06	Anthocyanin permease [Source:PGSC_GENE;Acc:PGSC0003DMG400029931]	37567080	37571225	6
PGSC0003DMG402008946	2.11743	9.13917e-07	Desacetoxyvindoline 4-hydroxylase [Source:PGSC_GENE;Acc:PGSC0003DMG402008946]	2522448	2525427	9
PGSC0003DMG400002663	2.11529	0.00898543	APO protein 3, mitochondrial [Source:PGSC_GENE;Acc:PGSC0003DMG400002663]	3321461	3322085	9
PGSC0003DMG400000418	2.1146	0.000189057	DNA-binding protein [Source:PGSC_GENE;Acc:PGSC0003DMG400000418]	39232560	39233597	11
PGSC0003DMG400004895	2.11376	7.82433e-06	Allyl alcohol dehydrogenase [Source:PGSC_GENE;Acc:PGSC0003DMG400004895]	48396400	48399167	6
PGSC0003DMG400022129	2.11348	2.06876e-05	Pentatricopeptide repeat-containing protein [Source:PGSC_GENE;Acc:PGSC0003DMG400022129]	56443420	56445978	7
PGSC0003DMG402000506	2.11295	8.05097e-07	Alpha-DOX2 [Source:PGSC_GENE;Acc:PGSC0003DMG402000506]	46819431	46824636	2
PGSC0003DMG400022947	2.11002	1.18457e-06	Uncharacterized aarF domain-containing protein kinase, chloroplastic [Source:PGSC_GENE;Acc:PGSC0003DMG400022947]	36148282	36154444	3
PGSC0003DMG400016893	2.11002	0.00232234	Conserved gene of unknown function [Source:PGSC_GENE;Acc:PGSC0003DMG400016893]	69096743	69099631	4
PGSC0003DMG400014819	2.10778	2.86648e-06	Nitric oxide synthase-associated protein I [Source:PGSC_GENE;Acc:PGSC0003DMG400014819]	38629353	38632389	3
PGSC0003DMG400002856	2.10761	2.79419e-06	Mitochondrial transcription termination factor family protein [Source:PGSC_GENE;Acc:PGSC0003DMG400002856]	256005	261562	4
PGSC0003DMG400014172	2.1075	0.000124243	Transferase, transferring glycosyl groups [Source:PGSC_GENE;Acc:PGSC0003DMG400014172]	57702965	57704179	3
PGSC0003DMG400032122	2.10439	1.18901e-06	Binding protein [Source:PGSC_GENE;Acc:PGSC0003DMG400032122]	1066567	1069506	1
PGSC0003DMG400027654	2.10332	8.60844e-07	Glycolate oxidase [Source:PGSC_GENE;Acc:PGSC0003DMG400027654]	51748762	51752737	7
PGSC0003DMG400005115	2.10127	1.87461e-05	PR1 protein [Source:PGSC_GENE;Acc:PGSC0003DMG400005115]	83246447	83247018	1
PGSC0003DMG401014557	2.10019	4.71323e-06	Conserved gene of unknown function [Source:PGSC_GENE;Acc:PGSC0003DMG401014557]	3164372	3169502	5
PGSC0003DMG401018318	2.09869	9.51636e-05	Gene of unknown function [Source:PGSC_GENE;Acc:PGSC0003DMG401018318]	48721915	48727160	7
PGSC0003DMG400025095	2.0978	0.00195502	Ubiquitin-protein ligase [Source:PGSC_GENE;Acc:PGSC0003DMG400025095]	1375494	1377987	5
PGSC0003DMG400008313	2.09687	5.15857e-06	Conserved gene of unknown function [Source:PGSC_GENE;Acc:PGSC0003DMG400008313]	29985211	29987950	2
PGSC0003DMG400017615	2.09592	8.83466e-06	Potyviral capsid protein interacting protein 2a [Source:PGSC_GENE;Acc:PGSC0003DMG400017615]	6199508	6204511	5
PGSC0003DMG400015488	2.09488	1.98361e-06	Alpha/beta hydrolase [Source:PGSC_GENE;Acc:PGSC0003DMG400015488]	20848009	20853085	2
PGSC0003DMG400022504	2.09075	2.11599e-06	Rubredoxin [Source:PGSC_GENE;Acc:PGSC0003DMG400022504]	75548468	75549499	1
PGSC0003DMG400029738	2.09071	1.31791e-06	LEXYL2 protein [Source:PGSC_GENE;Acc:PGSC0003DMG400029738]	81721373	81725474	1
PGSC0003DMG400030841	2.09066	0.000726766	Conserved gene of unknown function [Source:PGSC_GENE;Acc:PGSC0003DMG400030841]	64218748	64223500	4
PGSC0003DMG400024531	2.0897	5.93938e-06	Thylakoid lumenal 25.6 kDa protein, chloroplast [Source:PGSC_GENE;Acc:PGSC0003DMG400024531]	54879843	54886094	3
PGSC0003DMG400017026	2.08931	4.48827e-05	Gene of unknown function [Source:PGSC_GENE;Acc:PGSC0003DMG400017026]	2991829	2993349	2
PGSC0003DMG400018250	2.08527	3.08954e-05	Global transcription factor group [Source:PGSC_GENE;Acc:PGSC0003DMG400018250]	78674074	78677446	1
PGSC0003DMG400024589	2.08501	0.00289243	Protein PRD1 [Source:PGSC_GENE;Acc:PGSC0003DMG400024589]	53906159	53907939	3
PGSC0003DMG400004682	2.08317	3.23151e-06	50S ribosomal protein L18, chloroplast [Source:PGSC_GENE;Acc:PGSC0003DMG400004682]	59707434	59711075	12
PGSC0003DMG400011974	2.08047	1.16539e-06	BZIP domain class transcription factor [Source:PGSC_GENE;Acc:PGSC0003DMG400011974]	41213650	41215957	7
PGSC0003DMG400018680	2.0789	6.15526e-05	Mitochondrial phosphate carrier protein [Source:PGSC_GENE;Acc:PGSC0003DMG400018680]	3025580	3031909	3
PGSC0003DMG401005708	2.07873	2.0732e-05	Conserved gene of unknown function [Source:PGSC_GENE;Acc:PGSC0003DMG401005708]	59094032	59097346	3
PGSC0003DMG400015272	2.07799	0.0117239	DNA binding protein [Source:PGSC_GENE;Acc:PGSC0003DMG400015272]	50292706	50294025	3
PGSC0003DMG400028816	2.07616	0.00195502	Conserved gene of unknown function [Source:PGSC_GENE;Acc:PGSC0003DMG400028816]	6046327	6051286	12
PGSC0003DMG400004672	2.07477	0.000170467	C2 domain-containing protein [Source:PGSC_GENE;Acc:PGSC0003DMG400004672]	59442421	59444988	12
PGSC0003DMG400003604	2.07149	1.75462e-05	Conserved gene of unknown function [Source:PGSC_GENE;Acc:PGSC0003DMG400003604]	40330333	40332978	2
PGSC0003DMG400009527	2.07127	0.000243382	UDP-xylose phenolic glycosyltransferase [Source:PGSC_GENE;Acc:PGSC0003DMG400009527]	2339008	2340509	8
PGSC0003DMG400002513	2.07077	4.07799e-06	RNA m5u methyltransferase [Source:PGSC_GENE;Acc:PGSC0003DMG400002513]	60558038	60564522	3
PGSC0003DMG400033584	2.07028	3.87903e-06	Fructose-1,6-bisphosphatase [Source:PGSC_GENE;Acc:PGSC0003DMG400033584]	82665502	82668294	1
PGSC0003DMG400022846	2.07013	5.31295e-05	Conserved gene of unknown function [Source:PGSC_GENE;Acc:PGSC0003DMG400022846]	59876472	59879158	1
PGSC0003DMG401021510	2.06879	3.58531e-05	Transcription initiation factor [Source:PGSC_GENE;Acc:PGSC0003DMG401021510]	67227739	67232498	4
PGSC0003DMG400015360	2.06548	1.70817e-06	Thioredoxin m(Mitochondrial)-type [Source:PGSC_GENE;Acc:PGSC0003DMG400015360]	624725	627236	12
PGSC0003DMG401003570	2.06201	5.57473e-05	Pentatricopeptide repeat-containing protein [Source:PGSC_GENE;Acc:PGSC0003DMG401003570]	39283988	39287424	2
PGSC0003DMG401007955	2.06005	2.06435e-06	ALCATRAZ/SPATULA [Source:PGSC_GENE;Acc:PGSC0003DMG401007955]	67976593	67981927	4
PGSC0003DMG400007794	2.05955	0.00289243	Xyloglucan endotransglucosylase-hydrolase XTH9 [Source:PGSC_GENE;Acc:PGSC0003DMG400007794]	1299709	1301072	12
PGSC0003DMG400046223	2.05955	0.00289243	Pentatricopeptide repeat-containing protein [Source:PGSC_GENE;Acc:PGSC0003DMG400046223]	59390460	59392757	6
PGSC0003DMG400003535	2.05892	3.92164e-06	CDK5 regulatory subunit-associated protein [Source:PGSC_GENE;Acc:PGSC0003DMG400003535]	40000999	40006108	2
PGSC0003DMG400002123	2.05808	1.97237e-06	Ripening regulated protein DDTFR18 [Source:PGSC_GENE;Acc:PGSC0003DMG400002123]	64433433	64440910	4
PGSC0003DMG400029652	2.05585	3.20686e-06	Protein ABC1, mitochondrial [Source:PGSC_GENE;Acc:PGSC0003DMG400029652]	58448983	58457077	9
PGSC0003DMG400017248	2.05576	3.04325e-06	1-aminocyclopropane-1-carboxylate oxidase homolog [Source:PGSC_GENE;Acc:PGSC0003DMG400017248]	56067616	56074341	9
PGSC0003DMG400000098	2.0551	3.90272e-06	Conserved gene of unknown function [Source:PGSC_GENE;Acc:PGSC0003DMG400000098]	73251570	73254296	1
PGSC0003DMG400006822	2.05367	0.000492806	Geranylgeranyl hydrogenase [Source:PGSC_GENE;Acc:PGSC0003DMG400006822]	64375378	64376946	1
PGSC0003DMG400022744	2.05345	0.000192293	Cytochrome P450 [Source:PGSC_GENE;Acc:PGSC0003DMG400022744]	54066816	54068358	8
PGSC0003DMG400027203	2.05169	0.000139886	Pseudouridine synthase [Source:PGSC_GENE;Acc:PGSC0003DMG400027203]	48448980	48453633	5
PGSC0003DMG400031092	2.05169	0.000139886	Glutathione S-transferase [Source:PGSC_GENE;Acc:PGSC0003DMG400031092]	51627480	51628891	7
PGSC0003DMG401021239	2.05169	0.000139886	Glu-tRNA(Gln) amidotransferase subunit A [Source:PGSC_GENE;Acc:PGSC0003DMG401021239]	2801652	2805831	10
PGSC0003DMG400020965	2.0508	1.91068e-05	Vetispiradiene synthase 1 [Source:PGSC_GENE;Acc:PGSC0003DMG400020965]	54951482	54955001	4
PGSC0003DMG400029856	2.0502	2.21881e-06	N-acylneuraminate-9-phosphatase [Source:PGSC_GENE;Acc:PGSC0003DMG400029856]	58184753	58187704	10
PGSC0003DMG401016766	2.0501	0.000142352	Ceo protein [Source:PGSC_GENE;Acc:PGSC0003DMG401016766]	45228611	45234940	6
PGSC0003DMG400020505	2.04994	1.73429e-06	Photosystem I reaction center subunit X psaK [Source:PGSC_GENE;Acc:PGSC0003DMG400020505]	1301975	1310102	8
PGSC0003DMG400024714	2.04969	2.41414e-05	Gb protein [Source:PGSC_GENE;Acc:PGSC0003DMG400024714]	77456848	77463867	1
PGSC0003DMG400019856	2.0492	9.09795e-06	Poly(A) polymerase [Source:PGSC_GENE;Acc:PGSC0003DMG400019856]	45426909	45435437	3
PGSC0003DMG400012156	2.04827	2.53066e-06	Polygalacturonase [Source:PGSC_GENE;Acc:PGSC0003DMG400012156]	55774384	55780435	8
PGSC0003DMG400013181	2.04761	5.69365e-06	Ubiquitin thiolesterase/ zinc ion binding [Source:PGSC_GENE;Acc:PGSC0003DMG400013181]	53309812	53318049	3
PGSC0003DMG400003731	2.04753	2.1966e-05	Conserved gene of unknown function [Source:PGSC_GENE;Acc:PGSC0003DMG400003731]	69782788	69785326	4
PGSC0003DMG400016917	2.04699	0.00110661	Conserved gene of unknown function [Source:PGSC_GENE;Acc:PGSC0003DMG400016917]	16816166	16820923	3
PGSC0003DMG400000494	2.04692	1.95076e-06	Serine-type peptidase [Source:PGSC_GENE;Acc:PGSC0003DMG400000494]	47042163	47046173	2
PGSC0003DMG400016460	2.04368	3.54662e-06	15.4 kDa class V heat shock protein [Source:PGSC_GENE;Acc:PGSC0003DMG400016460]	36223235	36224237	2
PGSC0003DMG400029483	2.04241	5.26436e-05	C2H2L domain class transcription factor [Source:PGSC_GENE;Acc:PGSC0003DMG400029483]	3476277	3484104	4
PGSC0003DMG400011530	2.04088	1.77105e-06	Glyceraldehyde-3-phosphate dehydrogenase A, chloroplastic [Source:PGSC_GENE;Acc:PGSC0003DMG400011530]	4585086	4587819	4
PGSC0003DMG400013445	2.03969	0.0117239	Auxin-responsive protein IAA4 [Source:PGSC_GENE;Acc:PGSC0003DMG400013445]	400712	402089	3
PGSC0003DMG400020437	2.03969	0.0117239	Peroxidase [Source:PGSC_GENE;Acc:PGSC0003DMG400020437]	50315300	50317063	7
PGSC0003DMG401018962	2.03969	0.0117239	Beta-amyrin synthase [Source:PGSC_GENE;Acc:PGSC0003DMG401018962]	5434064	5442021	12
PGSC0003DMG400011038	2.03906	8.43306e-05	Short chain alcohol dehydrogenase [Source:PGSC_GENE;Acc:PGSC0003DMG400011038]	53687543	53689202	10
PGSC0003DMG400026500	2.03885	1.76342e-06	Type I (26 kD) CP29 polypeptide [Source:PGSC_GENE;Acc:PGSC0003DMG400026500]	48020310	48022190	6
PGSC0003DMG400012225	2.03811	4.35988e-06	PRPL11 (PLASTID RIBOSOMAL PROTEIN L11) [Source:PGSC_GENE;Acc:PGSC0003DMG400012225]	56802002	56804817	8
PGSC0003DMG400000918	2.03678	1.17857e-05	Conserved gene of unknown function [Source:PGSC_GENE;Acc:PGSC0003DMG400000918]	10845281	10852327	11
PGSC0003DMG400006459	2.03675	3.69538e-06	Conserved gene of unknown function [Source:PGSC_GENE;Acc:PGSC0003DMG400006459]	11269724	11274403	12
PGSC0003DMG402020557	2.03607	0.00820426	PPR1 protein [Source:PGSC_GENE;Acc:PGSC0003DMG402020557]	3048215	3053885	6
PGSC0003DMG400000331	2.03293	0.000117771	Serine/threonine-protein kinase [Source:PGSC_GENE;Acc:PGSC0003DMG400000331]	3518240	3528074	12
PGSC0003DMG400009744	2.03203	9.6608e-06	Kinase [Source:PGSC_GENE;Acc:PGSC0003DMG400009744]	45786296	45796177	9
PGSC0003DMG402002060	2.03189	0.00290973	Histidine acid phosphatase [Source:PGSC_GENE;Acc:PGSC0003DMG402002060]	31316771	31318919	3
PGSC0003DMG400004534	2.03077	1.17331e-05	Inosine-uridine preferring nucleoside hydrolase [Source:PGSC_GENE;Acc:PGSC0003DMG400004534]	35966533	35967126	0
PGSC0003DMG400025820	2.03074	2.01304e-06	ATPREP1 [Source:PGSC_GENE;Acc:PGSC0003DMG400025820]	84950865	84964275	1
PGSC0003DMG400004719	2.03024	6.17652e-05	Pentatricopeptide repeat-containing protein [Source:PGSC_GENE;Acc:PGSC0003DMG400004719]	60407099	60409722	12
PGSC0003DMG400015370	2.02804	0.000601833	Conserved gene of unknown function [Source:PGSC_GENE;Acc:PGSC0003DMG400015370]	436440	444481	12
PGSC0003DMG401015928	2.02622	1.88255e-05	Conserved gene of unknown function [Source:PGSC_GENE;Acc:PGSC0003DMG401015928]	42032955	42041628	7
PGSC0003DMG400010682	2.02574	1.48302e-05	Thylakoid lumenal 21.5 kDa protein, chloroplast [Source:PGSC_GENE;Acc:PGSC0003DMG400010682]	82784076	82787500	1
PGSC0003DMG400001578	2.02466	5.42682e-06	Conserved gene of unknown function [Source:PGSC_GENE;Acc:PGSC0003DMG400001578]	38873988	38875943	2
PGSC0003DMG400022495	2.02373	4.48178e-05	Esterase/lipase/thioesterase family protein [Source:PGSC_GENE;Acc:PGSC0003DMG400022495]	75764523	75770351	1
PGSC0003DMG400004020	2.0224	2.11946e-06	Zeaxanthin epoxidase, chloroplastic [Source:PGSC_GENE;Acc:PGSC0003DMG400004020]	43804309	43810444	2
PGSC0003DMG400009900	2.02189	2.1742e-06	FtsH [Source:PGSC_GENE;Acc:PGSC0003DMG400009900]	71486142	71490067	4
PGSC0003DMG400019718	2.01895	2.19236e-06	Amine oxidase [Source:PGSC_GENE;Acc:PGSC0003DMG400019718]	37003590	37008711	2
PGSC0003DMG400011090	2.01809	6.94169e-05	Conserved gene of unknown function [Source:PGSC_GENE;Acc:PGSC0003DMG400011090]	54007718	54009056	10
PGSC0003DMG400026809	2.01678	0.000174393	Nucleic acid binding protein [Source:PGSC_GENE;Acc:PGSC0003DMG400026809]	22533137	22536282	3
PGSC0003DMG400028026	2.01601	2.07331e-05	Proton-dependent oligopeptide transport family protein [Source:PGSC_GENE;Acc:PGSC0003DMG400028026]	19452106	19456164	11
PGSC0003DMG400026409	2.01564	2.55109e-06	Ribulose bisphosphate carboxylase small chain 2B, chloroplastic [Source:PGSC_GENE;Acc:PGSC0003DMG400026409]	41254716	41258721	2
PGSC0003DMG400027125	2.01541	2.40054e-06	Chloroplast sedoheptulose-1,7-bisphosphatase [Source:PGSC_GENE;Acc:PGSC0003DMG400027125]	47883736	47886923	5
PGSC0003DMG400005969	2.01422	3.85152e-05	Gene of unknown function [Source:PGSC_GENE;Acc:PGSC0003DMG400005969]	1871785	1872746	4
PGSC0003DMG400019647	2.01206	2.48209e-06	Heat shock protein 90 [Source:PGSC_GENE;Acc:PGSC0003DMG400019647]	1091623	1099314	5
PGSC0003DMG400032152	2.01188	0.00131516	Enoyl-acyl-carrier-protein reductase [Source:PGSC_GENE;Acc:PGSC0003DMG400032152]	2043182	2048782	1
PGSC0003DMG400025433	2.01132	2.79863e-05	Conserved gene of unknown function [Source:PGSC_GENE;Acc:PGSC0003DMG400025433]	5511964	5516399	4
PGSC0003DMG400030346	2.01072	0.00241222	Conserved gene of unknown function [Source:PGSC_GENE;Acc:PGSC0003DMG400030346]	56986509	56988669	6
PGSC0003DMG400020648	2.00923	0.00355334	B3 domain-containing protein [Source:PGSC_GENE;Acc:PGSC0003DMG400020648]	2721759	2724892	6
PGSC0003DMG400008564	2.00827	3.07054e-06	Chlorophyll a-b binding protein 13, chloroplastic [Source:PGSC_GENE;Acc:PGSC0003DMG400008564]	1010684	1012186	12
PGSC0003DMG400004276	2.00754	1.35192e-05	NADH dehydrogenase [Source:PGSC_GENE;Acc:PGSC0003DMG400004276]	61062516	61065525	12
PGSC0003DMG400024567	2.00661	7.13122e-06	Galactosyltransferase [Source:PGSC_GENE;Acc:PGSC0003DMG400024567]	53440506	53444562	3
PGSC0003DMG400014176	2.00448	0.0103844	Conserved gene of unknown function [Source:PGSC_GENE;Acc:PGSC0003DMG400014176]	57794652	57795997	3
PGSC0003DMG400016209	2.00448	0.0103844	GLABRA2 expression modulator [Source:PGSC_GENE;Acc:PGSC0003DMG400016209]	2465494	2474224	11
PGSC0003DMG400022698	2.00229	5.55345e-05	RING finger [Source:PGSC_GENE;Acc:PGSC0003DMG400022698]	5094293	5097931	1
PGSC0003DMG400020640	1.99895	0.000816616	UDP-glucosyltransferase family 1 protein [Source:PGSC_GENE;Acc:PGSC0003DMG400020640]	2594009	2596095	6
PGSC0003DMG400004440	1.99748	2.82317e-06	Gene of unknown function [Source:PGSC_GENE;Acc:PGSC0003DMG400004440]	46432801	46433603	10
PGSC0003DMG400028394	1.9958	0.000304834	Ribulose-1,5 bisphosphate carboxylase/oxygenase large subunit N-methyltransferase, chloroplastic [Source:PGSC_GENE;Acc:PGSC0003DMG400028394]	68265	72989	5
PGSC0003DMG400012620	1.9956	4.94207e-06	Pentatricopeptide repeat-containing protein [Source:PGSC_GENE;Acc:PGSC0003DMG400012620]	47614715	47617842	2
PGSC0003DMG400008309	1.99409	0.000310788	Chlorophyll a/b binding protein [Source:PGSC_GENE;Acc:PGSC0003DMG400008309]	29947171	29948098	2
PGSC0003DMG400026320	1.99409	0.000310788	Sarcosine oxidase [Source:PGSC_GENE;Acc:PGSC0003DMG400026320]	2202110	2203672	8
PGSC0003DMG400027268	1.99246	3.55084e-06	GTP-binding protein lepa [Source:PGSC_GENE;Acc:PGSC0003DMG400027268]	9720746	9735315	4
PGSC0003DMG400018655	1.99242	6.18367e-05	Intron maturase, type II family protein [Source:PGSC_GENE;Acc:PGSC0003DMG400018655]	87909461	87913813	1
PGSC0003DMG400017574	1.99227	1.35879e-05	Conserved gene of unknown function [Source:PGSC_GENE;Acc:PGSC0003DMG400017574]	43379143	43385716	6
PGSC0003DMG401002797	1.99204	1.30448e-05	2-deoxyglucose-6-phosphate phosphatase [Source:PGSC_GENE;Acc:PGSC0003DMG401002797]	78307761	78310203	1
PGSC0003DMG400014394	1.9866	1.46903e-05	Conserved gene of unknown function [Source:PGSC_GENE;Acc:PGSC0003DMG400014394]	1294582	1298224	10
PGSC0003DMG400014707	1.98621	0.00355334	Flavin monooxygenase [Source:PGSC_GENE;Acc:PGSC0003DMG400014707]	1991818	1994829	6
PGSC0003DMG400029468	1.98418	0.000816616	Cleavage and polyadenylation specificity factor [Source:PGSC_GENE;Acc:PGSC0003DMG400029468]	2682200	2685293	4
PGSC0003DMG400009810	1.98382	1.77075e-05	Cytochrome P450 hydroxylase [Source:PGSC_GENE;Acc:PGSC0003DMG400009810]	4847253	4848359	1
PGSC0003DMG400009992	1.9829	3.56692e-06	Glyceraldehyde-3-phosphate dehydrogenase B subunit [Source:PGSC_GENE;Acc:PGSC0003DMG400009992]	71825714	71828787	4
PGSC0003DMG400012703	1.98261	7.16367e-06	U4/U6 small nuclear ribonucleoprotein Prp4 [Source:PGSC_GENE;Acc:PGSC0003DMG400012703]	11189908	11195283	4
PGSC0003DMG400022992	1.98241	3.05711e-05	TRNA synthetase class I family protein [Source:PGSC_GENE;Acc:PGSC0003DMG400022992]	5780554	5783177	7
PGSC0003DMG400002236	1.98205	9.47415e-05	Exostosin family protein [Source:PGSC_GENE;Acc:PGSC0003DMG400002236]	39114345	39118397	8
PGSC0003DMG400033123	1.97721	4.47436e-06	Basic 7S globulin 2 small subunit [Source:PGSC_GENE;Acc:PGSC0003DMG400033123]	61708127	61709740	1
PGSC0003DMG400025866	1.9756	5.03094e-06	Stress-enhanced protein 1 [Source:PGSC_GENE;Acc:PGSC0003DMG400025866]	84062577	84064867	1
PGSC0003DMG400033691	1.97545	5.32458e-06	50S ribosomal protein L29, chloroplastic [Source:PGSC_GENE;Acc:PGSC0003DMG400033691]	45304095	45308176	3
PGSC0003DMG400030121	1.97497	4.91448e-05	Malic enzyme [Source:PGSC_GENE;Acc:PGSC0003DMG400030121]	38178397	38184857	8
PGSC0003DMG400009297	1.97363	0.000871067	Vacuolar protein sorting protein [Source:PGSC_GENE;Acc:PGSC0003DMG400009297]	48704603	48711636	8
PGSC0003DMG400012233	1.97363	0.000871067	Conserved gene of unknown function [Source:PGSC_GENE;Acc:PGSC0003DMG400012233]	56703487	56705475	8
PGSC0003DMG401022197	1.97289	7.76642e-06	Polygalacturonase inhibitor protein [Source:PGSC_GENE;Acc:PGSC0003DMG401022197]	55219099	55220459	7
PGSC0003DMG400006319	1.97261	2.53179e-05	Beta-glucosidase 01 [Source:PGSC_GENE;Acc:PGSC0003DMG400006319]	66544367	66552432	1
PGSC0003DMG402025696	1.97218	0.0131493	Kinase [Source:PGSC_GENE;Acc:PGSC0003DMG402025696]	26282155	26287591	0
PGSC0003DMG400001599	1.97216	5.90223e-06	Pentatricopeptide repeat-containing protein [Source:PGSC_GENE;Acc:PGSC0003DMG400001599]	87105353	87119208	1
PGSC0003DMG400004153	1.97193	8.13606e-06	Anthranilate synthase alpha subunit [Source:PGSC_GENE;Acc:PGSC0003DMG400004153]	3432119	3441016	6
PGSC0003DMG402022708	1.97093	1.6522e-05	NAD dependent epimerase/dehydratase family protein [Source:PGSC_GENE;Acc:PGSC0003DMG402022708]	5331296	5333768	1
PGSC0003DMG400003643	1.96595	5.78719e-05	Oligopeptide transporter OPT family [Source:PGSC_GENE;Acc:PGSC0003DMG400003643]	39262674	39269762	2
PGSC0003DMG400012635	1.96457	4.73883e-06	Acetylglucosaminyltransferase [Source:PGSC_GENE;Acc:PGSC0003DMG400012635]	47479774	47482876	2
PGSC0003DMG400024310	1.96361	3.57402e-05	Conserved gene of unknown function [Source:PGSC_GENE;Acc:PGSC0003DMG400024310]	32097435	32098570	6
PGSC0003DMG400002559	1.95875	8.04866e-06	D-glycerate 3-kinase, chloroplast [Source:PGSC_GENE;Acc:PGSC0003DMG400002559]	59840363	59844581	3
PGSC0003DMG400018104	1.95817	8.58343e-06	Cell division cycle protein 48 [Source:PGSC_GENE;Acc:PGSC0003DMG400018104]	52383744	52387983	3
PGSC0003DMG400019448	1.95801	6.06179e-06	Ribose-5-phosphate isomerase [Source:PGSC_GENE;Acc:PGSC0003DMG400019448]	75179161	75180428	1
PGSC0003DMG400025884	1.95778	6.57685e-06	U-box domain-containing protein 25 [Source:PGSC_GENE;Acc:PGSC0003DMG400025884]	84367850	84369855	1
PGSC0003DMG400023769	1.95623	4.57227e-06	Potassium channel NKT2 [Source:PGSC_GENE;Acc:PGSC0003DMG400023769]	80681088	80687276	1
PGSC0003DMG400008460	1.9554	1.9817e-05	Cystatin [Source:PGSC_GENE;Acc:PGSC0003DMG400008460]	49774946	49775670	5
PGSC0003DMG400030726	1.95509	7.1586e-06	Conserved gene of unknown function [Source:PGSC_GENE;Acc:PGSC0003DMG400030726]	3293175	3295590	7
PGSC0003DMG400001233	1.95303	4.8967e-06	30S ribosomal protein S1, chloroplastic [Source:PGSC_GENE;Acc:PGSC0003DMG400001233]	35829322	35834352	1
PGSC0003DMG400008545	1.95176	9.86975e-06	Cryptochrome 1b [Source:PGSC_GENE;Acc:PGSC0003DMG400008545]	55309460	55313424	12
PGSC0003DMG401011368	1.9511	3.4362e-05	Conserved gene of unknown function [Source:PGSC_GENE;Acc:PGSC0003DMG401011368]	52406217	52411550	9
PGSC0003DMG400033586	1.94958	1.61896e-05	Gene of unknown function [Source:PGSC_GENE;Acc:PGSC0003DMG400033586]	82339521	82341105	1
PGSC0003DMG400007056	1.94947	0.0034764	Chalcone isomerase [Source:PGSC_GENE;Acc:PGSC0003DMG400007056]	52206437	52211105	7
PGSC0003DMG400012492	1.9491	1.54412e-05	Serine protease [Source:PGSC_GENE;Acc:PGSC0003DMG400012492]	246203	248609	8
PGSC0003DMG402029918	1.94856	0.000117904	Conserved gene of unknown function [Source:PGSC_GENE;Acc:PGSC0003DMG402029918]	37426300	37429982	6
PGSC0003DMG400013282	1.94784	4.7471e-06	Tonoplast dicarboxylate transporter [Source:PGSC_GENE;Acc:PGSC0003DMG400013282]	489114	493276	11
PGSC0003DMG400012543	1.94522	1.3144e-05	Glutamate/malate translocator [Source:PGSC_GENE;Acc:PGSC0003DMG400012543]	82184344	82190375	1
PGSC0003DMG400005984	1.94415	0.000433815	Conserved gene of unknown function [Source:PGSC_GENE;Acc:PGSC0003DMG400005984]	2182110	2184891	4
PGSC0003DMG400010714	1.94415	0.000433815	Glutamate receptor 2 plant [Source:PGSC_GENE;Acc:PGSC0003DMG400010714]	32786903	32795064	2
PGSC0003DMG400015653	1.94082	4.66658e-05	RNA-dependent RNA polymerase family protein [Source:PGSC_GENE;Acc:PGSC0003DMG400015653]	28953838	28959631	6
PGSC0003DMG400023033	1.93915	0.0131493	ATP binding protein [Source:PGSC_GENE;Acc:PGSC0003DMG400023033]	56638574	56644298	4
PGSC0003DMG402002094	1.93915	0.0131493	Transcription factor, partial [Source:PGSC_GENE;Acc:PGSC0003DMG402002094]	44666418	44671319	6
PGSC0003DMG400026004	1.93903	0.00530838	Leucine-rich repeat receptor kinase [Source:PGSC_GENE;Acc:PGSC0003DMG400026004]	70544467	70547797	1
PGSC0003DMG400028897	1.93894	6.45647e-06	Beta-carotene hydroxylase [Source:PGSC_GENE;Acc:PGSC0003DMG400028897]	37867498	37869654	6
PGSC0003DMG400005855	1.93893	0.00111032	S-adenosylmethionine-dependent methyltransferase [Source:PGSC_GENE;Acc:PGSC0003DMG400005855]	5440236	5447526	8
PGSC0003DMG400026082	1.93891	0.000727725	Pentatricopeptide repeat-containing protein [Source:PGSC_GENE;Acc:PGSC0003DMG400026082]	46355810	46358896	6
PGSC0003DMG400026534	1.93588	9.19521e-06	EMB1211 [Source:PGSC_GENE;Acc:PGSC0003DMG400026534]	39757786	39767718	11
PGSC0003DMG400015412	1.93406	1.77114e-05	Triacylglycerol lipase [Source:PGSC_GENE;Acc:PGSC0003DMG400015412]	56603301	56610715	12
PGSC0003DMG401016617	1.93304	2.2602e-05	Cytochrome P450 [Source:PGSC_GENE;Acc:PGSC0003DMG401016617]	60523345	60533882	9
PGSC0003DMG400010227	1.93284	5.5657e-06	Alpha galactosidase [Source:PGSC_GENE;Acc:PGSC0003DMG400010227]	32447477	32452186	2
PGSC0003DMG400018789	1.93089	6.7964e-06	Pepper esterase [Source:PGSC_GENE;Acc:PGSC0003DMG400018789]	54812060	54814044	12
PGSC0003DMG400007542	1.92994	4.1743e-05	Conserved gene of unknown function [Source:PGSC_GENE;Acc:PGSC0003DMG400007542]	48895646	48905385	9
PGSC0003DMG401010073	1.92982	8.79969e-06	Geraniol 10-hydroxylase [Source:PGSC_GENE;Acc:PGSC0003DMG401010073]	44517226	44519472	2
PGSC0003DMG400017245	1.92868	5.50014e-05	1-aminocyclopropane-1-carboxylate oxidase homolog [Source:PGSC_GENE;Acc:PGSC0003DMG400017245]	56064957	56067196	9
PGSC0003DMG400010641	1.92867	7.74817e-06	Pheophorbide A oxygenase [Source:PGSC_GENE;Acc:PGSC0003DMG400010641]	12425357	12430425	4
PGSC0003DMG400005941	1.92846	0.0041765	Conserved gene of unknown function [Source:PGSC_GENE;Acc:PGSC0003DMG400005941]	54389233	54389605	6
PGSC0003DMG400005950	1.92745	1.13406e-05	Multicystatin [Source:PGSC_GENE;Acc:PGSC0003DMG400005950]	54194363	54198068	6
PGSC0003DMG400008484	1.92505	0.00701327	Tellurite resistance protein tehA [Source:PGSC_GENE;Acc:PGSC0003DMG400008484]	94838	97788	9
PGSC0003DMG400012702	1.92414	2.94029e-05	Glucan endo-1,3-beta-D-glucosidase [Source:PGSC_GENE;Acc:PGSC0003DMG400012702]	11172744	11174236	4
PGSC0003DMG400020489	1.92296	0.000549775	Transferase [Source:PGSC_GENE;Acc:PGSC0003DMG400020489]	992969	994886	8
PGSC0003DMG400002165	1.92016	0.00263887	Glutathione S-transferase [Source:PGSC_GENE;Acc:PGSC0003DMG400002165]	1025073	1026196	9
PGSC0003DMG400011763	1.91772	2.50542e-05	Structural molecule [Source:PGSC_GENE;Acc:PGSC0003DMG400011763]	18903275	18907781	10
PGSC0003DMG400045075	1.91769	0.0013415	Xyloglucan glycosyltransferase 6 [Source:PGSC_GENE;Acc:PGSC0003DMG400045075]	32090614	32094115	9
PGSC0003DMG402026153	1.91756	0.000288547	S-locus lectin protein kinase family protein [Source:PGSC_GENE;Acc:PGSC0003DMG402026153]	47766707	47768346	7
PGSC0003DMG400029500	1.91695	1.38961e-05	Purple acid phosphatase 1 [Source:PGSC_GENE;Acc:PGSC0003DMG400029500]	3084138	3087308	4
PGSC0003DMG400011370	1.91593	1.70929e-05	Rubber elongation factor [Source:PGSC_GENE;Acc:PGSC0003DMG400011370]	52444735	52446611	9
PGSC0003DMG400026594	1.91486	0.00530838	Cytochrome P450 [Source:PGSC_GENE;Acc:PGSC0003DMG400026594]	44439443	44441537	6
PGSC0003DMG400014386	1.91394	6.69509e-06	Chlorophyll a-b binding protein 7, chloroplastic [Source:PGSC_GENE;Acc:PGSC0003DMG400014386]	1193415	1196144	10
PGSC0003DMG400031111	1.91331	1.31237e-05	SIGB (SIGMA FACTOR B) [Source:PGSC_GENE;Acc:PGSC0003DMG400031111]	67245732	67251341	1
PGSC0003DMG400000112	1.91238	1.39101e-05	Gene of unknown function [Source:PGSC_GENE;Acc:PGSC0003DMG400000112]	73495479	73496666	1
PGSC0003DMG400020817	1.91087	9.76179e-06	Inosine monophosphate cyclohydrolase [Source:PGSC_GENE;Acc:PGSC0003DMG400020817]	46871053	46878754	8
PGSC0003DMG400021190	1.91064	2.67994e-05	50S ribosomal protein L20 [Source:PGSC_GENE;Acc:PGSC0003DMG400021190]	28984874	28988780	2
PGSC0003DMG400015215	1.90979	1.1614e-05	Asparaginyl-tRNA synthetase, chloroplastic/mitochondrial [Source:PGSC_GENE;Acc:PGSC0003DMG400015215]	50185444	50193060	3
PGSC0003DMG400002473	1.90874	0.000425695	Glutamate decarboxylase 4a [Source:PGSC_GENE;Acc:PGSC0003DMG400002473]	39305299	39306182	0
PGSC0003DMG400020319	1.90777	3.8214e-05	Conserved gene of unknown function [Source:PGSC_GENE;Acc:PGSC0003DMG400020319]	407352	408727	9
PGSC0003DMG400024320	1.90714	0.00319623	Auxin response factor 16 [Source:PGSC_GENE;Acc:PGSC0003DMG400024320]	55805067	55808251	6
PGSC0003DMG400014262	1.90572	1.8107e-05	Conserved gene of unknown function [Source:PGSC_GENE;Acc:PGSC0003DMG400014262]	41998341	42000442	3
PGSC0003DMG400021815	1.90451	6.52993e-05	TRNA-(N1G37) methyltransferase [Source:PGSC_GENE;Acc:PGSC0003DMG400021815]	8131444	8138810	12
PGSC0003DMG400022088	1.90298	7.7203e-06	Transketolase, chloroplastic [Source:PGSC_GENE;Acc:PGSC0003DMG400022088]	20333032	20336415	10
PGSC0003DMG402028776	1.90109	0.00263887	Kinesin heavy chain [Source:PGSC_GENE;Acc:PGSC0003DMG402028776]	50826117	50829531	6
PGSC0003DMG400039047	1.89975	1.69574e-05	Conserved gene of unknown function [Source:PGSC_GENE;Acc:PGSC0003DMG400039047]	9777798	9778391	12
PGSC0003DMG400027129	1.89777	1.74405e-05	Plastid-specific ribosomal protein 4 [Source:PGSC_GENE;Acc:PGSC0003DMG400027129]	47985220	47986868	5
PGSC0003DMG400009698	1.89655	8.01109e-06	Ferredoxin-dependent glutamate synthase 1 [Source:PGSC_GENE;Acc:PGSC0003DMG400009698]	22937241	22982985	3
PGSC0003DMG400000926	1.8949	8.09408e-06		42658215	42660125	7
PGSC0003DMG401001013	1.89368	0.000362984	Translesion synthesis DNA polymerase eta splice variant [Source:PGSC_GENE;Acc:PGSC0003DMG401001013]	13751385	13756357	1
PGSC0003DMG400025888	1.89357	9.88992e-06	Methylcrotonoyl-CoA carboxylase beta chain, mitochondrial [Source:PGSC_GENE;Acc:PGSC0003DMG400025888]	84406656	84411448	1
PGSC0003DMG400021442	1.89257	1.68401e-05	GTP binding protein [Source:PGSC_GENE;Acc:PGSC0003DMG400021442]	42687097	42692800	2
PGSC0003DMG400009351	1.89228	0.000230392	TAF7 (TBP-ASSOCIATED FACTOR 7) [Source:PGSC_GENE;Acc:PGSC0003DMG400009351]	65283879	65287643	4
PGSC0003DMG400002768	1.89168	9.06192e-06	ATP-dependent Clp protease proteolytic subunit [Source:PGSC_GENE;Acc:PGSC0003DMG400002768]	78181853	78190336	1
PGSC0003DMG400023206	1.89027	0.00649311	Cold shock domain protein 2 [Source:PGSC_GENE;Acc:PGSC0003DMG400023206]	46741538	46743562	10
PGSC0003DMG400024036	1.89004	0.000142798	Conserved gene of unknown function [Source:PGSC_GENE;Acc:PGSC0003DMG400024036]	59381243	59382270	6
PGSC0003DMG400017943	1.88888	0.00155045	Nodulation receptor kinase [Source:PGSC_GENE;Acc:PGSC0003DMG400017943]	7060370	7064049	0
PGSC0003DMG400002547	1.88673	1.3363e-05	30S ribosomal protein S17 [Source:PGSC_GENE;Acc:PGSC0003DMG400002547]	60025488	60026219	3
PGSC0003DMG401007021	1.88657	0.000135805	O-sialoglycoprotein endopeptidase [Source:PGSC_GENE;Acc:PGSC0003DMG401007021]	45523662	45531357	5
PGSC0003DMG400015075	1.88498	0.000251613	Ring finger protein [Source:PGSC_GENE;Acc:PGSC0003DMG400015075]	49104735	49114158	9
PGSC0003DMG400033945	1.88447	0.000403707	F-box family protein [Source:PGSC_GENE;Acc:PGSC0003DMG400033945]	9258639	9260341	11
PGSC0003DMG401015717	1.88416	3.98212e-05	RNA exonuclease NGL1 [Source:PGSC_GENE;Acc:PGSC0003DMG401015717]	46358825	46364448	8
PGSC0003DMG400009975	1.88365	0.000270808	Conserved gene of unknown function [Source:PGSC_GENE;Acc:PGSC0003DMG400009975]	71514449	71519948	4
PGSC0003DMG400020287	1.8836	0.00100467	A/G-specific adenine glycosylase muty [Source:PGSC_GENE;Acc:PGSC0003DMG400020287]	36102790	36107014	9
PGSC0003DMG401015792	1.88346	1.18088e-05	Short-chain dehydrogenase [Source:PGSC_GENE;Acc:PGSC0003DMG401015792]	43476074	43482115	3
PGSC0003DMG400004995	1.88209	2.91618e-05	Conserved gene of unknown function [Source:PGSC_GENE;Acc:PGSC0003DMG400004995]	53639543	53646933	12
PGSC0003DMG400023834	1.88148	0.000746335	Fatty acid desaturase [Source:PGSC_GENE;Acc:PGSC0003DMG400023834]	60867161	60868448	12
PGSC0003DMG400000195	1.88135	0.000315719	Pentatricopeptide repeat-containing protein, mitochondrial [Source:PGSC_GENE;Acc:PGSC0003DMG400000195]	72712055	72715012	1
PGSC0003DMG400027211	1.87588	1.41233e-05	Phytochrome B2 [Source:PGSC_GENE;Acc:PGSC0003DMG400027211]	48658260	48663675	5
PGSC0003DMG400017587	1.87426	0.00179265	Trypsin inhibitor 1 [Source:PGSC_GENE;Acc:PGSC0003DMG400017587]	52109930	52111379	10
PGSC0003DMG400019823	1.87322	2.22445e-05	Conserved gene of unknown function [Source:PGSC_GENE;Acc:PGSC0003DMG400019823]	56664519	56667403	3
PGSC0003DMG400003653	1.8722	5.61711e-05	Conserved gene of unknown function [Source:PGSC_GENE;Acc:PGSC0003DMG400003653]	39076667	39081044	2
PGSC0003DMG400045775	1.87002	2.56908e-05	Inositol polyphosphate kinase [Source:PGSC_GENE;Acc:PGSC0003DMG400045775]	49293639	49294730	8
PGSC0003DMG400006208	1.86953	1.50621e-05	Plastoquinol-plastocyanin reductase [Source:PGSC_GENE;Acc:PGSC0003DMG400006208]	42759130	42760767	10
PGSC0003DMG400029583	1.86754	0.00876482	Conserved gene of unknown function [Source:PGSC_GENE;Acc:PGSC0003DMG400029583]	44985114	44988180	8
PGSC0003DMG400032145	1.86754	0.00876482	Lipoate-protein ligase B [Source:PGSC_GENE;Acc:PGSC0003DMG400032145]	1737327	1740870	1
PGSC0003DMG401002553	1.86677	3.01008e-05	Zinc phosphodiesterase [Source:PGSC_GENE;Acc:PGSC0003DMG401002553]	59882429	59889933	3
PGSC0003DMG400023521	1.86446	1.6133e-05	Amino acid binding protein [Source:PGSC_GENE;Acc:PGSC0003DMG400023521]	50381593	50386036	5
PGSC0003DMG400006613	1.86349	1.25475e-05	Serine/threonine protein kinase [Source:PGSC_GENE;Acc:PGSC0003DMG400006613]	45970429	45977330	12
PGSC0003DMG400000894	1.86176	4.10686e-05	Thylakoid-bound ascorbate peroxidase 6 [Source:PGSC_GENE;Acc:PGSC0003DMG400000894]	11112668	11122209	11
PGSC0003DMG400004378	1.86175	1.54193e-05	GDSL esterase/lipase [Source:PGSC_GENE;Acc:PGSC0003DMG400004378]	1619428	1624787	3
PGSC0003DMG400004794	1.86087	0.000223452	Conserved gene of unknown function [Source:PGSC_GENE;Acc:PGSC0003DMG400004794]	52630219	52631450	8
PGSC0003DMG400013973	1.86026	0.000191491	Gene of unknown function [Source:PGSC_GENE;Acc:PGSC0003DMG400013973]	42858150	42858928	5
PGSC0003DMG402003705	1.85919	6.04751e-05	GTP-dependent nucleic acid-binding protein engD [Source:PGSC_GENE;Acc:PGSC0003DMG402003705]	70285469	70293290	4
PGSC0003DMG400009864	1.85886	0.00126922	Conserved gene of unknown function [Source:PGSC_GENE;Acc:PGSC0003DMG400009864]	70811925	70815684	4
PGSC0003DMG400000464	1.85786	0.000847048	OB-fold nucleic acid binding domain containing protein [Source:PGSC_GENE;Acc:PGSC0003DMG400000464]	39566887	39572722	11
PGSC0003DMG400014458	1.85614	1.66555e-05	Pollen-specific C2 domain containing protein [Source:PGSC_GENE;Acc:PGSC0003DMG400014458]	48566122	48569934	12
PGSC0003DMG400030601	1.85578	0.000373596	Metal ion binding protein [Source:PGSC_GENE;Acc:PGSC0003DMG400030601]	41760071	41760891	2
PGSC0003DMG400009078	1.85552	5.3663e-05	Receptor serine/threonine kinase [Source:PGSC_GENE;Acc:PGSC0003DMG400009078]	48670044	48672810	3
PGSC0003DMG402030729	1.85539	3.1428e-05	Phosphatidylethanolamine n-methyltransferase [Source:PGSC_GENE;Acc:PGSC0003DMG402030729]	3238318	3242785	7
PGSC0003DMG400033698	1.84927	0.000117905	Structural molecule [Source:PGSC_GENE;Acc:PGSC0003DMG400033698]	30704666	30710088	11
PGSC0003DMG400030708	1.84868	3.67054e-05	Chloride channel clc [Source:PGSC_GENE;Acc:PGSC0003DMG400030708]	3627955	3635857	7
PGSC0003DMG400023668	1.84829	0.000287381	Trichome birefringence [Source:PGSC_GENE;Acc:PGSC0003DMG400023668]	57429096	57432575	10
PGSC0003DMG400030893	1.8468	0.000711242	Conserved gene of unknown function [Source:PGSC_GENE;Acc:PGSC0003DMG400030893]	4174720	4183140	7
PGSC0003DMG402013540	1.8465	2.05537e-05	Starch synthase VI [Source:PGSC_GENE;Acc:PGSC0003DMG402013540]	40932630	40939876	7
PGSC0003DMG400019757	1.84645	7.42541e-05	Conserved gene of unknown function [Source:PGSC_GENE;Acc:PGSC0003DMG400019757]	9241570	9243296	3
PGSC0003DMG400031790	1.84552	0.00130638	Epoxide hydrolase [Source:PGSC_GENE;Acc:PGSC0003DMG400031790]	52821181	52826591	9
PGSC0003DMG400014287	1.84521	0.000120747	Structural maintenance of chromosomes 6 smc6 [Source:PGSC_GENE;Acc:PGSC0003DMG400014287]	42771353	42774528	3
PGSC0003DMG400031309	1.84508	0.00146	Gene of unknown function [Source:PGSC_GENE;Acc:PGSC0003DMG400031309]	37344639	37348517	3
PGSC0003DMG400003891	1.84278	8.31375e-05	Thioredoxin [Source:PGSC_GENE;Acc:PGSC0003DMG400003891]	5036405	5039710	9
PGSC0003DMG400029474	1.84167	9.97324e-05	Cytochrome P450 monooxygenase CYP82E3 [Source:PGSC_GENE;Acc:PGSC0003DMG400029474]	2559100	2564516	4
PGSC0003DMG400010035	1.8406	1.42175e-05	Oxygen-evolving enhancer protein 1, chloroplastic [Source:PGSC_GENE;Acc:PGSC0003DMG400010035]	44695145	44696700	2
PGSC0003DMG400029047	1.83817	2.29466e-05	Fibrillin 8 [Source:PGSC_GENE;Acc:PGSC0003DMG400029047]	43910641	43916510	8
PGSC0003DMG400008642	1.83381	4.28752e-05	Prenyltransferase [Source:PGSC_GENE;Acc:PGSC0003DMG400008642]	13829476	13836170	3
PGSC0003DMG400029615	1.83297	0.000114897	Inosine triphosphate pyrophosphatase [Source:PGSC_GENE;Acc:PGSC0003DMG400029615]	58232182	58237010	9
PGSC0003DMG400012420	1.83196	1.72001e-05	Thioredoxin [Source:PGSC_GENE;Acc:PGSC0003DMG400012420]	53255348	53258068	7
PGSC0003DMG400006861	1.83116	0.00146	Conserved gene of unknown function [Source:PGSC_GENE;Acc:PGSC0003DMG400006861]	65487749	65494449	1
PGSC0003DMG400020443	1.83112	3.95543e-05	Conserved gene of unknown function [Source:PGSC_GENE;Acc:PGSC0003DMG400020443]	50144615	50149480	7
PGSC0003DMG400013081	1.83061	0.000157845	Cysteine-rich extensin-2 [Source:PGSC_GENE;Acc:PGSC0003DMG400013081]	49471044	49473199	5
PGSC0003DMG400003383	1.82896	0.00028506	Protein SUR2 [Source:PGSC_GENE;Acc:PGSC0003DMG400003383]	5340403	5341296	5
PGSC0003DMG400002778	1.82823	1.63133e-05	Small GTP-binding protein Sar1BNt [Source:PGSC_GENE;Acc:PGSC0003DMG400002778]	78059767	78062718	1
PGSC0003DMG400015155	1.82749	2.12005e-05	28 kDa ribonucleoprotein, chloroplastic [Source:PGSC_GENE;Acc:PGSC0003DMG400015155]	51456001	51460104	3
PGSC0003DMG400029792	1.82656	3.35776e-05	Cellulose synthase CslE [Source:PGSC_GENE;Acc:PGSC0003DMG400029792]	9948781	9953680	12
PGSC0003DMG400019238	1.82512	0.0042729	Conserved gene of unknown function [Source:PGSC_GENE;Acc:PGSC0003DMG400019238]	53861348	53866605	7
PGSC0003DMG400019182	1.82355	0.00112746	Auxin influx transport protein [Source:PGSC_GENE;Acc:PGSC0003DMG400019182]	50480301	50485816	10
PGSC0003DMG400017407	1.82274	2.4935e-05	Ribulose-1,5 bisphosphate carboxylase/oxygenase large subunit N-methyltransferase, chloroplast [Source:PGSC_GENE;Acc:PGSC0003DMG400017407]	43305878	43314764	7
PGSC0003DMG400003777	1.82138	2.1686e-05	Conserved gene of unknown function [Source:PGSC_GENE;Acc:PGSC0003DMG400003777]	70736200	70739147	4
PGSC0003DMG400023126	1.82118	0.000135905	Conserved gene of unknown function [Source:PGSC_GENE;Acc:PGSC0003DMG400023126]	31872294	31873293	7
PGSC0003DMG400021562	1.81985	1.82106e-05	Single-stranded DNA binding protein [Source:PGSC_GENE;Acc:PGSC0003DMG400021562]	5594175	5598929	9
PGSC0003DMG400005961	1.81957	0.00170093	Ribose-5-phosphate isomerase [Source:PGSC_GENE;Acc:PGSC0003DMG400005961]	2037020	2038272	4
PGSC0003DMG400000383	1.81869	2.21174e-05	Mrp protein [Source:PGSC_GENE;Acc:PGSC0003DMG400000383]	4659343	4667199	12
PGSC0003DMG400022993	1.81754	9.9047e-05	Peptide transporter [Source:PGSC_GENE;Acc:PGSC0003DMG400022993]	5773748	5778627	7
PGSC0003DMG400028444	1.81687	2.59424e-05	Cyclic phosphodiesterase [Source:PGSC_GENE;Acc:PGSC0003DMG400028444]	31056959	31060556	2
PGSC0003DMG400025395	1.81646	0.000887651	Nitrate transporter [Source:PGSC_GENE;Acc:PGSC0003DMG400025395]	8311895	8316339	6
PGSC0003DMG400029545	1.81587	2.05081e-05	Delta-aminolevulinic acid dehydratase [Source:PGSC_GENE;Acc:PGSC0003DMG400029545]	44788724	44800752	8
PGSC0003DMG400005120	1.81572	1.9401e-05	Glyoxisomal malate dehydrogenase [Source:PGSC_GENE;Acc:PGSC0003DMG400005120]	83129013	83132862	1
PGSC0003DMG400006999	1.81569	0.000251099	Conserved gene of unknown function [Source:PGSC_GENE;Acc:PGSC0003DMG400006999]	45144739	45151406	5
PGSC0003DMG401025057	1.8156	4.05933e-05	Inositol-1,4,5-triphosphate-5-phosphatase [Source:PGSC_GENE;Acc:PGSC0003DMG401025057]	61387907	61397045	4
PGSC0003DMG400012494	1.81389	2.17752e-05	PGR5 1A, chloroplastic [Source:PGSC_GENE;Acc:PGSC0003DMG400012494]	145904	149388	8
PGSC0003DMG400022754	1.81388	0.00972615	Pentatricopeptide repeat-containing protein [Source:PGSC_GENE;Acc:PGSC0003DMG400022754]	53925116	53928232	8
PGSC0003DMG400013667	1.81345	2.60763e-05	MLO 8 [Source:PGSC_GENE;Acc:PGSC0003DMG400013667]	38189087	38196233	2
PGSC0003DMG400023682	1.81276	0.000167626	Pentatricopeptide repeat-containing protein [Source:PGSC_GENE;Acc:PGSC0003DMG400023682]	57630618	57635890	10
PGSC0003DMG400026627	1.81046	2.06935e-05	Sulfur [Source:PGSC_GENE;Acc:PGSC0003DMG400026627]	4396290	4399466	10
PGSC0003DMG400016121	1.80861	0.00068974	Anthocyanidine rhamnosyl-transferase [Source:PGSC_GENE;Acc:PGSC0003DMG400016121]	2143776	2145342	11
PGSC0003DMG400017206	1.80763	0.013705	Pentatricopeptide repeat protein [Source:PGSC_GENE;Acc:PGSC0003DMG400017206]	56767428	56770177	9
PGSC0003DMG400019150	1.8068	3.34793e-05	Conserved gene of unknown function [Source:PGSC_GENE;Acc:PGSC0003DMG400019150]	51111645	51112600	10
PGSC0003DMG400007188	1.80517	2.2462e-05	Desaturase [Source:PGSC_GENE;Acc:PGSC0003DMG400007188]	59600046	59602799	10
PGSC0003DMG400028531	1.80511	2.71805e-05	Hydrolase [Source:PGSC_GENE;Acc:PGSC0003DMG400028531]	49831048	49837417	6
PGSC0003DMG400028268	1.80424	8.9526e-05	Cytochrome P450 76A2 [Source:PGSC_GENE;Acc:PGSC0003DMG400028268]	55475805	55478123	10
PGSC0003DMG400012824	1.80315	7.57406e-05	Conserved gene of unknown function [Source:PGSC_GENE;Acc:PGSC0003DMG400012824]	1903094	1905681	3
PGSC0003DMG400003990	1.80082	8.17032e-05	Transporter [Source:PGSC_GENE;Acc:PGSC0003DMG400003990]	7594833	7597931	11
PGSC0003DMG400030596	1.79914	6.76476e-05	SLL2-S9-protein [Source:PGSC_GENE;Acc:PGSC0003DMG400030596]	41690581	41695619	2
PGSC0003DMG400011211	1.79708	3.14647e-05	50S ribosomal protein L35, chloroplastic [Source:PGSC_GENE;Acc:PGSC0003DMG400011211]	1348149	1351853	7
PGSC0003DMG400019214	1.79707	0.00141007	Bipolar kinesin KRP-130 [Source:PGSC_GENE;Acc:PGSC0003DMG400019214]	51419383	51426400	10
PGSC0003DMG400018322	1.79654	0.000217443	Protein ULTRAPETALA1 [Source:PGSC_GENE;Acc:PGSC0003DMG400018322]	48644139	48648173	7
PGSC0003DMG400007984	1.79554	0.0056822	Calmodulin 4 [Source:PGSC_GENE;Acc:PGSC0003DMG400007984]	68401194	68401868	4
PGSC0003DMG400003310	1.79474	3.50816e-05	F-box protein GID2 [Source:PGSC_GENE;Acc:PGSC0003DMG400003310]	67585062	67586082	4
PGSC0003DMG401030816	1.79439	0.000512707	Seryl-tRNA synthetase [Source:PGSC_GENE;Acc:PGSC0003DMG401030816]	64076180	64083745	4
PGSC0003DMG400026227	1.79429	0.000115775	Amino acid transporter [Source:PGSC_GENE;Acc:PGSC0003DMG400026227]	51232328	51237121	8
PGSC0003DMG400004579	1.79401	0.00330135	NBS-coding resistance gene analog [Source:PGSC_GENE;Acc:PGSC0003DMG400004579]	59455959	59458188	12
PGSC0003DMG400018612	1.79217	0.000799755	Gene of unknown function [Source:PGSC_GENE;Acc:PGSC0003DMG400018612]	10403882	10404590	5
PGSC0003DMG400016522	1.79175	3.3226e-05	Poly(A) polymerase [Source:PGSC_GENE;Acc:PGSC0003DMG400016522]	49133323	49139965	6
PGSC0003DMG400033889	1.79153	3.47141e-05	N-acetyltransferase [Source:PGSC_GENE;Acc:PGSC0003DMG400033889]	29605644	29614785	4
PGSC0003DMG400007062	1.79136	2.85633e-05	50S ribosomal protein L13, chloroplastic [Source:PGSC_GENE;Acc:PGSC0003DMG400007062]	52339360	52343658	7
PGSC0003DMG400014442	1.7894	4.38424e-05	Flavonoid 3-hydroxylase [Source:PGSC_GENE;Acc:PGSC0003DMG400014442]	49366356	49368475	12
PGSC0003DMG400005151	1.78606	4.0941e-05	Conserved gene of unknown function [Source:PGSC_GENE;Acc:PGSC0003DMG400005151]	69729499	69735105	4
PGSC0003DMG400025098	1.78491	7.88788e-05	All-trans-retinol 13,14-reductase [Source:PGSC_GENE;Acc:PGSC0003DMG400025098]	1494012	1498760	5
PGSC0003DMG400011135	1.78406	3.1279e-05	Plastidial delta-12 oleate desaturase [Source:PGSC_GENE;Acc:PGSC0003DMG400011135]	718793	726243	7
PGSC0003DMG400002168	1.78401	9.49743e-05	Glutathione S-transferase [Source:PGSC_GENE;Acc:PGSC0003DMG400002168]	1017755	1019084	9
PGSC0003DMG402027687	1.78278	0.000886722	Wound-inducible carboxypeptidase [Source:PGSC_GENE;Acc:PGSC0003DMG402027687]	57984703	57988708	6
PGSC0003DMG400021670	1.78213	4.93978e-05	External alternative NAD(P)H-ubiquinone oxidoreductase B1, mitochondrial [Source:UniProtKB/Swiss-Prot;Acc:M1BYJ7]	4157577	4163576	10
PGSC0003DMG400031091	1.77875	3.27376e-05	Glutathione S-transferase [Source:PGSC_GENE;Acc:PGSC0003DMG400031091]	51617502	51619148	7
PGSC0003DMG400027672	1.77874	2.82433e-05	Photosystem I subunit XI [Source:PGSC_GENE;Acc:PGSC0003DMG400027672]	57938477	57940330	6
PGSC0003DMG400038188	1.77724	9.42777e-05	Saccharopine dehydrogenase family protein [Source:PGSC_GENE;Acc:PGSC0003DMG400038188]	36805292	36814809	11
PGSC0003DMG400014906	1.77672	0.013705	Conserved gene of unknown function [Source:PGSC_GENE;Acc:PGSC0003DMG400014906]	40669679	40670305	2
PGSC0003DMG400021003	1.77584	3.18052e-05	Peptide methionine sulfoxide reductase [Source:PGSC_GENE;Acc:PGSC0003DMG400021003]	37485657	37490276	3
PGSC0003DMG400026252	1.77412	0.00222707	Vesicle-associated membrane protein [Source:PGSC_GENE;Acc:PGSC0003DMG400026252]	51147358	51154010	8
PGSC0003DMG400031380	1.77333	0.000886722	Pentatricopeptide repeat-containing protein [Source:PGSC_GENE;Acc:PGSC0003DMG400031380]	50366567	50368387	12
PGSC0003DMG400001324	1.77215	0.00688961	Conserved gene of unknown function [Source:PGSC_GENE;Acc:PGSC0003DMG400001324]	46246193	46250316	2
PGSC0003DMG401011157	1.77215	0.00688961	Set domain protein [Source:PGSC_GENE;Acc:PGSC0003DMG401011157]	1400434	1405108	7
PGSC0003DMG400026245	1.77201	3.3261e-05	Transcription factor [Source:PGSC_GENE;Acc:PGSC0003DMG400026245]	51041512	51043497	8
PGSC0003DMG400015356	1.77064	5.84761e-05	NADPH:protochlorophyllide oxidoreductase [Source:PGSC_GENE;Acc:PGSC0003DMG400015356]	642591	645676	12
PGSC0003DMG400008013	1.77029	6.21335e-05	Thioredoxin [Source:PGSC_GENE;Acc:PGSC0003DMG400008013]	68250795	68253620	4
PGSC0003DMG400005943	1.76903	0.00045902	Hydrolase, hydrolyzing O-glycosyl compounds [Source:PGSC_GENE;Acc:PGSC0003DMG400005943]	54330416	54335617	6
PGSC0003DMG400022437	1.76903	0.00045902	Stem-specific protein TSJT1 [Source:PGSC_GENE;Acc:PGSC0003DMG400022437]	34171724	34174108	2
PGSC0003DMG400009105	1.76863	3.67878e-05	ATP-dependent peptidase [Source:PGSC_GENE;Acc:PGSC0003DMG400009105]	48832224	48845724	3
PGSC0003DMG400002593	1.76521	0.000134989	ATP binding protein [Source:PGSC_GENE;Acc:PGSC0003DMG400002593]	60736532	60744444	3
PGSC0003DMG400011048	1.76521	0.000134989	MYB transcription factor [Source:PGSC_GENE;Acc:PGSC0003DMG400011048]	54739865	54744793	10
PGSC0003DMG400019254	1.76493	3.08382e-05	Mpv17 / PMP22 family protein [Source:PGSC_GENE;Acc:PGSC0003DMG400019254]	53593731	53597404	7
PGSC0003DMG400019121	1.76414	0.000283961	Rhodanese/Cell cycle control phosphatase superfamily protein [Source:Projected from Arabidopsis thaliana (AT3G08920) TAIR;Acc:AT3G08920]	50212587	50213852	10
PGSC0003DMG401020240	1.76375	6.22384e-05	Shikimate kinase [Source:PGSC_GENE;Acc:PGSC0003DMG401020240]	48178809	48181441	2
PGSC0003DMG400030405	1.76311	3.09109e-05	Heat shock cognate 70 kDa protein 1 [Source:PGSC_GENE;Acc:PGSC0003DMG400030405]	56527986	56530975	6
PGSC0003DMG400026921	1.76257	4.08276e-05	Testis intracellular mediator protein [Source:PGSC_GENE;Acc:PGSC0003DMG400026921]	53690113	53692311	6
PGSC0003DMG400008012	1.76207	7.69906e-05	Protein DCL, chloroplastic [Source:PGSC_GENE;Acc:PGSC0003DMG400008012]	68137220	68141797	4
PGSC0003DMG402028709	1.7606	6.61865e-05	Conserved gene of unknown function [Source:PGSC_GENE;Acc:PGSC0003DMG402028709]	46977668	46978261	4
PGSC0003DMG400000125	1.76036	6.17158e-05	Conserved gene of unknown function [Source:PGSC_GENE;Acc:PGSC0003DMG400000125]	73817235	73820845	1
PGSC0003DMG400006563	1.7597	3.72327e-05	ATP binding protein [Source:PGSC_GENE;Acc:PGSC0003DMG400006563]	9686676	9694382	0
PGSC0003DMG400001162	1.75882	0.00047512	SnRK1-interacting protein 1 [Source:PGSC_GENE;Acc:PGSC0003DMG400001162]	4354224	4357498	8
PGSC0003DMG400020363	1.75512	3.45448e-05	Fructose-1,6-bisphosphatase [Source:PGSC_GENE;Acc:PGSC0003DMG400020363]	739210	741850	9
PGSC0003DMG400030181	1.7549	3.72822e-05	Esterase/lipase/thioesterase family protein [Source:PGSC_GENE;Acc:PGSC0003DMG400030181]	6651610	6655774	4
PGSC0003DMG400011713	1.75376	5.61699e-05	Conserved gene of unknown function [Source:PGSC_GENE;Acc:PGSC0003DMG400011713]	7409325	7412416	1
PGSC0003DMG400026345	1.7534	0.000108212	Conserved gene of unknown function [Source:PGSC_GENE;Acc:PGSC0003DMG400026345]	40605458	40609684	11
PGSC0003DMG400015420	1.75256	0.00253284	Conserved gene of unknown function [Source:PGSC_GENE;Acc:PGSC0003DMG400015420]	56695532	56697912	12
PGSC0003DMG400000615	1.75193	6.76348e-05	Conserved gene of unknown function [Source:PGSC_GENE;Acc:PGSC0003DMG400000615]	56443497	56444650	3
PGSC0003DMG400008482	1.75168	5.51605e-05	ATP binding protein [Source:PGSC_GENE;Acc:PGSC0003DMG400008482]	56922	61654	9
PGSC0003DMG400029416	1.75144	4.38395e-05	Glutathione-s-transferase theta, gst [Source:PGSC_GENE;Acc:PGSC0003DMG400029416]	57239093	57241853	12
PGSC0003DMG400026913	1.75119	3.72058e-05	NAD dependent epimerase/dehydratase [Source:PGSC_GENE;Acc:PGSC0003DMG400026913]	53802348	53806440	6
PGSC0003DMG400039214	1.7506	3.70508e-05	Arachidonic acid-induced DEA1 [Source:PGSC_GENE;Acc:PGSC0003DMG400039214]	52521963	52522379	8
PGSC0003DMG400029894	1.75057	0.000708766	Cytochrome P450 hydroxylase [Source:PGSC_GENE;Acc:PGSC0003DMG400029894]	20355536	20359632	8
PGSC0003DMG400017870	1.75032	0.00401511	Auxin:hydrogen symporter [Source:PGSC_GENE;Acc:PGSC0003DMG400017870]	18262444	18266006	2
PGSC0003DMG400027682	1.75032	0.00401511	RNase NGR2 [Source:PGSC_GENE;Acc:PGSC0003DMG400027682]	57892514	57900201	6
PGSC0003DMG401019427	1.74837	0.00835646	Annexin [Source:PGSC_GENE;Acc:PGSC0003DMG401019427]	75218640	75221596	1
PGSC0003DMG402023468	1.74652	0.00182272	DNA-directed RNA polymerase III [Source:PGSC_GENE;Acc:PGSC0003DMG402023468]	51461969	51465122	5
PGSC0003DMG400022932	1.744	7.58586e-05	Na+/h+ antitransporter [Source:PGSC_GENE;Acc:PGSC0003DMG400022932]	30761643	30770791	11
PGSC0003DMG400008301	1.74374	4.32354e-05	Chlorophyll a/b binding protein [Source:PGSC_GENE;Acc:PGSC0003DMG400008301]	30141196	30142231	2
PGSC0003DMG400003882	1.7435	0.000175565	Phosphoglycerate kinase [Source:PGSC_GENE;Acc:PGSC0003DMG400003882]	5248091	5256466	9
PGSC0003DMG400011265	1.743	0.000296443	Pentatricopeptide repeat-containing protein [Source:PGSC_GENE;Acc:PGSC0003DMG400011265]	171944	175064	10
PGSC0003DMG401001401	1.74138	5.10231e-05	Inositol-1,4,5-triphosphate-5-phosphatase [Source:PGSC_GENE;Acc:PGSC0003DMG401001401]	46598275	46601814	2
PGSC0003DMG400006207	1.74115	0.000384966	60S ribosomal protein L7A [Source:PGSC_GENE;Acc:PGSC0003DMG400006207]	42864267	42864710	10
PGSC0003DMG401030070	1.74115	0.000384966	Poly [ADP-ribose] polymerase 2-A [Source:PGSC_GENE;Acc:PGSC0003DMG401030070]	45949830	45959312	8
PGSC0003DMG403009662	1.74029	0.000679204	FH protein NFH1 [Source:PGSC_GENE;Acc:PGSC0003DMG403009662]	11079315	11081690	12
PGSC0003DMG400023538	1.73876	0.00760601	SAUR family protein [Source:PGSC_GENE;Acc:PGSC0003DMG400023538]	51878616	51879636	5
PGSC0003DMG400016293	1.73725	0.00022589	Oxidoreductase [Source:PGSC_GENE;Acc:PGSC0003DMG400016293]	39539988	39556247	6
PGSC0003DMG400022740	1.737	0.000119706	APO protein 1, chloroplastic [Source:PGSC_GENE;Acc:PGSC0003DMG400022740]	53933044	53937976	8
PGSC0003DMG401011882	1.73602	0.000192235	Formyltetrahydrofolate deformylase [Source:PGSC_GENE;Acc:PGSC0003DMG401011882]	43939852	43945535	6
PGSC0003DMG400030038	1.73371	0.000778828	Multiple inositol polyphosphate phosphatase 1 [Source:PGSC_GENE;Acc:PGSC0003DMG400030038]	29855363	29861965	6
PGSC0003DMG401008955	1.73369	6.31666e-05	Conserved gene of unknown function [Source:PGSC_GENE;Acc:PGSC0003DMG401008955]	2707142	2711125	9
PGSC0003DMG400004920	1.73252	5.22013e-05	Conserved gene of unknown function [Source:PGSC_GENE;Acc:PGSC0003DMG400004920]	66603755	66610050	4
PGSC0003DMG400009730	1.73208	0.000528349	Calcium-binding pollen allergen [Source:PGSC_GENE;Acc:PGSC0003DMG400009730]	811216	812237	1
PGSC0003DMG400028311	1.73089	0.000145865	Fructokinase 2 [Source:PGSC_GENE;Acc:PGSC0003DMG400028311]	687342	692019	5
PGSC0003DMG400030125	1.7298	0.00295599	Conserved gene of unknown function [Source:PGSC_GENE;Acc:PGSC0003DMG400030125]	29177719	29182468	8
PGSC0003DMG401028709	1.72904	0.000387878	Conserved gene of unknown function [Source:PGSC_GENE;Acc:PGSC0003DMG401028709]	46968475	46969245	4
PGSC0003DMG400005036	1.72839	0.000259031	Cotton fiber expressed protein 1 [Source:PGSC_GENE;Acc:PGSC0003DMG400005036]	2161629	2163714	3
PGSC0003DMG400008488	1.72794	4.32247e-05	Chloroplast pigment-binding protein CP29 [Source:PGSC_GENE;Acc:PGSC0003DMG400008488]	128542	130405	9
PGSC0003DMG400011816	1.72583	4.43449e-05	Photosystem I reaction centre PSI-D subunit [Source:PGSC_GENE;Acc:PGSC0003DMG400011816]	40606589	40607358	6
PGSC0003DMG400026928	1.72532	0.000528349	Conserved gene of unknown function [Source:PGSC_GENE;Acc:PGSC0003DMG400026928]	53576172	53580544	6
PGSC0003DMG400026493	1.72322	5.24249e-05	DNA-binding protein smubp-2 [Source:PGSC_GENE;Acc:PGSC0003DMG400026493]	46331177	46339675	3
PGSC0003DMG400022612	1.72181	9.09534e-05	Conserved gene of unknown function [Source:PGSC_GENE;Acc:PGSC0003DMG400022612]	6737151	6740145	5
PGSC0003DMG400017609	1.72021	0.00012017	Transmembrane transport protein [Source:PGSC_GENE;Acc:PGSC0003DMG400017609]	52247361	52257170	10
PGSC0003DMG400030731	1.71978	0.000397393	Metallocarboxypeptidase inhibitor [Source:PGSC_GENE;Acc:PGSC0003DMG400030731]	3198624	3200152	7
PGSC0003DMG401013540	1.71933	6.53921e-05	Starch synthase VI [Source:PGSC_GENE;Acc:PGSC0003DMG401013540]	40921626	40929778	7
PGSC0003DMG401014139	1.71921	0.000333039	WD-repeat protein [Source:PGSC_GENE;Acc:PGSC0003DMG401014139]	57132401	57141608	3
PGSC0003DMG400025852	1.71848	0.000138498	Brg-1 associated factor [Source:PGSC_GENE;Acc:PGSC0003DMG400025852]	83792538	83794789	1
PGSC0003DMG400018431	1.71472	0.00340706	Alpha-expansin 1 [Source:PGSC_GENE;Acc:PGSC0003DMG400018431]	4627876	4630459	5
PGSC0003DMG400003793	1.71193	6.44754e-05	Endo-1,3-1,4-beta-d-glucanase [Source:PGSC_GENE;Acc:PGSC0003DMG400003793]	50909154	50914223	9
PGSC0003DMG400000363	1.71142	0.00563919	Avr9/Cf-9 rapidly elicited protein 146 [Source:PGSC_GENE;Acc:PGSC0003DMG400000363]	4205756	4206910	12
PGSC0003DMG401001731	1.70837	0.000539172	Ascorbate peroxidase [Source:PGSC_GENE;Acc:PGSC0003DMG401001731]	6599287	6603984	9
PGSC0003DMG400008871	1.70817	6.84577e-05	Signal recognition particle protein [Source:PGSC_GENE;Acc:PGSC0003DMG400008871]	2589906	2598035	9
PGSC0003DMG400014515	1.70777	0.000147839	Rhomboid family protein [Source:PGSC_GENE;Acc:PGSC0003DMG400014515]	43152844	43156826	8
PGSC0003DMG400027062	1.70694	8.72748e-05	Conserved gene of unknown function [Source:PGSC_GENE;Acc:PGSC0003DMG400027062]	52907944	52913908	6
PGSC0003DMG400012137	1.70673	0.00529608	Ring finger protein [Source:PGSC_GENE;Acc:PGSC0003DMG400012137]	56258626	56262559	8
PGSC0003DMG400018339	1.70604	0.00105694	Conserved gene of unknown function [Source:PGSC_GENE;Acc:PGSC0003DMG400018339]	49225429	49226460	7
PGSC0003DMG401019060	1.70505	0.000373765	Sucrose-phosphate synthase isoform C [Source:PGSC_GENE;Acc:PGSC0003DMG401019060]	31406480	31407339	11
PGSC0003DMG400017190	1.70442	0.0026397	1-aminocyclopropane-1-carboxylate oxidase homolog [Source:PGSC_GENE;Acc:PGSC0003DMG400017190]	55855564	55855905	9
PGSC0003DMG400023943	1.70433	6.73871e-05	Conserved gene of unknown function [Source:PGSC_GENE;Acc:PGSC0003DMG400023943]	30534574	30542045	6
PGSC0003DMG401009662	1.70391	0.000215862	Peroxisomal membrane protein [Source:PGSC_GENE;Acc:PGSC0003DMG401009662]	11074186	11076353	12
PGSC0003DMG400015410	1.70291	0.000195784	Subtilisin-like protease preproenzyme [Source:PGSC_GENE;Acc:PGSC0003DMG400015410]	56577225	56579570	12
PGSC0003DMG400027412	1.70087	0.00011323	Protein PPLZ12 [Source:PGSC_GENE;Acc:PGSC0003DMG400027412]	43846756	43851117	11
PGSC0003DMG400015210	1.70029	7.7911e-05	UPF0426 protein, chloroplastic [Source:PGSC_GENE;Acc:PGSC0003DMG400015210]	50229956	50234109	3
PGSC0003DMG400020867	1.69948	0.00392803	Conserved gene of unknown function [Source:PGSC_GENE;Acc:PGSC0003DMG400020867]	32566645	32568317	9
PGSC0003DMG400003447	1.6994	0.00103452	Conserved gene of unknown function [Source:PGSC_GENE;Acc:PGSC0003DMG400003447]	23960830	23962881	10
PGSC0003DMG400026080	1.6994	0.00103452	Cytochrome P450 [Source:PGSC_GENE;Acc:PGSC0003DMG400026080]	46414965	46416509	6
PGSC0003DMG401000938	1.6994	0.00103452	Conserved gene of unknown function [Source:PGSC_GENE;Acc:PGSC0003DMG401000938]	42553203	42555567	7
PGSC0003DMG400014212	1.69938	0.000805538	Heat shock protein [Source:PGSC_GENE;Acc:PGSC0003DMG400014212]	57312216	57314401	3
PGSC0003DMG400018304	1.69936	0.000511169	Gene of unknown function [Source:PGSC_GENE;Acc:PGSC0003DMG400018304]	78900298	78900672	1
PGSC0003DMG400029704	1.69816	6.69836e-05	30S ribosomal protein S5 [Source:PGSC_GENE;Acc:PGSC0003DMG400029704]	33746850	33750784	2
PGSC0003DMG400017330	1.69736	0.000225087	Serine-threonine protein kinase, plant-type [Source:PGSC_GENE;Acc:PGSC0003DMG400017330]	50748549	50751266	7
PGSC0003DMG400014221	1.69636	8.46088e-05	Ribulose bisphosphate carboxylase/oxygenase activase, chloroplast [Source:PGSC_GENE;Acc:PGSC0003DMG400014221]	57453531	57462572	3
PGSC0003DMG400016242	1.69625	0.000298302	Acetolactate synthase [Source:PGSC_GENE;Acc:PGSC0003DMG400016242]	3072231	3080402	11
PGSC0003DMG400013175	1.69515	0.00908383	DUF26 domain-containing protein 2 [Source:PGSC_GENE;Acc:PGSC0003DMG400013175]	6782329	6782658	12
PGSC0003DMG401002661	1.69399	0.000115478	FtsZ [Source:PGSC_GENE;Acc:PGSC0003DMG401002661]	3250370	3259254	9
PGSC0003DMG400010634	1.69345	0.000783401	ATP binding protein [Source:PGSC_GENE;Acc:PGSC0003DMG400010634]	12281977	12290430	4
PGSC0003DMG400002324	1.69249	7.33688e-05	Plastid high chlorophyll fluorescence 136 [Source:PGSC_GENE;Acc:PGSC0003DMG400002324]	8798093	8806350	2
PGSC0003DMG400015165	1.6905	7.43473e-05	2-deoxyglucose-6-phosphate phosphatase [Source:PGSC_GENE;Acc:PGSC0003DMG400015165]	51244990	51249516	3
PGSC0003DMG400006148	1.6889	0.000137218	Conserved gene of unknown function [Source:PGSC_GENE;Acc:PGSC0003DMG400006148]	44388139	44389872	7
PGSC0003DMG400010077	1.68863	0.00620323	Oligopeptidase B [Source:PGSC_GENE;Acc:PGSC0003DMG400010077]	44581235	44586252	2
PGSC0003DMG400024063	1.68685	0.000144167	Phytoene synthase 1, chloroplastic [Source:PGSC_GENE;Acc:PGSC0003DMG400024063]	2740455	2745217	3
PGSC0003DMG400000754	1.68622	0.000136181	Calcium/calmodulin-dependent protein kinase CaMK3 [Source:PGSC_GENE;Acc:PGSC0003DMG400000754]	23675189	23681226	2
PGSC0003DMG400019871	1.68472	0.000405634	Hydrolase [Source:PGSC_GENE;Acc:PGSC0003DMG400019871]	17187719	17190935	2
PGSC0003DMG400008679	1.68312	0.000166872	Aberrant large forked product [Source:PGSC_GENE;Acc:PGSC0003DMG400008679]	19599774	19604727	2
PGSC0003DMG400020328	1.68209	0.000341336	Kinase [Source:PGSC_GENE;Acc:PGSC0003DMG400020328]	593381	595620	9
PGSC0003DMG400025133	1.68193	0.00113761	Pentatricopeptide repeat-containing protein [Source:PGSC_GENE;Acc:PGSC0003DMG400025133]	25544055	25547783	2
PGSC0003DMG401004707	1.68177	0.000695094	Binding protein [Source:PGSC_GENE;Acc:PGSC0003DMG401004707]	60183632	60190495	12
PGSC0003DMG400002398	1.6803	0.000118326	Gamma-tocopherol methyltransferase [Source:PGSC_GENE;Acc:PGSC0003DMG400002398]	48935231	48939823	8
PGSC0003DMG400028348	1.67998	0.000145222	Ribulose-1,5 bisphosphate carboxylase/oxygenase large subunit N-methyltransferase, chloroplastic [Source:PGSC_GENE;Acc:PGSC0003DMG400028348]	63123	67842	5
PGSC0003DMG400021708	1.67783	0.000115481	DAG protein, chloroplastic [Source:PGSC_GENE;Acc:PGSC0003DMG400021708]	35522939	35524966	2
PGSC0003DMG400023753	1.67718	0.000491038	PAP fibrillin [Source:PGSC_GENE;Acc:PGSC0003DMG400023753]	80946378	80950587	1
PGSC0003DMG400018622	1.67472	7.27988e-05	AlaT1 [Source:PGSC_GENE;Acc:PGSC0003DMG400018622]	10028440	10036840	5
PGSC0003DMG400004469	1.67459	0.0123028	Conserved gene of unknown function [Source:PGSC_GENE;Acc:PGSC0003DMG400004469]	2897823	2901145	8
PGSC0003DMG401015244	1.67442	0.000135351	Conserved gene of unknown function [Source:PGSC_GENE;Acc:PGSC0003DMG401015244]	50854189	50857371	3
PGSC0003DMG400028378	1.67252	0.00126859	ATP binding protein [Source:PGSC_GENE;Acc:PGSC0003DMG400028378]	410157	415447	5
PGSC0003DMG400028078	1.67136	0.000108097	Metalloendopeptidase [Source:PGSC_GENE;Acc:PGSC0003DMG400028078]	15615193	15619943	6
PGSC0003DMG400012966	1.66954	0.000170861	Dihydrolipoyllysine-residue acetyltransferase component of pyruvate dehydrogenase [Source:PGSC_GENE;Acc:PGSC0003DMG400012966]	2287629	2293817	5
PGSC0003DMG400005738	1.6694	8.40094e-05	Alpha-dioxygenase 2 [Source:PGSC_GENE;Acc:PGSC0003DMG400005738]	58527210	58533807	3
PGSC0003DMG402012338	1.66854	0.000197083	UDP-n-acetylmuramoylalanyl-d-glutamate--2, 6-diaminopimelate ligase [Source:PGSC_GENE;Acc:PGSC0003DMG402012338]	54857248	54861885	8
PGSC0003DMG400020844	1.66818	0.00059689	Conserved gene of unknown function [Source:PGSC_GENE;Acc:PGSC0003DMG400020844]	3824192	3828008	6
PGSC0003DMG400015251	1.66702	0.000147038	Plastid RNA-binding protein [Source:PGSC_GENE;Acc:PGSC0003DMG400015251]	50602249	50614294	3
PGSC0003DMG400027520	1.66621	0.00246668	Periplasmic beta-glucosidase [Source:PGSC_GENE;Acc:PGSC0003DMG400027520]	74764148	74770470	1
PGSC0003DMG400004886	1.66576	0.000410303	Threonine synthase, chloroplastic [Source:PGSC_GENE;Acc:PGSC0003DMG400004886]	48594008	48597215	6
PGSC0003DMG400038651	1.66466	0.00015888	Ubiquitin-protein ligase [Source:PGSC_GENE;Acc:PGSC0003DMG400038651]	86298533	86301285	1
PGSC0003DMG400007375	1.66442	8.09263e-05	Chlorophyll a/b-binding protein PS II-Type I [Source:PGSC_GENE;Acc:PGSC0003DMG400007375]	40836499	40837631	8
PGSC0003DMG402030816	1.66309	0.000849226	Seryl-tRNA synthetase [Source:PGSC_GENE;Acc:PGSC0003DMG402030816]	64085453	64086269	4
PGSC0003DMG400014243	1.66227	0.000150796	S-adenosyl-L-methionine Mg-protoporphyrin IX methyltranserase [Source:PGSC_GENE;Acc:PGSC0003DMG400014243]	57796519	57798594	3
PGSC0003DMG400014264	1.66213	0.000603576	Conserved gene of unknown function [Source:PGSC_GENE;Acc:PGSC0003DMG400014264]	42113576	42116887	3
PGSC0003DMG400000578	1.66096	0.00011997	Serine-threonine protein kinase, plant-type [Source:PGSC_GENE;Acc:PGSC0003DMG400000578]	47245047	47247546	3
PGSC0003DMG400012761	1.65749	0.000313107	Ku P80 DNA helicase [Source:PGSC_GENE;Acc:PGSC0003DMG400012761]	70737961	70744453	1
PGSC0003DMG400023712	1.65728	0.000130583	C2 [Source:PGSC_GENE;Acc:PGSC0003DMG400023712]	57539858	57542161	10
PGSC0003DMG401023851	1.65611	0.000120016	EMB2394 (EMBRYO DEFECTIVE 2394) [Source:PGSC_GENE;Acc:PGSC0003DMG401023851]	60778696	60783006	12
PGSC0003DMG400022738	1.65501	0.0017451	TCP domain class transcription factor [Source:PGSC_GENE;Acc:PGSC0003DMG400022738]	53850018	53851726	8
PGSC0003DMG400003596	1.65462	0.0020504	AP-3 complex subunit sigma [Source:PGSC_GENE;Acc:PGSC0003DMG400003596]	40489349	40491690	2
PGSC0003DMG400026199	1.65439	0.000191499	Beta-amylase [Source:PGSC_GENE;Acc:PGSC0003DMG400026199]	47346058	47350374	7
PGSC0003DMG400028437	1.65415	0.0027788	Serine-threonine protein kinase, plant-type [Source:PGSC_GENE;Acc:PGSC0003DMG400028437]	31827626	31829250	2
PGSC0003DMG400014210	1.65375	9.30427e-05	DnaJ protein [Source:PGSC_GENE;Acc:PGSC0003DMG400014210]	57285089	57286521	3
PGSC0003DMG400026428	1.65356	0.00347918	Sucrose-phosphate synthase isoform B [Source:PGSC_GENE;Acc:PGSC0003DMG400026428]	59231173	59240160	9
PGSC0003DMG400028333	1.65349	0.00017255	Plastid division regulator MinE [Source:PGSC_GENE;Acc:PGSC0003DMG400028333]	211228	215102	5
PGSC0003DMG400033649	1.65194	0.000276571	Acyl-protein thioesterase [Source:PGSC_GENE;Acc:PGSC0003DMG400033649]	40510845	40514964	8
PGSC0003DMG400002581	1.65102	0.00792952	Succinic semialdehyde reductase isofom2 [Source:PGSC_GENE;Acc:PGSC0003DMG400002581]	60995902	61001399	3
PGSC0003DMG400030009	1.65055	9.37164e-05	Leucine-rich repeat protein [Source:PGSC_GENE;Acc:PGSC0003DMG400030009]	8195757	8201863	1
PGSC0003DMG400020195	1.65018	0.012963	Tetratricopeptide-like helical [Source:PGSC_GENE;Acc:PGSC0003DMG400020195]	48234799	48236300	2
PGSC0003DMG400031122	1.64958	0.00042586	Ubiquinone/menaquinone biosynthesis methyltransferase [Source:PGSC_GENE;Acc:PGSC0003DMG400031122]	67259521	67268311	1
PGSC0003DMG400016952	1.64731	0.000154523	Chaperone protein DNAj [Source:PGSC_GENE;Acc:PGSC0003DMG400016952]	54993568	54998763	12
PGSC0003DMG402003567	1.64682	9.45683e-05	Ferredoxin--NADP reductase, leaf-type isozyme, chloroplastic [Source:PGSC_GENE;Acc:PGSC0003DMG402003567]	39306410	39309779	2
PGSC0003DMG400012579	1.64534	0.000103225	Chaperone protein DNAj [Source:PGSC_GENE;Acc:PGSC0003DMG400012579]	82009228	82015543	1
PGSC0003DMG400005731	1.64419	0.000101256	Lipid transfer protein [Source:PGSC_GENE;Acc:PGSC0003DMG400005731]	58657834	58658595	3
PGSC0003DMG400025332	1.64366	0.000262547	Integral membrane HPP family protein [Source:PGSC_GENE;Acc:PGSC0003DMG400025332]	53109658	53114943	3
PGSC0003DMG400016959	1.64293	0.000114105	ATP synthase delta chain, chloroplastic [Source:PGSC_GENE;Acc:PGSC0003DMG400016959]	54981145	54982086	12
PGSC0003DMG400002626	1.63936	0.000107856	Photosystem I psaH protein [Source:PGSC_GENE;Acc:PGSC0003DMG400002626]	60027461	60029129	3
PGSC0003DMG400009706	1.63893	0.000336559	Purine transporter [Source:PGSC_GENE;Acc:PGSC0003DMG400009706]	30257450	30259860	2
PGSC0003DMG400016829	1.63884	0.000170892	Conserved gene of unknown function [Source:PGSC_GENE;Acc:PGSC0003DMG400016829]	48150566	48157055	10
PGSC0003DMG400008804	1.63883	0.000116582	Chlorophyll a/b binding protein [Source:PGSC_GENE;Acc:PGSC0003DMG400008804]	38002644	38006119	0
PGSC0003DMG400032570	1.63836	0.000140447	50S ribosomal protein L10, chloroplastic [Source:PGSC_GENE;Acc:PGSC0003DMG400032570]	5183715	5184721	4
PGSC0003DMG400026646	1.63719	0.000197797	Kinase [Source:PGSC_GENE;Acc:PGSC0003DMG400026646]	10357987	10360275	9
PGSC0003DMG400025581	1.63686	0.00522492	Binding protein [Source:PGSC_GENE;Acc:PGSC0003DMG400025581]	50448776	50450836	6
PGSC0003DMG400019836	1.63599	0.000706879	Pentatricopeptide repeat-containing protein [Source:PGSC_GENE;Acc:PGSC0003DMG400019836]	7667933	7673272	2
PGSC0003DMG400002526	1.63529	0.00022372	LysM type receptor kinase [Source:PGSC_GENE;Acc:PGSC0003DMG400002526]	60395321	60402303	3
PGSC0003DMG400005410	1.63415	0.000136296	NAD(P)H:quinone oxidoreductase [Source:PGSC_GENE;Acc:PGSC0003DMG400005410]	74148065	74149415	1
PGSC0003DMG400012405	1.63385	0.000157957	30S ribosomal protein S20 [Source:PGSC_GENE;Acc:PGSC0003DMG400012405]	52995364	52998770	7
PGSC0003DMG403011204	1.63279	0.00255608	Conserved gene of unknown function [Source:PGSC_GENE;Acc:PGSC0003DMG403011204]	1181787	1182461	7
PGSC0003DMG400001770	1.63082	0.000365337	Mitochondrial SBP40 [Source:PGSC_GENE;Acc:PGSC0003DMG400001770]	6399545	6401350	9
PGSC0003DMG400022172	1.62882	0.000171209	Ccaat-binding transcription factor subunit A [Source:PGSC_GENE;Acc:PGSC0003DMG400022172]	55488235	55489682	7
PGSC0003DMG400001573	1.62692	0.000196358	Serine acetyltransferase 2 [Source:PGSC_GENE;Acc:PGSC0003DMG400001573]	38670684	38677631	2
PGSC0003DMG400006975	1.62634	0.000135405	CLC-Nt2 protein [Source:PGSC_GENE;Acc:PGSC0003DMG400006975]	26743487	26748156	2
PGSC0003DMG400024156	1.62598	0.000258899	Conserved gene of unknown function [Source:PGSC_GENE;Acc:PGSC0003DMG400024156]	44062711	44067841	6
PGSC0003DMG402023631	1.62548	0.000126463	Phosphofructokinase family protein [Source:PGSC_GENE;Acc:PGSC0003DMG402023631]	8209595	8217861	4
PGSC0003DMG400023455	1.62415	0.000251979	Isocitrate lyase and phosphorylmutase [Source:PGSC_GENE;Acc:PGSC0003DMG400023455]	51750943	51758443	5
PGSC0003DMG400000312	1.62401	0.000169857	Conserved gene of unknown function [Source:PGSC_GENE;Acc:PGSC0003DMG400000312]	4496466	4501850	12
PGSC0003DMG400004737	1.62361	0.00279716	P-rich protein EIG-I30 [Source:PGSC_GENE;Acc:PGSC0003DMG400004737]	52807393	52808142	8
PGSC0003DMG402014138	1.62178	0.000915888	WD-repeat protein [Source:PGSC_GENE;Acc:PGSC0003DMG402014138]	57122159	57129453	3
PGSC0003DMG400014507	1.62175	0.00255608	BZIP protein [Source:PGSC_GENE;Acc:PGSC0003DMG400014507]	42856354	42864676	8
PGSC0003DMG400010585	1.61839	0.000973789	Sesquiterpene synthase [Source:PGSC_GENE;Acc:PGSC0003DMG400010585]	46639174	46640862	7
PGSC0003DMG400017541	1.6178	0.000526747	GPI-anchored wall transfer protein [Source:PGSC_GENE;Acc:PGSC0003DMG400017541]	49406606	49416529	8
PGSC0003DMG400017809	1.61541	0.00013873	Oxidoreductase [Source:PGSC_GENE;Acc:PGSC0003DMG400017809]	27939817	27945374	11
PGSC0003DMG400001123	1.61477	0.000154527	Protein translocase subunit secA [Source:PGSC_GENE;Acc:PGSC0003DMG400001123]	63428993	63447272	1
PGSC0003DMG400007532	1.61383	0.00997985	Bypass1 [Source:PGSC_GENE;Acc:PGSC0003DMG400007532]	48972186	48972671	9
PGSC0003DMG400003211	1.61348	0.000642264	Leucine Rich Repeat family protein [Source:PGSC_GENE;Acc:PGSC0003DMG400003211]	47638367	47645642	3
PGSC0003DMG400018990	1.61323	0.000368977	Alpha-L-fucosidase 2 [Source:PGSC_GENE;Acc:PGSC0003DMG400018990]	76618567	76621581	1
PGSC0003DMG400006047	1.61244	0.00054418	Replication factor C / DNA polymerase III gamma-tau subunit [Source:PGSC_GENE;Acc:PGSC0003DMG400006047]	8490715	8498200	11
PGSC0003DMG400020806	1.6118	0.00451322	Xyloglucan glycosyltransferase 6 [Source:PGSC_GENE;Acc:PGSC0003DMG400020806]	32077255	32077785	9
PGSC0003DMG400015483	1.61159	0.000532371	Anaphase-promoting complex [Source:PGSC_GENE;Acc:PGSC0003DMG400015483]	20948520	20952606	2
PGSC0003DMG400020063	1.60931	0.009406	S-adenosylmethionine-dependent methyltransferase [Source:PGSC_GENE;Acc:PGSC0003DMG400020063]	58857193	58862114	6
PGSC0003DMG400028229	1.6086	0.000963829	Calcium-dependent protein kinase CDPK12 [Source:PGSC_GENE;Acc:PGSC0003DMG400028229]	56231427	56236694	10
PGSC0003DMG400013693	1.60842	0.00646921	Pentatricopeptide repeat-containing protein [Source:PGSC_GENE;Acc:PGSC0003DMG400013693]	42928421	42931677	5
PGSC0003DMG400024301	1.60792	0.00383238	Eukaryotic translation initiation factor 2c [Source:PGSC_GENE;Acc:PGSC0003DMG400024301]	52318261	52322371	1
PGSC0003DMG400012566	1.60666	0.000483124	Protein phosphatase 2c [Source:PGSC_GENE;Acc:PGSC0003DMG400012566]	81776536	81782937	1
PGSC0003DMG400006858	1.60606	0.00021372	Subunit A of ferredoxin-thioredoxin-reductase [Source:PGSC_GENE;Acc:PGSC0003DMG400006858]	65449889	65450724	1
PGSC0003DMG400043045	1.6049	0.00352863	AtRLP45 (Receptor 45); protein binding [Source:PGSC_GENE;Acc:PGSC0003DMG400043045]	9610353	9612875	8
PGSC0003DMG400004477	1.60483	0.000569693	Lachrymatory-factor synthase [Source:PGSC_GENE;Acc:PGSC0003DMG400004477]	38258950	38259632	8
PGSC0003DMG400018263	1.60351	0.000194302	Serine/threonine-protein kinase PBS1 [Source:PGSC_GENE;Acc:PGSC0003DMG400018263]	79385216	79392204	1
PGSC0003DMG400009505	1.60203	0.000182664	Pentatricopeptide repeat-containing protein [Source:PGSC_GENE;Acc:PGSC0003DMG400009505]	49655638	49661214	3
PGSC0003DMG400015468	1.60203	0.00123612	Sugar transporter [Source:PGSC_GENE;Acc:PGSC0003DMG400015468]	21406935	21409065	2
PGSC0003DMG400001299	1.602	0.000189635	Ankyrin repeat domain protein [Source:PGSC_GENE;Acc:PGSC0003DMG400001299]	46622150	46623554	2
PGSC0003DMG401028313	1.60184	0.000399658	Pentatricopeptide repeat-containing protein, chloroplastic [Source:PGSC_GENE;Acc:PGSC0003DMG401028313]	644928	648054	5
PGSC0003DMG400020785	1.60052	0.000223286	Conserved gene of unknown function [Source:PGSC_GENE;Acc:PGSC0003DMG400020785]	32309801	32314317	8
PGSC0003DMG400008863	1.59632	0.000558156	Conserved gene of unknown function [Source:PGSC_GENE;Acc:PGSC0003DMG400008863]	2447563	2449874	9
PGSC0003DMG400021725	1.59607	0.00383238	Transcription factor [Source:PGSC_GENE;Acc:PGSC0003DMG400021725]	35649287	35651231	2
PGSC0003DMG400027021	1.59567	0.000189816	Chloroplast-specific ribosomal protein [Source:PGSC_GENE;Acc:PGSC0003DMG400027021]	53661629	53665412	6
PGSC0003DMG400023907	1.59512	0.00133387	Conserved gene of unknown function [Source:PGSC_GENE;Acc:PGSC0003DMG400023907]	7435642	7441463	9
PGSC0003DMG402014948	1.59473	0.000841762	Myosin heavy chain, clone [Source:PGSC_GENE;Acc:PGSC0003DMG402014948]	21195983	21202978	12
PGSC0003DMG402011882	1.59401	0.00101946	Phosphatidylserine decarboxylase [Source:PGSC_GENE;Acc:PGSC0003DMG402011882]	43945755	43954982	6
PGSC0003DMG400023912	1.59202	0.000211289	Ankyrin repeat-containing protein [Source:PGSC_GENE;Acc:PGSC0003DMG400023912]	7302103	7305075	9
PGSC0003DMG400015641	1.59148	0.000204906	Ribosomal protein L3 family protein [Source:Projected from Arabidopsis thaliana (AT2G43030) TAIR;Acc:AT2G43030]	28884215	28886674	6
PGSC0003DMG400025600	1.59126	0.00222217	Conserved gene of unknown function [Source:PGSC_GENE;Acc:PGSC0003DMG400025600]	37200576	37201418	2
PGSC0003DMG400019165	1.58953	0.00033861	PDR-type ABC transporter 2 [Source:PGSC_GENE;Acc:PGSC0003DMG400019165]	48918234	48921168	5
PGSC0003DMG400025664	1.58926	0.000182063	Uncharacterized aarF domain-containing protein kinase, chloroplastic [Source:PGSC_GENE;Acc:PGSC0003DMG400025664]	72143350	72149418	4
PGSC0003DMG400012631	1.58918	0.000157588	Microtubule-associated protein futsch [Source:PGSC_GENE;Acc:PGSC0003DMG400012631]	47369925	47373114	2
PGSC0003DMG400019627	1.58903	0.000399448	Disease resistance protein Gpa2 [Source:PGSC_GENE;Acc:PGSC0003DMG400019627]	40871863	40875854	11
PGSC0003DMG400018522	1.58824	0.000254164	Thylakoid lumenal 17.4 kDa protein, chloroplast [Source:PGSC_GENE;Acc:PGSC0003DMG400018522]	48097326	48100258	3
PGSC0003DMG400000995	1.58823	0.000372503	Phosphoribosylaminoimidazole carboxylase [Source:PGSC_GENE;Acc:PGSC0003DMG400000995]	6280503	6287175	11
PGSC0003DMG400043788	1.58815	0.00191359	Amino acid transporter [Source:PGSC_GENE;Acc:PGSC0003DMG400043788]	38387386	38388654	2
PGSC0003DMG401011586	1.58805	0.00695566	Coenzyme F420 hydrogenase family [Source:PGSC_GENE;Acc:PGSC0003DMG401011586]	57583264	57589716	9
PGSC0003DMG400035711	1.58589	0.000607084	Ferredoxin-1 [Source:PGSC_GENE;Acc:PGSC0003DMG400035711]	293621	294073	3
PGSC0003DMG400007037	1.58549	0.00182346	Phosphatidylinositol 3-and 4-kinase family protein [Source:PGSC_GENE;Acc:PGSC0003DMG400007037]	44939296	44942674	5
PGSC0003DMG400023970	1.58513	0.000779218	Ribonuclease [Source:PGSC_GENE;Acc:PGSC0003DMG400023970]	5431951	5440720	11
PGSC0003DMG400025055	1.58492	0.000942764	Hypoxanthine-guanine phosphoribosyltransferase [Source:PGSC_GENE;Acc:PGSC0003DMG400025055]	61452932	61456159	4
PGSC0003DMG400002231	1.58427	0.000642017	Peptidyl-tRNA hydrolase [Source:PGSC_GENE;Acc:PGSC0003DMG400002231]	38791674	38798500	8
PGSC0003DMG400031088	1.58414	0.000177108	Translation initiation factor IF-2 [Source:PGSC_GENE;Acc:PGSC0003DMG400031088]	51550257	51559367	7
PGSC0003DMG400020125	1.58222	0.000292354	Nucleolar GTP-binding protein [Source:PGSC_GENE;Acc:PGSC0003DMG400020125]	59101980	59109840	6
PGSC0003DMG400019852	1.58132	0.00100872	Translocon-associated protein, beta subunit [Source:PGSC_GENE;Acc:PGSC0003DMG400019852]	45495533	45499001	3
PGSC0003DMG400016361	1.581	0.00035894	Thioredoxin x [Source:PGSC_GENE;Acc:PGSC0003DMG400016361]	3938178	3941009	1
PGSC0003DMG400028658	1.58033	0.00067287	Conserved gene of unknown function [Source:PGSC_GENE;Acc:PGSC0003DMG400028658]	6905841	6910854	11
PGSC0003DMG400015652	1.57949	0.00209446	Conserved gene of unknown function [Source:PGSC_GENE;Acc:PGSC0003DMG400015652]	28968448	28974289	6
PGSC0003DMG400030418	1.57938	0.000996128	Ripening protein [Source:PGSC_GENE;Acc:PGSC0003DMG400030418]	56734658	56737790	6
PGSC0003DMG402012981	1.57849	0.000285787	Serine-threonine protein kinase, plant-type [Source:PGSC_GENE;Acc:PGSC0003DMG402012981]	4352151	4362118	9
PGSC0003DMG400029732	1.57848	0.000175379	Auxin repressed/dormancy associated protein [Source:PGSC_GENE;Acc:PGSC0003DMG400029732]	33667270	33668316	2
PGSC0003DMG401008204	1.57778	0.00740195	Nucleosome assembly protein [Source:PGSC_GENE;Acc:PGSC0003DMG401008204]	35474555	35476594	8
PGSC0003DMG400007424	1.57764	0.000486045	Amino acid transporter [Source:PGSC_GENE;Acc:PGSC0003DMG400007424]	3581626	3586016	11
PGSC0003DMG400007515	1.57759	0.000234871	Aminoalcoholphosphotransferase [Source:PGSC_GENE;Acc:PGSC0003DMG400007515]	1268547	1278244	5
PGSC0003DMG400002456	1.57614	0.00107007	Cysteine-rich extensin-2 [Source:PGSC_GENE;Acc:PGSC0003DMG400002456]	30789015	30791156	0
PGSC0003DMG400012755	1.57542	0.00140552	Pentatricopeptide repeat-containing protein [Source:PGSC_GENE;Acc:PGSC0003DMG400012755]	70817739	70824044	1
PGSC0003DMG400021144	1.57521	0.000184947	Photosystem I subunit III [Source:PGSC_GENE;Acc:PGSC0003DMG400021144]	28590936	28594985	2
PGSC0003DMG400017281	1.57467	0.000186671	CYP72A57 [Source:PGSC_GENE;Acc:PGSC0003DMG400017281]	50666477	50669792	7
PGSC0003DMG400007458	1.57399	0.000750658	RAV [Source:PGSC_GENE;Acc:PGSC0003DMG400007458]	744695	746149	4
PGSC0003DMG400003805	1.57016	0.000248641	Oxidoreductase [Source:PGSC_GENE;Acc:PGSC0003DMG400003805]	51176158	51182923	9
PGSC0003DMG400012167	1.57009	0.000615978	Multidrug resistance protein ABC transporter family [Source:PGSC_GENE;Acc:PGSC0003DMG400012167]	55531912	55539184	8
PGSC0003DMG400024037	1.56957	0.000618623	Aminotransferase ybdL [Source:PGSC_GENE;Acc:PGSC0003DMG400024037]	59408564	59415544	6
PGSC0003DMG400007894	1.56712	0.00155364	Conserved gene of unknown function [Source:PGSC_GENE;Acc:PGSC0003DMG400007894]	2129770	2134245	12
PGSC0003DMG400014213	1.56668	0.000469139	ATP binding protein [Source:PGSC_GENE;Acc:PGSC0003DMG400014213]	57323893	57325825	3
PGSC0003DMG400032785	1.56635	0.0132402	Conserved gene of unknown function [Source:PGSC_GENE;Acc:PGSC0003DMG400032785]	9967735	9972284	8
PGSC0003DMG401030493	1.56635	0.0132402	ATP-dependent helicase [Source:PGSC_GENE;Acc:PGSC0003DMG401030493]	4293665	4294010	5
PGSC0003DMG400014254	1.56386	0.000209595	Pitrilysin [Source:PGSC_GENE;Acc:PGSC0003DMG400014254]	57961401	57974337	3
PGSC0003DMG400000021	1.56261	0.000332243	Carbonyl reductase [Source:PGSC_GENE;Acc:PGSC0003DMG400000021]	71841960	71845603	1
PGSC0003DMG400009240	1.56185	0.00049803	CSN5 protein [Source:PGSC_GENE;Acc:PGSC0003DMG400009240]	8767784	8772267	11
PGSC0003DMG400021853	1.56053	0.000345902	Acyl-CoA oxidase ACX3 [Source:PGSC_GENE;Acc:PGSC0003DMG400021853]	3486427	3491413	10
PGSC0003DMG400000537	1.56001	0.000253159	Guanosine-3',5'-bis(Diphosphate) 3'-pyrophosphohydrolase [Source:PGSC_GENE;Acc:PGSC0003DMG400000537]	46968410	46979565	3
PGSC0003DMG400000618	1.55991	0.000220239	Conserved gene of unknown function [Source:PGSC_GENE;Acc:PGSC0003DMG400000618]	56468452	56470701	3
PGSC0003DMG400026172	1.55954	0.00150342	Pentatricopeptide repeat-containing protein [Source:PGSC_GENE;Acc:PGSC0003DMG400026172]	47259693	47262414	7
PGSC0003DMG400016442	1.55809	0.000820596	Aspartic proteinase [Source:PGSC_GENE;Acc:PGSC0003DMG400016442]	36582089	36587773	2
PGSC0003DMG400006708	1.5578	0.000271446	HSR203J protein [Source:PGSC_GENE;Acc:PGSC0003DMG400006708]	36645288	36646574	7
PGSC0003DMG400022595	1.5574	0.00247487	Pentatricopeptide repeat-containing protein, mitochondrial [Source:PGSC_GENE;Acc:PGSC0003DMG400022595]	6340497	6342375	5
PGSC0003DMG400031213	1.55614	0.000394613	Protein gar2 [Source:PGSC_GENE;Acc:PGSC0003DMG400031213]	17376965	17382524	6
PGSC0003DMG400022743	1.55468	0.000261498	Cytochrome P450 [Source:PGSC_GENE;Acc:PGSC0003DMG400022743]	54054249	54056429	8
PGSC0003DMG401025892	1.55301	0.00205089	Conserved gene of unknown function [Source:PGSC_GENE;Acc:PGSC0003DMG401025892]	84604437	84605674	1
PGSC0003DMG400016650	1.54989	0.00138848	Expansin [Source:PGSC_GENE;Acc:PGSC0003DMG400016650]	33813805	33815587	6
PGSC0003DMG400013232	1.54986	0.000511839	Serine/threonine-protein kinase PBS1 [Source:PGSC_GENE;Acc:PGSC0003DMG400013232]	61401679	61408022	9
PGSC0003DMG400020113	1.54955	0.000320281	YGGT family protein [Source:Projected from Arabidopsis thaliana (AT4G27990) TAIR;Acc:AT4G27990]	58119972	58123000	6
PGSC0003DMG400010296	1.54866	0.0031874	Patellin-4 [Source:PGSC_GENE;Acc:PGSC0003DMG400010296]	50128561	50130692	9
PGSC0003DMG400003608	1.5484	0.000357672	Cytochrome P450 [Source:PGSC_GENE;Acc:PGSC0003DMG400003608]	40174582	40178143	2
PGSC0003DMG400010999	1.54838	0.00384139	Eukaryotic translation initiation factor 3 subunit A [Source:PGSC_GENE;Acc:PGSC0003DMG400010999]	54462787	54469548	10
PGSC0003DMG400001904	1.54726	0.000273682	Non-specific lipid-transfer protein 1 [Source:PGSC_GENE;Acc:PGSC0003DMG400001904]	16527428	16528994	9
PGSC0003DMG400018502	1.54702	0.000473096	GTP-binding protein alpha subunit, gna [Source:PGSC_GENE;Acc:PGSC0003DMG400018502]	3960417	3968634	8
PGSC0003DMG400013389	1.54698	0.00025251	37kDa chloroplast inner envelope membrane polypeptide [Source:PGSC_GENE;Acc:PGSC0003DMG400013389]	310316	314042	3
PGSC0003DMG400021797	1.54675	0.000375003	Conserved gene of unknown function [Source:PGSC_GENE;Acc:PGSC0003DMG400021797]	32826904	32833426	3
PGSC0003DMG400027205	1.54582	0.000319011	Protein Pop3 [Source:PGSC_GENE;Acc:PGSC0003DMG400027205]	48582146	48585617	5
PGSC0003DMG400003537	1.54511	0.000476371	Beta-galactosidase [Source:PGSC_GENE;Acc:PGSC0003DMG400003537]	39963359	39970013	2
PGSC0003DMG400008864	1.5451	0.000332232	Conserved gene of unknown function [Source:PGSC_GENE;Acc:PGSC0003DMG400008864]	2451512	2456635	9
PGSC0003DMG402011505	1.54438	0.0132402	DECOY [Source:PGSC_GENE;Acc:PGSC0003DMG402011505]	4681663	4684657	4
PGSC0003DMG400016230	1.54433	0.00138848	Conserved gene of unknown function [Source:PGSC_GENE;Acc:PGSC0003DMG400016230]	2854523	2855335	11
PGSC0003DMG400037933	1.5437	0.00326841	N-hydroxycinnamoyl-CoA:tyramine N-hydroxycinnamoyl transferase THT1-3 [Source:PGSC_GENE;Acc:PGSC0003DMG400037933]	1811672	1812565	8
PGSC0003DMG402014796	1.54344	0.000395483	Plastid lipid-associated protein 3, chloroplast [Source:PGSC_GENE;Acc:PGSC0003DMG402014796]	49127429	49131551	8
PGSC0003DMG400004875	1.54186	0.00220281	DNA binding protein [Source:PGSC_GENE;Acc:PGSC0003DMG400004875]	48933807	48935778	6
PGSC0003DMG400007341	1.54099	0.000315874	Conserved gene of unknown function [Source:PGSC_GENE;Acc:PGSC0003DMG400007341]	38002670	38006557	11
PGSC0003DMG400015241	1.54021	0.000252893	AMP-activated protein kinase, gamma regulatory subunit [Source:PGSC_GENE;Acc:PGSC0003DMG400015241]	50925275	50929940	3
PGSC0003DMG400019508	1.54008	0.000248059	Chlorophyll a/b binding protein [Source:PGSC_GENE;Acc:PGSC0003DMG400019508]	55762891	55764115	3
PGSC0003DMG400037972	1.53982	0.000361966	6b-interacting protein 1 [Source:PGSC_GENE;Acc:PGSC0003DMG400037972]	61249033	61250154	3
PGSC0003DMG400007640	1.53823	0.000586062	Cytochrome P450 monooxygenase CYP736B [Source:PGSC_GENE;Acc:PGSC0003DMG400007640]	53350098	53351385	4
PGSC0003DMG400033689	1.53699	0.000258541	Conserved gene of unknown function [Source:PGSC_GENE;Acc:PGSC0003DMG400033689]	45275671	45279539	3
PGSC0003DMG400000612	1.53643	0.000648035	AP2 domain-containing protein AP29 [Source:PGSC_GENE;Acc:PGSC0003DMG400000612]	56390832	56394056	3
PGSC0003DMG400017532	1.5354	0.00055177	Ferredoxin-2 [Source:PGSC_GENE;Acc:PGSC0003DMG400017532]	49785694	49792409	8
PGSC0003DMG400030149	1.53495	0.0137103	Serine-threonine protein kinase, plant-type [Source:PGSC_GENE;Acc:PGSC0003DMG400030149]	9679191	9682110	8
PGSC0003DMG400002890	1.53464	0.000261674	Xenotropic and polytropic murine leukemia virus receptor ids-4 [Source:PGSC_GENE;Acc:PGSC0003DMG400002890]	2943690	2947071	12
PGSC0003DMG400030971	1.53441	0.00238186	Conserved gene of unknown function [Source:PGSC_GENE;Acc:PGSC0003DMG400030971]	86504365	86511987	1
PGSC0003DMG400030328	1.53429	0.00112099	StPCL1 protein [Source:PGSC_GENE;Acc:PGSC0003DMG400030328]	56777855	56780854	6
PGSC0003DMG400000727	1.53355	0.000606743	EMB2219 [Source:PGSC_GENE;Acc:PGSC0003DMG400000727]	85937523	85941074	1
PGSC0003DMG400035474	1.53259	0.00187041	Conserved gene of unknown function [Source:PGSC_GENE;Acc:PGSC0003DMG400035474]	3306708	3307670	1
PGSC0003DMG400006379	1.5321	0.000804844	Beta3-glucuronyltransferase [Source:PGSC_GENE;Acc:PGSC0003DMG400006379]	65802474	65810174	4
PGSC0003DMG400046940	1.53093	0.000841106	Conserved gene of unknown function [Source:PGSC_GENE;Acc:PGSC0003DMG400046940]	52553557	52555347	7
PGSC0003DMG400012243	1.53087	0.00143443	Conserved gene of unknown function [Source:PGSC_GENE;Acc:PGSC0003DMG400012243]	56550798	56555911	8
PGSC0003DMG400025222	1.5308	0.000292806	Integrin-linked protein kinase [Source:PGSC_GENE;Acc:PGSC0003DMG400025222]	7781181	7788798	8
PGSC0003DMG400005818	1.53056	0.00718394	GTP binding protein [Source:PGSC_GENE;Acc:PGSC0003DMG400005818]	4796340	4798095	8
PGSC0003DMG400016012	1.53025	0.00497182	ATP binding protein [Source:PGSC_GENE;Acc:PGSC0003DMG400016012]	23450972	23458446	0
PGSC0003DMG400025465	1.52951	0.000541797	RNA polymerase sigma factor rpoD [Source:PGSC_GENE;Acc:PGSC0003DMG400025465]	37420961	37426560	8
PGSC0003DMG400029897	1.52931	0.000310372	Aspartate aminotransferase [Source:PGSC_GENE;Acc:PGSC0003DMG400029897]	20578864	20584698	8
PGSC0003DMG400009215	1.52721	0.000801099	MTERF family protein [Source:PGSC_GENE;Acc:PGSC0003DMG400009215]	9020508	9022239	11
PGSC0003DMG400001616	1.52644	0.00108702	Ribosome-binding factor A [Source:PGSC_GENE;Acc:PGSC0003DMG400001616]	86914257	86919750	1
PGSC0003DMG402004978	1.52602	0.000393377	Glutathione peroxidase [Source:PGSC_GENE;Acc:PGSC0003DMG402004978]	53989476	53993626	12
PGSC0003DMG400032183	1.52358	0.000359016	Conserved gene of unknown function [Source:PGSC_GENE;Acc:PGSC0003DMG400032183]	1542712	1546146	1
PGSC0003DMG400003660	1.52332	0.00152705	Amine oxidase [Source:PGSC_GENE;Acc:PGSC0003DMG400003660]	39021900	39023600	2
PGSC0003DMG400013335	1.52293	0.000479049	Alternative oxidase [Source:PGSC_GENE;Acc:PGSC0003DMG400013335]	785527	790528	11
PGSC0003DMG402021084	1.5228	0.00678005	Conserved gene of unknown function [Source:PGSC_GENE;Acc:PGSC0003DMG402021084]	14748060	14751792	4
PGSC0003DMG402007635	1.5226	0.000692809	Ribonuclease z, chloroplast [Source:PGSC_GENE;Acc:PGSC0003DMG402007635]	37830122	37836478	8
PGSC0003DMG400020288	1.52241	0.000567655	Conserved gene of unknown function [Source:PGSC_GENE;Acc:PGSC0003DMG400020288]	36039734	36042018	9
PGSC0003DMG400004892	1.52219	0.0013441	Conserved gene of unknown function [Source:PGSC_GENE;Acc:PGSC0003DMG400004892]	48489163	48490565	6
PGSC0003DMG400010935	1.52201	0.000466251	Zinc finger protein VAR3, chloroplastic [Source:PGSC_GENE;Acc:PGSC0003DMG400010935]	35672578	35679234	1
PGSC0003DMG400019468	1.52189	0.00167163	RNA recognition motif-containing protein [Source:PGSC_GENE;Acc:PGSC0003DMG400019468]	5160069	5165210	11
PGSC0003DMG400019188	1.52145	0.000385201	Chloroplast fructose-1,6-bisphosphatase I [Source:PGSC_GENE;Acc:PGSC0003DMG400019188]	50655488	50657515	10
PGSC0003DMG400030550	1.52094	0.00101844	Conserved gene of unknown function [Source:PGSC_GENE;Acc:PGSC0003DMG400030550]	4025454	4033006	5
PGSC0003DMG402011001	1.52016	0.00057108	Structural constituent of ribosome [Source:PGSC_GENE;Acc:PGSC0003DMG402011001]	54444622	54451096	10
PGSC0003DMG400028224	1.5201	0.000433685	Carotenoid isomerase, chloroplastic [Source:PGSC_GENE;Acc:PGSC0003DMG400028224]	56306412	56312609	10
PGSC0003DMG400015270	1.51939	0.000713806	ATP-binding cassette transporter [Source:PGSC_GENE;Acc:PGSC0003DMG400015270]	50323170	50327354	3
PGSC0003DMG400004275	1.51783	0.00468342	Leucoanthocyanidin dioxygenase [Source:PGSC_GENE;Acc:PGSC0003DMG400004275]	61067502	61068832	12
PGSC0003DMG400026820	1.51776	0.000444622	Aminotransferase family protein [Source:PGSC_GENE;Acc:PGSC0003DMG400026820]	49553337	49561512	7
PGSC0003DMG400002720	1.51728	0.00122367	Delta14-sterol reductase [Source:PGSC_GENE;Acc:PGSC0003DMG400002720]	3919011	3927016	9
PGSC0003DMG401023562	1.51549	0.00104174	Ubiquitin thiolesterase [Source:PGSC_GENE;Acc:PGSC0003DMG401023562]	8681253	8688464	4
PGSC0003DMG400046448	1.51482	0.000530533	GTP1/OBG family member [Source:PGSC_GENE;Acc:PGSC0003DMG400046448]	56614773	56619495	4
PGSC0003DMG400046851	1.51459	0.000433482	Sigma factor sigb regulation protein rsbq [Source:PGSC_GENE;Acc:PGSC0003DMG400046851]	67047873	67048247	4
PGSC0003DMG400010855	1.5143	0.000895219	Protein phosphatase inhibitor 2 containing protein [Source:PGSC_GENE;Acc:PGSC0003DMG400010855]	7602321	7606975	1
PGSC0003DMG402012961	1.5131	0.000991278	Protein PNS1 [Source:PGSC_GENE;Acc:PGSC0003DMG402012961]	2154052	2162364	5
PGSC0003DMG400033650	1.51256	0.000728656	Sterol desaturase [Source:PGSC_GENE;Acc:PGSC0003DMG400033650]	40407650	40413597	8
PGSC0003DMG401000216	1.51177	0.000465348	Dead box ATP-dependent RNA helicase [Source:PGSC_GENE;Acc:PGSC0003DMG401000216]	73330966	73338418	1
PGSC0003DMG400015952	1.51114	0.000622631	Glucose-1-phosphate adenylyltransferase [Source:PGSC_GENE;Acc:PGSC0003DMG400015952]	21364990	21370714	7
PGSC0003DMG400011999	1.51079	0.00440994	ATP-binding cassette transporter [Source:PGSC_GENE;Acc:PGSC0003DMG400011999]	55502947	55512202	6
PGSC0003DMG400020320	1.50976	0.00138703	MYB transcription factor [Source:PGSC_GENE;Acc:PGSC0003DMG400020320]	426072	434181	9
PGSC0003DMG400015691	1.50944	0.000453417	Dehydroascorbate reductase [Source:PGSC_GENE;Acc:PGSC0003DMG400015691]	1676598	1682033	11
PGSC0003DMG400007267	1.50941	0.00867488	EMB2748 [Source:PGSC_GENE;Acc:PGSC0003DMG400007267]	50249868	50254547	4
PGSC0003DMG400012033	1.50941	0.00867488	Photosystem I P700 chlorophyll a apoprotein [Source:PGSC_GENE;Acc:PGSC0003DMG400012033]	15577017	15577346	8
PGSC0003DMG401007333	1.50857	0.00075767	PTAC14 [Source:PGSC_GENE;Acc:PGSC0003DMG401007333]	37597399	37606085	2
PGSC0003DMG400019276	1.50836	0.00128731	S-locus-specific glycoprotein S6 [Source:PGSC_GENE;Acc:PGSC0003DMG400019276]	53840179	53844269	7
PGSC0003DMG400018742	1.50821	0.0119321	UPF0497 membrane protein 13 [Source:PGSC_GENE;Acc:PGSC0003DMG400018742]	2618790	2620792	7
PGSC0003DMG400023574	1.50821	0.0119321	BRASSINOSTEROID INSENSITIVE 1-associated receptor kinase 1 [Source:PGSC_GENE;Acc:PGSC0003DMG400023574]	8284385	8290629	4
PGSC0003DMG400011091	1.50758	0.000375546	Glycosyltransferase [Source:PGSC_GENE;Acc:PGSC0003DMG400011091]	53991393	53997500	10
PGSC0003DMG400004081	1.50715	0.00060883	Agamous-like MADS-box protein AGL8 homolog [Source:PGSC_GENE;Acc:PGSC0003DMG400004081]	51191112	51198207	6
PGSC0003DMG400023040	1.50709	0.00172009	Conserved gene of unknown function [Source:PGSC_GENE;Acc:PGSC0003DMG400023040]	34942280	34945565	5
PGSC0003DMG400006955	1.50643	0.00555752	Conserved gene of unknown function [Source:PGSC_GENE;Acc:PGSC0003DMG400006955]	26439830	26445057	2
PGSC0003DMG400009728	1.50643	0.00555752	Nudix hydrolase 17, mitochondrial [Source:PGSC_GENE;Acc:PGSC0003DMG400009728]	831469	833331	1
PGSC0003DMG400026452	1.50534	0.000521841	Cell division protein FtsH [Source:PGSC_GENE;Acc:PGSC0003DMG400026452]	50796168	50805526	12
PGSC0003DMG400009482	1.50524	0.000734593	Transporter [Source:PGSC_GENE;Acc:PGSC0003DMG400009482]	62630354	62635755	4
PGSC0003DMG400014012	1.50302	0.00587031	Flavonoid 3-hydroxylase [Source:PGSC_GENE;Acc:PGSC0003DMG400014012]	52044699	52046391	12
PGSC0003DMG400009960	1.50276	0.00111865	Ubiquitin-protein ligase [Source:PGSC_GENE;Acc:PGSC0003DMG400009960]	71278254	71283394	4
PGSC0003DMG400003527	1.50098	0.000526996	Disease resistance protein RGA2 [Source:PGSC_GENE;Acc:PGSC0003DMG400003527]	40130775	40134544	2
PGSC0003DMG400011132	1.50091	0.000366628	NADP-dependent glyceraldehyde-3-phosphate dehydrogenase [Source:PGSC_GENE;Acc:PGSC0003DMG400011132]	583375	589095	7
PGSC0003DMG400032777	1.50033	0.000553358	L-ascorbate peroxidase 1, cytosolic [Source:PGSC_GENE;Acc:PGSC0003DMG400032777]	16238868	16246041	8
PGSC0003DMG400014712	1.49819	0.00232877	FLU (FLUORESCENT IN BLUE LIGHT); binding [Source:PGSC_GENE;Acc:PGSC0003DMG400014712]	1887067	1887700	6
PGSC0003DMG400003499	1.49753	0.00760196	30S ribosomal protein S3, chloroplastic [Source:PGSC_GENE;Acc:PGSC0003DMG400003499]	51056786	51057342	1
PGSC0003DMG400021993	1.49738	0.00162023	BRASSINOSTEROID INSENSITIVE 1-associated receptor kinase 1 [Source:PGSC_GENE;Acc:PGSC0003DMG400021993]	752803	754338	6
PGSC0003DMG400016484	1.49642	0.000486805	Non-intrinsic ABC protein [Source:PGSC_GENE;Acc:PGSC0003DMG400016484]	36239400	36242791	2
PGSC0003DMG401014805	1.49473	0.00221421	3-beta hydroxysteroid dehydrogenase/isomerase family protein [Source:PGSC_GENE;Acc:PGSC0003DMG401014805]	49088784	49095230	8
PGSC0003DMG400002179	1.49468	0.00265766	Glutathione S-transferase [Source:PGSC_GENE;Acc:PGSC0003DMG400002179]	1044352	1045516	9
PGSC0003DMG402028717	1.49093	0.00112528	Conserved gene of unknown function [Source:PGSC_GENE;Acc:PGSC0003DMG402028717]	47311997	47312491	4
PGSC0003DMG400000413	1.49069	0.00084372	Conserved gene of unknown function [Source:PGSC_GENE;Acc:PGSC0003DMG400000413]	39110203	39120053	11
PGSC0003DMG400016883	1.48956	0.0004633	Ribosomal protein S9 [Source:PGSC_GENE;Acc:PGSC0003DMG400016883]	69117876	69120681	4
PGSC0003DMG400000302	1.489	0.000449497	Lactoylglutathione lyase / glyoxalase I, putative [Source:PGSC_GENE;Acc:PGSC0003DMG400000302]	4294533	4299258	12
PGSC0003DMG400025499	1.48569	0.000488345	Glutamate receptor 3 plant [Source:PGSC_GENE;Acc:PGSC0003DMG400025499]	47049000	47054125	7
PGSC0003DMG402007298	1.48458	0.000493984	Pentatricopeptide repeat-containing protein [Source:PGSC_GENE;Acc:PGSC0003DMG402007298]	257068	261294	6
PGSC0003DMG400017183	1.48287	0.000860633	Desacetoxyvindoline 4-hydroxylase [Source:PGSC_GENE;Acc:PGSC0003DMG400017183]	56095869	56097520	9
PGSC0003DMG400017662	1.4815	0.00254626	Conserved gene of unknown function [Source:PGSC_GENE;Acc:PGSC0003DMG400017662]	43838084	43844913	9
PGSC0003DMG400016159	1.48066	0.00140592	Conserved gene of unknown function [Source:PGSC_GENE;Acc:PGSC0003DMG400016159]	2794305	2800483	11
PGSC0003DMG401007628	1.47658	0.000629557	Polyribonucleotide nucleotidyltransferase [Source:PGSC_GENE;Acc:PGSC0003DMG401007628]	37671294	37677812	8
PGSC0003DMG400033336	1.47606	0.00571223	Conserved gene of unknown function [Source:PGSC_GENE;Acc:PGSC0003DMG400033336]	37784548	37787704	11
PGSC0003DMG400007805	1.47388	0.000479723	Triacylglycerol lipase [Source:PGSC_GENE;Acc:PGSC0003DMG400007805]	1484255	1486182	12
PGSC0003DMG400013697	1.47386	0.00818219	Pentatricopeptide repeat-containing protein [Source:PGSC_GENE;Acc:PGSC0003DMG400013697]	43221673	43231198	5
PGSC0003DMG400004808	1.47366	0.000754517	Mitochondrial small heat shock protein [Source:PGSC_GENE;Acc:PGSC0003DMG400004808]	52375001	52376265	8
PGSC0003DMG400014075	1.47339	0.00352505	DNA-directed RNA polymerase subunit alpha [Source:UniProtKB/TrEMBL;Acc:G1CCC5]	3289301	3291579	12
PGSC0003DMG400024713	1.47296	0.000494595	Conserved gene of unknown function [Source:PGSC_GENE;Acc:PGSC0003DMG400024713]	77446457	77455386	1
PGSC0003DMG400005351	1.47265	0.000767747	MLO1 [Source:PGSC_GENE;Acc:PGSC0003DMG400005351]	30814211	30816287	4
PGSC0003DMG400012609	1.47184	0.00254996	TRNA-pseudouridine synthase [Source:PGSC_GENE;Acc:PGSC0003DMG400012609]	47503146	47509299	2
PGSC0003DMG400004093	1.47098	0.00109788	Pentatricopeptide repeat-containing protein [Source:PGSC_GENE;Acc:PGSC0003DMG400004093]	10653367	10656366	7
PGSC0003DMG400022700	1.4705	0.00101264	Forkhead-associated domain-containing protein [Source:PGSC_GENE;Acc:PGSC0003DMG400022700]	5520592	5523890	1
PGSC0003DMG400017627	1.47003	0.00456645	Single-stranded DNA-binding protein WHY1, chloroplastic [Source:UniProtKB/Swiss-Prot;Acc:Q9LL85]	5903924	5907317	5
PGSC0003DMG400006923	1.46982	0.01391	Leucine-rich repeat protein [Source:PGSC_GENE;Acc:PGSC0003DMG400006923]	26728850	26734020	2
PGSC0003DMG400025149	1.46818	0.000956581	Conserved gene of unknown function [Source:PGSC_GENE;Acc:PGSC0003DMG400025149]	25477991	25487584	2
PGSC0003DMG400010083	1.46781	0.00161444	Stress regulated protein [Source:PGSC_GENE;Acc:PGSC0003DMG400010083]	44697173	44700912	2
PGSC0003DMG400004015	1.46759	0.00142557	Conserved gene of unknown function [Source:PGSC_GENE;Acc:PGSC0003DMG400004015]	43709180	43711583	2
PGSC0003DMG400003039	1.46734	0.000749541	Increased size exclusion limit 1a [Source:PGSC_GENE;Acc:PGSC0003DMG400003039]	54248581	54252588	8
PGSC0003DMG400003704	1.46629	0.000555071	ATP-dependent peptidase [Source:PGSC_GENE;Acc:PGSC0003DMG400003704]	70256279	70257500	4
PGSC0003DMG400017224	1.46533	0.00144966	Conserved gene of unknown function [Source:PGSC_GENE;Acc:PGSC0003DMG400017224]	56408085	56412787	9
PGSC0003DMG400021318	1.4651	0.0109014	Conserved gene of unknown function [Source:PGSC_GENE;Acc:PGSC0003DMG400021318]	3164569	3168572	1
PGSC0003DMG400002584	1.46488	0.00151347	RNA binding protein [Source:PGSC_GENE;Acc:PGSC0003DMG400002584]	60944550	60954212	3
PGSC0003DMG401024041	1.46421	0.00258317	Ribonucleoprotein [Source:PGSC_GENE;Acc:PGSC0003DMG401024041]	59250255	59256905	6
PGSC0003DMG400030789	1.46303	0.00557086	Kinase family protein [Source:PGSC_GENE;Acc:PGSC0003DMG400030789]	40815658	40819688	6
PGSC0003DMG404009662	1.46281	0.00114518	Peroxisomal membrane ABC transporter family, PMP family [Source:PGSC_GENE;Acc:PGSC0003DMG404009662]	11081804	11083427	12
PGSC0003DMG400013810	1.46265	0.000650755	Nodulin MtN3 family protein [Source:PGSC_GENE;Acc:PGSC0003DMG400013810]	43594117	43599081	6
PGSC0003DMG400014438	1.46154	0.00886945	Conserved gene of unknown function [Source:PGSC_GENE;Acc:PGSC0003DMG400014438]	49492135	49496589	12
PGSC0003DMG400013362	1.46104	0.000638201	67kD chloroplastic RNA-binding protein, P67.1 [Source:PGSC_GENE;Acc:PGSC0003DMG400013362]	281943	284362	11
PGSC0003DMG401007600	1.45654	0.00807812	Pentatricopeptide repeat-containing protein [Source:PGSC_GENE;Acc:PGSC0003DMG401007600]	5708356	5713084	11
PGSC0003DMG401028895	1.45561	0.000695429	Conserved gene of unknown function [Source:PGSC_GENE;Acc:PGSC0003DMG401028895]	37940475	37947270	6
PGSC0003DMG400005550	1.45545	0.000852993	Cytochrome c biogenesis protein family [Source:PGSC_GENE;Acc:PGSC0003DMG400005550]	43884542	43888701	10
PGSC0003DMG400021727	1.45434	0.0005263	Photosystem II oxygen-evolving complex protein 3 [Source:PGSC_GENE;Acc:PGSC0003DMG400021727]	35663248	35665054	2
PGSC0003DMG400000046	1.45418	0.00308212	GPAT [Source:PGSC_GENE;Acc:PGSC0003DMG400000046]	72271885	72275263	1
PGSC0003DMG400016231	1.45415	0.000620043	Membrane-associated 30 kDa protein, chloroplastic [Source:PGSC_GENE;Acc:PGSC0003DMG400016231]	2855844	2863553	11
PGSC0003DMG402015686	1.45382	0.000758403	NTA15 protein [Source:PGSC_GENE;Acc:PGSC0003DMG402015686]	1741455	1748346	11
PGSC0003DMG400008882	1.4528	0.000770067	Calmodulin binding protein [Source:PGSC_GENE;Acc:PGSC0003DMG400008882]	2800029	2804470	9
PGSC0003DMG400027363	1.45171	0.000755915	Histone H2B [Source:PGSC_GENE;Acc:PGSC0003DMG400027363]	4227438	4228104	11
PGSC0003DMG400023397	1.45163	0.00261369	Conserved gene of unknown function [Source:PGSC_GENE;Acc:PGSC0003DMG400023397]	50896964	50898727	5
PGSC0003DMG400009339	1.45128	0.00237705	Hydroxyproline-rich glycoprotein family protein [Source:PGSC_GENE;Acc:PGSC0003DMG400009339]	65070957	65076946	4
PGSC0003DMG400003934	1.45123	0.00100925	Immature colon carcinoma transcript [Source:PGSC_GENE;Acc:PGSC0003DMG400003934]	53178143	53181985	8
PGSC0003DMG401031172	1.44954	0.000581442	PRA1 family protein F3 [Source:PGSC_GENE;Acc:PGSC0003DMG401031172]	68957377	68958419	1
PGSC0003DMG400013353	1.44837	0.000870151	Na+/myo-inositol symporter [Source:PGSC_GENE;Acc:PGSC0003DMG400013353]	428380	432261	11
PGSC0003DMG403017663	1.44826	0.0125289	30S ribosomal protein S2, chloroplastic [Source:PGSC_GENE;Acc:PGSC0003DMG403017663]	43798774	43800686	9
PGSC0003DMG400009024	1.44802	0.00191063	Carbohydrate kinase family [Source:PGSC_GENE;Acc:PGSC0003DMG400009024]	62010497	62018230	1
PGSC0003DMG400023376	1.44802	0.00191063	Galactose-binding like domain containing protein [Source:PGSC_GENE;Acc:PGSC0003DMG400023376]	51157072	51162573	5
PGSC0003DMG400024898	1.44743	0.000789186	Nitrogen fixation protein nifU [Source:PGSC_GENE;Acc:PGSC0003DMG400024898]	80423654	80428104	1
PGSC0003DMG402000515	1.44618	0.000678289	Kinase [Source:PGSC_GENE;Acc:PGSC0003DMG402000515]	47239539	47243877	2
PGSC0003DMG400006635	1.44601	0.000710251	Conserved gene of unknown function [Source:PGSC_GENE;Acc:PGSC0003DMG400006635]	4478946	4483486	2
PGSC0003DMG400000204	1.44541	0.00063323	Thylakoid membrane phosphoprotein 14 kDa, chloroplast [Source:PGSC_GENE;Acc:PGSC0003DMG400000204]	73015925	73019833	1
PGSC0003DMG401028727	1.44525	0.00143433	Conserved gene of unknown function [Source:PGSC_GENE;Acc:PGSC0003DMG401028727]	6367641	6374739	7
PGSC0003DMG400004985	1.44437	0.000960743	Atpob1 [Source:PGSC_GENE;Acc:PGSC0003DMG400004985]	53796934	53801713	12
PGSC0003DMG400000857	1.44368	0.00191063	Hypersensitive-induced response protein [Source:PGSC_GENE;Acc:PGSC0003DMG400000857]	13654298	13659893	1
PGSC0003DMG400010231	1.44251	0.00468092	Conserved gene of unknown function [Source:PGSC_GENE;Acc:PGSC0003DMG400010231]	32040629	32044685	2
PGSC0003DMG400024972	1.44178	0.000648356	Conserved gene of unknown function [Source:PGSC_GENE;Acc:PGSC0003DMG400024972]	43109824	43113421	2
PGSC0003DMG400002835	1.44178	0.00146404	Homeobox protein [Source:PGSC_GENE;Acc:PGSC0003DMG400002835]	404797	407308	4
PGSC0003DMG401009415	1.44096	0.00100964	Lectin kinase [Source:PGSC_GENE;Acc:PGSC0003DMG401009415]	27046801	27053562	2
PGSC0003DMG400003932	1.44048	0.00311547	CPD photolyase [Source:PGSC_GENE;Acc:PGSC0003DMG400003932]	53218751	53222647	8
PGSC0003DMG400018546	1.43965	0.000876198	PDE225/PTAC7 [Source:PGSC_GENE;Acc:PGSC0003DMG400018546]	48134937	48138930	3
PGSC0003DMG400014681	1.43897	0.000749857	Pantothenate kinase [Source:PGSC_GENE;Acc:PGSC0003DMG400014681]	88420646	88435054	1
PGSC0003DMG400011185	1.43864	0.00163827	Low-molecular-weight cysteine-rich protein LCR78 [Source:PGSC_GENE;Acc:PGSC0003DMG400011185]	848532	852857	7
PGSC0003DMG400025077	1.43849	0.00089782	S1 RNA-binding domain-containing protein [Source:PGSC_GENE;Acc:PGSC0003DMG400025077]	61420993	61427977	4
PGSC0003DMG400001570	1.4383	0.000606798	Catalase isozyme 2 [Source:PGSC_GENE;Acc:PGSC0003DMG400001570]	38567863	38572211	2
PGSC0003DMG400001776	1.43732	0.000961868	Zinc finger family protein [Source:PGSC_GENE;Acc:PGSC0003DMG400001776]	6057067	6063471	9
PGSC0003DMG400021664	1.43704	0.000868865	Peroxisomal membrane protein [Source:PGSC_GENE;Acc:PGSC0003DMG400021664]	4038459	4043138	10
PGSC0003DMG400000159	1.43582	0.00097573	DNA binding protein [Source:PGSC_GENE;Acc:PGSC0003DMG400000159]	71992387	72001333	1
PGSC0003DMG400016219	1.43552	0.00126259	GTP cyclohydrolase II [Source:PGSC_GENE;Acc:PGSC0003DMG400016219]	2580426	2588358	11
PGSC0003DMG400009005	1.43533	0.000690015	Triacylglycerol lipase [Source:PGSC_GENE;Acc:PGSC0003DMG400009005]	62451682	62455527	1
PGSC0003DMG400013288	1.43453	0.00281557	Pentatricopeptide repeat-containing protein [Source:PGSC_GENE;Acc:PGSC0003DMG400013288]	397822	403845	11
PGSC0003DMG400020204	1.43405	0.00441758	Hydrolase, acting on ester bonds [Source:PGSC_GENE;Acc:PGSC0003DMG400020204]	48113922	48116176	2
PGSC0003DMG400023462	1.43259	0.00145101	Ubiquitin [Source:PGSC_GENE;Acc:PGSC0003DMG400023462]	51584853	51592176	5
PGSC0003DMG400031255	1.43185	0.0100741	Isopenicillin N epimerase [Source:PGSC_GENE;Acc:PGSC0003DMG400031255]	4905822	4907489	5
PGSC0003DMG400020127	1.43165	0.0011641	Chalcone isomerase [Source:PGSC_GENE;Acc:PGSC0003DMG400020127]	59089122	59097623	6
PGSC0003DMG400016504	1.42961	0.000679873	PSI-H [Source:PGSC_GENE;Acc:PGSC0003DMG400016504]	49305822	49307605	6
PGSC0003DMG400023414	1.42943	0.000682305	LEM3 (Ligand-effect modulator 3) family protein [Source:PGSC_GENE;Acc:PGSC0003DMG400023414]	50526432	50534174	5
PGSC0003DMG400027119	1.42921	0.000816667	Ferritin [Source:PGSC_GENE;Acc:PGSC0003DMG400027119]	47747602	47751071	5
PGSC0003DMG400012438	1.42901	0.00283884	Conserved gene of unknown function [Source:PGSC_GENE;Acc:PGSC0003DMG400012438]	52921506	52923892	7
PGSC0003DMG401000943	1.42898	0.00084563	Conserved gene of unknown function [Source:PGSC_GENE;Acc:PGSC0003DMG401000943]	46656836	46668316	9
PGSC0003DMG400022967	1.42877	0.00126794	GTP-binding protein era [Source:PGSC_GENE;Acc:PGSC0003DMG400022967]	32694788	32700753	2
PGSC0003DMG400013475	1.42847	0.00331658	Sentrin/sumo-specific protease, senp8 [Source:PGSC_GENE;Acc:PGSC0003DMG400013475]	8663454	8668307	5
PGSC0003DMG400001802	1.42835	0.00111363	Phosphoribosylaminoimidazole-succinocarboxamide synthase [Source:PGSC_GENE;Acc:PGSC0003DMG400001802]	67536139	67543044	1
PGSC0003DMG400012947	1.42687	0.00115083	Cytochrome P450 monooxygenase CYP736B [Source:PGSC_GENE;Acc:PGSC0003DMG400012947]	53669171	53672463	4
PGSC0003DMG400002302	1.42587	0.00482995	Aminoadipic semialdehyde synthase [Source:PGSC_GENE;Acc:PGSC0003DMG400002302]	10521817	10523444	7
PGSC0003DMG402007600	1.42537	0.00173057	A membrane-associated salt-inducible protein [Source:PGSC_GENE;Acc:PGSC0003DMG402007600]	5713403	5717893	11
PGSC0003DMG400002756	1.42373	0.000736993	Beta-fructofuranosidase [Source:PGSC_GENE;Acc:PGSC0003DMG400002756]	78430066	78436114	1
PGSC0003DMG402021263	1.42328	0.00103955	Uroporphyrinogen decarboxylase [Source:PGSC_GENE;Acc:PGSC0003DMG402021263]	2381146	2385914	10
PGSC0003DMG400006175	1.42326	0.00070225	Ascorbate peroxidase [Source:PGSC_GENE;Acc:PGSC0003DMG400006175]	87445881	87451796	1
PGSC0003DMG400016006	1.42266	0.000922327	Pti4 [Source:PGSC_GENE;Acc:PGSC0003DMG400016006]	47324479	47325451	5
PGSC0003DMG400011207	1.42266	0.00143753	Pentatricopeptide repeat-containing protein [Source:PGSC_GENE;Acc:PGSC0003DMG400011207]	1268826	1273619	7
PGSC0003DMG400009146	1.42244	0.000981948	Chaperone protein dnaJ [Source:PGSC_GENE;Acc:PGSC0003DMG400009146]	61632823	61635529	3
PGSC0003DMG400037587	1.42209	0.00850499	SRG1 [Source:PGSC_GENE;Acc:PGSC0003DMG400037587]	69143165	69147315	1
PGSC0003DMG400033640	1.42181	0.00123924	Conserved gene of unknown function [Source:PGSC_GENE;Acc:PGSC0003DMG400033640]	51851029	51854269	12
PGSC0003DMG400020752	1.42067	0.00792524	Dicer-1 [Source:PGSC_GENE;Acc:PGSC0003DMG400020752]	32806446	32810021	5
PGSC0003DMG400025067	1.41897	0.00176145	Short-chain dehydrogenase/reductase [Source:PGSC_GENE;Acc:PGSC0003DMG400025067]	61126074	61132078	4
PGSC0003DMG400012171	1.41896	0.00224746	UPF0016 protein 1, chloroplastic [Source:PGSC_GENE;Acc:PGSC0003DMG400012171]	55441755	55447902	8
PGSC0003DMG401013333	1.41824	0.000747286	UTP--glucose-1-phosphate uridylyltransferase [Source:PGSC_GENE;Acc:PGSC0003DMG401013333]	808268	814810	11
PGSC0003DMG400020220	1.41823	0.00109547	Conserved gene of unknown function [Source:PGSC_GENE;Acc:PGSC0003DMG400020220]	47828887	47832360	2
PGSC0003DMG400010318	1.41703	0.00262383	ATP binding protein [Source:PGSC_GENE;Acc:PGSC0003DMG400010318]	50100056	50103872	9
PGSC0003DMG400004734	1.41682	0.000891287	Conserved gene of unknown function [Source:PGSC_GENE;Acc:PGSC0003DMG400004734]	52830448	52835420	8
PGSC0003DMG401004821	1.41647	0.00579223	Formyltetrahydrofolate deformylase [Source:PGSC_GENE;Acc:PGSC0003DMG401004821]	52139597	52143901	8
PGSC0003DMG401023904	1.41622	0.00172492	Serine/threonine-protein kinase AFC1 [Source:PGSC_GENE;Acc:PGSC0003DMG401023904]	7493061	7503273	9
PGSC0003DMG400026833	1.41593	0.00212534	S-adenosylmethionine transporter [Source:PGSC_GENE;Acc:PGSC0003DMG400026833]	55207123	55214696	4
PGSC0003DMG400001718	1.41524	0.000933954	ATP binding protein [Source:PGSC_GENE;Acc:PGSC0003DMG400001718]	68436394	68440496	1
PGSC0003DMG400006127	1.41484	0.00120568	Membrin 11 [Source:PGSC_GENE;Acc:PGSC0003DMG400006127]	44269969	44273710	7
PGSC0003DMG400014840	1.41398	0.0143995	Chromatin remodeling complex subunit [Source:PGSC_GENE;Acc:PGSC0003DMG400014840]	18235477	18239284	8
PGSC0003DMG400018255	1.41295	0.00242847	Conserved gene of unknown function [Source:PGSC_GENE;Acc:PGSC0003DMG400018255]	79503630	79504871	1
PGSC0003DMG400022078	1.41215	0.00710762	DNA damage-binding protein [Source:PGSC_GENE;Acc:PGSC0003DMG400022078]	39674919	39684418	9
PGSC0003DMG400003799	1.41162	0.00077918	Conserved gene of unknown function [Source:PGSC_GENE;Acc:PGSC0003DMG400003799]	51050135	51056843	9
PGSC0003DMG401011400	1.41151	0.000970096	Beta-glucosidase [Source:PGSC_GENE;Acc:PGSC0003DMG401011400]	52606488	52611777	9
PGSC0003DMG400008132	1.41133	0.000972144	L-galactono-1,4-lactone dehydrogenase protein [Source:PGSC_GENE;Acc:PGSC0003DMG400008132]	58305327	58313142	10
PGSC0003DMG400023708	1.41102	0.00110845	Actin-58 [Source:PGSC_GENE;Acc:PGSC0003DMG400023708]	57478618	57482319	10
PGSC0003DMG400017341	1.40938	0.00137417	Glycosyltransferase QUASIMODO1 [Source:PGSC_GENE;Acc:PGSC0003DMG400017341]	51038422	51045598	7
PGSC0003DMG400004027	1.40892	0.00138835	CBS domain containing protein [Source:PGSC_GENE;Acc:PGSC0003DMG400004027]	43459745	43466040	2
PGSC0003DMG400006105	1.40875	0.00544034	Pentatricopeptide repeat-containing protein [Source:PGSC_GENE;Acc:PGSC0003DMG400006105]	55149436	55152738	9
PGSC0003DMG400024153	1.40852	0.00883851	Conserved gene of unknown function [Source:PGSC_GENE;Acc:PGSC0003DMG400024153]	44162178	44168968	6
PGSC0003DMG400003073	1.40846	0.00122772	16S rRNA processing protein RimM family [Source:PGSC_GENE;Acc:PGSC0003DMG400003073]	30501190	30511178	2
PGSC0003DMG400000675	1.40519	0.0024536	Dicer-1 [Source:PGSC_GENE;Acc:PGSC0003DMG400000675]	44873925	44879232	7
PGSC0003DMG400027689	1.40466	0.0013438	Protein kinase APK1B, chloroplast [Source:PGSC_GENE;Acc:PGSC0003DMG400027689]	48420170	48423831	10
PGSC0003DMG400025962	1.40439	0.0015481	Oxidoreductase [Source:PGSC_GENE;Acc:PGSC0003DMG400025962]	70448639	70453597	1
PGSC0003DMG400027232	1.40345	0.00289189	Pentatricopeptide repeat-containing protein [Source:PGSC_GENE;Acc:PGSC0003DMG400027232]	9714569	9719421	4
PGSC0003DMG400003574	1.4033	0.00384812	Ccaat-binding transcription factor [Source:PGSC_GENE;Acc:PGSC0003DMG400003574]	39242423	39248333	2
PGSC0003DMG400005788	1.40228	0.00320616	Conserved gene of unknown function [Source:PGSC_GENE;Acc:PGSC0003DMG400005788]	5061664	5064186	8
PGSC0003DMG400017793	1.40153	0.012998	Pentatricopeptide repeat-containing protein [Source:PGSC_GENE;Acc:PGSC0003DMG400017793]	5509248	5512550	2
PGSC0003DMG400022246	1.40122	0.00097608	Polyubiquitin [Source:PGSC_GENE;Acc:PGSC0003DMG400022246]	56206207	56211934	7
PGSC0003DMG401002511	1.40088	0.00105888	RWD domain-containing protein [Source:PGSC_GENE;Acc:PGSC0003DMG401002511]	60583470	60588439	3
PGSC0003DMG400022782	1.39929	0.00091126	Aspartokinase [Source:PGSC_GENE;Acc:PGSC0003DMG400022782]	465649	475295	1
PGSC0003DMG400010619	1.3983	0.00219073	XPA-binding protein [Source:PGSC_GENE;Acc:PGSC0003DMG400010619]	66923583	66930628	4
PGSC0003DMG400014513	1.39736	0.00106804	Pentatricopeptide repeat-containing protein [Source:PGSC_GENE;Acc:PGSC0003DMG400014513]	43120413	43126209	8
PGSC0003DMG400008326	1.39697	0.00103739	Gene of unknown function [Source:PGSC_GENE;Acc:PGSC0003DMG400008326]	37122064	37122725	3
PGSC0003DMG400023115	1.39697	0.000933117	Cyclase family protein [Source:PGSC_GENE;Acc:PGSC0003DMG400023115]	41411825	41414006	10
PGSC0003DMG400026305	1.39671	0.00135039	Conserved gene of unknown function [Source:PGSC_GENE;Acc:PGSC0003DMG400026305]	1964864	1974526	8
PGSC0003DMG400014597	1.39611	0.00774296	Mitochondrial dicarboxylate carrier protein [Source:PGSC_GENE;Acc:PGSC0003DMG400014597]	46063213	46064522	5
PGSC0003DMG400021405	1.3959	0.00373787	60S ribosomal protein L23a [Source:PGSC_GENE;Acc:PGSC0003DMG400021405]	42533182	42537806	2
PGSC0003DMG400009712	1.39589	0.00088745	Hydrolase, acting on ester bonds [Source:PGSC_GENE;Acc:PGSC0003DMG400009712]	18292678	18296417	0
PGSC0003DMG402018552	1.39543	0.00102415	Soluble starch synthase 1, chloroplastic/amyloplastic [Source:PGSC_GENE;Acc:PGSC0003DMG402018552]	48221882	48230897	3
PGSC0003DMG400010065	1.39439	0.00154725	MAP protein kinase [Source:PGSC_GENE;Acc:PGSC0003DMG400010065]	44316057	44321249	2
PGSC0003DMG400030459	1.39405	0.00222605	Spliceosomal protein [Source:PGSC_GENE;Acc:PGSC0003DMG400030459]	57521113	57526091	6
PGSC0003DMG400019521	1.39387	0.000892008	Ribulose-phosphate 3-epimerase, chloroplastic [Source:PGSC_GENE;Acc:PGSC0003DMG400019521]	55675640	55682005	3
PGSC0003DMG400000892	1.39311	0.00138551	Long-chain-fatty-acid CoA ligase [Source:PGSC_GENE;Acc:PGSC0003DMG400000892]	11155283	11164114	11
PGSC0003DMG400021373	1.39269	0.00318027	Zinc finger, RING-type [Source:PGSC_GENE;Acc:PGSC0003DMG400021373]	2636858	2643415	1
PGSC0003DMG402030570	1.3925	0.00101577	Phosphatidic acid phosphatase alpha [Source:PGSC_GENE;Acc:PGSC0003DMG402030570]	3528458	3533541	5
PGSC0003DMG400008600	1.39181	0.00426141	UDP-glucosyltransferase [Source:PGSC_GENE;Acc:PGSC0003DMG400008600]	52610722	52612444	10
PGSC0003DMG400016411	1.39132	0.00359463	Isochorismatase [Source:PGSC_GENE;Acc:PGSC0003DMG400016411]	3555785	3558766	1
PGSC0003DMG400023499	1.39128	0.00138439	Proteophosphoglycan ppg4 [Source:PGSC_GENE;Acc:PGSC0003DMG400023499]	50860359	50865237	5
PGSC0003DMG400021242	1.38973	0.0022703	Conserved gene of unknown function [Source:PGSC_GENE;Acc:PGSC0003DMG400021242]	2720777	2727451	10
PGSC0003DMG402030114	1.38911	0.0132567	Serine-threonine protein kinase, plant-type [Source:PGSC_GENE;Acc:PGSC0003DMG402030114]	38077252	38085022	8
PGSC0003DMG400028143	1.38901	0.00352268	Replication factor A [Source:PGSC_GENE;Acc:PGSC0003DMG400028143]	56181828	56187503	10
PGSC0003DMG400022317	1.38561	0.00453748	Pentatricopeptide repeat-containing protein [Source:PGSC_GENE;Acc:PGSC0003DMG400022317]	54866707	54871600	7
PGSC0003DMG400005232	1.38307	0.00111465	Peptidyl-prolyl cis-trans isomerase [Source:PGSC_GENE;Acc:PGSC0003DMG400005232]	9027178	9031091	1
PGSC0003DMG400013334	1.3829	0.00489751	Ubiquitin ligase protein cop1 [Source:PGSC_GENE;Acc:PGSC0003DMG400013334]	793966	800249	11
PGSC0003DMG400027167	1.38278	0.00147516	AG-motif binding protein-2 [Source:PGSC_GENE;Acc:PGSC0003DMG400027167]	48776029	48778625	5
PGSC0003DMG401031759	1.38274	0.00163185	Phospholipase A1 [Source:PGSC_GENE;Acc:PGSC0003DMG401031759]	33035228	33036634	2
PGSC0003DMG400020589	1.38245	0.00129422	NAD dependent epimerase [Source:PGSC_GENE;Acc:PGSC0003DMG400020589]	59585684	59587468	9
PGSC0003DMG400025337	1.38064	0.00100358	Nitrate transporter [Source:PGSC_GENE;Acc:PGSC0003DMG400025337]	53160486	53162884	3
PGSC0003DMG400020254	1.38042	0.00124687	Sua5 [Source:PGSC_GENE;Acc:PGSC0003DMG400020254]	47988159	47993940	2
PGSC0003DMG400009924	1.37992	0.00129551	3-hydroxy-3-methylglutaryl coenzyme A reductase [Source:PGSC_GENE;Acc:PGSC0003DMG400009924]	71953781	71957409	4
PGSC0003DMG400007059	1.3781	0.00122755	RHM1/ROL1 [Source:PGSC_GENE;Acc:PGSC0003DMG400007059]	52279026	52282429	7
PGSC0003DMG400021416	1.37657	0.00141982	Conserved gene of unknown function [Source:PGSC_GENE;Acc:PGSC0003DMG400021416]	42711631	42714949	2
PGSC0003DMG400024582	1.37615	0.00110484	Aminoaldehyde dehydrogenase 2 [Source:PGSC_GENE;Acc:PGSC0003DMG400024582]	53657940	53666241	3
PGSC0003DMG400016611	1.37611	0.00211035	Glucosyltransferase [Source:PGSC_GENE;Acc:PGSC0003DMG400016611]	60599840	60601879	9
PGSC0003DMG400032193	1.37467	0.0056317	GTP-binding protein [Source:PGSC_GENE;Acc:PGSC0003DMG400032193]	1669876	1674402	1
PGSC0003DMG400008572	1.37456	0.011243	Histone H2B [Source:PGSC_GENE;Acc:PGSC0003DMG400008572]	1009991	1010513	12
PGSC0003DMG400000025	1.37395	0.00117511	Acetyl-coenzyme A carboxylase carboxyl transferase alpha [Source:PGSC_GENE;Acc:PGSC0003DMG400000025]	71916272	71921680	1
PGSC0003DMG402024293	1.37336	0.00178581	Calmodulin binding protein [Source:PGSC_GENE;Acc:PGSC0003DMG402024293]	50410874	50417795	9
PGSC0003DMG400026017	1.37331	0.00107807	Xenotropic and polytropic murine leukemia virus receptor [Source:PGSC_GENE;Acc:PGSC0003DMG400026017]	70183000	70185203	1
PGSC0003DMG400020646	1.37313	0.00483161	ER lumen protein retaining receptor [Source:PGSC_GENE;Acc:PGSC0003DMG400020646]	2500272	2504102	6
PGSC0003DMG400004609	1.37262	0.00310725	30S ribosomal protein S1, chloroplastic [Source:PGSC_GENE;Acc:PGSC0003DMG400004609]	59886037	59891139	12
PGSC0003DMG400024631	1.37087	0.0012909	SP1L [Source:PGSC_GENE;Acc:PGSC0003DMG400024631]	54957180	54960002	3
PGSC0003DMG400000884	1.37029	0.0013163	F-box family protein [Source:PGSC_GENE;Acc:PGSC0003DMG400000884]	11101659	11109756	11
PGSC0003DMG400006428	1.3687	0.00328724	Ankyrin repeat family protein [Source:PGSC_GENE;Acc:PGSC0003DMG400006428]	45514469	45521620	7
PGSC0003DMG400018073	1.3687	0.00328724	Kelch repeat-containing protein [Source:PGSC_GENE;Acc:PGSC0003DMG400018073]	34469019	34469360	5
PGSC0003DMG400013331	1.36778	0.0010697	Glutamate decarboxylase isoform2 [Source:PGSC_GENE;Acc:PGSC0003DMG400013331]	848059	855041	11
PGSC0003DMG402003118	1.36688	0.00118722	Glutamyl-tRNA(Gln) amidotransferase subunit A [Source:PGSC_GENE;Acc:PGSC0003DMG402003118]	83000843	83009875	1
PGSC0003DMG402024581	1.36601	0.00124016	Mannose-1-phosphate guanyltransferase [Source:PGSC_GENE;Acc:PGSC0003DMG402024581]	53651474	53656993	3
PGSC0003DMG402016617	1.36592	0.00340241	Cytochrome P450 [Source:PGSC_GENE;Acc:PGSC0003DMG402016617]	60531716	60533882	9
PGSC0003DMG400010656	1.36591	0.00249633	Conserved gene of unknown function [Source:PGSC_GENE;Acc:PGSC0003DMG400010656]	59286191	59290096	1
PGSC0003DMG402022117	1.36589	0.00169716	2,4-dienoyl-CoA reductase [Source:PGSC_GENE;Acc:PGSC0003DMG402022117]	56639620	56644040	7
PGSC0003DMG400000272	1.36516	0.00440848	YA5 [Source:PGSC_GENE;Acc:PGSC0003DMG400000272]	3488309	3493742	12
PGSC0003DMG400030394	1.36495	0.00140294	Conserved gene of unknown function [Source:PGSC_GENE;Acc:PGSC0003DMG400030394]	56289933	56292272	6
PGSC0003DMG400033881	1.36477	0.00312279	Potyviral helper component protease-interacting protein 1 [Source:PGSC_GENE;Acc:PGSC0003DMG400033881]	44219214	44225590	5
PGSC0003DMG400018116	1.36456	0.00900888	C2 and GRAM domain-containing protein [Source:PGSC_GENE;Acc:PGSC0003DMG400018116]	52085305	52090958	3
PGSC0003DMG401011174	1.36396	0.00235954	Conserved gene of unknown function [Source:PGSC_GENE;Acc:PGSC0003DMG401011174]	629194	633566	7
PGSC0003DMG401013112	1.36369	0.00130443	Pleiotropic drug resistance protein 1 [Source:PGSC_GENE;Acc:PGSC0003DMG401013112]	49017241	49024595	5
PGSC0003DMG400029994	1.36346	0.00159027	Conserved gene of unknown function [Source:PGSC_GENE;Acc:PGSC0003DMG400029994]	37002628	37008710	11
PGSC0003DMG400026759	1.36341	0.00263514	Sec34-like family protein [Source:PGSC_GENE;Acc:PGSC0003DMG400026759]	3717816	3745756	4
PGSC0003DMG400044295	1.36249	0.00672897	Protein FRIGIDA [Source:PGSC_GENE;Acc:PGSC0003DMG400044295]	55060699	55063041	6
PGSC0003DMG401007274	1.36231	0.0019383	Isoamylase isoform 3 [Source:PGSC_GENE;Acc:PGSC0003DMG401007274]	375942	382975	6
PGSC0003DMG402000895	1.3623	0.00173768	Chlorophyll synthase [Source:PGSC_GENE;Acc:PGSC0003DMG402000895]	11083528	11088479	11
PGSC0003DMG400037737	1.36219	0.00140756	BZIP DNA-binding protein [Source:PGSC_GENE;Acc:PGSC0003DMG400037737]	62721614	62722048	1
PGSC0003DMG400013632	1.36127	0.00272323	Conserved gene of unknown function [Source:PGSC_GENE;Acc:PGSC0003DMG400013632]	37900671	37903818	2
PGSC0003DMG402013561	1.36094	0.00122582	Pyruvate dehydrogenase E1 alpha subunit [Source:PGSC_GENE;Acc:PGSC0003DMG402013561]	41078504	41081700	7
PGSC0003DMG400025034	1.36016	0.00131183	Thioredoxin [Source:PGSC_GENE;Acc:PGSC0003DMG400025034]	1904647	1907440	10
PGSC0003DMG400007893	1.35903	0.00223501	Temperature-induced lipocalin [Source:PGSC_GENE;Acc:PGSC0003DMG400007893]	2098364	2101434	12
PGSC0003DMG400026513	1.35903	0.00223501	Ubiquitin-protein ligase [Source:PGSC_GENE;Acc:PGSC0003DMG400026513]	48061565	48065951	6
PGSC0003DMG400002521	1.35871	0.00357025	DNA repair protein [Source:PGSC_GENE;Acc:PGSC0003DMG400002521]	60448228	60457388	3
PGSC0003DMG402020367	1.35783	0.00313626	Conserved gene of unknown function [Source:PGSC_GENE;Acc:PGSC0003DMG402020367]	817601	822549	9
PGSC0003DMG400004684	1.35692	0.00160412	RelA-SpoT RSH4 [Source:PGSC_GENE;Acc:PGSC0003DMG400004684]	59759917	59764003	12
PGSC0003DMG400007545	1.3562	0.00130202	Lipase class 3 family protein [Source:PGSC_GENE;Acc:PGSC0003DMG400007545]	48819986	48823856	9
PGSC0003DMG400022024	1.35397	0.00256995	Conserved gene of unknown function [Source:PGSC_GENE;Acc:PGSC0003DMG400022024]	45641513	45644866	9
PGSC0003DMG402028489	1.35272	0.00154557	Conserved gene of unknown function [Source:PGSC_GENE;Acc:PGSC0003DMG402028489]	50115070	50120623	6
PGSC0003DMG402003505	1.35271	0.00340247	Phytoene dehydrogenase [Source:PGSC_GENE;Acc:PGSC0003DMG402003505]	40491776	40502467	2
PGSC0003DMG400029386	1.35204	0.00531348	Mitochondrial carrier protein RIM2 [Source:PGSC_GENE;Acc:PGSC0003DMG400029386]	57831844	57833709	12
PGSC0003DMG400029553	1.3519	0.00653477	Transcription factor [Source:PGSC_GENE;Acc:PGSC0003DMG400029553]	44913352	44920124	8
PGSC0003DMG400001715	1.35176	0.00157116	ATPUP11 [Source:PGSC_GENE;Acc:PGSC0003DMG400001715]	68399085	68402467	1
PGSC0003DMG400002146	1.35129	0.0014051	PTAC16 [Source:PGSC_GENE;Acc:PGSC0003DMG400002146]	4418689	4422502	6
PGSC0003DMG400003138	1.35128	0.0013393	Elongation factor Ts [Source:PGSC_GENE;Acc:PGSC0003DMG400003138]	13629683	13639299	7
PGSC0003DMG400030706	1.35006	0.00522546	Endosomal P24A protein [Source:PGSC_GENE;Acc:PGSC0003DMG400030706]	2891957	2895294	7
PGSC0003DMG400022873	1.34969	0.00345546	ATP binding protein [Source:PGSC_GENE;Acc:PGSC0003DMG400022873]	31952667	31961300	11
PGSC0003DMG400047233	1.34721	0.00330487	Calmodulin-3 [Source:PGSC_GENE;Acc:PGSC0003DMG400047233]	35182543	35190969	0
PGSC0003DMG400009973	1.34714	0.0104982	Conserved gene of unknown function [Source:PGSC_GENE;Acc:PGSC0003DMG400009973]	71500067	71501698	4
PGSC0003DMG400022634	1.34611	0.00727306	Microtubule-associated protein TORTIFOLIA1 [Source:PGSC_GENE;Acc:PGSC0003DMG400022634]	6593035	6597489	5
PGSC0003DMG400027124	1.3455	0.00288801	Serine/threonine-protein kinase CCR3 [Source:PGSC_GENE;Acc:PGSC0003DMG400027124]	47874434	47877237	5
PGSC0003DMG400022574	1.34469	0.0025593	ATP binding protein [Source:PGSC_GENE;Acc:PGSC0003DMG400022574]	4113888	4116762	3
PGSC0003DMG400011470	1.34431	0.00305832	FKBP-type peptidyl-prolyl cis-trans isomerase [Source:PGSC_GENE;Acc:PGSC0003DMG400011470]	6545956	6546750	4
PGSC0003DMG400028505	1.3442	0.00279883	Conserved gene of unknown function [Source:PGSC_GENE;Acc:PGSC0003DMG400028505]	49881105	49886410	6
PGSC0003DMG400031042	1.34383	0.00522546	Glutamate decarboxylase isoform1 [Source:PGSC_GENE;Acc:PGSC0003DMG400031042]	44921767	44925438	3
PGSC0003DMG400009042	1.34337	0.00152964	CP12 [Source:PGSC_GENE;Acc:PGSC0003DMG400009042]	62723718	62724360	1
PGSC0003DMG400010477	1.34297	0.0113586	Conserved gene of unknown function [Source:PGSC_GENE;Acc:PGSC0003DMG400010477]	54947721	54952054	10
PGSC0003DMG400016687	1.34173	0.00430417	NADH dehydrogenase [Source:PGSC_GENE;Acc:PGSC0003DMG400016687]	5715655	5725025	3
PGSC0003DMG400004289	1.34151	0.00371676	SET domain protein [Source:PGSC_GENE;Acc:PGSC0003DMG400004289]	60998346	61003619	12
PGSC0003DMG400014275	1.34114	0.00330951	ATP binding protein [Source:PGSC_GENE;Acc:PGSC0003DMG400014275]	42416176	42419270	3
PGSC0003DMG400028925	1.34037	0.0026933	Phosphate abc transporter [Source:PGSC_GENE;Acc:PGSC0003DMG400028925]	50279471	50281763	6
PGSC0003DMG400017617	1.33839	0.0138481	Isoamylase N-terminal domain containing protein [Source:PGSC_GENE;Acc:PGSC0003DMG400017617]	6089071	6096185	5
PGSC0003DMG400030618	1.33803	0.00215098	Conserved gene of unknown function [Source:PGSC_GENE;Acc:PGSC0003DMG400030618]	42092528	42098507	2
PGSC0003DMG400015924	1.33777	0.00198812	Pentatricopeptide repeat-containing protein [Source:PGSC_GENE;Acc:PGSC0003DMG400015924]	42107970	42114736	7
PGSC0003DMG400010002	1.33748	0.00459172	Kinetochore protein nuf2 [Source:PGSC_GENE;Acc:PGSC0003DMG400010002]	71985416	71995405	4
PGSC0003DMG400023489	1.33715	0.00317174	RNA binding protein [Source:PGSC_GENE;Acc:PGSC0003DMG400023489]	51063585	51066225	5
PGSC0003DMG400014030	1.33662	0.00138638	RSH [Source:PGSC_GENE;Acc:PGSC0003DMG400014030]	61490880	61494874	3
PGSC0003DMG400002503	1.33651	0.00309032	Thioredoxin [Source:PGSC_GENE;Acc:PGSC0003DMG400002503]	60762126	60765800	3
PGSC0003DMG400006916	1.33614	0.00797324	Stpk1 protein kinase [Source:PGSC_GENE;Acc:PGSC0003DMG400006916]	26547774	26552711	2
PGSC0003DMG401011224	1.33478	0.00681624	Glycosyltransferase [Source:PGSC_GENE;Acc:PGSC0003DMG401011224]	1693216	1697588	7
PGSC0003DMG400014850	1.33275	0.0039899	Proline-rich protein [Source:PGSC_GENE;Acc:PGSC0003DMG400014850]	2735627	2736367	8
PGSC0003DMG400015897	1.33259	0.00267113	Abscisic acid receptor PYL4 [Source:PGSC_GENE;Acc:PGSC0003DMG400015897]	49647857	49648738	10
PGSC0003DMG400023685	1.33237	0.00387025	ATOZI1 [Source:PGSC_GENE;Acc:PGSC0003DMG400023685]	57700329	57702405	10
PGSC0003DMG400003952	1.332	0.0017609	ATP-dependent Clp protease proteolytic subunit [Source:PGSC_GENE;Acc:PGSC0003DMG400003952]	53313962	53319704	8
PGSC0003DMG400003229	1.33058	0.00227568	Conserved gene of unknown function [Source:PGSC_GENE;Acc:PGSC0003DMG400003229]	47736983	47738608	3
PGSC0003DMG400002708	1.32796	0.00493783	Ankyrin repeat domain-containing protein EMB506, chloroplastic [Source:PGSC_GENE;Acc:PGSC0003DMG400002708]	3573687	3578971	9
PGSC0003DMG400023195	1.32788	0.00202169	DEAD-box ATP-dependent RNA helicase 39 [Source:PGSC_GENE;Acc:PGSC0003DMG400023195]	54853693	54861561	12
PGSC0003DMG400005276	1.32735	0.00302542	Nitrogen fixation protein nifU [Source:PGSC_GENE;Acc:PGSC0003DMG400005276]	42205479	42208886	5
ENSRNA049462914	1.32467	0.00358407
PGSC0003DMG400006298	1.32374	0.0040212	Serine/arginine rich splicing factor [Source:PGSC_GENE;Acc:PGSC0003DMG400006298]	60520317	60527111	1
PGSC0003DMG400013339	1.32312	0.00249685	Acyl-protein thioesterase 1,2 [Source:PGSC_GENE;Acc:PGSC0003DMG400013339]	715830	721222	11
PGSC0003DMG400023691	1.3216	0.00193638	Thioredoxin reductase [Source:PGSC_GENE;Acc:PGSC0003DMG400023691]	57780058	57786649	10
PGSC0003DMG400032107	1.3214	0.00159695	Pyruvate, phosphate dikinase, chloroplastic [Source:PGSC_GENE;Acc:PGSC0003DMG400032107]	60887136	60895016	1
PGSC0003DMG400014140	1.32137	0.00220477	Prli-interacting factor l [Source:PGSC_GENE;Acc:PGSC0003DMG400014140]	57170931	57178996	3
PGSC0003DMG402017733	1.32121	0.00228732	Myb-transcription factor [Source:PGSC_GENE;Acc:PGSC0003DMG402017733]	37419869	37429828	2
PGSC0003DMG400001423	1.32068	0.00357882	Leucine zipper protein [Source:PGSC_GENE;Acc:PGSC0003DMG400001423]	46182802	46188492	2
PGSC0003DMG402015043	1.32003	0.00421774	DNA mismatch repair protein mlh1 [Source:PGSC_GENE;Acc:PGSC0003DMG402015043]	42322175	42331782	4
PGSC0003DMG400003104	1.31954	0.0125771	Nbs-lrr resistance protein [Source:PGSC_GENE;Acc:PGSC0003DMG400003104]	83024497	83028858	1
PGSC0003DMG402000938	1.31905	0.00688263	Zinc finger (C3HC4 type RING finger) family protein [Source:PGSC_GENE;Acc:PGSC0003DMG402000938]	42556799	42563576	7
PGSC0003DMG402009291	1.319	0.00177447	LrgB-like family protein [Source:PGSC_GENE;Acc:PGSC0003DMG402009291]	48850673	48855326	8
PGSC0003DMG400004328	1.31865	0.00629506	Fk506-binding protein [Source:PGSC_GENE;Acc:PGSC0003DMG400004328]	18716941	18721970	10
PGSC0003DMG400026998	1.31865	0.00629506	IS10 transposase [Source:PGSC_GENE;Acc:PGSC0003DMG400026998]	52246089	52247096	6
PGSC0003DMG400015253	1.31856	0.00166398	Glyceraldehyde-3-phosphate dehydrogenase [Source:PGSC_GENE;Acc:PGSC0003DMG400015253]	50586141	50589501	3
PGSC0003DMG402024871	1.31776	0.00201643	Conserved gene of unknown function [Source:PGSC_GENE;Acc:PGSC0003DMG402024871]	79870162	79877616	1
PGSC0003DMG400030656	1.31731	0.00205746	ARF GTPase activator [Source:PGSC_GENE;Acc:PGSC0003DMG400030656]	41918983	41921425	2
PGSC0003DMG400023738	1.31691	0.00286723	Conserved gene of unknown function [Source:PGSC_GENE;Acc:PGSC0003DMG400023738]	57362614	57363393	10
PGSC0003DMG400024503	1.31601	0.00176368	1-deoxy-D-xylulose-5-phosphate reductoisomerase [Source:PGSC_GENE;Acc:PGSC0003DMG400024503]	54268432	54274033	3
PGSC0003DMG400001350	1.31447	0.00494336	RRNA methylase [Source:PGSC_GENE;Acc:PGSC0003DMG400001350]	45801012	45804327	2
PGSC0003DMG400002762	1.31425	0.00197848	Ferroportin protein family [Source:PGSC_GENE;Acc:PGSC0003DMG400002762]	78257827	78264894	1
PGSC0003DMG402022202	1.31423	0.00339214	PHD finger family protein [Source:PGSC_GENE;Acc:PGSC0003DMG402022202]	55158683	55165048	7
PGSC0003DMG400024342	1.31412	0.00246113	Cytochrome P450 [Source:PGSC_GENE;Acc:PGSC0003DMG400024342]	39678005	39687319	5
PGSC0003DMG400021553	1.31243	0.00300795	RNA polymerase sigma factor rpoD [Source:PGSC_GENE;Acc:PGSC0003DMG400021553]	5356245	5363388	9
PGSC0003DMG400016402	1.31029	0.0018329	Obtusifoliol 14alpha-demethylase [Source:PGSC_GENE;Acc:PGSC0003DMG400016402]	3760162	3763399	1
PGSC0003DMG402002661	1.31005	0.00323228	FtsZ [Source:PGSC_GENE;Acc:PGSC0003DMG402002661]	3268985	3273075	9
PGSC0003DMG400027789	1.30982	0.00385147	Dephospho-CoA kinase [Source:PGSC_GENE;Acc:PGSC0003DMG400027789]	9738892	9747678	11
PGSC0003DMG400028812	1.30904	0.00182465	DEAD-box ATP-dependent RNA helicase 53 [Source:PGSC_GENE;Acc:PGSC0003DMG400028812]	5988135	5993554	12
PGSC0003DMG400028273	1.30859	0.00203874	Chloroplast threonine deaminase 1 [Source:PGSC_GENE;Acc:PGSC0003DMG400028273]	55394656	55400985	10
PGSC0003DMG400004810	1.30661	0.00241459	Pepsin A [Source:PGSC_GENE;Acc:PGSC0003DMG400004810]	52347058	52349042	8
PGSC0003DMG400024478	1.30441	0.00426408	Calmodulin-binding protein [Source:PGSC_GENE;Acc:PGSC0003DMG400024478]	53797293	53801168	3
PGSC0003DMG400029172	1.30103	0.00824671	Hydrolase [Source:PGSC_GENE;Acc:PGSC0003DMG400029172]	28759353	28760079	9
PGSC0003DMG400006381	1.30081	0.00200062	Glutamyl-tRNA reductase [Source:PGSC_GENE;Acc:PGSC0003DMG400006381]	65725624	65729265	4
PGSC0003DMG400005739	1.30045	0.00272582	ATP-dependent RNA helicase [Source:PGSC_GENE;Acc:PGSC0003DMG400005739]	58430210	58434292	3
PGSC0003DMG401001978	1.29944	0.0020895	Uricase [Source:PGSC_GENE;Acc:PGSC0003DMG401001978]	6006539	6012895	11
PGSC0003DMG400001057	1.29916	0.00261063	Soul heme-binding family protein [Source:PGSC_GENE;Acc:PGSC0003DMG400001057]	5017847	5022188	12
PGSC0003DMG400021287	1.29867	0.00186972	Chlorophyll a-b binding protein 8, chloroplastic [Source:PGSC_GENE;Acc:PGSC0003DMG400021287]	2670819	2672833	10
PGSC0003DMG400013146	1.29857	0.00358031	Endo-beta-mannanase [Source:PGSC_GENE;Acc:PGSC0003DMG400013146]	3809163	3814216	10
PGSC0003DMG400009235	1.29738	0.00248923	Tetratricopeptide repeat protein, tpr [Source:PGSC_GENE;Acc:PGSC0003DMG400009235]	8877766	8882425	11
PGSC0003DMG400030440	1.29714	0.00306729	Thylakoid soluble phosphoprotein [Source:PGSC_GENE;Acc:PGSC0003DMG400030440]	57071491	57072354	6
PGSC0003DMG402003893	1.29674	0.0094564	Zinc finger family protein [Source:PGSC_GENE;Acc:PGSC0003DMG402003893]	4969817	4974200	9
PGSC0003DMG400027174	1.29622	0.00301794	Protein phosphatase 2c [Source:PGSC_GENE;Acc:PGSC0003DMG400027174]	47813102	47815574	5
PGSC0003DMG402024654	1.29603	0.00277807	Heparanase-2 [Source:PGSC_GENE;Acc:PGSC0003DMG402024654]	55353167	55358448	3
PGSC0003DMG400000037	1.29544	0.00292307	Acyl-CoA thioesterase [Source:PGSC_GENE;Acc:PGSC0003DMG400000037]	72091626	72093961	1
PGSC0003DMG400016387	1.2954	0.0036938	Thioredoxin peroxidase [Source:PGSC_GENE;Acc:PGSC0003DMG400016387]	3296133	3300692	1
PGSC0003DMG400022161	1.29485	0.00539429	Conserved gene of unknown function [Source:PGSC_GENE;Acc:PGSC0003DMG400022161]	55775632	55778464	7
PGSC0003DMG400022403	1.29445	0.00437249	Ubiquitin-protein ligase [Source:PGSC_GENE;Acc:PGSC0003DMG400022403]	34939842	34942052	2
PGSC0003DMG400003288	1.29383	0.00224044	Conserved gene of unknown function [Source:PGSC_GENE;Acc:PGSC0003DMG400003288]	74412295	74415708	1
PGSC0003DMG400007977	1.29326	0.00824671	UDP-glucosyltransferase [Source:PGSC_GENE;Acc:PGSC0003DMG400007977]	68310048	68312592	4
PGSC0003DMG400029722	1.2915	0.0043466	Phosphoglycerate mutase [Source:PGSC_GENE;Acc:PGSC0003DMG400029722]	34003142	34005838	2
PGSC0003DMG401027084	1.2915	0.0043466	Protein phosphatase pp2a regulatory subunit B [Source:PGSC_GENE;Acc:PGSC0003DMG401027084]	52399601	52406668	6
PGSC0003DMG400022116	1.29134	0.0033274	Similar to [Source:PGSC_GENE;Acc:PGSC0003DMG400022116]	56658156	56666769	7
PGSC0003DMG400002793	1.2911	0.00868061	Conserved gene of unknown function [Source:PGSC_GENE;Acc:PGSC0003DMG400002793]	78382354	78391017	1
PGSC0003DMG400018041	1.29072	0.00207495	Conserved gene of unknown function [Source:PGSC_GENE;Acc:PGSC0003DMG400018041]	87731394	87734228	1
PGSC0003DMG401026765	1.29029	0.00720715	Conserved gene of unknown function [Source:PGSC_GENE;Acc:PGSC0003DMG401026765]	3831830	3832726	4
PGSC0003DMG400029355	1.28772	0.00227151	Allyl alcohol dehydrogenase [Source:PGSC_GENE;Acc:PGSC0003DMG400029355]	58310262	58314225	12
PGSC0003DMG400030377	1.28715	0.00321574	Pectinesterase [Source:PGSC_GENE;Acc:PGSC0003DMG400030377]	57464531	57469331	6
PGSC0003DMG400032149	1.28579	0.00553569	Structural molecule [Source:PGSC_GENE;Acc:PGSC0003DMG400032149]	1793983	1798785	1
PGSC0003DMG401022041	1.28541	0.00447336	CRS1/YhbY domain containing protein [Source:PGSC_GENE;Acc:PGSC0003DMG401022041]	35746645	35753044	7
PGSC0003DMG400016458	1.28518	0.00401212	Multi antimicrobial extrusion family protein [Source:PGSC_GENE;Acc:PGSC0003DMG400016458]	36265371	36270640	2
PGSC0003DMG400005155	1.28506	0.0023443	Transporter [Source:PGSC_GENE;Acc:PGSC0003DMG400005155]	69690316	69694986	4
PGSC0003DMG402020329	1.28332	0.00295821	MRNA capping enzyme [Source:PGSC_GENE;Acc:PGSC0003DMG402020329]	621153	623625	9
PGSC0003DMG400003143	1.28315	0.0054224	Pentatricopeptide repeat-containing protein [Source:PGSC_GENE;Acc:PGSC0003DMG400003143]	46777586	46784111	3
PGSC0003DMG400027051	1.28249	0.00495886	Protein carboxyl methylase [Source:PGSC_GENE;Acc:PGSC0003DMG400027051]	52988084	52992984	6
PGSC0003DMG400000632	1.28236	0.00970661	Pentatricopeptide repeat-containing protein [Source:PGSC_GENE;Acc:PGSC0003DMG400000632]	56394225	56398356	3
PGSC0003DMG400000672	1.28181	0.00500818	PTAC18 [Source:PGSC_GENE;Acc:PGSC0003DMG400000672]	44955959	44958291	7
PGSC0003DMG400015903	1.2814	0.0029683	Armadillo/beta-catenin repeat family protein [Source:PGSC_GENE;Acc:PGSC0003DMG400015903]	20408475	20409316	5
PGSC0003DMG400004497	1.28116	0.00585463	Pentatricopeptide repeat-containing protein [Source:PGSC_GENE;Acc:PGSC0003DMG400004497]	30205069	30209868	10
PGSC0003DMG400029399	1.27985	0.00429305	PsbP domain-containing protein 3, chloroplastic [Source:PGSC_GENE;Acc:PGSC0003DMG400029399]	57566020	57570095	12
PGSC0003DMG400015204	1.27963	0.0068074	Conserved gene of unknown function [Source:PGSC_GENE;Acc:PGSC0003DMG400015204]	50370725	50371314	3
PGSC0003DMG400033006	1.27867	0.0116022	Inosine-uridine preferring nucleoside hydrolase [Source:PGSC_GENE;Acc:PGSC0003DMG400033006]	44676274	44677013	0
PGSC0003DMG400019241	1.27837	0.00267071	Conserved gene of unknown function [Source:PGSC_GENE;Acc:PGSC0003DMG400019241]	53821591	53827414	7
PGSC0003DMG400020248	1.27796	0.00235807	Yellow stripe 1.1 [Source:PGSC_GENE;Acc:PGSC0003DMG400020248]	48085461	48092335	2
PGSC0003DMG400020218	1.27759	0.009542	Conserved gene of unknown function [Source:PGSC_GENE;Acc:PGSC0003DMG400020218]	47846907	47850165	2
PGSC0003DMG400022538	1.27653	0.00551532	Conserved gene of unknown function [Source:PGSC_GENE;Acc:PGSC0003DMG400022538]	3785840	3793327	3
PGSC0003DMG400021443	1.27636	0.0024975	ADP-ribosylation factor [Source:PGSC_GENE;Acc:PGSC0003DMG400021443]	42694460	42698629	2
PGSC0003DMG400000968	1.27594	0.00373922	Conserved gene of unknown function [Source:PGSC_GENE;Acc:PGSC0003DMG400000968]	19942479	19951480	8
PGSC0003DMG400012580	1.27524	0.00284872	Conserved gene of unknown function [Source:PGSC_GENE;Acc:PGSC0003DMG400012580]	81973110	81975404	1
PGSC0003DMG402021239	1.27388	0.0132132	Glutamyl-tRNA(Gln) amidotransferase subunit A [Source:PGSC_GENE;Acc:PGSC0003DMG402021239]	2795984	2801036	10
PGSC0003DMG400015757	1.2724	0.00491646	RabGAP/TBC domain-containing protein [Source:PGSC_GENE;Acc:PGSC0003DMG400015757]	49131468	49141319	5
PGSC0003DMG400025729	1.27173	0.00378044	Short-chain dehydrogenase [Source:PGSC_GENE;Acc:PGSC0003DMG400025729]	29904049	29910305	4
PGSC0003DMG400033127	1.27079	0.00287703	Conserved gene of unknown function [Source:PGSC_GENE;Acc:PGSC0003DMG400033127]	47673488	47678206	6
PGSC0003DMG400010653	1.2707	0.00457749	VAP27-2 [Source:PGSC_GENE;Acc:PGSC0003DMG400010653]	59449964	59455298	1
PGSC0003DMG401029631	1.26976	0.00232915	Pleiotropic drug resistance protein 1 [Source:PGSC_GENE;Acc:PGSC0003DMG401029631]	58528872	58537605	9
PGSC0003DMG400002799	1.26887	0.00405866	TMV resistance protein N [Source:PGSC_GENE;Acc:PGSC0003DMG400002799]	78211068	78215663	1
PGSC0003DMG401000527	1.26883	0.0035009	Peptidyl-prolyl cis-trans isomerase [Source:PGSC_GENE;Acc:PGSC0003DMG401000527]	46963265	46968025	2
PGSC0003DMG400001510	1.26882	0.00723133	Protein phosphatase 2c [Source:PGSC_GENE;Acc:PGSC0003DMG400001510]	38333034	38336937	2
PGSC0003DMG400024887	1.26831	0.00239183	Chloroplast heat shock protein 70-2 [Source:PGSC_GENE;Acc:PGSC0003DMG400024887]	80158423	80162913	1
PGSC0003DMG400014086	1.2656	0.004694	Gene of unknown function [Source:PGSC_GENE;Acc:PGSC0003DMG400014086]	9524130	9524668	1
PGSC0003DMG400017642	1.26556	0.0026203	PAS/LOV protein A [Source:PGSC_GENE;Acc:PGSC0003DMG400017642]	5982304	5987996	5
PGSC0003DMG400004460	1.26415	0.0114502	Conserved gene of unknown function [Source:PGSC_GENE;Acc:PGSC0003DMG400004460]	31609343	31610607	7
PGSC0003DMG401005954	1.26371	0.00255492	Conserved gene of unknown function [Source:PGSC_GENE;Acc:PGSC0003DMG401005954]	2207228	2212243	4
PGSC0003DMG400013562	1.26324	0.00326515	Sugar transporter [Source:PGSC_GENE;Acc:PGSC0003DMG400013562]	41013445	41020146	7
PGSC0003DMG400022830	1.26254	0.00611452	Conserved gene of unknown function [Source:PGSC_GENE;Acc:PGSC0003DMG400022830]	4597568	4607074	10
PGSC0003DMG400002500	1.26141	0.00724913	Conserved gene of unknown function [Source:PGSC_GENE;Acc:PGSC0003DMG400002500]	60801512	60805419	3
PGSC0003DMG400011703	1.26072	0.00621013	Ku70-binding family protein [Source:PGSC_GENE;Acc:PGSC0003DMG400011703]	7268162	7276813	1
PGSC0003DMG400007856	1.2587	0.00412002	F-box family protein [Source:PGSC_GENE;Acc:PGSC0003DMG400007856]	1487238	1489767	12
PGSC0003DMG400011621	1.25419	0.00665019	Conserved gene of unknown function [Source:PGSC_GENE;Acc:PGSC0003DMG400011621]	11307427	11313424	9
PGSC0003DMG400031730	1.25398	0.00329715	Protein DEK [Source:PGSC_GENE;Acc:PGSC0003DMG400031730]	46133226	46139042	3
PGSC0003DMG400004891	1.25379	0.00277771	Subtilase family protein [Source:PGSC_GENE;Acc:PGSC0003DMG400004891]	48502520	48505277	6
PGSC0003DMG400008674	1.25377	0.00416032	RNA polymerase II transcriptional coactivator KIWI [Source:PGSC_GENE;Acc:PGSC0003DMG400008674]	19554811	19558217	2
PGSC0003DMG400000486	1.25136	0.00302118	Monodehydroascorbate reductase [Source:PGSC_GENE;Acc:PGSC0003DMG400000486]	47136903	47142814	2
PGSC0003DMG400001433	1.25072	0.0101531	ATP binding protein [Source:PGSC_GENE;Acc:PGSC0003DMG400001433]	45925023	45931033	2
PGSC0003DMG400007819	1.25053	0.0076436	DNA-binding protein phosphatase 2C [Source:PGSC_GENE;Acc:PGSC0003DMG400007819]	1933098	1937730	12
PGSC0003DMG401014619	1.25014	0.0116744	Serine racemase [Source:PGSC_GENE;Acc:PGSC0003DMG401014619]	6452393	6454043	8
PGSC0003DMG400030407	1.24995	0.00327796	Spotted leaf protein [Source:PGSC_GENE;Acc:PGSC0003DMG400030407]	56550311	56555870	6
PGSC0003DMG400001391	1.24936	0.00548492	CFM2 [Source:PGSC_GENE;Acc:PGSC0003DMG400001391]	46721835	46729249	2
PGSC0003DMG400027849	1.24908	0.00414769	Mature anther-specific protein LAT61 [Source:PGSC_GENE;Acc:PGSC0003DMG400027849]	69361740	69363676	4
PGSC0003DMG400024609	1.24877	0.00475955	Conserved gene of unknown function [Source:PGSC_GENE;Acc:PGSC0003DMG400024609]	54485371	54490436	3
PGSC0003DMG400007084	1.24863	0.00360793	Methionine-R-sulfoxide reductase B4 protein [Source:PGSC_GENE;Acc:PGSC0003DMG400007084]	52224573	52228181	7
PGSC0003DMG400046804	1.24859	0.00323698	Mitochondrial substrate carrier family protein isoform 1 [Source:PGSC_GENE;Acc:PGSC0003DMG400046804]	61138412	61139443	3
[truncated: 310 more rows]

## Sheet: Down
ID	Log2FC	P Value	Gene description	Gene start (bp)	Gene end (bp)	Chromosome/scaffold name
PGSC0003DMG400015318	-15.312	2.5671e-53	Metallothionein [Source:PGSC_GENE;Acc:PGSC0003DMG400015318]	609681	611652	12
PGSC0003DMG400034790	-14.7316	5.56474e-49	P69B protein [Source:PGSC_GENE;Acc:PGSC0003DMG400034790]	53642229	53644070	8
PGSC0003DMG400023922	-14.0522	6.30045e-44	Cytoplasmic small heat shock protein class I [Source:PGSC_GENE;Acc:PGSC0003DMG400023922]	7127519	7128055	9
ENSRNA049463913	-13.9736	2.40416e-43
PGSC0003DMG400016623	-13.9468	3.83631e-43	Cytochrome P450 [Source:PGSC_GENE;Acc:PGSC0003DMG400016623]	60489530	60491348	9
PGSC0003DMG400009556	-13.9433	4.04903e-43	Replication factor A 1, rfa1 [Source:PGSC_GENE;Acc:PGSC0003DMG400009556]	9312555	9316088	7
PGSC0003DMG400008796	-13.6246	2.09791e-61	Basic 30 kDa endochitinase [Source:PGSC_GENE;Acc:PGSC0003DMG400008796]	25108276	25110886	0
PGSC0003DMG400028209	-13.6033	1.33171e-40	Heterogeneous nuclear ribonucleoprotein A1 [Source:PGSC_GENE;Acc:PGSC0003DMG400028209]	56618762	56622070	10
PGSC0003DMG400015804	-13.5485	3.33933e-40	26S proteasome subunit 4 [Source:PGSC_GENE;Acc:PGSC0003DMG400015804]	45371785	45378871	9
PGSC0003DMG400022075	-13.2463	5.58353e-38	Cytochrome P450 [Source:PGSC_GENE;Acc:PGSC0003DMG400022075]	34686001	34688062	5
PGSC0003DMG400005762	-13.089	8.10398e-37	Gene of unknown function [Source:PGSC_GENE;Acc:PGSC0003DMG400005762]	58968401	58968984	3
PGSC0003DMG400008419	-13.0761	9.83713e-37	LRR receptor-like serine/threonine-protein kinase [Source:PGSC_GENE;Acc:PGSC0003DMG400008419]	17970826	17973912	11
PGSC0003DMG400021131	-12.9598	7.07379e-36	AAA ATPase [Source:PGSC_GENE;Acc:PGSC0003DMG400021131]	28863321	28865120	2
PGSC0003DMG400009893	-12.91	1.62135e-35	RNA helicase [Source:PGSC_GENE;Acc:PGSC0003DMG400009893]	71419612	71421804	4
PGSC0003DMG400017127	-12.8856	2.44661e-35	Cyclin-dependent protein kinase [Source:PGSC_GENE;Acc:PGSC0003DMG400017127]	17631058	17636043	7
PGSC0003DMG400003032	-12.7787	1.48912e-34	Cytochrome P450 [Source:PGSC_GENE;Acc:PGSC0003DMG400003032]	54100823	54102774	8
PGSC0003DMG400024232	-12.7575	2.0696e-34	Spermidine synthase 1 [Source:PGSC_GENE;Acc:PGSC0003DMG400024232]	22066979	22070659	4
PGSC0003DMG400026567	-12.5778	4.17835e-33	Conserved gene of unknown function [Source:PGSC_GENE;Acc:PGSC0003DMG400026567]	25025488	25026328	2
PGSC0003DMG400002028	-12.5221	1.06374e-32	Cytoplasmic small heat shock protein class I [Source:PGSC_GENE;Acc:PGSC0003DMG400002028]	7119128	7119829	9
PGSC0003DMG400031523	-12.4542	3.25313e-32	Glycine-rich cell wall structural protein 1.8 [Source:PGSC_GENE;Acc:PGSC0003DMG400031523]	60113112	60115182	9
PGSC0003DMG405015682	-12.4443	3.9145e-32	Gene of unknown function [Source:PGSC_GENE;Acc:PGSC0003DMG405015682]	1840712	1843717	11
PGSC0003DMG400031403	-12.3191	3.04349e-31	Magnesium-dependent phosphatase [Source:PGSC_GENE;Acc:PGSC0003DMG400031403]	30000876	30006244	10
PGSC0003DMG400013227	-12.3008	4.21112e-31	Osmotin [Source:PGSC_GENE;Acc:PGSC0003DMG400013227]	37581796	37582686	0
PGSC0003DMG400026778	-12.2971	4.38687e-31	Conserved gene of unknown function [Source:PGSC_GENE;Acc:PGSC0003DMG400026778]	43179275	43181194	1
PGSC0003DMG400003243	-12.2587	3.5652e-51	Gene of unknown function [Source:PGSC_GENE;Acc:PGSC0003DMG400003243]	14040838	14042742	10
PGSC0003DMG400008801	-12.178	3.10529e-30	Eukaryotic translation initiation factor 2 gamma subunit [Source:PGSC_GENE;Acc:PGSC0003DMG400008801]	25639912	25643687	12
PGSC0003DMG400013863	-12.1699	3.54744e-30	Conserved gene of unknown function [Source:PGSC_GENE;Acc:PGSC0003DMG400013863]	32863493	32865890	6
PGSC0003DMG400025108	-12.1578	4.43567e-30	Gene of unknown function [Source:PGSC_GENE;Acc:PGSC0003DMG400025108]	1687653	1689130	5
PGSC0003DMG402029202	-12.104	1.05645e-29	Vetispiradiene synthase [Source:PGSC_GENE;Acc:PGSC0003DMG402029202]	13988028	13995920	0
PGSC0003DMG400023235	-12.087	1.39841e-29	Sn-2 protein [Source:PGSC_GENE;Acc:PGSC0003DMG400023235]	21214585	21215755	0
PGSC0003DMG400029822	-12.087	1.39841e-29	Replication factor A [Source:PGSC_GENE;Acc:PGSC0003DMG400029822]	57878454	57881575	10
PGSC0003DMG401019682	-12.0349	3.30689e-29	Gene of unknown function [Source:PGSC_GENE;Acc:PGSC0003DMG401019682]	42293485	42299671	11
PGSC0003DMG400016108	-11.9388	1.56661e-28	Endo-1,3-1,4-beta-d-glucanase [Source:PGSC_GENE;Acc:PGSC0003DMG400016108]	19761613	19768182	10
PGSC0003DMG400015523	-11.9005	2.93886e-28	Chitinase 1 [Source:PGSC_GENE;Acc:PGSC0003DMG400015523]	45014208	45015317	11
PGSC0003DMG400020937	-11.9005	2.93886e-28	Copia-type polyprotein [Source:PGSC_GENE;Acc:PGSC0003DMG400020937]	21079778	21081911	4
PGSC0003DMG400003217	-11.7895	1.80737e-27	Avr9/Cf-9 rapidly elicited protein 65 [Source:PGSC_GENE;Acc:PGSC0003DMG400003217]	47528750	47529386	3
PGSC0003DMG402019602	-11.7683	2.55181e-27	Gene of unknown function [Source:PGSC_GENE;Acc:PGSC0003DMG402019602]	38240440	38243873	6
PGSC0003DMG402014659	-11.7523	3.22015e-27	Gene of unknown function [Source:PGSC_GENE;Acc:PGSC0003DMG402014659]	88282461	88285461	1
PGSC0003DMG400013036	-11.7306	4.58357e-27	Gene of unknown function [Source:PGSC_GENE;Acc:PGSC0003DMG400013036]	41453400	41453840	6
PGSC0003DMG401022901	-11.703	7.39721e-27	(S)-2-hydroxy-acid oxidase [Source:PGSC_GENE;Acc:PGSC0003DMG401022901]	61308261	61313090	3
PGSC0003DMG401029613	-11.652	1.64277e-26	Gene of unknown function [Source:PGSC_GENE;Acc:PGSC0003DMG401029613]	58168195	58177923	9
PGSC0003DMG400013231	-11.6462	1.86157e-26	Calcium ion binding protein [Source:PGSC_GENE;Acc:PGSC0003DMG400013231]	38071769	38074339	0
PGSC0003DMG400013933	-11.6229	2.55178e-26	Adenylate kinase [Source:PGSC_GENE;Acc:PGSC0003DMG400013933]	13265649	13272085	11
PGSC0003DMG400029505	-11.6229	2.55178e-26	NRC1 [Source:PGSC_GENE;Acc:PGSC0003DMG400029505]	2981078	2987474	4
PGSC0003DMG400016059	-11.617	2.89811e-26	Gene of unknown function [Source:PGSC_GENE;Acc:PGSC0003DMG400016059]	24505241	24510294	6
PGSC0003DMG400017508	-11.6111	3.08928e-26	UDP-glucose:solanidine glucosyltransferase [Source:PGSC_GENE;Acc:PGSC0003DMG400017508]	49812850	49814867	8
PGSC0003DMG400033662	-11.6051	3.51201e-26	Hydrolase/ protein serine/threonine phosphatase [Source:PGSC_GENE;Acc:PGSC0003DMG400033662]	15290482	15295203	4
PGSC0003DMG400029572	-11.575	5.5307e-26	Conserved gene of unknown function [Source:PGSC_GENE;Acc:PGSC0003DMG400029572]	45423475	45426864	8
PGSC0003DMG401021841	-11.5689	6.30659e-26	Replication factor A [Source:PGSC_GENE;Acc:PGSC0003DMG401021841]	45392231	45399306	1
PGSC0003DMG402002797	-11.5318	1.14851e-25	2-deoxyglucose-6-phosphate phosphatase [Source:PGSC_GENE;Acc:PGSC0003DMG402002797]	78276066	78285998	1
PGSC0003DMG400024675	-11.5255	1.22871e-25	Gene of unknown function [Source:PGSC_GENE;Acc:PGSC0003DMG400024675]	54345376	54348068	3
PGSC0003DMG400020972	-11.5001	1.84938e-25	Ribosomal RNA methyltransferase [Source:PGSC_GENE;Acc:PGSC0003DMG400020972]	8654360	8660790	9
PGSC0003DMG400025109	-11.4936	2.12261e-25	Gene of unknown function [Source:PGSC_GENE;Acc:PGSC0003DMG400025109]	1689811	1690959	5
PGSC0003DMG400004412	-11.4872	2.27466e-25	Conserved gene of unknown function [Source:PGSC_GENE;Acc:PGSC0003DMG400004412]	15693250	15698777	9
PGSC0003DMG400033350	-11.4677	3.22409e-25	Gene of unknown function [Source:PGSC_GENE;Acc:PGSC0003DMG400033350]	42998590	43001639	10
PGSC0003DMG401004423	-11.4545	3.98408e-25	Cc-nbs-lrr resistance protein [Source:PGSC_GENE;Acc:PGSC0003DMG401004423]	46024581	46030865	10
PGSC0003DMG400007098	-11.4479	4.27702e-25	Glutenin high molecular weight subunit DY10 [Source:PGSC_GENE;Acc:PGSC0003DMG400007098]	52513999	52514721	7
PGSC0003DMG400005113	-11.4439	7.98318e-56	PR1 protein [Source:PGSC_GENE;Acc:PGSC0003DMG400005113]	83234819	83235157	1
PGSC0003DMG400025857	-11.4278	6.11699e-25	Auxin and ethylene responsive GH3 [Source:PGSC_GENE;Acc:PGSC0003DMG400025857]	83872772	83873383	1
PGSC0003DMG400003171	-11.4074	8.17479e-25	Conserved gene of unknown function [Source:PGSC_GENE;Acc:PGSC0003DMG400003171]	11862505	11869341	2
PGSC0003DMG400033941	-11.4074	8.17479e-25	Gene of unknown function [Source:PGSC_GENE;Acc:PGSC0003DMG400033941]	36656293	36658002	0
PGSC0003DMG400018865	-11.4006	8.79409e-25	Conserved gene of unknown function [Source:PGSC_GENE;Acc:PGSC0003DMG400018865]	46444080	46447119	9
PGSC0003DMG400019418	-11.3868	1.09621e-24	Cc-nbs-lrr resistance protein [Source:PGSC_GENE;Acc:PGSC0003DMG400019418]	6739778	6745647	10
PGSC0003DMG400021270	-11.3868	1.09621e-24	Gene of unknown function [Source:PGSC_GENE;Acc:PGSC0003DMG400021270]	2234508	2236918	10
PGSC0003DMG402004423	-11.3728	1.36914e-24	Cc-nbs-lrr resistance protein [Source:PGSC_GENE;Acc:PGSC0003DMG402004423]	46016893	46023191	10
PGSC0003DMG400009837	-11.3374	2.50154e-24	Gene of unknown function [Source:PGSC_GENE;Acc:PGSC0003DMG400009837]	28324371	28326439	0
PGSC0003DMG404006439	-11.331	2.89493e-44	Aldo/keto reductase [Source:PGSC_GENE;Acc:PGSC0003DMG404006439]	54491397	54495405	9
PGSC0003DMG400022809	-11.3157	3.40012e-24	Frigida-essential 1 [Source:PGSC_GENE;Acc:PGSC0003DMG400022809]	4679132	4688101	10
PGSC0003DMG400001366	-11.2863	5.4268e-24	Rapid alkalinization factor 5 [Source:PGSC_GENE;Acc:PGSC0003DMG400001366]	45464584	45465668	2
PGSC0003DMG400021840	-11.2863	5.4268e-24	Gene of unknown function [Source:PGSC_GENE;Acc:PGSC0003DMG400021840]	45421046	45423235	1
PGSC0003DMG400001679	-11.2713	6.87878e-24	Gene of unknown function [Source:PGSC_GENE;Acc:PGSC0003DMG400001679]	68283865	68288358	1
PGSC0003DMG400010137	-11.2448	1.25159e-43	Cysteine protease inhibitor 1 [Source:PGSC_GENE;Acc:PGSC0003DMG400010137]	44147925	44148798	3
PGSC0003DMG400012836	-11.241	1.11282e-23	Conserved gene of unknown function [Source:PGSC_GENE;Acc:PGSC0003DMG400012836]	13331228	13334391	10
PGSC0003DMG400014345	-11.2333	1.30908e-23	Acyl-CoA synthetase [Source:PGSC_GENE;Acc:PGSC0003DMG400014345]	43020442	43025464	3
PGSC0003DMG400019815	-11.2255	1.4204e-23	Ethylene-overproduction protein [Source:PGSC_GENE;Acc:PGSC0003DMG400019815]	38636378	38637096	9
PGSC0003DMG400040160	-11.21	1.81736e-23	Conserved gene of unknown function [Source:PGSC_GENE;Acc:PGSC0003DMG400040160]	13315347	13317688	10
PGSC0003DMG400004342	-11.2021	2.14479e-23	O-methyltransferase [Source:PGSC_GENE;Acc:PGSC0003DMG400004342]	45706177	45708815	3
PGSC0003DMG400029793	-11.2021	2.14479e-23	RNA-binding protein nob1 [Source:PGSC_GENE;Acc:PGSC0003DMG400029793]	9943136	9946641	12
PGSC0003DMG400016078	-11.1863	2.75552e-23	Vernalization independence 3 [Source:PGSC_GENE;Acc:PGSC0003DMG400016078]	37392701	37396898	7
PGSC0003DMG400024399	-11.1721	4.33231e-43	Conserved gene of unknown function [Source:PGSC_GENE;Acc:PGSC0003DMG400024399]	19895435	19896039	10
PGSC0003DMG400009771	-11.1621	3.86379e-23	Gene of unknown function [Source:PGSC_GENE;Acc:PGSC0003DMG400009771]	5305861	5311157	0
PGSC0003DMG400011311	-11.154	4.58322e-23	Epoxide hydrolase 1 [Source:PGSC_GENE;Acc:PGSC0003DMG400011311]	57365380	57366893	1
PGSC0003DMG403015682	-11.154	4.58322e-23	Bacterial spot disease resistance protein 4 [Source:PGSC_GENE;Acc:PGSC0003DMG403015682]	1835149	1840599	11
PGSC0003DMG400010519	-11.1294	6.47176e-23	Serine/threonine-protein kinase [Source:PGSC_GENE;Acc:PGSC0003DMG400010519]	49708652	49712682	4
PGSC0003DMG402015339	-11.1043	9.18275e-23	Conserved gene of unknown function [Source:PGSC_GENE;Acc:PGSC0003DMG402015339]	186106	187527	12
PGSC0003DMG400009511	-11.0788	1.43203e-22	Aspartic protease inhibitor 8 [Source:PGSC_GENE;Acc:PGSC0003DMG400009511]	49798113	49798938	3
PGSC0003DMG400021917	-11.0788	1.43203e-22	Gene of unknown function [Source:PGSC_GENE;Acc:PGSC0003DMG400021917]	29145275	29147439	9
PGSC0003DMG400028786	-11.0528	2.05517e-22	Conserved gene of unknown function [Source:PGSC_GENE;Acc:PGSC0003DMG400028786]	50590759	50591357	6
PGSC0003DMG400028789	-11.044	2.46691e-22	Conserved gene of unknown function [Source:PGSC_GENE;Acc:PGSC0003DMG400028789]	50850881	50851914	6
PGSC0003DMG400030820	-11.044	2.46691e-22	Gene of unknown function [Source:PGSC_GENE;Acc:PGSC0003DMG400030820]	64226069	64228682	4
PGSC0003DMG400024980	-11.0352	2.70411e-22	Polyprotein [Source:PGSC_GENE;Acc:PGSC0003DMG400024980]	43238726	43242792	2
PGSC0003DMG400010136	-11.0263	3.25244e-22	Stigma expressed protein [Source:PGSC_GENE;Acc:PGSC0003DMG400010136]	44120177	44121031	3
PGSC0003DMG400002427	-11.0174	3.56883e-22	Bacterial spot disease resistance protein 4 [Source:PGSC_GENE;Acc:PGSC0003DMG400002427]	11390359	11397114	6
PGSC0003DMG400011128	-11.0174	3.56883e-22	Gene of unknown function [Source:PGSC_GENE;Acc:PGSC0003DMG400011128]	53578155	53580874	10
PGSC0003DMG400006247	-10.9994	4.72477e-22	Conserved gene of unknown function [Source:PGSC_GENE;Acc:PGSC0003DMG400006247]	11342300	11351723	1
PGSC0003DMG401030815	-10.9994	4.72477e-22	Alcohol dehydrogenase-like 1 [Source:PGSC_GENE;Acc:PGSC0003DMG401030815]	64038278	64047855	4
PGSC0003DMG400020605	-10.9903	5.70669e-22	MLO1 [Source:PGSC_GENE;Acc:PGSC0003DMG400020605]	36041611	36048004	3
PGSC0003DMG400017184	-10.9811	6.27508e-22	E8 protein homolog [Source:PGSC_GENE;Acc:PGSC0003DMG400017184]	56058207	56060034	9
PGSC0003DMG400028412	-10.9811	6.27508e-22	Hypothetical repeat protein [Source:PGSC_GENE;Acc:PGSC0003DMG400028412]	31396668	31397410	2
PGSC0003DMG400011670	-10.9154	1.82753e-21	Transposon protein, CACTA, En/Spm sub-class [Source:PGSC_GENE;Acc:PGSC0003DMG400011670]	19663454	19667704	7
PGSC0003DMG400010369	-10.8862	2.72728e-21	Iron-regulated transporter 1 [Source:PGSC_GENE;Acc:PGSC0003DMG400010369]	28280247	28281091	2
PGSC0003DMG400012466	-10.8261	6.87745e-21	Conserved gene of unknown function [Source:PGSC_GENE;Acc:PGSC0003DMG400012466]	773509	780723	8
PGSC0003DMG400026666	-10.8261	6.87745e-21	Cc-nbs-lrr resistance protein [Source:PGSC_GENE;Acc:PGSC0003DMG400026666]	45892383	45899734	10
PGSC0003DMG401028122	-10.8159	7.63823e-21	Small nuclear ribonucleoprotein f [Source:PGSC_GENE;Acc:PGSC0003DMG401028122]	56582230	56585423	10
PGSC0003DMG402008903	-10.8159	7.63823e-21	Conserved gene of unknown function [Source:PGSC_GENE;Acc:PGSC0003DMG402008903]	1586880	1587403	9
PGSC0003DMG400002366	-10.7741	1.44703e-20	Coatomer alpha subunit [Source:PGSC_GENE;Acc:PGSC0003DMG400002366]	27558553	27562121	12
PGSC0003DMG401022140	-10.7634	1.79711e-20	Mitochondrial import receptor subunit TOM20 [Source:PGSC_GENE;Acc:PGSC0003DMG401022140]	56247643	56252976	7
PGSC0003DMG400014982	-10.7527	2.00415e-20	Gene of unknown function [Source:PGSC_GENE;Acc:PGSC0003DMG400014982]	33352128	33354703	1
PGSC0003DMG400017250	-10.7527	2.00415e-20	Flavonoid glycosyltransferase UGT94C2 [Source:PGSC_GENE;Acc:PGSC0003DMG400017250]	56033486	56033863	9
PGSC0003DMG400006455	-10.7419	2.49612e-20	Gene of unknown function [Source:PGSC_GENE;Acc:PGSC0003DMG400006455]	54490377	54491259	9
PGSC0003DMG401011095	-10.731	2.78773e-20	Undecaprenyl pyrophosphate synthetase [Source:PGSC_GENE;Acc:PGSC0003DMG401011095]	53949823	53952046	10
PGSC0003DMG400011269	-10.7201	3.48225e-20	Calmodulin-binding protein family [Source:PGSC_GENE;Acc:PGSC0003DMG400011269]	69765	71952	10
PGSC0003DMG400022355	-10.7201	3.48225e-20	Gene of unknown function [Source:PGSC_GENE;Acc:PGSC0003DMG400022355]	34853962	34865953	2
PGSC0003DMG400004369	-10.709	3.89484e-20	Multidomain cyclophilin type peptidyl-prolyl cis-trans isomerase [Source:PGSC_GENE;Acc:PGSC0003DMG400004369]	52871285	52874247	12
PGSC0003DMG400026860	-10.709	3.89484e-20	Ubiquitin-protein ligase [Source:PGSC_GENE;Acc:PGSC0003DMG400026860]	26968794	26972113	4
PGSC0003DMG400013216	-10.6292	1.3814e-19	Gene of unknown function [Source:PGSC_GENE;Acc:PGSC0003DMG400013216]	46984786	46987197	10
PGSC0003DMG400021068	-10.6174	1.55495e-19	Calmodulin [Source:PGSC_GENE;Acc:PGSC0003DMG400021068]	35412527	35412960	0
PGSC0003DMG400002354	-10.5815	2.83405e-19	Potassium transporter 17 [Source:PGSC_GENE;Acc:PGSC0003DMG400002354]	38066322	38070213	6
PGSC0003DMG400029129	-10.5815	2.83405e-19	Stress-induced receptor-like kinase [Source:PGSC_GENE;Acc:PGSC0003DMG400029129]	25054252	25054962	0
PGSC0003DMG400013984	-10.5788	6.69163e-51	TMV induced protein 1-2 [Source:PGSC_GENE;Acc:PGSC0003DMG400013984]	34349896	34350849	3
PGSC0003DMG400006483	-10.5323	5.93943e-19	TRNA-dihydrouridine synthase [Source:PGSC_GENE;Acc:PGSC0003DMG400006483]	7819057	7822941	3
PGSC0003DMG400029415	-10.5323	5.93943e-19	Nematode resistance protein [Source:PGSC_GENE;Acc:PGSC0003DMG400029415]	57289327	57294153	12
PGSC0003DMG400029752	-10.5323	5.93943e-19	Gene of unknown function [Source:PGSC_GENE;Acc:PGSC0003DMG400029752]	81502150	81503391	1
PGSC0003DMG400040318	-10.5323	5.93943e-19	Type-B response regulator [Source:PGSC_GENE;Acc:PGSC0003DMG400040318]	60090199	60093910	12
PGSC0003DMG400013044	-10.5197	6.73347e-19	Gene of unknown function [Source:PGSC_GENE;Acc:PGSC0003DMG400013044]	24663619	24665483	8
PGSC0003DMG400002946	-10.507	7.63851e-19	UDP-glucosyltransferase [Source:PGSC_GENE;Acc:PGSC0003DMG400002946]	24966014	24976341	4
PGSC0003DMG400020016	-10.507	7.63851e-19	Conserved gene of unknown function [Source:PGSC_GENE;Acc:PGSC0003DMG400020016]	33975237	33977638	0
PGSC0003DMG400033563	-10.507	7.63851e-19	Ubiquitin-protein ligase [Source:PGSC_GENE;Acc:PGSC0003DMG400033563]	39965244	39966722	0
PGSC0003DMG401030920	-10.507	7.63851e-19	Cucumber peeling cupredoxin [Source:PGSC_GENE;Acc:PGSC0003DMG401030920]	4413275	4414639	7
PGSC0003DMG400011851	-10.4941	9.84883e-19	Conserved gene of unknown function [Source:PGSC_GENE;Acc:PGSC0003DMG400011851]	14864451	14867717	3
PGSC0003DMG400011926	-10.4812	1.11943e-18	Rpi protein [Source:PGSC_GENE;Acc:PGSC0003DMG400011926]	5964923	5968326	4
PGSC0003DMG400018428	-10.4812	1.11943e-18	Bacterial spot disease resistance protein 4 [Source:PGSC_GENE;Acc:PGSC0003DMG400018428]	4589149	4595717	5
PGSC0003DMG400027075	-10.4812	1.11943e-18	Conserved gene of unknown function [Source:PGSC_GENE;Acc:PGSC0003DMG400027075]	52575120	52576233	6
PGSC0003DMG400014953	-10.4682	1.44905e-18	Gene of unknown function [Source:PGSC_GENE;Acc:PGSC0003DMG400014953]	9643033	9643624	1
PGSC0003DMG402010580	-10.4682	1.44905e-18	ATP-dependent Clp protease proteolytic subunit [Source:PGSC_GENE;Acc:PGSC0003DMG402010580]	8470164	8476881	2
ENSRNA049464118	-10.455	1.65031e-18
PGSC0003DMG400033164	-10.455	1.65031e-18	TMV resistance protein N [Source:PGSC_GENE;Acc:PGSC0003DMG400033164]	28383501	28386111	0
PGSC0003DMG401014605	-10.455	1.65031e-18	EIX receptor 1 [Source:PGSC_GENE;Acc:PGSC0003DMG401014605]	45928179	45930716	5
ENSRNA049464227	-10.4417	2.14496e-18
PGSC0003DMG402005842	-10.4417	2.14496e-18	Gene of unknown function [Source:PGSC_GENE;Acc:PGSC0003DMG402005842]	5207012	5212423	8
PGSC0003DMG400006498	-10.4283	2.44792e-18	ATP binding protein [Source:PGSC_GENE;Acc:PGSC0003DMG400006498]	10907993	10917493	9
PGSC0003DMG400021963	-10.4283	2.44792e-18	Gene of unknown function [Source:PGSC_GENE;Acc:PGSC0003DMG400021963]	61912824	61915149	4
PGSC0003DMG400037460	-10.4283	2.44792e-18	Pto [Source:PGSC_GENE;Acc:PGSC0003DMG400037460]	9557984	9559078	5
PGSC0003DMG400017400	-10.4148	3.19501e-18	Mutt domain protein [Source:PGSC_GENE;Acc:PGSC0003DMG400017400]	43459160	43462088	7
PGSC0003DMG400046998	-10.4011	3.65407e-18	S-adenosylmethionine-dependent methyltransferase [Source:PGSC_GENE;Acc:PGSC0003DMG400046998]	69229969	69232624	4
PGSC0003DMG400005861	-10.3873	4.78997e-18	Gene of unknown function [Source:PGSC_GENE;Acc:PGSC0003DMG400005861]	5570863	5572437	8
PGSC0003DMG400002181	-10.3734	5.49026e-18	Ert1 [Source:PGSC_GENE;Acc:PGSC0003DMG400002181]	1004438	1005022	9
PGSC0003DMG400011010	-10.3734	5.49026e-18	Gene of unknown function [Source:PGSC_GENE;Acc:PGSC0003DMG400011010]	54243718	54249325	10
PGSC0003DMG400001016	-10.3593	7.22926e-18	Conserved gene of unknown function [Source:PGSC_GENE;Acc:PGSC0003DMG400001016]	13919873	13927312	1
PGSC0003DMG400029239	-10.3593	7.22926e-18	Conserved gene of unknown function [Source:PGSC_GENE;Acc:PGSC0003DMG400029239]	36064800	36066371	0
PGSC0003DMG400029965	-10.3593	7.22926e-18	Non-LTR retroelement reverse transcriptase [Source:PGSC_GENE;Acc:PGSC0003DMG400029965]	8208261	8214731	7
PGSC0003DMG400023815	-10.3451	8.30504e-18	Expansin [Source:PGSC_GENE;Acc:PGSC0003DMG400023815]	24929807	24931111	6
PGSC0003DMG400004057	-10.3308	1.09863e-17	ORF16-lacZ fusion protein [Source:PGSC_GENE;Acc:PGSC0003DMG400004057]	51059659	51061131	6
PGSC0003DMG401019602	-10.3308	1.09863e-17	Gene of unknown function [Source:PGSC_GENE;Acc:PGSC0003DMG401019602]	38250583	38255378	6
PGSC0003DMG400023166	-10.3163	1.26509e-17	Gene of unknown function [Source:PGSC_GENE;Acc:PGSC0003DMG400023166]	18812658	18815135	2
PGSC0003DMG400020376	-10.3016	1.68155e-17	Gene of unknown function [Source:PGSC_GENE;Acc:PGSC0003DMG400020376]	12146200	12150076	12
PGSC0003DMG400030910	-10.3016	1.68155e-17	Hydrolase, hydrolyzing O-glycosyl compounds [Source:PGSC_GENE;Acc:PGSC0003DMG400030910]	4153377	4155460	7
PGSC0003DMG400042461	-10.2869	1.94105e-17	Gene of unknown function [Source:PGSC_GENE;Acc:PGSC0003DMG400042461]	48567633	48569681	10
PGSC0003DMG400005219	-10.2719	2.59284e-17	Gene of unknown function [Source:PGSC_GENE;Acc:PGSC0003DMG400005219]	63118526	63120143	1
PGSC0003DMG400029504	-10.2719	2.59284e-17	Hero resistance protein [Source:PGSC_GENE;Acc:PGSC0003DMG400029504]	3034729	3039439	4
PGSC0003DMG400006376	-10.2261	4.67429e-17	Gene of unknown function [Source:PGSC_GENE;Acc:PGSC0003DMG400006376]	60640809	60643578	4
PGSC0003DMG400013209	-10.2261	4.67429e-17	Conserved gene of unknown function [Source:PGSC_GENE;Acc:PGSC0003DMG400013209]	35757684	35760973	4
PGSC0003DMG400027929	-10.2261	4.67429e-17	Gene of unknown function [Source:PGSC_GENE;Acc:PGSC0003DMG400027929]	28813841	28816158	4
PGSC0003DMG400029214	-10.2261	4.67429e-17	BURP domain-containing protein [Source:PGSC_GENE;Acc:PGSC0003DMG400029214]	28221635	28224049	0
PGSC0003DMG401006439	-10.2261	4.67429e-17	Gene of unknown function [Source:PGSC_GENE;Acc:PGSC0003DMG401006439]	54486321	54488075	9
PGSC0003DMG400023305	-10.2106	6.30941e-17	Gene of unknown function [Source:PGSC_GENE;Acc:PGSC0003DMG400023305]	15140733	15142737	0
PGSC0003DMG400021948	-10.1948	7.34036e-17	Cc-nbs-lrr resistance protein [Source:PGSC_GENE;Acc:PGSC0003DMG400021948]	46667539	46672082	10
PGSC0003DMG400019402	-10.1628	1.16233e-16	Translation initiation factor [Source:PGSC_GENE;Acc:PGSC0003DMG400019402]	6150573	6151664	10
PGSC0003DMG400024149	-10.1628	1.16233e-16	Receptor protein kinase [Source:PGSC_GENE;Acc:PGSC0003DMG400024149]	44015454	44016871	6
PGSC0003DMG400021293	-10.1465	1.35735e-16	Gene of unknown function [Source:PGSC_GENE;Acc:PGSC0003DMG400021293]	2576890	2577490	10
PGSC0003DMG400005491	-10.13	1.85647e-16	Gene of unknown function [Source:PGSC_GENE;Acc:PGSC0003DMG400005491]	36336375	36338583	5
PGSC0003DMG400012998	-10.13	1.85647e-16	Gene of unknown function [Source:PGSC_GENE;Acc:PGSC0003DMG400012998]	32529020	32530854	8
PGSC0003DMG401011117	-10.13	1.85647e-16	Leucine-rich repeat containing protein [Source:PGSC_GENE;Acc:PGSC0003DMG401011117]	53478932	53485963	10
PGSC0003DMG400001399	-10.1134	2.17436e-16	Paired amphipathic helix protein Sin3-like 2 [Source:PGSC_GENE;Acc:PGSC0003DMG400001399]	46627443	46631350	2
PGSC0003DMG400010504	-10.1134	2.17436e-16	Conserved gene of unknown function [Source:PGSC_GENE;Acc:PGSC0003DMG400010504]	4495712	4497631	1
PGSC0003DMG400013988	-10.1134	2.17436e-16	TA20 protein [Source:PGSC_GENE;Acc:PGSC0003DMG400013988]	34373347	34373820	3
PGSC0003DMG402015022	-10.1134	2.17436e-16	Sesquiterpene synthase [Source:PGSC_GENE;Acc:PGSC0003DMG402015022]	46154268	46157856	7
PGSC0003DMG400006982	-10.0965	2.99183e-16	Gene of unknown function [Source:PGSC_GENE;Acc:PGSC0003DMG400006982]	26299013	26301339	2
PGSC0003DMG400025169	-10.0965	2.99183e-16	Gene of unknown function [Source:PGSC_GENE;Acc:PGSC0003DMG400025169]	85668757	85679257	1
PGSC0003DMG400039851	-10.0965	2.99183e-16	Gene of unknown function [Source:PGSC_GENE;Acc:PGSC0003DMG400039851]	14614208	14614783	2
PGSC0003DMG401024222	-10.0965	2.99183e-16	Gene of unknown function [Source:PGSC_GENE;Acc:PGSC0003DMG401024222]	50136262	50145747	8
PGSC0003DMG400011685	-10.0794	3.51487e-16	Serpin [Source:PGSC_GENE;Acc:PGSC0003DMG400011685]	68803142	68804829	4
PGSC0003DMG400017191	-10.0794	3.51487e-16	Glucosyl/glucuronosyl transferases [Source:PGSC_GENE;Acc:PGSC0003DMG400017191]	55848257	55849693	9
PGSC0003DMG400017306	-10.0794	3.51487e-16	Metal ion binding protein [Source:PGSC_GENE;Acc:PGSC0003DMG400017306]	51290437	51291744	7
PGSC0003DMG400031848	-10.0794	3.51487e-16	CXE carboxylesterase [Source:PGSC_GENE;Acc:PGSC0003DMG400031848]	53120667	53121510	9
PGSC0003DMG400013161	-10.0622	4.86661e-16	Transducin family protein [Source:PGSC_GENE;Acc:PGSC0003DMG400013161]	9467328	9474043	9
PGSC0003DMG400018429	-10.0622	4.86661e-16	Bacterial spot disease resistance protein 4 [Source:PGSC_GENE;Acc:PGSC0003DMG400018429]	4611906	4618405	5
PGSC0003DMG400027973	-10.0622	4.86661e-16	Gene of unknown function [Source:PGSC_GENE;Acc:PGSC0003DMG400027973]	63332045	63334039	4
PGSC0003DMG402021713	-10.054	7.1591e-35	(-)-a-terpineol synthase [Source:PGSC_GENE;Acc:PGSC0003DMG402021713]	35575960	35576825	2
PGSC0003DMG400024693	-10.0447	5.73565e-16	Lipoxygenase [Source:PGSC_GENE;Acc:PGSC0003DMG400024693]	77019226	77023084	1
PGSC0003DMG400029323	-10.0447	5.73565e-16	Gene of unknown function [Source:PGSC_GENE;Acc:PGSC0003DMG400029323]	57338763	57343664	12
PGSC0003DMG400032269	-10.027	7.99319e-16	Protein RDM1 [Source:PGSC_GENE;Acc:PGSC0003DMG400032269]	54074068	54074997	9
PGSC0003DMG400014336	-10.0091	9.4518e-16	Conserved gene of unknown function [Source:PGSC_GENE;Acc:PGSC0003DMG400014336]	42801128	42802612	3
PGSC0003DMG400016620	-10.0091	9.4518e-16	Aldo/keto reductase AKR [Source:PGSC_GENE;Acc:PGSC0003DMG400016620]	60504154	60508222	9
PGSC0003DMG400040663	-10.0091	9.4518e-16	Sulfotransferase [Source:PGSC_GENE;Acc:PGSC0003DMG400040663]	32982243	32983692	11
PGSC0003DMG401007575	-10.0091	9.4518e-16	Cc-nbs-lrr resistance protein [Source:PGSC_GENE;Acc:PGSC0003DMG401007575]	50558322	50566435	12
PGSC0003DMG400009633	-9.99098	1.32614e-15	N protein [Source:PGSC_GENE;Acc:PGSC0003DMG400009633]	20924780	20930509	0
PGSC0003DMG400015061	-9.99098	1.32614e-15	Cytochrome P450 [Source:PGSC_GENE;Acc:PGSC0003DMG400015061]	16280647	16282603	1
PGSC0003DMG400016599	-9.99098	1.32614e-15	Tospovirus resistance protein C [Source:PGSC_GENE;Acc:PGSC0003DMG400016599]	60664498	60666578	9
PGSC0003DMG400020587	-9.99098	1.32614e-15	Rpi-vnt1 [Source:PGSC_GENE;Acc:PGSC0003DMG400020587]	59558444	59561423	9
PGSC0003DMG402005881	-9.99098	1.32614e-15	Ferredoxin-3, chloroplast [Source:PGSC_GENE;Acc:PGSC0003DMG402005881]	54800228	54802111	6
PGSC0003DMG400014959	-9.97262	1.32614e-15	Acyltransferase [Source:PGSC_GENE;Acc:PGSC0003DMG400014959]	40814509	40815955	5
PGSC0003DMG400023543	-9.97262	1.32614e-15	Conserved gene of unknown function [Source:PGSC_GENE;Acc:PGSC0003DMG400023543]	50792817	50793332	5
PGSC0003DMG400017801	-9.95403	1.86933e-15	Gene of unknown function [Source:PGSC_GENE;Acc:PGSC0003DMG400017801]	39977335	39978338	10
PGSC0003DMG400027035	-9.95403	1.86933e-15	Nucleic acid binding protein [Source:PGSC_GENE;Acc:PGSC0003DMG400027035]	53466406	53470281	6
PGSC0003DMG400031728	-9.95403	1.86933e-15	Gene of unknown function [Source:PGSC_GENE;Acc:PGSC0003DMG400031728]	40603024	40604441	0
PGSC0003DMG400004159	-9.94698	1.30923e-40	ATP binding protein [Source:PGSC_GENE;Acc:PGSC0003DMG400004159]	3328039	3337090	6
PGSC0003DMG400014441	-9.93519	2.22337e-15	Snakin-1 [Source:PGSC_GENE;Acc:PGSC0003DMG400014441]	49371055	49372039	12
PGSC0003DMG400044730	-9.93519	2.22337e-15	Acyl-[acyl-carrier-protein] desaturase [Source:PGSC_GENE;Acc:PGSC0003DMG400044730]	35870198	35872535	6
PGSC0003DMG400002336	-9.93048	1.72156e-40	Aldo/keto reductase 2 [Source:PGSC_GENE;Acc:PGSC0003DMG400002336]	12198157	12201843	1
PGSC0003DMG400013466	-9.89675	3.76863e-15	Conserved gene of unknown function [Source:PGSC_GENE;Acc:PGSC0003DMG400013466]	846212	846792	3
PGSC0003DMG400032231	-9.89675	3.76863e-15	NDR1 [Source:PGSC_GENE;Acc:PGSC0003DMG400032231]	1783477	1784286	1
PGSC0003DMG400009513	-9.8864	9.73094e-46	Aspartic protease inhibitor 5 [Source:PGSC_GENE;Acc:PGSC0003DMG400009513]	49830058	49830845	3
PGSC0003DMG400012100	-9.87715	5.39145e-15	Major latex [Source:PGSC_GENE;Acc:PGSC0003DMG400012100]	6258626	6259653	7
PGSC0003DMG400021076	-9.87715	5.39145e-15	Gene of unknown function [Source:PGSC_GENE;Acc:PGSC0003DMG400021076]	12303092	12304362	10
PGSC0003DMG400036059	-9.87715	5.39145e-15	Bax inhibitor [Source:PGSC_GENE;Acc:PGSC0003DMG400036059]	28809911	28811983	0
PGSC0003DMG402008383	-9.87715	5.39145e-15	Nbs-lrr resistance protein [Source:PGSC_GENE;Acc:PGSC0003DMG402008383]	53365621	53370110	10
PGSC0003DMG400009686	-9.85727	6.46118e-15	Bacterial spot disease resistance protein 4 [Source:PGSC_GENE;Acc:PGSC0003DMG400009686]	6553332	6555332	6
PGSC0003DMG400010310	-9.85727	6.46118e-15	Cytochrome P450 hydroxylase [Source:PGSC_GENE;Acc:PGSC0003DMG400010310]	49897761	49899403	9
PGSC0003DMG400018375	-9.85727	6.46118e-15	Wound induced protein [Source:PGSC_GENE;Acc:PGSC0003DMG400018375]	48366312	48367057	7
PGSC0003DMG400021546	-9.85727	6.46118e-15	Conserved gene of unknown function [Source:PGSC_GENE;Acc:PGSC0003DMG400021546]	5698439	5706173	9
PGSC0003DMG400023905	-9.85727	6.46118e-15	Conserved gene of unknown function [Source:PGSC_GENE;Acc:PGSC0003DMG400023905]	7475331	7477073	9
PGSC0003DMG400034108	-9.85727	6.46118e-15	Conserved gene of unknown function [Source:PGSC_GENE;Acc:PGSC0003DMG400034108]	37104009	37104625	0
PGSC0003DMG400002166	-9.83711	7.75341e-15	Glutathione S-transferase [Source:PGSC_GENE;Acc:PGSC0003DMG400002166]	1022801	1024242	9
PGSC0003DMG400010357	-9.83711	7.75341e-15	Phloem protein 2 [Source:PGSC_GENE;Acc:PGSC0003DMG400010357]	28050958	28051917	2
PGSC0003DMG400030801	-9.83711	7.75341e-15	Gene of unknown function [Source:PGSC_GENE;Acc:PGSC0003DMG400030801]	63754981	63759842	4
PGSC0003DMG400004022	-9.81746	3.64881e-33	Conserved gene of unknown function [Source:PGSC_GENE;Acc:PGSC0003DMG400004022]	43871144	43872449	2
PGSC0003DMG400012471	-9.81667	1.12102e-14	Conserved gene of unknown function [Source:PGSC_GENE;Acc:PGSC0003DMG400012471]	713141	719726	8
PGSC0003DMG400018178	-9.81667	1.12102e-14	Histone deacetylase [Source:PGSC_GENE;Acc:PGSC0003DMG400018178]	52177098	52180098	3
PGSC0003DMG400003145	-9.79593	1.35074e-14	Conserved gene of unknown function [Source:PGSC_GENE;Acc:PGSC0003DMG400003145]	46710537	46714136	3
PGSC0003DMG400004296	-9.79593	1.35074e-14	Disease resistance protein Gpa2 [Source:PGSC_GENE;Acc:PGSC0003DMG400004296]	6342492	6346342	12
PGSC0003DMG400014956	-9.79593	1.35074e-14	17.6 kD class I small heat shock protein [Source:PGSC_GENE;Acc:PGSC0003DMG400014956]	31436185	31436781	9
PGSC0003DMG400023762	-9.79593	1.35074e-14	Globulin [Source:PGSC_GENE;Acc:PGSC0003DMG400023762]	80803781	80805356	1
PGSC0003DMG400030145	-9.79593	1.35074e-14	Gene of unknown function [Source:PGSC_GENE;Acc:PGSC0003DMG400030145]	19329574	19330964	0
PGSC0003DMG402004425	-9.79593	1.35074e-14	Cc-nbs-lrr resistance protein [Source:PGSC_GENE;Acc:PGSC0003DMG402004425]	46099444	46103892	10
PGSC0003DMG400018894	-9.7749	1.96936e-14	Gene of unknown function [Source:PGSC_GENE;Acc:PGSC0003DMG400018894]	1612096	1614631	0
PGSC0003DMG400032746	-9.75355	2.38309e-14	Gene of unknown function [Source:PGSC_GENE;Acc:PGSC0003DMG400032746]	48870867	48871224	0
PGSC0003DMG400038305	-9.75355	2.38309e-14	Glucosyl/glucuronosyl transferases [Source:PGSC_GENE;Acc:PGSC0003DMG400038305]	56027612	56028448	9
PGSC0003DMG400014062	-9.73188	3.50508e-14	Acyltransferase [Source:PGSC_GENE;Acc:PGSC0003DMG400014062]	3274525	3275923	5
PGSC0003DMG400028156	-9.73188	3.50508e-14	F-box family protein [Source:PGSC_GENE;Acc:PGSC0003DMG400028156]	55997462	55999843	10
PGSC0003DMG400031486	-9.73188	3.50508e-14	Conserved gene of unknown function [Source:PGSC_GENE;Acc:PGSC0003DMG400031486]	4386352	4388537	1
PGSC0003DMG400006727	-9.70988	4.26048e-14	Cyclic nucleotide-gated ion channel 15 [Source:PGSC_GENE;Acc:PGSC0003DMG400006727]	11191669	11198277	6
PGSC0003DMG400008492	-9.70988	4.26048e-14	Polygalacturonase inhibiting protein [Source:PGSC_GENE;Acc:PGSC0003DMG400008492]	161301	162488	9
PGSC0003DMG400009437	-9.70988	4.26048e-14	Gene of unknown function [Source:PGSC_GENE;Acc:PGSC0003DMG400009437]	26924808	26927094	2
PGSC0003DMG400015889	-9.70988	4.26048e-14	AP2/ERF domain-containing transcription factor [Source:PGSC_GENE;Acc:PGSC0003DMG400015889]	49592307	49593838	10
PGSC0003DMG400030640	-9.70988	4.26048e-14	Conserved gene of unknown function [Source:PGSC_GENE;Acc:PGSC0003DMG400030640]	41735967	41736807	2
PGSC0003DMG402024140	-9.6925	2.66961e-44	PAE [Source:PGSC_GENE;Acc:PGSC0003DMG402024140]	3167463	3169938	8
PGSC0003DMG400007436	-9.68754	6.32411e-14	SLF-interacting SKP1 [Source:PGSC_GENE;Acc:PGSC0003DMG400007436]	3628963	3629841	11
PGSC0003DMG400022718	-9.68754	6.32411e-14	Conserved gene of unknown function [Source:PGSC_GENE;Acc:PGSC0003DMG400022718]	5042612	5046763	1
PGSC0003DMG400005717	-9.66988	1.41722e-38	NIMIN2c protein [Source:PGSC_GENE;Acc:PGSC0003DMG400005717]	58974288	58975059	3
PGSC0003DMG400000746	-9.66484	7.72324e-14	Geraniol 10-hydroxylase [Source:PGSC_GENE;Acc:PGSC0003DMG400000746]	23854875	23857018	2
PGSC0003DMG400004196	-9.66484	7.72324e-14	Ubiquitin-protein ligase [Source:PGSC_GENE;Acc:PGSC0003DMG400004196]	51599725	51604792	1
PGSC0003DMG400018138	-9.66484	7.72324e-14	Cytochrome P450 71A4 [Source:PGSC_GENE;Acc:PGSC0003DMG400018138]	51724105	51726186	3
PGSC0003DMG400020042	-9.66484	7.72324e-14	Pentatricopeptide [Source:PGSC_GENE;Acc:PGSC0003DMG400020042]	17870401	17876631	6
PGSC0003DMG400030119	-9.66484	7.72324e-14	Serine-threonine protein kinase, plant-type [Source:PGSC_GENE;Acc:PGSC0003DMG400030119]	38070275	38072960	8
PGSC0003DMG400030470	-9.66484	7.72324e-14	RAB6-interacting protein [Source:PGSC_GENE;Acc:PGSC0003DMG400030470]	57664520	57666462	6
PGSC0003DMG400033718	-9.66484	7.72324e-14	Conserved gene of unknown function [Source:PGSC_GENE;Acc:PGSC0003DMG400033718]	42396680	42397457	0
PGSC0003DMG400006692	-9.64179	1.15749e-13	Cytochrome P450 hydroxylase [Source:PGSC_GENE;Acc:PGSC0003DMG400006692]	43007432	43008327	6
PGSC0003DMG400006785	-9.64179	1.15749e-13	CC-NBS-LRR resistance protein [Source:PGSC_GENE;Acc:PGSC0003DMG400006785]	65253347	65260522	1
PGSC0003DMG400018028	-9.64179	1.15749e-13	Gene of unknown function [Source:PGSC_GENE;Acc:PGSC0003DMG400018028]	31012204	31012597	0
PGSC0003DMG400020467	-9.64179	1.15749e-13	Conserved gene of unknown function [Source:PGSC_GENE;Acc:PGSC0003DMG400020467]	45420719	45421502	6
PGSC0003DMG400026814	-9.64179	1.15749e-13	Gene of unknown function [Source:PGSC_GENE;Acc:PGSC0003DMG400026814]	40836170	40842551	4
PGSC0003DMG400012087	-9.61836	1.42056e-13	AP2/ERF domain-containing transcription factor [Source:PGSC_GENE;Acc:PGSC0003DMG400012087]	15342189	15343090	10
PGSC0003DMG400015286	-9.61836	1.42056e-13	Miraculin [Source:PGSC_GENE;Acc:PGSC0003DMG400015286]	50097884	50098633	3
PGSC0003DMG400015693	-9.61836	1.42056e-13	Resistance gene [Source:PGSC_GENE;Acc:PGSC0003DMG400015693]	1584803	1589104	11
PGSC0003DMG400018820	-9.61836	1.42056e-13	Gene of unknown function [Source:PGSC_GENE;Acc:PGSC0003DMG400018820]	22702337	22704504	12
PGSC0003DMG400029597	-9.61836	1.42056e-13	Ubiquitin-protein ligase [Source:PGSC_GENE;Acc:PGSC0003DMG400029597]	45250884	45257760	8
PGSC0003DMG402017090	-9.61836	1.42056e-13	Patatin-04/09 [Source:PGSC_GENE;Acc:PGSC0003DMG402017090]	1555288	1556629	8
PGSC0003DMG400017007	-9.60965	1.1327e-31	MAR-binding protein [Source:PGSC_GENE;Acc:PGSC0003DMG400017007]	17656531	17663067	12
PGSC0003DMG400005974	-9.59454	2.15063e-13	Tropinone reductase II [Source:PGSC_GENE;Acc:PGSC0003DMG400005974]	1751233	1753943	4
PGSC0003DMG400014970	-9.59454	2.15063e-13	Conserved gene of unknown function [Source:PGSC_GENE;Acc:PGSC0003DMG400014970]	19763729	19767249	5
PGSC0003DMG400007876	-9.57033	2.65311e-13	Ethylene-inducing xylanase [Source:PGSC_GENE;Acc:PGSC0003DMG400007876]	1808690	1811450	12
PGSC0003DMG400025765	-9.57033	2.65311e-13	NtPRp27 [Source:PGSC_GENE;Acc:PGSC0003DMG400025765]	83959670	83960588	1
PGSC0003DMG400032814	-9.57033	2.65311e-13	AGG2 [Source:PGSC_GENE;Acc:PGSC0003DMG400032814]	2795382	2798072	8
PGSC0003DMG400019083	-9.5457	4.05952e-13	Conserved gene of unknown function [Source:PGSC_GENE;Acc:PGSC0003DMG400019083]	34968809	34973147	0
PGSC0003DMG400033884	-9.52064	5.03537e-13	WRKY transcription factor 27 [Source:PGSC_GENE;Acc:PGSC0003DMG400033884]	44641762	44643847	5
PGSC0003DMG400018688	-9.49514	6.25755e-13	O-methyltransferase [Source:PGSC_GENE;Acc:PGSC0003DMG400018688]	3242257	3243063	3
PGSC0003DMG400030827	-9.49514	6.25755e-13	Phi-1 protein [Source:PGSC_GENE;Acc:PGSC0003DMG400030827]	63938615	63939723	4
PGSC0003DMG403004220	-9.49514	6.25755e-13	Sugar transporter [Source:PGSC_GENE;Acc:PGSC0003DMG403004220]	53712245	53714068	1
PGSC0003DMG400000396	-9.48573	8.88318e-31	Spotted leaf protein [Source:PGSC_GENE;Acc:PGSC0003DMG400000396]	38645002	38653203	11
PGSC0003DMG400013370	-9.46918	9.71979e-13	Gene of unknown function [Source:PGSC_GENE;Acc:PGSC0003DMG400013370]	1028340	1030972	11
PGSC0003DMG400017064	-9.46918	9.71979e-13	Gene of unknown function [Source:PGSC_GENE;Acc:PGSC0003DMG400017064]	48473029	48477316	8
PGSC0003DMG400026789	-9.46918	9.71979e-13	Gene of unknown function [Source:PGSC_GENE;Acc:PGSC0003DMG400026789]	17543163	17545630	9
PGSC0003DMG400004986	-9.45658	7.53602e-45	Ubiquitin-conjugating enzyme E2 8 [Source:PGSC_GENE;Acc:PGSC0003DMG400004986]	53763960	53768887	12
PGSC0003DMG400013272	-9.44275	1.21497e-12	Ubiquitin-protein ligase [Source:PGSC_GENE;Acc:PGSC0003DMG400013272]	622418	624075	11
PGSC0003DMG400021351	-9.44275	1.21497e-12	Cohesion establishment factor 7 [Source:PGSC_GENE;Acc:PGSC0003DMG400021351]	3150921	3156724	1
PGSC0003DMG400023980	-9.44275	1.21497e-12	Gene of unknown function [Source:PGSC_GENE;Acc:PGSC0003DMG400023980]	5504894	5506227	11
PGSC0003DMG400024283	-9.44275	1.21497e-12	Conserved gene of unknown function [Source:PGSC_GENE;Acc:PGSC0003DMG400024283]	50499593	50500238	9
PGSC0003DMG400025401	-9.43144	2.18486e-30	Conserved gene of unknown function [Source:PGSC_GENE;Acc:PGSC0003DMG400025401]	37070698	37075325	9
PGSC0003DMG400011892	-9.41582	1.91e-12	Gene of unknown function [Source:PGSC_GENE;Acc:PGSC0003DMG400011892]	8671362	8673962	1
PGSC0003DMG400014639	-9.41582	1.91e-12	Gene of unknown function [Source:PGSC_GENE;Acc:PGSC0003DMG400014639]	647195	649136	6
PGSC0003DMG400017875	-9.41582	1.91e-12	Conserved gene of unknown function [Source:PGSC_GENE;Acc:PGSC0003DMG400017875]	18427352	18428745	2
PGSC0003DMG400019498	-9.41582	1.91e-12	Gene of unknown function [Source:PGSC_GENE;Acc:PGSC0003DMG400019498]	4944959	4946393	11
PGSC0003DMG400021985	-9.41582	1.91e-12	Gene of unknown function [Source:PGSC_GENE;Acc:PGSC0003DMG400021985]	1848190	1849257	0
PGSC0003DMG400036549	-9.41582	1.91e-12	Gene of unknown function [Source:PGSC_GENE;Acc:PGSC0003DMG400036549]	43914608	43915802	4
PGSC0003DMG400013496	-9.38838	2.40226e-12	Gene of unknown function [Source:PGSC_GENE;Acc:PGSC0003DMG400013496]	9519289	9519886	5
PGSC0003DMG400015462	-9.38838	2.40226e-12	Proteasome subunit alpha type [Source:PGSC_GENE;Acc:PGSC0003DMG400015462]	56927678	56931205	12
PGSC0003DMG402010367	-9.38838	2.40226e-12	Replication factor A protein [Source:PGSC_GENE;Acc:PGSC0003DMG402010367]	28235549	28241489	2
PGSC0003DMG400000850	-9.36041	3.82466e-12	Conserved gene of unknown function [Source:PGSC_GENE;Acc:PGSC0003DMG400000850]	63723753	63725062	1
PGSC0003DMG400001154	-9.36041	3.82466e-12	Gene of unknown function [Source:PGSC_GENE;Acc:PGSC0003DMG400001154]	4347891	4350012	8
PGSC0003DMG400002744	-9.36041	3.82466e-12	Gene of unknown function [Source:PGSC_GENE;Acc:PGSC0003DMG400002744]	24399240	24400395	2
PGSC0003DMG400028984	-9.36041	3.82466e-12	Conserved gene of unknown function [Source:PGSC_GENE;Acc:PGSC0003DMG400028984]	67009606	67010140	1
PGSC0003DMG401003025	-9.36041	3.82466e-12	Conserved gene of unknown function [Source:PGSC_GENE;Acc:PGSC0003DMG401003025]	24681193	24685207	5
PGSC0003DMG401007406	-9.35849	7.30399e-30	Fatty acyl-CoA reductase 1 [Source:PGSC_GENE;Acc:PGSC0003DMG401007406]	40082011	40086694	11
PGSC0003DMG400028182	-9.34499	5.09501e-44	Aquaporin TIP1;3 [Source:PGSC_GENE;Acc:PGSC0003DMG400028182]	55272336	55274167	10
PGSC0003DMG400005112	-9.33188	4.84185e-12	Basic PR-1 protein [Source:PGSC_GENE;Acc:PGSC0003DMG400005112]	83220107	83220870	1
PGSC0003DMG400006537	-9.33188	4.84185e-12	Gene of unknown function [Source:PGSC_GENE;Acc:PGSC0003DMG400006537]	4213295	4215728	4
PGSC0003DMG400013803	-9.33188	4.84185e-12	Serine-threonine protein kinase, plant-type [Source:PGSC_GENE;Acc:PGSC0003DMG400013803]	43714868	43716369	6
PGSC0003DMG400028465	-9.33188	4.84185e-12	ER lumen protein retaining receptor [Source:PGSC_GENE;Acc:PGSC0003DMG400028465]	31493407	31500777	2
PGSC0003DMG400028490	-9.33188	4.84185e-12	Phospholipid N-methyltransferase [Source:PGSC_GENE;Acc:PGSC0003DMG400028490]	50110792	50114868	6
PGSC0003DMG400029156	-9.33188	4.84185e-12	Gene of unknown function [Source:PGSC_GENE;Acc:PGSC0003DMG400029156]	30889392	30892030	6
PGSC0003DMG400037185	-9.33188	4.84185e-12	F-box protein [Source:PGSC_GENE;Acc:PGSC0003DMG400037185]	4122431	4123606	12
PGSC0003DMG400013730	-9.30278	7.81283e-12	Conserved gene of unknown function [Source:PGSC_GENE;Acc:PGSC0003DMG400013730]	18911279	18912465	7
PGSC0003DMG400014755	-9.30278	7.81283e-12	Taxane 13-alpha-hydroxylase cytochrome P450 [Source:PGSC_GENE;Acc:PGSC0003DMG400014755]	17663783	17669292	1
PGSC0003DMG400018631	-9.30278	7.81283e-12	Gene of unknown function [Source:PGSC_GENE;Acc:PGSC0003DMG400018631]	88021846	88023121	1
PGSC0003DMG400020028	-9.30278	7.81283e-12	Specific tissue protein 2 [Source:PGSC_GENE;Acc:PGSC0003DMG400020028]	9286240	9289189	7
PGSC0003DMG400020512	-9.30278	7.81283e-12	2-deoxyglucose-6-phosphate phosphatase [Source:PGSC_GENE;Acc:PGSC0003DMG400020512]	1140003	1142731	8
PGSC0003DMG400020659	-9.30278	7.81283e-12	Conserved gene of unknown function [Source:PGSC_GENE;Acc:PGSC0003DMG400020659]	2522663	2526047	6
PGSC0003DMG400033075	-9.30278	7.81283e-12	ABC transporter A family member 2 [Source:PGSC_GENE;Acc:PGSC0003DMG400033075]	51786051	51786631	6
PGSC0003DMG400000408	-9.27308	9.95922e-12	Xyloglucan endotransglucosylase-hydrolase XTH6 [Source:PGSC_GENE;Acc:PGSC0003DMG400000408]	39016107	39018582	11
PGSC0003DMG400010612	-9.27308	9.95922e-12	HJTR2GH1 protein [Source:PGSC_GENE;Acc:PGSC0003DMG400010612]	66884436	66890076	4
PGSC0003DMG400010950	-9.27308	9.95922e-12	Serine-threonine protein kinase, plant-type [Source:PGSC_GENE;Acc:PGSC0003DMG400010950]	31415313	31416356	0
PGSC0003DMG400014034	-9.27308	9.95922e-12	Gene of unknown function [Source:PGSC_GENE;Acc:PGSC0003DMG400014034]	11417229	11425870	11
PGSC0003DMG400028185	-9.27308	9.95922e-12	Metal ion binding protein [Source:PGSC_GENE;Acc:PGSC0003DMG400028185]	55143456	55145580	10
PGSC0003DMG400029801	-9.27308	9.95922e-12	Ubiquitin-protein ligase [Source:PGSC_GENE;Acc:PGSC0003DMG400029801]	9673862	9675597	12
PGSC0003DMG400013478	-9.24276	1.63003e-11	Gene of unknown function [Source:PGSC_GENE;Acc:PGSC0003DMG400013478]	8717440	8719251	5
PGSC0003DMG400020904	-9.24276	1.63003e-11	Gene of unknown function [Source:PGSC_GENE;Acc:PGSC0003DMG400020904]	24489562	24491568	0
PGSC0003DMG400021093	-9.24276	1.63003e-11	Conserved gene of unknown function [Source:PGSC_GENE;Acc:PGSC0003DMG400021093]	29653207	29653798	2
PGSC0003DMG400028021	-9.24276	1.63003e-11	Short chain alcohol dehydrogenase [Source:PGSC_GENE;Acc:PGSC0003DMG400028021]	20447327	20450545	0
PGSC0003DMG400029643	-9.24276	1.63003e-11	Nodule inception protein [Source:PGSC_GENE;Acc:PGSC0003DMG400029643]	58209105	58211610	9
PGSC0003DMG400031763	-9.24276	1.63003e-11	Conserved gene of unknown function [Source:PGSC_GENE;Acc:PGSC0003DMG400031763]	33334373	33335759	2
PGSC0003DMG402032256	-9.24276	1.63003e-11	Pre-pro-cysteine proteinase [Source:PGSC_GENE;Acc:PGSC0003DMG402032256]	53776498	53777900	9
PGSC0003DMG400009635	-9.21178	2.09311e-11	Gene of unknown function [Source:PGSC_GENE;Acc:PGSC0003DMG400009635]	20989994	20992540	0
PGSC0003DMG400010495	-9.21178	2.09311e-11	Conserved gene of unknown function [Source:PGSC_GENE;Acc:PGSC0003DMG400010495]	4653594	4655761	1
PGSC0003DMG400012867	-9.21178	2.09311e-11	Ubiquitin-protein ligase [Source:PGSC_GENE;Acc:PGSC0003DMG400012867]	32474260	32475625	4
PGSC0003DMG400016007	-9.21178	2.09311e-11	ATP binding protein [Source:PGSC_GENE;Acc:PGSC0003DMG400016007]	47344346	47345022	5
PGSC0003DMG400030113	-9.21178	2.09311e-11	Leucine-rich repeat receptor kinase [Source:PGSC_GENE;Acc:PGSC0003DMG400030113]	38066678	38069600	8
PGSC0003DMG400037235	-9.21178	2.09311e-11	UDP-glucose:glucosyltransferase [Source:PGSC_GENE;Acc:PGSC0003DMG400037235]	39421518	39422739	0
PGSC0003DMG400040570	-9.21178	2.09311e-11	Gene of unknown function [Source:PGSC_GENE;Acc:PGSC0003DMG400040570]	26566696	26571690	11
PGSC0003DMG400000996	-9.18013	2.69457e-11	Receptor-kinase [Source:PGSC_GENE;Acc:PGSC0003DMG400000996]	6287705	6291058	11
PGSC0003DMG400003927	-9.18013	2.69457e-11	Ubiquitin-protein ligase [Source:PGSC_GENE;Acc:PGSC0003DMG400003927]	53283679	53286567	8
PGSC0003DMG400007547	-9.18013	2.69457e-11	Gene of unknown function [Source:PGSC_GENE;Acc:PGSC0003DMG400007547]	48937785	48939439	9
PGSC0003DMG400008685	-9.18013	2.69457e-11	Neighbor of COX4 [Source:PGSC_GENE;Acc:PGSC0003DMG400008685]	836837	841693	10
PGSC0003DMG400010601	-9.18013	2.69457e-11	DEXH helicase-like repair protein [Source:PGSC_GENE;Acc:PGSC0003DMG400010601]	46507233	46512562	7
PGSC0003DMG400011569	-9.18013	2.69457e-11	Gene of unknown function [Source:PGSC_GENE;Acc:PGSC0003DMG400011569]	57497362	57501313	9
PGSC0003DMG400023637	-9.18013	2.69457e-11	Conserved gene of unknown function [Source:PGSC_GENE;Acc:PGSC0003DMG400023637]	8017414	8020648	4
PGSC0003DMG400027530	-9.18013	2.69457e-11	Gene of unknown function [Source:PGSC_GENE;Acc:PGSC0003DMG400027530]	74501852	74504452	1
PGSC0003DMG400030826	-9.18013	2.69457e-11	Phi-1 protein [Source:PGSC_GENE;Acc:PGSC0003DMG400030826]	63935867	63936980	4
PGSC0003DMG400030855	-9.18013	2.69457e-11	Disease resistance protein RGA1 [Source:PGSC_GENE;Acc:PGSC0003DMG400030855]	48131776	48135560	8
PGSC0003DMG400006887	-9.14776	4.50078e-11	Gene of unknown function [Source:PGSC_GENE;Acc:PGSC0003DMG400006887]	65366325	65366780	1
PGSC0003DMG400013124	-9.14776	4.50078e-11	Receptor-kinase [Source:PGSC_GENE;Acc:PGSC0003DMG400013124]	52879706	52880094	1
PGSC0003DMG400019765	-9.14776	4.50078e-11	Polyprotein [Source:PGSC_GENE;Acc:PGSC0003DMG400019765]	20584130	20589150	11
PGSC0003DMG400024298	-9.14776	4.50078e-11	Gene of unknown function [Source:PGSC_GENE;Acc:PGSC0003DMG400024298]	28613799	28615916	9
PGSC0003DMG400029229	-9.14776	4.50078e-11	Non-LTR retroelement reverse transcriptase [Source:PGSC_GENE;Acc:PGSC0003DMG400029229]	10741914	10746001	4
PGSC0003DMG400036760	-9.14776	4.50078e-11	Salicylic acid-binding protein 2 [Source:PGSC_GENE;Acc:PGSC0003DMG400036760]	11385520	11385937	9
PGSC0003DMG401028487	-9.14776	4.50078e-11	ATP binding protein [Source:PGSC_GENE;Acc:PGSC0003DMG401028487]	50137670	50141862	6
PGSC0003DMG401020117	-9.14376	2.3787e-28	Histidine phosphotransfer protein [Source:PGSC_GENE;Acc:PGSC0003DMG401020117]	59207716	59212039	6
PGSC0003DMG400001830	-9.11466	5.8403e-11	Conserved gene of unknown function [Source:PGSC_GENE;Acc:PGSC0003DMG400001830]	50749310	50752854	8
PGSC0003DMG400015737	-9.11466	5.8403e-11	Leucine-rich repeat resistance protein [Source:PGSC_GENE;Acc:PGSC0003DMG400015737]	11549456	11552629	6
PGSC0003DMG400022070	-9.11466	5.8403e-11	Gene of unknown function [Source:PGSC_GENE;Acc:PGSC0003DMG400022070]	13799343	13802555	8
PGSC0003DMG400031307	-9.11466	5.8403e-11	SET domain protein [Source:PGSC_GENE;Acc:PGSC0003DMG400031307]	37414533	37422633	3
PGSC0003DMG401007388	-9.11466	5.8403e-11	MRNA, 1346 bp sequence [Source:PGSC_GENE;Acc:PGSC0003DMG401007388]	40844603	40845641	8
PGSC0003DMG401023052	-9.11466	5.8403e-11	F-box domain-containing protein [Source:PGSC_GENE;Acc:PGSC0003DMG401023052]	5462979	5464210	5
PGSC0003DMG402011427	-9.11466	5.8403e-11	Cc-nbs-lrr resistance protein [Source:PGSC_GENE;Acc:PGSC0003DMG402011427]	59031411	59036081	10
PGSC0003DMG400006163	-9.08077	9.91633e-11	F-box family protein [Source:PGSC_GENE;Acc:PGSC0003DMG400006163]	44206339	44208254	7
PGSC0003DMG400009787	-9.08077	9.91633e-11	Leucine-rich repeat resistance protein [Source:PGSC_GENE;Acc:PGSC0003DMG400009787]	24434872	24437384	9
PGSC0003DMG400013091	-9.08077	9.91633e-11	Disease resistance protein Gpa2 [Source:PGSC_GENE;Acc:PGSC0003DMG400013091]	15896077	15899109	2
PGSC0003DMG400020984	-9.08077	9.91633e-11	Gene of unknown function [Source:PGSC_GENE;Acc:PGSC0003DMG400020984]	67344203	67346457	1
PGSC0003DMG400027966	-9.08077	9.91633e-11	Conserved gene of unknown function [Source:PGSC_GENE;Acc:PGSC0003DMG400027966]	63347173	63350714	4
PGSC0003DMG400027976	-9.08077	9.91633e-11	Hypoxia induced protein conserved region containing protein [Source:PGSC_GENE;Acc:PGSC0003DMG400027976]	31172331	31173218	6
PGSC0003DMG401025828	-9.08077	9.91633e-11	3-hydroxybutyryl-CoA dehydratase [Source:PGSC_GENE;Acc:PGSC0003DMG401025828]	85178936	85185788	1
PGSC0003DMG402016929	-9.08077	9.91633e-11	Cytochrome c1-2, heme protein, mitochondrial [Source:PGSC_GENE;Acc:PGSC0003DMG402016929]	49105527	49106478	4
PGSC0003DMG402020117	-9.08077	9.91633e-11	Methyl binding domain protein [Source:PGSC_GENE;Acc:PGSC0003DMG402020117]	59203792	59204909	6
PGSC0003DMG402031447	-9.08077	9.91633e-11	Gene of unknown function [Source:PGSC_GENE;Acc:PGSC0003DMG402031447]	23298274	23299441	0
PGSC0003DMG400022344	-9.05208	4.58632e-34	FAD-linked oxidoreductase 1 [Source:PGSC_GENE;Acc:PGSC0003DMG400022344]	35138525	35140474	2
PGSC0003DMG400012950	-9.04607	1.29769e-10	Gene of unknown function [Source:PGSC_GENE;Acc:PGSC0003DMG400012950]	53774922	53777755	4
PGSC0003DMG400017069	-9.04607	1.29769e-10	Beta-amyrin synthase [Source:PGSC_GENE;Acc:PGSC0003DMG400017069]	37815090	37824497	12
PGSC0003DMG400022073	-9.04607	1.29769e-10	Gene of unknown function [Source:PGSC_GENE;Acc:PGSC0003DMG400022073]	14274213	14276543	0
PGSC0003DMG400026046	-9.04607	1.29769e-10	Ethylene-responsive transcription factor 13 [Source:PGSC_GENE;Acc:PGSC0003DMG400026046]	69601395	69602081	1
PGSC0003DMG400027099	-9.04607	1.29769e-10	Anaphase-promoting complex subunit 11 [Source:PGSC_GENE;Acc:PGSC0003DMG400027099]	52229528	52234617	6
PGSC0003DMG400029879	-9.04607	1.29769e-10	Mechanosensitive ion channel domain-containing protein [Source:PGSC_GENE;Acc:PGSC0003DMG400029879]	19341242	19344863	6
PGSC0003DMG400003901	-9.01051	2.24222e-10	UDP-glucose:glucosyltransferase [Source:PGSC_GENE;Acc:PGSC0003DMG400003901]	4627066	4628833	9
PGSC0003DMG400004235	-9.01051	2.24222e-10	Ribonuclease P family protein [Source:PGSC_GENE;Acc:PGSC0003DMG400004235]	38144457	38152433	12
PGSC0003DMG400009300	-9.01051	2.24222e-10	Xyloglucan endotransglucosylase/hydrolase protein 2 [Source:PGSC_GENE;Acc:PGSC0003DMG400009300]	48660644	48666483	8
PGSC0003DMG400010320	-9.01051	2.24222e-10	11S globulin isoform 4 [Source:PGSC_GENE;Acc:PGSC0003DMG400010320]	50134084	50135551	9
PGSC0003DMG400012828	-9.01051	2.24222e-10	Class II ethylene responsive element binding factor [Source:PGSC_GENE;Acc:PGSC0003DMG400012828]	1758439	1759526	3
PGSC0003DMG400015348	-9.01051	2.24222e-10	Conserved gene of unknown function [Source:PGSC_GENE;Acc:PGSC0003DMG400015348]	744748	745716	12
PGSC0003DMG400016634	-9.01051	2.24222e-10	Gene of unknown function [Source:PGSC_GENE;Acc:PGSC0003DMG400016634]	33775168	33776949	6
PGSC0003DMG400019732	-9.01051	2.24222e-10	Disease resistance protein [Source:PGSC_GENE;Acc:PGSC0003DMG400019732]	9431449	9435345	4
PGSC0003DMG400028003	-9.01051	2.24222e-10	Gene of unknown function [Source:PGSC_GENE;Acc:PGSC0003DMG400028003]	52941191	52942831	10
PGSC0003DMG400031888	-9.01051	2.24222e-10	Auxin response factor 2 [Source:PGSC_GENE;Acc:PGSC0003DMG400031888]	30093041	30094754	0
PGSC0003DMG400037851	-9.01051	2.24222e-10	F-box domain containing protein [Source:PGSC_GENE;Acc:PGSC0003DMG400037851]	4136211	4137392	12
PGSC0003DMG400042108	-9.01051	2.24222e-10	Proteophosphoglycan ppg4 [Source:PGSC_GENE;Acc:PGSC0003DMG400042108]	28138160	28138738	4
PGSC0003DMG404015682	-9.01051	2.24222e-10	Gene of unknown function [Source:PGSC_GENE;Acc:PGSC0003DMG404015682]	1820860	1824222	11
PGSC0003DMG400006936	-8.97406	2.96087e-10	UPA19 [Source:PGSC_GENE;Acc:PGSC0003DMG400006936]	25971279	25974859	2
PGSC0003DMG400007770	-8.97406	2.96087e-10	Gene of unknown function [Source:PGSC_GENE;Acc:PGSC0003DMG400007770]	37313493	37318169	1
PGSC0003DMG400018169	-8.97406	2.96087e-10	Cyclin D2.1 protein [Source:PGSC_GENE;Acc:PGSC0003DMG400018169]	52400043	52403055	3
PGSC0003DMG400024856	-8.97406	2.96087e-10	Gene of unknown function [Source:PGSC_GENE;Acc:PGSC0003DMG400024856]	57732765	57733792	4
PGSC0003DMG400026801	-8.97406	2.96087e-10	Formate dehydrogenase [Source:PGSC_GENE;Acc:PGSC0003DMG400026801]	31948919	31951109	12
PGSC0003DMG402000201	-8.97406	2.96087e-10	Ccr4-not transcription complex [Source:PGSC_GENE;Acc:PGSC0003DMG402000201]	72907268	72916380	1
PGSC0003DMG400000337	-8.93666	5.21239e-10	Carbamoyl phosphate synthase small subunit [Source:PGSC_GENE;Acc:PGSC0003DMG400000337]	3658533	3664066	12
PGSC0003DMG400004599	-8.93666	5.21239e-10	Gene of unknown function [Source:PGSC_GENE;Acc:PGSC0003DMG400004599]	59722285	59730533	12
PGSC0003DMG400009169	-8.93666	5.21239e-10	Gene of unknown function [Source:PGSC_GENE;Acc:PGSC0003DMG400009169]	62146621	62150350	3
PGSC0003DMG400009685	-8.93666	5.21239e-10	Gene of unknown function [Source:PGSC_GENE;Acc:PGSC0003DMG400009685]	6382511	6383637	6
PGSC0003DMG400010489	-8.93666	5.21239e-10	Receptor serine/threonine kinase [Source:PGSC_GENE;Acc:PGSC0003DMG400010489]	4492632	4493071	1
PGSC0003DMG400022450	-8.93666	5.21239e-10	Conserved gene of unknown function [Source:PGSC_GENE;Acc:PGSC0003DMG400022450]	34536089	34536577	2
PGSC0003DMG400031333	-8.93666	5.21239e-10	Gene of unknown function [Source:PGSC_GENE;Acc:PGSC0003DMG400031333]	3616220	3619654	2
PGSC0003DMG402019948	-8.93666	5.21239e-10	ABC transporter G family member 7 [Source:PGSC_GENE;Acc:PGSC0003DMG402019948]	18748034	18752765	6
PGSC0003DMG400021874	-8.93104	7.39721e-27	Cytochrome P450 [Source:PGSC_GENE;Acc:PGSC0003DMG400021874]	59987211	59989280	9
PGSC0003DMG400000062	-8.89827	6.94986e-10	Mads box protein [Source:PGSC_GENE;Acc:PGSC0003DMG400000062]	72596658	72597790	1
PGSC0003DMG400004727	-8.89827	6.94986e-10	Hcr2-0A [Source:PGSC_GENE;Acc:PGSC0003DMG400004727]	60524650	60527314	12
PGSC0003DMG400005385	-8.89827	6.94986e-10	40S ribosomal protein S7 [Source:PGSC_GENE;Acc:PGSC0003DMG400005385]	40666317	40669072	12
PGSC0003DMG400006270	-8.89827	6.94986e-10	Pyruvate decarboxylase [Source:PGSC_GENE;Acc:PGSC0003DMG400006270]	9708318	9711019	9
PGSC0003DMG400015873	-8.89827	6.94986e-10	Conserved gene of unknown function [Source:PGSC_GENE;Acc:PGSC0003DMG400015873]	1179059	1179733	4
PGSC0003DMG402029166	-8.89827	6.94986e-10	Calcium/calmodulin-dependent protein kinase kinase [Source:PGSC_GENE;Acc:PGSC0003DMG402029166]	10168419	10173019	6
PGSC0003DMG400023949	-8.86235	2.24828e-26	Abscisic acid receptor PYL4 [Source:PGSC_GENE;Acc:PGSC0003DMG400023949]	30365180	30366374	6
PGSC0003DMG400030165	-8.86056	1.16696e-36	Avr9/Cf-9 rapidly elicited protein 180 [Source:PGSC_GENE;Acc:PGSC0003DMG400030165]	9478743	9479260	8
PGSC0003DMG400014136	-8.85946	1.14159e-32	Prolyl-tRNA synthetase [Source:PGSC_GENE;Acc:PGSC0003DMG400014136]	57071533	57079260	3
PGSC0003DMG400003788	-8.85882	9.29778e-10	Male specific sperm protein [Source:PGSC_GENE;Acc:PGSC0003DMG400003788]	50663438	50664199	9
PGSC0003DMG400006904	-8.85882	9.29778e-10	Gene of unknown function [Source:PGSC_GENE;Acc:PGSC0003DMG400006904]	26171904	26172840	2
PGSC0003DMG400010501	-8.85882	9.29778e-10	Gene of unknown function [Source:PGSC_GENE;Acc:PGSC0003DMG400010501]	4526522	4527264	1
PGSC0003DMG400012916	-8.85882	9.29778e-10	Conserved gene of unknown function [Source:PGSC_GENE;Acc:PGSC0003DMG400012916]	14622887	14623453	2
PGSC0003DMG400024908	-8.85882	9.29778e-10	Conserved gene of unknown function [Source:PGSC_GENE;Acc:PGSC0003DMG400024908]	80060527	80066013	1
PGSC0003DMG400030291	-8.85882	9.29778e-10	Kinase [Source:PGSC_GENE;Acc:PGSC0003DMG400030291]	4455518	4460624	1
PGSC0003DMG400033679	-8.85882	9.29778e-10	Gene of unknown function [Source:PGSC_GENE;Acc:PGSC0003DMG400033679]	36635828	36638344	0
PGSC0003DMG400047314	-8.85882	9.29778e-10	Transposase [Source:PGSC_GENE;Acc:PGSC0003DMG400047314]	14664129	14665130	2
PGSC0003DMG401016933	-8.85882	9.29778e-10	Disease resistance protein; Calcium-binding EF-hand; AAA ATPase [Source:PGSC_GENE;Acc:PGSC0003DMG401016933]	49114172	49121650	4
PGSC0003DMG402000764	-8.85882	9.29778e-10	Protein ASYMMETRIC LEAVES2 [Source:PGSC_GENE;Acc:PGSC0003DMG402000764]	23736316	23739528	2
PGSC0003DMG402006756	-8.85882	9.29778e-10	Conserved gene of unknown function [Source:PGSC_GENE;Acc:PGSC0003DMG402006756]	64450575	64451350	1
PGSC0003DMG403009510	-8.85882	9.29778e-10	Gene of unknown function [Source:PGSC_GENE;Acc:PGSC0003DMG403009510]	49767543	49769744	3
PGSC0003DMG400009115	-8.82071	4.26228e-26	Membrane receptor 1 [Source:PGSC_GENE;Acc:PGSC0003DMG400009115]	48678816	48680285	3
ENSRNA049454647	-8.81827	1.6816e-09
PGSC0003DMG400003444	-8.81827	1.6816e-09	Leucine-rich repeat resistance protein [Source:PGSC_GENE;Acc:PGSC0003DMG400003444]	47569743	47570190	8
PGSC0003DMG400003803	-8.81827	1.6816e-09	Gene of unknown function [Source:PGSC_GENE;Acc:PGSC0003DMG400003803]	51128968	51130104	9
PGSC0003DMG400006530	-8.81827	1.6816e-09	Conserved gene of unknown function [Source:PGSC_GENE;Acc:PGSC0003DMG400006530]	4099604	4101712	4
PGSC0003DMG400010603	-8.81827	1.6816e-09	SNF2 domain-containing protein / helicase domain-containing protein / RING finger domain-containing protein [Source:PGSC_GENE;Acc:PGSC0003DMG400010603]	46437829	46445162	7
PGSC0003DMG400019044	-8.81827	1.6816e-09	Altered response to gravity (Arg1), plant [Source:PGSC_GENE;Acc:PGSC0003DMG400019044]	3425936	3427621	0
PGSC0003DMG400026162	-8.81827	1.6816e-09	Gene of unknown function [Source:PGSC_GENE;Acc:PGSC0003DMG400026162]	47576746	47577478	7
PGSC0003DMG400028793	-8.81827	1.6816e-09	Conserved gene of unknown function [Source:PGSC_GENE;Acc:PGSC0003DMG400028793]	50738497	50740872	6
PGSC0003DMG400030717	-8.81827	1.6816e-09	Gene of unknown function [Source:PGSC_GENE;Acc:PGSC0003DMG400030717]	3452779	3453572	7
PGSC0003DMG400044882	-8.81827	1.6816e-09	DNA binding protein [Source:PGSC_GENE;Acc:PGSC0003DMG400044882]	40644948	40646323	11
PGSC0003DMG401010026	-8.81827	1.6816e-09	Geraniol 10-hydroxylase [Source:PGSC_GENE;Acc:PGSC0003DMG401010026]	44466778	44469257	2
PGSC0003DMG402016979	-8.81827	1.6816e-09	Bacterial spot disease resistance protein 4 [Source:PGSC_GENE;Acc:PGSC0003DMG402016979]	1333729	1339223	11
PGSC0003DMG402002685	-8.81438	2.4262e-32	Conserved gene of unknown function [Source:PGSC_GENE;Acc:PGSC0003DMG402002685]	3990065	3991990	9
PGSC0003DMG400002029	-8.79536	1.13058e-37	Cytoplasmic small heat shock protein class I [Source:PGSC_GENE;Acc:PGSC0003DMG400002029]	7124220	7124925	9
PGSC0003DMG400001049	-8.77654	2.27371e-09	Gene of unknown function [Source:PGSC_GENE;Acc:PGSC0003DMG400001049]	54458304	54460588	7
PGSC0003DMG400003974	-8.77654	2.27371e-09	DNA binding protein [Source:PGSC_GENE;Acc:PGSC0003DMG400003974]	7369897	7376089	11
PGSC0003DMG400006719	-8.77654	2.27371e-09	Gene of unknown function [Source:PGSC_GENE;Acc:PGSC0003DMG400006719]	3044201	3049858	10
PGSC0003DMG400016848	-8.77654	2.27371e-09	Gene of unknown function [Source:PGSC_GENE;Acc:PGSC0003DMG400016848]	51800970	51802519	9
PGSC0003DMG400018445	-8.77654	2.27371e-09	Gene of unknown function [Source:PGSC_GENE;Acc:PGSC0003DMG400018445]	32226445	32226966	3
PGSC0003DMG400020966	-8.77654	2.27371e-09	Gene of unknown function [Source:PGSC_GENE;Acc:PGSC0003DMG400020966]	54979889	54981747	4
PGSC0003DMG400021598	-8.77654	2.27371e-09	Gene of unknown function [Source:PGSC_GENE;Acc:PGSC0003DMG400021598]	35746162	35748941	6
PGSC0003DMG400025928	-8.77654	2.27371e-09	Gene of unknown function [Source:PGSC_GENE;Acc:PGSC0003DMG400025928]	85291276	85297640	1
PGSC0003DMG400036774	-8.77654	2.27371e-09	Conserved gene of unknown function [Source:PGSC_GENE;Acc:PGSC0003DMG400036774]	8997165	8997883	4
PGSC0003DMG402009486	-8.77654	2.27371e-09	Ubiquitin-protein ligase [Source:PGSC_GENE;Acc:PGSC0003DMG402009486]	62707506	62712016	4
PGSC0003DMG400000716	-8.73357	4.20377e-09	Conserved gene of unknown function [Source:PGSC_GENE;Acc:PGSC0003DMG400000716]	86115395	86116878	1
PGSC0003DMG400002187	-8.73357	4.20377e-09	Gene of unknown function [Source:PGSC_GENE;Acc:PGSC0003DMG400002187]	18697284	18698328	11
PGSC0003DMG400002276	-8.73357	4.20377e-09	Conserved gene of unknown function [Source:PGSC_GENE;Acc:PGSC0003DMG400002276]	825575	830164	8
PGSC0003DMG400010430	-8.73357	4.20377e-09	Conserved gene of unknown function [Source:PGSC_GENE;Acc:PGSC0003DMG400010430]	27457154	27462463	2
PGSC0003DMG400015020	-8.73357	4.20377e-09	Protein kinase [Source:PGSC_GENE;Acc:PGSC0003DMG400015020]	46065290	46066538	7
PGSC0003DMG400021838	-8.73357	4.20377e-09	Gene of unknown function [Source:PGSC_GENE;Acc:PGSC0003DMG400021838]	47001123	47001679	5
PGSC0003DMG400023612	-8.73357	4.20377e-09	Serine-threonine protein kinase, plant-type [Source:PGSC_GENE;Acc:PGSC0003DMG400023612]	8584256	8586759	4
PGSC0003DMG400029330	-8.73357	4.20377e-09	Monooxygenase [Source:PGSC_GENE;Acc:PGSC0003DMG400029330]	57175060	57179328	12
PGSC0003DMG400032281	-8.73357	4.20377e-09	NBS-LRR resistance protein [Source:PGSC_GENE;Acc:PGSC0003DMG400032281]	28619035	28626407	0
PGSC0003DMG401019957	-8.73357	4.20377e-09	Conserved gene of unknown function [Source:PGSC_GENE;Acc:PGSC0003DMG401019957]	47597615	47599982	12
PGSC0003DMG402029058	-8.73357	4.20377e-09	Disease resistance protein [Source:PGSC_GENE;Acc:PGSC0003DMG402029058]	37662341	37665924	1
PGSC0003DMG400007996	-8.68928	5.74928e-09	Serpin [Source:PGSC_GENE;Acc:PGSC0003DMG400007996]	68730842	68733343	4
PGSC0003DMG400010172	-8.68928	5.74928e-09	Gene of unknown function [Source:PGSC_GENE;Acc:PGSC0003DMG400010172]	44077286	44078639	3
PGSC0003DMG400010851	-8.68928	5.74928e-09	Gene of unknown function [Source:PGSC_GENE;Acc:PGSC0003DMG400010851]	44312687	44313326	4
PGSC0003DMG400014847	-8.68928	5.74928e-09	Protein AIG2 [Source:PGSC_GENE;Acc:PGSC0003DMG400014847]	2606194	2611562	8
PGSC0003DMG400017897	-8.68928	5.74928e-09	Gene of unknown function [Source:PGSC_GENE;Acc:PGSC0003DMG400017897]	30677294	30680262	6
PGSC0003DMG400025964	-8.68928	5.74928e-09	Ulp1 protease family, C-terminal catalytic domain containing protein [Source:PGSC_GENE;Acc:PGSC0003DMG400025964]	70430424	70435743	1
PGSC0003DMG400027922	-8.68928	5.74928e-09	Conserved gene of unknown function [Source:PGSC_GENE;Acc:PGSC0003DMG400027922]	19581183	19582907	4
PGSC0003DMG400031892	-8.68928	5.74928e-09	Conserved gene of unknown function [Source:PGSC_GENE;Acc:PGSC0003DMG400031892]	41123437	41124602	0
PGSC0003DMG400035769	-8.68928	5.74928e-09	Cytochrome P450 [Source:PGSC_GENE;Acc:PGSC0003DMG400035769]	37764343	37765618	0
PGSC0003DMG401019388	-8.68928	5.74928e-09	DNA binding protein [Source:PGSC_GENE;Acc:PGSC0003DMG401019388]	6349811	6363111	10
PGSC0003DMG402010991	-8.64783	6.57485e-25	Cytochrome P450 hydroxylase [Source:PGSC_GENE;Acc:PGSC0003DMG402010991]	54538509	54540606	10
PGSC0003DMG400001398	-8.64359	1.08849e-08	Paired amphipathic helix protein Sin3-like 2 [Source:PGSC_GENE;Acc:PGSC0003DMG400001398]	46635016	46643438	2
PGSC0003DMG400010705	-8.64359	1.08849e-08	Ubiquitin-protein ligase [Source:PGSC_GENE;Acc:PGSC0003DMG400010705]	4252644	4254027	1
PGSC0003DMG400013543	-8.64359	1.08849e-08	NL27 [Source:PGSC_GENE;Acc:PGSC0003DMG400013543]	40799505	40808997	7
PGSC0003DMG400015768	-8.64359	1.08849e-08	Conserved gene of unknown function [Source:PGSC_GENE;Acc:PGSC0003DMG400015768]	44028612	44032424	2
PGSC0003DMG400017452	-8.64359	1.08849e-08	Ubiquitin-protein ligase [Source:PGSC_GENE;Acc:PGSC0003DMG400017452]	12383500	12389843	5
PGSC0003DMG400019762	-8.64359	1.08849e-08	Transferase [Source:PGSC_GENE;Acc:PGSC0003DMG400019762]	20676784	20678451	11
PGSC0003DMG400024382	-8.64359	1.08849e-08	Gene of unknown function [Source:PGSC_GENE;Acc:PGSC0003DMG400024382]	19414471	19416618	0
PGSC0003DMG400026650	-8.64359	1.08849e-08	Gene of unknown function [Source:PGSC_GENE;Acc:PGSC0003DMG400026650]	10297288	10298386	9
PGSC0003DMG400031358	-8.64359	1.08849e-08	Gene of unknown function [Source:PGSC_GENE;Acc:PGSC0003DMG400031358]	20297820	20298722	6
PGSC0003DMG400031863	-8.64359	1.08849e-08	Kinase interacting family protein [Source:PGSC_GENE;Acc:PGSC0003DMG400031863]	51889193	51891550	9
PGSC0003DMG400032292	-8.64359	1.08849e-08	Conserved gene of unknown function [Source:PGSC_GENE;Acc:PGSC0003DMG400032292]	36190200	36190865	0
PGSC0003DMG400045810	-8.64359	1.08849e-08	Gag-pol polyprotein [Source:PGSC_GENE;Acc:PGSC0003DMG400045810]	3314543	3317086	4
PGSC0003DMG401029166	-8.64359	1.08849e-08	Conserved gene of unknown function [Source:PGSC_GENE;Acc:PGSC0003DMG401029166]	10165560	10167734	6
PGSC0003DMG400012681	-8.64101	7.60072e-25	Xaa-Pro aminopeptidase 1 [Source:PGSC_GENE;Acc:PGSC0003DMG400012681]	40888210	40897408	2
PGSC0003DMG402028903	-8.62727	9.46234e-25	24 kDa seed maturation protein [Source:PGSC_GENE;Acc:PGSC0003DMG402028903]	37973883	37977255	6
PGSC0003DMG400014558	-8.6185	6.0992e-31	Conserved gene of unknown function [Source:PGSC_GENE;Acc:PGSC0003DMG400014558]	2697954	2698566	5
PGSC0003DMG400012164	-8.60642	1.27107e-24	Conserved gene of unknown function [Source:PGSC_GENE;Acc:PGSC0003DMG400012164]	55633505	55634150	8
PGSC0003DMG400001017	-8.59641	1.50714e-08	Gene of unknown function [Source:PGSC_GENE;Acc:PGSC0003DMG400001017]	13951129	13954241	1
PGSC0003DMG400006423	-8.59641	1.50714e-08	Gene of unknown function [Source:PGSC_GENE;Acc:PGSC0003DMG400006423]	43026145	43026967	4
PGSC0003DMG400007528	-8.59641	1.50714e-08	Conserved gene of unknown function [Source:PGSC_GENE;Acc:PGSC0003DMG400007528]	1200301	1200797	5
PGSC0003DMG400009645	-8.59641	1.50714e-08	Gene of unknown function [Source:PGSC_GENE;Acc:PGSC0003DMG400009645]	20907570	20908247	0
PGSC0003DMG400013212	-8.59641	1.50714e-08	Structural maintenance of chromosome [Source:PGSC_GENE;Acc:PGSC0003DMG400013212]	25705395	25710573	2
PGSC0003DMG400013670	-8.59641	1.50714e-08	Gene of unknown function [Source:PGSC_GENE;Acc:PGSC0003DMG400013670]	37852232	37852910	2
PGSC0003DMG400016032	-8.59641	1.50714e-08	Glutaredoxin [Source:PGSC_GENE;Acc:PGSC0003DMG400016032]	7739731	7740338	4
PGSC0003DMG400016847	-8.59641	1.50714e-08	Conserved gene of unknown function [Source:PGSC_GENE;Acc:PGSC0003DMG400016847]	51804026	51804740	9
PGSC0003DMG400018249	-8.59641	1.50714e-08	Pleiotropic drug resistance protein 3 [Source:PGSC_GENE;Acc:PGSC0003DMG400018249]	78728012	78733802	1
PGSC0003DMG400019689	-8.59641	1.50714e-08	Gene of unknown function [Source:PGSC_GENE;Acc:PGSC0003DMG400019689]	55636709	55642172	4
PGSC0003DMG400022262	-8.59641	1.50714e-08	Conserved gene of unknown function [Source:PGSC_GENE;Acc:PGSC0003DMG400022262]	55909468	55912272	7
PGSC0003DMG400027566	-8.59641	1.50714e-08	Conserved gene of unknown function [Source:PGSC_GENE;Acc:PGSC0003DMG400027566]	62368867	62369383	4
PGSC0003DMG400027899	-8.59641	1.50714e-08	Ubiquitin-protein ligase [Source:PGSC_GENE;Acc:PGSC0003DMG400027899]	6757164	6758543	9
PGSC0003DMG400029867	-8.59641	1.50714e-08	Amino acid transporter [Source:PGSC_GENE;Acc:PGSC0003DMG400029867]	27067967	27069204	3
PGSC0003DMG400030484	-8.59641	1.50714e-08	Gene of unknown function [Source:PGSC_GENE;Acc:PGSC0003DMG400030484]	56588739	56589128	6
PGSC0003DMG400033913	-8.59641	1.50714e-08	Lrr receptor protein kinase [Source:PGSC_GENE;Acc:PGSC0003DMG400033913]	44073824	44075106	10
PGSC0003DMG400038020	-8.59641	1.50714e-08	Disease resistance protein BS2 [Source:PGSC_GENE;Acc:PGSC0003DMG400038020]	1023875	1026607	7
PGSC0003DMG400038827	-8.59641	1.50714e-08	Tetratricopeptide repeat protein [Source:PGSC_GENE;Acc:PGSC0003DMG400038827]	18432431	18433646	2
PGSC0003DMG402029995	-8.59641	1.50714e-08	TMV resistance protein N [Source:PGSC_GENE;Acc:PGSC0003DMG402029995]	37014682	37015859	11
PGSC0003DMG402030236	-8.59641	1.50714e-08	CC-NBS-LRR protein [Source:PGSC_GENE;Acc:PGSC0003DMG402030236]	44173448	44176240	11
PGSC0003DMG400006448	-8.54763	2.09586e-08	Caffeoyl-CoA O-methyltransferase [Source:PGSC_GENE;Acc:PGSC0003DMG400006448]	54418735	54424093	9
PGSC0003DMG400016305	-8.54763	2.09586e-08	Conserved gene of unknown function [Source:PGSC_GENE;Acc:PGSC0003DMG400016305]	40403666	40404767	6
PGSC0003DMG400027623	-8.54763	2.09586e-08	Gene of unknown function [Source:PGSC_GENE;Acc:PGSC0003DMG400027623]	12766390	12767127	11
PGSC0003DMG400028349	-8.54763	2.09586e-08	Flavonol 4'-sulfotransferase [Source:PGSC_GENE;Acc:PGSC0003DMG400028349]	916902	918057	5
PGSC0003DMG402016602	-8.54763	2.09586e-08	Tospovirus resistance protein C [Source:PGSC_GENE;Acc:PGSC0003DMG402016602]	60607803	60612056	9
PGSC0003DMG400025265	-8.49714	4.10802e-08	Gene of unknown function [Source:PGSC_GENE;Acc:PGSC0003DMG400025265]	66423598	66424059	1
PGSC0003DMG400026186	-8.49714	4.10802e-08	Indole-3-acetic acid-amido synthetase GH3.6 [Source:PGSC_GENE;Acc:PGSC0003DMG400026186]	47673889	47676642	7
PGSC0003DMG400027861	-8.49714	4.10802e-08	Translation initiation factor [Source:PGSC_GENE;Acc:PGSC0003DMG400027861]	69437287	69441256	4
PGSC0003DMG400027862	-8.49714	4.10802e-08	Translation initiation factor IF-2 [Source:PGSC_GENE;Acc:PGSC0003DMG400027862]	69441353	69442195	4
PGSC0003DMG401015759	-8.49714	4.10802e-08	Ubiquitin carboxyl-terminal hydrolase [Source:PGSC_GENE;Acc:PGSC0003DMG401015759]	49118009	49122396	5
PGSC0003DMG404029558	-8.49714	4.10802e-08	Gene of unknown function [Source:PGSC_GENE;Acc:PGSC0003DMG404029558]	45000412	45000993	8
PGSC0003DMG401025689	-8.48982	8.06684e-24	Conserved gene of unknown function [Source:PGSC_GENE;Acc:PGSC0003DMG401025689]	15006761	15008353	6
PGSC0003DMG400017997	-8.47456	1.02642e-23	Cytochrome P450 [Source:PGSC_GENE;Acc:PGSC0003DMG400017997]	25483627	25485760	0
PGSC0003DMG400000794	-8.44482	5.79163e-08	Extensin (ext) [Source:PGSC_GENE;Acc:PGSC0003DMG400000794]	59085133	59085620	4
PGSC0003DMG400004420	-8.44482	5.79163e-08	Transposon protein, CACTA, En/Spm sub-class [Source:PGSC_GENE;Acc:PGSC0003DMG400004420]	24364718	24365886	7
PGSC0003DMG400005794	-8.44482	5.79163e-08	Auxin response factor 9 [Source:PGSC_GENE;Acc:PGSC0003DMG400005794]	5263704	5267763	8
PGSC0003DMG400006606	-8.44482	5.79163e-08	Peptide transporter [Source:PGSC_GENE;Acc:PGSC0003DMG400006606]	56077002	56080118	6
PGSC0003DMG400007870	-8.44482	5.79163e-08	NBS-LRR protein [Source:PGSC_GENE;Acc:PGSC0003DMG400007870]	1727363	1731186	12
PGSC0003DMG400017447	-8.44482	5.79163e-08	Gene of unknown function [Source:PGSC_GENE;Acc:PGSC0003DMG400017447]	12289816	12293142	5
PGSC0003DMG400018069	-8.44482	5.79163e-08	Gene of unknown function [Source:PGSC_GENE;Acc:PGSC0003DMG400018069]	36009240	36014648	0
PGSC0003DMG400021478	-8.44482	5.79163e-08	F-box protein [Source:PGSC_GENE;Acc:PGSC0003DMG400021478]	17440094	17444430	2
PGSC0003DMG400022664	-8.44482	5.79163e-08	F-Box protein [Source:PGSC_GENE;Acc:PGSC0003DMG400022664]	58222546	58224447	1
PGSC0003DMG400023483	-8.44482	5.79163e-08	Self-pruning interacting protein 1 [Source:PGSC_GENE;Acc:PGSC0003DMG400023483]	51154982	51155688	5
PGSC0003DMG400023572	-8.44482	5.79163e-08	Pentatricopeptide repeat-containing protein [Source:PGSC_GENE;Acc:PGSC0003DMG400023572]	8294960	8297629	4
PGSC0003DMG400024278	-8.44482	5.79163e-08	Phenylacetaldehyde synthase [Source:PGSC_GENE;Acc:PGSC0003DMG400024278]	5664616	5666509	12
PGSC0003DMG400025452	-8.44482	5.79163e-08	Gene of unknown function [Source:PGSC_GENE;Acc:PGSC0003DMG400025452]	5350100	5350642	4
PGSC0003DMG400026846	-8.44482	5.79163e-08	NAC transcription factor [Source:PGSC_GENE;Acc:PGSC0003DMG400026846]	43442966	43443727	8
PGSC0003DMG400027551	-8.44482	5.79163e-08	Gene of unknown function [Source:PGSC_GENE;Acc:PGSC0003DMG400027551]	62328963	62329405	4
PGSC0003DMG400027758	-8.44482	5.79163e-08	Non-LTR retroelement reverse transcriptase [Source:PGSC_GENE;Acc:PGSC0003DMG400027758]	28408974	28414640	5
PGSC0003DMG400030483	-8.44482	5.79163e-08	Gene of unknown function [Source:PGSC_GENE;Acc:PGSC0003DMG400030483]	56577266	56577808	6
PGSC0003DMG400034531	-8.44482	5.79163e-08	Leucine-rich repeat receptor kinase PEPR2 [Source:PGSC_GENE;Acc:PGSC0003DMG400034531]	44024230	44024709	6
PGSC0003DMG400039149	-8.44482	5.79163e-08	Gene of unknown function [Source:PGSC_GENE;Acc:PGSC0003DMG400039149]	50167495	50168412	1
PGSC0003DMG403003025	-8.44482	5.79163e-08	Disease resistance protein; Calcium-binding EF-hand; AAA ATPase [Source:PGSC_GENE;Acc:PGSC0003DMG403003025]	24684638	24686633	5
PGSC0003DMG403011252	-8.44482	5.79163e-08	Linalool synthase [Source:PGSC_GENE;Acc:PGSC0003DMG403011252]	444480	446095	10
ENSRNA049455697	-8.39053	1.16814e-07
PGSC0003DMG400002438	-8.39053	1.16814e-07	Gene of unknown function [Source:PGSC_GENE;Acc:PGSC0003DMG400002438]	12131390	12135943	7
PGSC0003DMG400006389	-8.39053	1.16814e-07	Conserved gene of unknown function [Source:PGSC_GENE;Acc:PGSC0003DMG400006389]	65814844	65815473	4
PGSC0003DMG400007549	-8.39053	1.16814e-07	Gene of unknown function [Source:PGSC_GENE;Acc:PGSC0003DMG400007549]	48796067	48798479	9
PGSC0003DMG400009614	-8.39053	1.16814e-07	K+ channel inward rectifying [Source:PGSC_GENE;Acc:PGSC0003DMG400009614]	12663744	12667072	1
PGSC0003DMG400010760	-8.39053	1.16814e-07	Gene of unknown function [Source:PGSC_GENE;Acc:PGSC0003DMG400010760]	7640600	7641654	4
PGSC0003DMG400013064	-8.39053	1.16814e-07	Gene of unknown function [Source:PGSC_GENE;Acc:PGSC0003DMG400013064]	13556877	13568674	9
PGSC0003DMG400013938	-8.39053	1.16814e-07	Gene of unknown function [Source:PGSC_GENE;Acc:PGSC0003DMG400013938]	13239794	13240526	11
PGSC0003DMG400014449	-8.39053	1.16814e-07	LeOPT1 [Source:PGSC_GENE;Acc:PGSC0003DMG400014449]	48920928	48925553	12
PGSC0003DMG400015977	-8.39053	1.16814e-07	CBL-interacting protein kinase 07 [Source:PGSC_GENE;Acc:PGSC0003DMG400015977]	1468725	1471357	3
PGSC0003DMG400016904	-8.39053	1.16814e-07	Gene of unknown function [Source:PGSC_GENE;Acc:PGSC0003DMG400016904]	45001488	45007534	10
PGSC0003DMG400027054	-8.39053	1.16814e-07	Kunitz-type protease inhibitor KPI-D12 [Source:PGSC_GENE;Acc:PGSC0003DMG400027054]	52974774	52975515	6
PGSC0003DMG400030674	-8.39053	1.16814e-07	Gene of unknown function [Source:PGSC_GENE;Acc:PGSC0003DMG400030674]	41993648	41996148	2
PGSC0003DMG400033931	-8.39053	1.16814e-07	Gene of unknown function [Source:PGSC_GENE;Acc:PGSC0003DMG400033931]	9294518	9295049	1
PGSC0003DMG400036544	-8.39053	1.16814e-07	Gene of unknown function [Source:PGSC_GENE;Acc:PGSC0003DMG400036544]	5619643	5620750	3
PGSC0003DMG401025430	-8.39053	1.16814e-07	Gene of unknown function [Source:PGSC_GENE;Acc:PGSC0003DMG401025430]	5371596	5372178	4
PGSC0003DMG402014331	-8.39053	1.16814e-07	F-box family protein [Source:PGSC_GENE;Acc:PGSC0003DMG402014331]	42664240	42665815	3
PGSC0003DMG400030828	-8.3463	7.70427e-23	Phi-1 protein [Source:PGSC_GENE;Acc:PGSC0003DMG400030828]	63960228	63961400	4
PGSC0003DMG400007490	-8.33412	1.67165e-07	Gene of unknown function [Source:PGSC_GENE;Acc:PGSC0003DMG400007490]	11694818	11695667	8
PGSC0003DMG400008423	-8.33412	1.67165e-07	Pentatricopeptide repeat-containing protein [Source:PGSC_GENE;Acc:PGSC0003DMG400008423]	17765974	17769628	11
PGSC0003DMG400010484	-8.33412	1.67165e-07	BRASSINOSTEROID INSENSITIVE 1-associated receptor kinase 1 [Source:PGSC_GENE;Acc:PGSC0003DMG400010484]	4650987	4652484	1
PGSC0003DMG400010807	-8.33412	1.67165e-07	Gene of unknown function [Source:PGSC_GENE;Acc:PGSC0003DMG400010807]	15740860	15742558	5
PGSC0003DMG400012074	-8.33412	1.67165e-07	Gene of unknown function [Source:PGSC_GENE;Acc:PGSC0003DMG400012074]	24329254	24330214	11
PGSC0003DMG400012118	-8.33412	1.67165e-07	Gene of unknown function [Source:PGSC_GENE;Acc:PGSC0003DMG400012118]	56632624	56633067	8
PGSC0003DMG400016091	-8.33412	1.67165e-07	Subtilisin-like protease [Source:PGSC_GENE;Acc:PGSC0003DMG400016091]	53677101	53679335	8
PGSC0003DMG400019445	-8.33412	1.67165e-07	ATP-binding component of a transport system [Source:PGSC_GENE;Acc:PGSC0003DMG400019445]	75246425	75247045	1
PGSC0003DMG400021749	-8.33412	1.67165e-07	Gene of unknown function [Source:PGSC_GENE;Acc:PGSC0003DMG400021749]	34317816	34320696	8
PGSC0003DMG400022928	-8.33412	1.67165e-07	Gene of unknown function [Source:PGSC_GENE;Acc:PGSC0003DMG400022928]	9597298	9597978	3
PGSC0003DMG400024597	-8.33412	1.67165e-07	DNA binding protein [Source:PGSC_GENE;Acc:PGSC0003DMG400024597]	54081378	54082621	3
PGSC0003DMG400025274	-8.33412	1.67165e-07	Littorine mutase/monooxygenase [Source:PGSC_GENE;Acc:PGSC0003DMG400025274]	37024095	37025843	6
PGSC0003DMG400027139	-8.33412	1.67165e-07	ESC [Source:PGSC_GENE;Acc:PGSC0003DMG400027139]	48282440	48283640	5
PGSC0003DMG400027804	-8.33412	1.67165e-07	Cytochrome P450 92B1 [Source:PGSC_GENE;Acc:PGSC0003DMG400027804]	24813377	24815160	11
PGSC0003DMG400028085	-8.33412	1.67165e-07	TNP2-like transposon protein [Source:PGSC_GENE;Acc:PGSC0003DMG400028085]	4453063	4459251	0
PGSC0003DMG400030292	-8.33412	1.67165e-07	Conserved gene of unknown function [Source:PGSC_GENE;Acc:PGSC0003DMG400030292]	4447476	4449075	1
PGSC0003DMG400032282	-8.33412	1.67165e-07	Cysteine-rich extensin-2 [Source:PGSC_GENE;Acc:PGSC0003DMG400032282]	28641473	28642867	0
PGSC0003DMG401003900	-8.33412	1.67165e-07	U3 small nucleolar RNA-associated protein [Source:PGSC_GENE;Acc:PGSC0003DMG401003900]	4768122	4772166	9
PGSC0003DMG401005842	-8.33412	1.67165e-07	Gene of unknown function [Source:PGSC_GENE;Acc:PGSC0003DMG401005842]	5208987	5211106	8
PGSC0003DMG401021876	-8.33412	1.67165e-07	Gene of unknown function [Source:PGSC_GENE;Acc:PGSC0003DMG401021876]	60006460	60008936	9
PGSC0003DMG400004000	-8.32092	1.09586e-22	ATP binding protein [Source:PGSC_GENE;Acc:PGSC0003DMG400004000]	7191916	7194875	11
PGSC0003DMG400031150	-8.32092	1.09586e-22	Protein FRIGIDA [Source:PGSC_GENE;Acc:PGSC0003DMG400031150]	61677628	61680091	4
PGSC0003DMG400005017	-8.27541	2.40483e-07	Conserved gene of unknown function [Source:PGSC_GENE;Acc:PGSC0003DMG400005017]	53647493	53648348	12
PGSC0003DMG400005785	-8.27541	2.40483e-07	Kinase family protein [Source:PGSC_GENE;Acc:PGSC0003DMG400005785]	5035190	5039781	8
PGSC0003DMG400005840	-8.27541	2.40483e-07	Calcineurin B [Source:PGSC_GENE;Acc:PGSC0003DMG400005840]	5157897	5159434	8
PGSC0003DMG400007024	-8.27541	2.40483e-07	Proteophosphoglycan ppg4 [Source:PGSC_GENE;Acc:PGSC0003DMG400007024]	45398598	45403131	5
PGSC0003DMG400010113	-8.27541	2.40483e-07	Gene of unknown function [Source:PGSC_GENE;Acc:PGSC0003DMG400010113]	44655570	44656035	2
PGSC0003DMG400010205	-8.27541	2.40483e-07	Conserved gene of unknown function [Source:PGSC_GENE;Acc:PGSC0003DMG400010205]	32258410	32259074	2
PGSC0003DMG400010488	-8.27541	2.40483e-07	Conserved gene of unknown function [Source:PGSC_GENE;Acc:PGSC0003DMG400010488]	4493344	4493679	1
PGSC0003DMG400016524	-8.27541	2.40483e-07	Avr9/Cf-9 rapidly elicited protein 146 [Source:PGSC_GENE;Acc:PGSC0003DMG400016524]	49162283	49163092	6
PGSC0003DMG400019803	-8.27541	2.40483e-07	NBS-LRR resistance protein [Source:PGSC_GENE;Acc:PGSC0003DMG400019803]	47729715	47731584	8
PGSC0003DMG400021641	-8.27541	2.40483e-07	Galactose oxidase [Source:PGSC_GENE;Acc:PGSC0003DMG400021641]	43886548	43888491	5
PGSC0003DMG400025383	-8.27541	2.40483e-07	CC-NBS-LRR protein [Source:PGSC_GENE;Acc:PGSC0003DMG400025383]	44280442	44282635	11
PGSC0003DMG400025443	-8.27541	2.40483e-07	Gene of unknown function [Source:PGSC_GENE;Acc:PGSC0003DMG400025443]	5414488	5414924	4
PGSC0003DMG400027410	-8.27541	2.40483e-07	Disease resistance protein R3a [Source:PGSC_GENE;Acc:PGSC0003DMG400027410]	43949547	43951037	11
PGSC0003DMG400029262	-8.27541	2.40483e-07	Anthocyanin acyltransferase [Source:PGSC_GENE;Acc:PGSC0003DMG400029262]	58384676	58385203	12
PGSC0003DMG400029910	-8.27541	2.40483e-07	Gene of unknown function [Source:PGSC_GENE;Acc:PGSC0003DMG400029910]	54680964	54681744	1
PGSC0003DMG400031165	-8.27541	2.40483e-07	F-box/LRR-repeat protein [Source:PGSC_GENE;Acc:PGSC0003DMG400031165]	68989555	68993801	1
PGSC0003DMG400041715	-8.27541	2.40483e-07	Gene of unknown function [Source:PGSC_GENE;Acc:PGSC0003DMG400041715]	49961157	49961459	1
PGSC0003DMG402008570	-8.27541	2.40483e-07	Gene of unknown function [Source:PGSC_GENE;Acc:PGSC0003DMG402008570]	919566	920828	12
PGSC0003DMG402009323	-8.27541	2.40483e-07	Receptor protein kinase [Source:PGSC_GENE;Acc:PGSC0003DMG402009323]	48659100	48661502	8
PGSC0003DMG400019956	-8.26879	2.46691e-22	Glutathione s-transferase [Source:PGSC_GENE;Acc:PGSC0003DMG400019956]	47549031	47550979	12
PGSC0003DMG402019589	-8.23297	4.3014e-22	Neoxanthin synthase [Source:PGSC_GENE;Acc:PGSC0003DMG402019589]	4736917	4745415	3
PGSC0003DMG400034100	-8.21471	5.70669e-22	Gene of unknown function [Source:PGSC_GENE;Acc:PGSC0003DMG400034100]	8129283	8131048	3
PGSC0003DMG400000126	-8.21421	5.05952e-07	Conserved gene of unknown function [Source:PGSC_GENE;Acc:PGSC0003DMG400000126]	73826302	73827911	1
PGSC0003DMG400002091	-8.21421	5.05952e-07	Gene of unknown function [Source:PGSC_GENE;Acc:PGSC0003DMG400002091]	36050056	36052273	2
PGSC0003DMG400003277	-8.21421	5.05952e-07	Gene of unknown function [Source:PGSC_GENE;Acc:PGSC0003DMG400003277]	29414938	29415686	5
PGSC0003DMG400003494	-8.21421	5.05952e-07	TNP2-like transposon protein [Source:PGSC_GENE;Acc:PGSC0003DMG400003494]	30372282	30377857	0
PGSC0003DMG400010696	-8.21421	5.05952e-07	Conserved gene of unknown function [Source:PGSC_GENE;Acc:PGSC0003DMG400010696]	4351682	4352026	1
PGSC0003DMG400011848	-8.21421	5.05952e-07	Gene of unknown function [Source:PGSC_GENE;Acc:PGSC0003DMG400011848]	14959893	14966994	3
PGSC0003DMG400017008	-8.21421	5.05952e-07	Gene of unknown function [Source:PGSC_GENE;Acc:PGSC0003DMG400017008]	17645359	17647689	12
PGSC0003DMG400017261	-8.21421	5.05952e-07	Gene of unknown function [Source:PGSC_GENE;Acc:PGSC0003DMG400017261]	56993527	56993929	9
PGSC0003DMG400018020	-8.21421	5.05952e-07	Gene of unknown function [Source:PGSC_GENE;Acc:PGSC0003DMG400018020]	12825308	12828214	10
PGSC0003DMG400019679	-8.21421	5.05952e-07	Acetyltranferase [Source:PGSC_GENE;Acc:PGSC0003DMG400019679]	42018699	42019631	11
PGSC0003DMG400020533	-8.21421	5.05952e-07	Protein ycf2 [Source:PGSC_GENE;Acc:PGSC0003DMG400020533]	34932960	34934306	12
PGSC0003DMG400021962	-8.21421	5.05952e-07	F-box family protein [Source:PGSC_GENE;Acc:PGSC0003DMG400021962]	61963115	61966049	4
PGSC0003DMG400024836	-8.21421	5.05952e-07	F-box family protein [Source:PGSC_GENE;Acc:PGSC0003DMG400024836]	57730965	57731783	4
PGSC0003DMG400025489	-8.21421	5.05952e-07	Gene of unknown function [Source:PGSC_GENE;Acc:PGSC0003DMG400025489]	47018445	47019385	7
PGSC0003DMG400030299	-8.21421	5.05952e-07	Conserved gene of unknown function [Source:PGSC_GENE;Acc:PGSC0003DMG400030299]	27106507	27107151	0
PGSC0003DMG400030409	-8.21421	5.05952e-07	Conserved gene of unknown function [Source:PGSC_GENE;Acc:PGSC0003DMG400030409]	56583479	56586649	6
PGSC0003DMG400031485	-8.21421	5.05952e-07	Kinase [Source:PGSC_GENE;Acc:PGSC0003DMG400031485]	4389931	4391960	1
PGSC0003DMG400037860	-8.21421	5.05952e-07	Eukaryotic initiation factor 4A-15 [Source:PGSC_GENE;Acc:PGSC0003DMG400037860]	27165963	27168203	5
PGSC0003DMG401009791	-8.21421	5.05952e-07	Cytochrome P450 hydroxylase [Source:PGSC_GENE;Acc:PGSC0003DMG401009791]	26589967	26591207	0
PGSC0003DMG401029995	-8.21421	5.05952e-07	Bacterial spot disease resistance protein 4 [Source:PGSC_GENE;Acc:PGSC0003DMG401029995]	37012339	37014579	11
PGSC0003DMG402002283	-8.21421	5.05952e-07	Gene of unknown function [Source:PGSC_GENE;Acc:PGSC0003DMG402002283]	31761604	31762941	10
PGSC0003DMG400003739	-8.15853	1.35916e-21	Conserved gene of unknown function [Source:PGSC_GENE;Acc:PGSC0003DMG400003739]	69958716	69959683	4
PGSC0003DMG400013490	-8.15402	1.21578e-27	Prf [Source:PGSC_GENE;Acc:PGSC0003DMG400013490]	9139914	9148796	5
PGSC0003DMG400001677	-8.1503	7.40189e-07	RING finger [Source:PGSC_GENE;Acc:PGSC0003DMG400001677]	68235639	68236447	1
PGSC0003DMG400003811	-8.1503	7.40189e-07	Nutrient reservoir [Source:PGSC_GENE;Acc:PGSC0003DMG400003811]	51330867	51334867	9
PGSC0003DMG400007376	-8.1503	7.40189e-07	Ubiquitin-protein ligase [Source:PGSC_GENE;Acc:PGSC0003DMG400007376]	40812188	40813595	8
PGSC0003DMG400007780	-8.1503	7.40189e-07	Pto-like serine/threonine kinase [Source:PGSC_GENE;Acc:PGSC0003DMG400007780]	37918547	37918921	0
PGSC0003DMG400012424	-8.1503	7.40189e-07	Gene of unknown function [Source:PGSC_GENE;Acc:PGSC0003DMG400012424]	53304010	53305408	7
PGSC0003DMG400014465	-8.1503	7.40189e-07	NADPH-dependent codeinone reductase [Source:PGSC_GENE;Acc:PGSC0003DMG400014465]	49343447	49345331	12
PGSC0003DMG400018856	-8.1503	7.40189e-07	Elicitor-inducible protein EIG-J7 [Source:PGSC_GENE;Acc:PGSC0003DMG400018856]	38434605	38435752	3
PGSC0003DMG400019106	-8.1503	7.40189e-07	Type II DNA topoisomerase VI subunit B [Source:PGSC_GENE;Acc:PGSC0003DMG400019106]	29578889	29583088	7
PGSC0003DMG400020939	-8.1503	7.40189e-07	Sesquiterpene synthase 2 [Source:PGSC_GENE;Acc:PGSC0003DMG400020939]	59839770	59841971	9
PGSC0003DMG400021848	-8.1503	7.40189e-07	Glucan endo-1,3-beta-glucosidase, basic vacuolar isoform GLB [Source:PGSC_GENE;Acc:PGSC0003DMG400021848]	45144662	45149081	1
PGSC0003DMG400021862	-8.1503	7.40189e-07	Disease resistance protein [Source:PGSC_GENE;Acc:PGSC0003DMG400021862]	3601523	3604150	10
PGSC0003DMG400024164	-8.1503	7.40189e-07	Gene of unknown function [Source:PGSC_GENE;Acc:PGSC0003DMG400024164]	44150138	44152808	6
PGSC0003DMG400027114	-8.1503	7.40189e-07	Conserved gene of unknown function [Source:PGSC_GENE;Acc:PGSC0003DMG400027114]	52325354	52327524	6
PGSC0003DMG400029750	-8.1503	7.40189e-07	Gene of unknown function [Source:PGSC_GENE;Acc:PGSC0003DMG400029750]	81508335	81509246	1
PGSC0003DMG400046525	-8.1503	7.40189e-07	Gene of unknown function [Source:PGSC_GENE;Acc:PGSC0003DMG400046525]	22299495	22300616	3
PGSC0003DMG401002869	-8.1503	7.40189e-07	Hcr2-0B [Source:PGSC_GENE;Acc:PGSC0003DMG401002869]	453236	455830	4
PGSC0003DMG401011679	-8.1503	7.40189e-07	Ent-kaurene oxidase 2 [Source:PGSC_GENE;Acc:PGSC0003DMG401011679]	68883830	68888139	4
PGSC0003DMG401014864	-8.1503	7.40189e-07	Gene of unknown function [Source:PGSC_GENE;Acc:PGSC0003DMG401014864]	7185556	7195398	3
PGSC0003DMG402004870	-8.1503	7.40189e-07	26S protease regulatory subunit [Source:PGSC_GENE;Acc:PGSC0003DMG402004870]	48287434	48291454	6
PGSC0003DMG402007575	-8.1503	7.40189e-07	Leucine-rich repeat [Source:PGSC_GENE;Acc:PGSC0003DMG402007575]	50556860	50557784	12
PGSC0003DMG400025266	-8.14167	1.88456e-31	Conserved gene of unknown function [Source:PGSC_GENE;Acc:PGSC0003DMG400025266]	66421685	66422197	1
PGSC0003DMG400002288	-8.08343	1.61305e-06	Gene of unknown function [Source:PGSC_GENE;Acc:PGSC0003DMG400002288]	29843782	29844661	8
PGSC0003DMG400004206	-8.08343	1.61305e-06	Gene of unknown function [Source:PGSC_GENE;Acc:PGSC0003DMG400004206]	53650784	53655386	1
PGSC0003DMG400004904	-8.08343	1.61305e-06	Gene of unknown function [Source:PGSC_GENE;Acc:PGSC0003DMG400004904]	48938011	48939892	6
PGSC0003DMG400006058	-8.08343	1.61305e-06	Conserved gene of unknown function [Source:PGSC_GENE;Acc:PGSC0003DMG400006058]	8157747	8159543	11
PGSC0003DMG400006744	-8.08343	1.61305e-06	Auxin efflux carrier component [Source:PGSC_GENE;Acc:PGSC0003DMG400006744]	35779293	35780018	0
PGSC0003DMG400008035	-8.08343	1.61305e-06	Gene of unknown function [Source:PGSC_GENE;Acc:PGSC0003DMG400008035]	67797652	67799879	4
PGSC0003DMG400010701	-8.08343	1.61305e-06	Kinase [Source:PGSC_GENE;Acc:PGSC0003DMG400010701]	4352942	4355157	1
PGSC0003DMG400011429	-8.08343	1.61305e-06	Conserved gene of unknown function [Source:PGSC_GENE;Acc:PGSC0003DMG400011429]	59013881	59015523	10
PGSC0003DMG400011912	-8.08343	1.61305e-06	Gene of unknown function [Source:PGSC_GENE;Acc:PGSC0003DMG400011912]	60887246	60888892	9
PGSC0003DMG400013062	-8.08343	1.61305e-06	Gene of unknown function [Source:PGSC_GENE;Acc:PGSC0003DMG400013062]	13561930	13563912	9
PGSC0003DMG400013298	-8.08343	1.61305e-06	Conserved gene of unknown function [Source:PGSC_GENE;Acc:PGSC0003DMG400013298]	241968	242863	11
PGSC0003DMG400013643	-8.08343	1.61305e-06	AT-hook motif nuclear localized protein 2 [Source:PGSC_GENE;Acc:PGSC0003DMG400013643]	38090881	38095400	2
PGSC0003DMG400015646	-8.08343	1.61305e-06	Gene of unknown function [Source:PGSC_GENE;Acc:PGSC0003DMG400015646]	28532803	28536496	6
PGSC0003DMG400016266	-8.08343	1.61305e-06	Gene of unknown function [Source:PGSC_GENE;Acc:PGSC0003DMG400016266]	40312413	40317162	6
PGSC0003DMG400018086	-8.08343	1.61305e-06	Ubiquitin-protein ligase [Source:PGSC_GENE;Acc:PGSC0003DMG400018086]	52861160	52862359	3
PGSC0003DMG400018718	-8.08343	1.61305e-06	Gene of unknown function [Source:PGSC_GENE;Acc:PGSC0003DMG400018718]	42991461	42994141	11
PGSC0003DMG400019017	-8.08343	1.61305e-06	BHLH transcriptional regulator [Source:PGSC_GENE;Acc:PGSC0003DMG400019017]	26664801	26666904	6
PGSC0003DMG400021397	-8.08343	1.61305e-06	Gene of unknown function [Source:PGSC_GENE;Acc:PGSC0003DMG400021397]	42310663	42313425	2
PGSC0003DMG400024881	-8.08343	1.61305e-06	SWIB complex BAF60b domain-containing protein [Source:PGSC_GENE;Acc:PGSC0003DMG400024881]	80053599	80059365	1
PGSC0003DMG400025453	-8.08343	1.61305e-06	Gene of unknown function [Source:PGSC_GENE;Acc:PGSC0003DMG400025453]	5347554	5348044	4
PGSC0003DMG400026011	-8.08343	1.61305e-06	Gene of unknown function [Source:PGSC_GENE;Acc:PGSC0003DMG400026011]	70281631	70282027	1
PGSC0003DMG400026840	-8.08343	1.61305e-06	Disease resistance protein BS2 [Source:PGSC_GENE;Acc:PGSC0003DMG400026840]	1360666	1362629	4
PGSC0003DMG400027971	-8.08343	1.61305e-06	Receptor protein kinase [Source:PGSC_GENE;Acc:PGSC0003DMG400027971]	63254015	63257147	4
PGSC0003DMG400028650	-8.08343	1.61305e-06	Fatty acid desaturase [Source:PGSC_GENE;Acc:PGSC0003DMG400028650]	49573117	49574518	12
PGSC0003DMG400029623	-8.08343	1.61305e-06	Salicylic acid/benzoic acid carboxyl methyltransferase [Source:PGSC_GENE;Acc:PGSC0003DMG400029623]	58397309	58400168	9
PGSC0003DMG400030566	-8.08343	1.61305e-06	Conserved gene of unknown function [Source:PGSC_GENE;Acc:PGSC0003DMG400030566]	3694620	3698847	5
PGSC0003DMG401031036	-8.08343	1.61305e-06	Chalcone reductase [Source:PGSC_GENE;Acc:PGSC0003DMG401031036]	45103421	45107315	3
PGSC0003DMG402000083	-8.08343	1.61305e-06	Conserved gene of unknown function [Source:PGSC_GENE;Acc:PGSC0003DMG402000083]	72985518	72986969	1
PGSC0003DMG402002428	-8.08343	1.61305e-06	NL25 [Source:PGSC_GENE;Acc:PGSC0003DMG402002428]	11364687	11367656	6
PGSC0003DMG400007207	-8.07593	5.61457e-31	ADP-ribosylation factor GTPase-activating protein AGD14 [Source:PGSC_GENE;Acc:PGSC0003DMG400007207]	59626456	59634841	10
PGSC0003DMG400018916	-8.04946	6.87745e-21	Polyphenol oxidase [Source:PGSC_GENE;Acc:PGSC0003DMG400018916]	45873235	45875234	8
PGSC0003DMG400002864	-8.01331	2.40377e-06	Calcium ion binding protein [Source:PGSC_GENE;Acc:PGSC0003DMG400002864]	346992	349487	4
PGSC0003DMG400003631	-8.01331	2.40377e-06	Conserved gene of unknown function [Source:PGSC_GENE;Acc:PGSC0003DMG400003631]	39608186	39613058	2
PGSC0003DMG400004239	-8.01331	2.40377e-06	Conserved gene of unknown function [Source:PGSC_GENE;Acc:PGSC0003DMG400004239]	38220065	38221062	12
PGSC0003DMG400010818	-8.01331	2.40377e-06	Gene of unknown function [Source:PGSC_GENE;Acc:PGSC0003DMG400010818]	40052245	40052721	3
PGSC0003DMG400011338	-8.01331	2.40377e-06	Gene of unknown function [Source:PGSC_GENE;Acc:PGSC0003DMG400011338]	57846138	57848505	1
PGSC0003DMG400011755	-8.01331	2.40377e-06	Acetyl-coenzyme A carboxylase carboxyl transferase alpha [Source:PGSC_GENE;Acc:PGSC0003DMG400011755]	41475171	41480607	7
PGSC0003DMG400013052	-8.01331	2.40377e-06	TdcA1-ORF1-ORF2 protein [Source:PGSC_GENE;Acc:PGSC0003DMG400013052]	7961380	7963430	2
PGSC0003DMG400013774	-8.01331	2.40377e-06	Gene of unknown function [Source:PGSC_GENE;Acc:PGSC0003DMG400013774]	12369879	12374810	7
PGSC0003DMG400013797	-8.01331	2.40377e-06	Protein kinase [Source:PGSC_GENE;Acc:PGSC0003DMG400013797]	43733926	43735375	6
PGSC0003DMG400015307	-8.01331	2.40377e-06	Gene of unknown function [Source:PGSC_GENE;Acc:PGSC0003DMG400015307]	50027073	50029569	3
PGSC0003DMG400015629	-8.01331	2.40377e-06	Zinc finger protein [Source:PGSC_GENE;Acc:PGSC0003DMG400015629]	21103215	21104484	8
PGSC0003DMG400019364	-8.01331	2.40377e-06	Gene of unknown function [Source:PGSC_GENE;Acc:PGSC0003DMG400019364]	48095281	48095724	9
PGSC0003DMG400021067	-8.01331	2.40377e-06	Hcr9-Avr9-hir2 [Source:PGSC_GENE;Acc:PGSC0003DMG400021067]	35403478	35405604	0
PGSC0003DMG400022026	-8.01331	2.40377e-06	Monooxygenase [Source:PGSC_GENE;Acc:PGSC0003DMG400022026]	45700489	45701676	9
PGSC0003DMG400024339	-8.01331	2.40377e-06	Gene of unknown function [Source:PGSC_GENE;Acc:PGSC0003DMG400024339]	21144870	21147021	3
PGSC0003DMG400027870	-8.01331	2.40377e-06	Ubiquitin-protein ligase [Source:PGSC_GENE;Acc:PGSC0003DMG400027870]	9079836	9080918	12
PGSC0003DMG400028058	-8.01331	2.40377e-06	HyPRP [Source:PGSC_GENE;Acc:PGSC0003DMG400028058]	38846393	38846988	3
PGSC0003DMG400028873	-8.01331	2.40377e-06	TNP2 [Source:PGSC_GENE;Acc:PGSC0003DMG400028873]	24642353	24647799	1
PGSC0003DMG400037713	-8.01331	2.40377e-06	Conserved gene of unknown function [Source:PGSC_GENE;Acc:PGSC0003DMG400037713]	11856925	11859969	12
PGSC0003DMG401020453	-8.01331	2.40377e-06	Cytochrome P450 [Source:PGSC_GENE;Acc:PGSC0003DMG401020453]	45464851	45466905	6
PGSC0003DMG402007553	-8.01331	2.40377e-06	Gene of unknown function [Source:PGSC_GENE;Acc:PGSC0003DMG402007553]	44397099	44398145	1
PGSC0003DMG402013972	-8.01331	2.40377e-06	Conserved gene of unknown function [Source:PGSC_GENE;Acc:PGSC0003DMG402013972]	42867694	42872468	5
PGSC0003DMG402027395	-8.01331	2.40377e-06	2-oxoglutarate-dependent dioxygenase [Source:PGSC_GENE;Acc:PGSC0003DMG402027395]	43687374	43689241	11
PGSC0003DMG402025083	-8.01124	1.13084e-38	Peroxidase [Source:PGSC_GENE;Acc:PGSC0003DMG402025083]	61099775	61103157	4
PGSC0003DMG400008427	-7.9755	2.23611e-20	Tetracycline transporter [Source:PGSC_GENE;Acc:PGSC0003DMG400008427]	25724014	25726737	7
PGSC0003DMG400018372	-7.97246	2.24828e-26	Gene of unknown function [Source:PGSC_GENE;Acc:PGSC0003DMG400018372]	48405828	48410793	7
PGSC0003DMG400013045	-7.96462	2.49612e-20	Gene of unknown function [Source:PGSC_GENE;Acc:PGSC0003DMG400013045]	24662209	24663525	8
PGSC0003DMG400014736	-7.94293	4.85312e-30	Serine-threonine protein kinase, plant-type [Source:PGSC_GENE;Acc:PGSC0003DMG400014736]	6817495	6818958	1
PGSC0003DMG400000851	-7.9396	3.60565e-06	Conserved gene of unknown function [Source:PGSC_GENE;Acc:PGSC0003DMG400000851]	63734986	63739560	1
PGSC0003DMG400001736	-7.9396	3.60565e-06	Ubiquitin-protein ligase [Source:PGSC_GENE;Acc:PGSC0003DMG400001736]	6504339	6505949	9
PGSC0003DMG400004337	-7.9396	3.60565e-06	MTN3 [Source:PGSC_GENE;Acc:PGSC0003DMG400004337]	45837419	45839266	3
PGSC0003DMG400006633	-7.9396	3.60565e-06	Conserved gene of unknown function [Source:PGSC_GENE;Acc:PGSC0003DMG400006633]	25612386	25614714	2
PGSC0003DMG400007511	-7.9396	3.60565e-06	Peptide transporter [Source:PGSC_GENE;Acc:PGSC0003DMG400007511]	56003194	56006176	6
PGSC0003DMG400013055	-7.9396	3.60565e-06	Non-LTR retrolelement reverse transcriptase [Source:PGSC_GENE;Acc:PGSC0003DMG400013055]	8188698	8190275	2
PGSC0003DMG400013852	-7.9396	3.60565e-06	Zinc finger, CCHC-type [Source:PGSC_GENE;Acc:PGSC0003DMG400013852]	39147576	39154318	3
PGSC0003DMG400014473	-7.9396	3.60565e-06	LeOPT1 [Source:PGSC_GENE;Acc:PGSC0003DMG400014473]	48944132	48959296	12
PGSC0003DMG400017673	-7.9396	3.60565e-06	Gene of unknown function [Source:PGSC_GENE;Acc:PGSC0003DMG400017673]	43704575	43705851	9
PGSC0003DMG400018078	-7.9396	3.60565e-06	Ubiquitin-protein ligase [Source:PGSC_GENE;Acc:PGSC0003DMG400018078]	52972141	52973610	3
PGSC0003DMG400018710	-7.9396	3.60565e-06	GG25239 [Source:PGSC_GENE;Acc:PGSC0003DMG400018710]	42786978	42787806	11
PGSC0003DMG400019137	-7.9396	3.60565e-06	18.1 kDa class I heat shock protein [Source:PGSC_GENE;Acc:PGSC0003DMG400019137]	50704357	50705144	10
PGSC0003DMG400019414	-7.9396	3.60565e-06	Omega-6 fatty acid desaturase, chloroplastic [Source:PGSC_GENE;Acc:PGSC0003DMG400019414]	6485579	6487853	10
PGSC0003DMG400023826	-7.9396	3.60565e-06	Gene of unknown function [Source:PGSC_GENE;Acc:PGSC0003DMG400023826]	25502897	25507496	6
PGSC0003DMG400024363	-7.9396	3.60565e-06	Rpi-vnt1 [Source:PGSC_GENE;Acc:PGSC0003DMG400024363]	59504961	59507939	9
PGSC0003DMG400026988	-7.9396	3.60565e-06	Methylputrescine oxidase [Source:PGSC_GENE;Acc:PGSC0003DMG400026988]	52528939	52534812	6
PGSC0003DMG400027760	-7.9396	3.60565e-06	Gene of unknown function [Source:PGSC_GENE;Acc:PGSC0003DMG400027760]	28576871	28578094	5
PGSC0003DMG401011155	-7.9396	3.60565e-06	Gene of unknown function [Source:PGSC_GENE;Acc:PGSC0003DMG401011155]	1331886	1333311	7
PGSC0003DMG401015311	-7.9396	3.60565e-06	Fiber protein Fb34 [Source:PGSC_GENE;Acc:PGSC0003DMG401015311]	801897	804003	12
PGSC0003DMG401016929	-7.9396	3.60565e-06	Gene of unknown function [Source:PGSC_GENE;Acc:PGSC0003DMG401016929]	49111885	49113106	4
PGSC0003DMG402006315	-7.9396	3.60565e-06	Histone H3.2 [Source:PGSC_GENE;Acc:PGSC0003DMG402006315]	66602626	66603291	1
PGSC0003DMG402018008	-7.9396	3.60565e-06	DNA binding protein [Source:PGSC_GENE;Acc:PGSC0003DMG402018008]	56927171	56927632	4
PGSC0003DMG402019668	-7.9396	3.60565e-06	Aldehyde oxidase [Source:PGSC_GENE;Acc:PGSC0003DMG402019668]	42232274	42237664	11
PGSC0003DMG403024894	-7.9396	3.60565e-06	ATP-dependent RNA helicase [Source:PGSC_GENE;Acc:PGSC0003DMG403024894]	80273206	80277252	1
PGSC0003DMG400018401	-7.92025	4.87986e-20	Gene of unknown function [Source:PGSC_GENE;Acc:PGSC0003DMG400018401]	48345195	48345749	7
PGSC0003DMG400023833	-7.92025	4.87986e-20	Microsomal oleic acid desaturase [Source:PGSC_GENE;Acc:PGSC0003DMG400023833]	60874810	60876222	12
PGSC0003DMG400020377	-7.90461	3.46175e-34	70 kDa subunit of replication protein A [Source:PGSC_GENE;Acc:PGSC0003DMG400020377]	12139743	12145702	12
PGSC0003DMG400006231	-7.89755	6.87009e-20	Gene of unknown function [Source:PGSC_GENE;Acc:PGSC0003DMG400006231]	42807586	42808186	10
PGSC0003DMG400024003	-7.89755	6.87009e-20	FAD binding domain containing protein [Source:PGSC_GENE;Acc:PGSC0003DMG400024003]	23619208	23621616	4
PGSC0003DMG400018591	-7.86722	1.68886e-29	Carbonyl reductase [Source:PGSC_GENE;Acc:PGSC0003DMG400018591]	42739949	42742808	11
PGSC0003DMG400001622	-7.86193	8.28134e-06	Phospholipase C [Source:PGSC_GENE;Acc:PGSC0003DMG400001622]	87259677	87260942	1
PGSC0003DMG400002239	-7.86193	8.28134e-06	EMB2733/ESP3 (EMBRYO DEFECTIVE 2733); ATP-dependent RNA helicase [Source:PGSC_GENE;Acc:PGSC0003DMG400002239]	11429705	11432173	12
PGSC0003DMG400002296	-7.86193	8.28134e-06	Gene of unknown function [Source:PGSC_GENE;Acc:PGSC0003DMG400002296]	29834735	29836319	8
PGSC0003DMG400003869	-7.86193	8.28134e-06	Conserved gene of unknown function [Source:PGSC_GENE;Acc:PGSC0003DMG400003869]	4933740	4935292	9
PGSC0003DMG400010372	-7.86193	8.28134e-06	Galactose-binding like [Source:PGSC_GENE;Acc:PGSC0003DMG400010372]	28043875	28045491	2
PGSC0003DMG400010951	-7.86193	8.28134e-06	Conserved gene of unknown function [Source:PGSC_GENE;Acc:PGSC0003DMG400010951]	31420301	31421237	0
PGSC0003DMG400011271	-7.86193	8.28134e-06	WRKY DNA-binding protein [Source:PGSC_GENE;Acc:PGSC0003DMG400011271]	751714	755910	10
PGSC0003DMG400011628	-7.86193	8.28134e-06	Chloroplast small heat shock protein class I [Source:PGSC_GENE;Acc:PGSC0003DMG400011628]	11636814	11637710	9
PGSC0003DMG400012008	-7.86193	8.28134e-06	BURP domain-containing protein [Source:PGSC_GENE;Acc:PGSC0003DMG400012008]	20652893	20653582	2
PGSC0003DMG400012427	-7.86193	8.28134e-06	Conserved gene of unknown function [Source:PGSC_GENE;Acc:PGSC0003DMG400012427]	53386514	53391185	7
PGSC0003DMG400013510	-7.86193	8.28134e-06	Gene of unknown function [Source:PGSC_GENE;Acc:PGSC0003DMG400013510]	8752163	8754873	5
PGSC0003DMG400015437	-7.86193	8.28134e-06	UDP-glucose glucosyltransferase [Source:PGSC_GENE;Acc:PGSC0003DMG400015437]	56525300	56527403	12
PGSC0003DMG400016858	-7.86193	8.28134e-06	Membrane protein [Source:PGSC_GENE;Acc:PGSC0003DMG400016858]	59067731	59068732	12
PGSC0003DMG400017062	-7.86193	8.28134e-06	Disease resistance protein RGA1 [Source:PGSC_GENE;Acc:PGSC0003DMG400017062]	48498366	48504160	8
PGSC0003DMG400017123	-7.86193	8.28134e-06	Cytochrome P450 [Source:PGSC_GENE;Acc:PGSC0003DMG400017123]	36397144	36399272	0
PGSC0003DMG400017990	-7.86193	8.28134e-06	WRKY transcription factor [Source:PGSC_GENE;Acc:PGSC0003DMG400017990]	44668173	44671931	5
PGSC0003DMG400018070	-7.86193	8.28134e-06	Gene of unknown function [Source:PGSC_GENE;Acc:PGSC0003DMG400018070]	36013569	36014080	0
PGSC0003DMG400018694	-7.86193	8.28134e-06	Disease resistance protein R3a [Source:PGSC_GENE;Acc:PGSC0003DMG400018694]	42834604	42836938	11
PGSC0003DMG400022394	-7.86193	8.28134e-06	FAD-binding domain-containing protein [Source:PGSC_GENE;Acc:PGSC0003DMG400022394]	35147187	35148800	2
PGSC0003DMG400023485	-7.86193	8.28134e-06	Gene of unknown function [Source:PGSC_GENE;Acc:PGSC0003DMG400023485]	51123581	51124793	5
PGSC0003DMG400024206	-7.86193	8.28134e-06	N protein [Source:PGSC_GENE;Acc:PGSC0003DMG400024206]	7168026	7177489	7
PGSC0003DMG400025955	-7.86193	8.28134e-06	Gene of unknown function [Source:PGSC_GENE;Acc:PGSC0003DMG400025955]	85368174	85368863	1
PGSC0003DMG400028355	-7.86193	8.28134e-06	Gene of unknown function [Source:PGSC_GENE;Acc:PGSC0003DMG400028355]	806233	807062	5
PGSC0003DMG400028742	-7.86193	8.28134e-06	Serine/threonine-protein kinase cdk9 [Source:PGSC_GENE;Acc:PGSC0003DMG400028742]	6363686	6365559	7
PGSC0003DMG400029130	-7.86193	8.28134e-06	UDP-glucose:glucosyltransferase [Source:PGSC_GENE;Acc:PGSC0003DMG400029130]	25068526	25071372	0
PGSC0003DMG400030061	-7.86193	8.28134e-06	F-box family protein [Source:PGSC_GENE;Acc:PGSC0003DMG400030061]	7403367	7405595	6
PGSC0003DMG400031104	-7.86193	8.28134e-06	Conserved gene of unknown function [Source:PGSC_GENE;Acc:PGSC0003DMG400031104]	51485866	51486443	7
PGSC0003DMG400034469	-7.86193	8.28134e-06	Gene of unknown function [Source:PGSC_GENE;Acc:PGSC0003DMG400034469]	57164347	57165296	1
PGSC0003DMG402003479	-7.86193	8.28134e-06	Oxidoreductase, 2OG-Fe(II) oxygenase family protein [Source:PGSC_GENE;Acc:PGSC0003DMG402003479]	2394073	2396834	1
PGSC0003DMG402012192	-7.86193	8.28134e-06	Zinc finger protein [Source:PGSC_GENE;Acc:PGSC0003DMG402012192]	55075279	55076016	8
PGSC0003DMG402025807	-7.86193	8.28134e-06	Conserved gene of unknown function [Source:PGSC_GENE;Acc:PGSC0003DMG402025807]	84774755	84775498	1
PGSC0003DMG400005062	-7.85244	1.4601e-41	Peroxidase [Source:PGSC_GENE;Acc:PGSC0003DMG400005062]	2281928	2284960	3
PGSC0003DMG400031515	-7.85103	1.3814e-19	Conserved gene of unknown function [Source:PGSC_GENE;Acc:PGSC0003DMG400031515]	60028804	60037404	9
PGSC0003DMG401017241	-7.85103	1.3814e-19	Desacetoxyvindoline 4-hydroxylase [Source:PGSC_GENE;Acc:PGSC0003DMG401017241]	56118996	56120084	9
PGSC0003DMG401020126	-7.85103	1.3814e-19	Armadillo/beta-catenin repeat family protein [Source:PGSC_GENE;Acc:PGSC0003DMG401020126]	59078775	59101491	6
PGSC0003DMG401028570	-7.84262	9.86865e-36	Phosphoglycerate/bisphosphoglycerate mutase family protein [Source:PGSC_GENE;Acc:PGSC0003DMG401028570]	76259309	76261894	1
PGSC0003DMG400027856	-7.8272	1.97352e-19	Geranylgeranyl pyrophosphate synthase 2 [Source:PGSC_GENE;Acc:PGSC0003DMG400027856]	69344146	69345467	4
PGSC0003DMG400006358	-7.77983	1.26863e-05	Gene of unknown function [Source:PGSC_GENE;Acc:PGSC0003DMG400006358]	7541489	7543690	4
PGSC0003DMG400008118	-7.77983	1.26863e-05	Conserved gene of unknown function [Source:PGSC_GENE;Acc:PGSC0003DMG400008118]	41033058	41035062	11
PGSC0003DMG400008393	-7.77983	1.26863e-05	Cc-nbs-lrr resistance protein [Source:PGSC_GENE;Acc:PGSC0003DMG400008393]	53150158	53155517	10
PGSC0003DMG400008449	-7.77983	1.26863e-05	NBS-LRR resistance protein [Source:PGSC_GENE;Acc:PGSC0003DMG400008449]	49687693	49688942	5
PGSC0003DMG400009371	-7.77983	1.26863e-05	Gene of unknown function [Source:PGSC_GENE;Acc:PGSC0003DMG400009371]	65090098	65091076	4
PGSC0003DMG400009559	-7.77983	1.26863e-05	Specific tissue protein 1 [Source:PGSC_GENE;Acc:PGSC0003DMG400009559]	9404771	9407668	7
PGSC0003DMG400011591	-7.77983	1.26863e-05	Conserved gene of unknown function [Source:PGSC_GENE;Acc:PGSC0003DMG400011591]	57781659	57783447	9
PGSC0003DMG400013382	-7.77983	1.26863e-05	Fragment [Source:PGSC_GENE;Acc:PGSC0003DMG400013382]	252559	255316	3
PGSC0003DMG400013654	-7.77983	1.26863e-05	Peroxidase 7 [Source:PGSC_GENE;Acc:PGSC0003DMG400013654]	37854370	37856703	2
PGSC0003DMG400015021	-7.77983	1.26863e-05	ATP binding protein [Source:PGSC_GENE;Acc:PGSC0003DMG400015021]	46070371	46071684	7
PGSC0003DMG400015681	-7.77983	1.26863e-05	Resistance gene [Source:PGSC_GENE;Acc:PGSC0003DMG400015681]	1844035	1849454	11
PGSC0003DMG400020565	-7.77983	1.26863e-05	EPIDERMAL PATTERNING FACTOR 6 [Source:PGSC_GENE;Acc:PGSC0003DMG400020565]	2829289	2834213	6
PGSC0003DMG400020745	-7.77983	1.26863e-05	ATP binding protein [Source:PGSC_GENE;Acc:PGSC0003DMG400020745]	34699175	34699764	3
PGSC0003DMG400022113	-7.77983	1.26863e-05	Aspartic proteinase nepenthesin-1 [Source:PGSC_GENE;Acc:PGSC0003DMG400022113]	38536761	38540867	0
PGSC0003DMG400023647	-7.77983	1.26863e-05	Extensin [Source:PGSC_GENE;Acc:PGSC0003DMG400023647]	8958468	8959240	4
PGSC0003DMG400024231	-7.77983	1.26863e-05	EDNR2GH7 protein [Source:PGSC_GENE;Acc:PGSC0003DMG400024231]	22035625	22038557	4
PGSC0003DMG400024593	-7.77983	1.26863e-05	Glycosyltransferase UGT90A7 [Source:PGSC_GENE;Acc:PGSC0003DMG400024593]	54021762	54023763	3
PGSC0003DMG400024786	-7.77983	1.26863e-05	Gene of unknown function [Source:PGSC_GENE;Acc:PGSC0003DMG400024786]	76865898	76868474	1
PGSC0003DMG400025671	-7.77983	1.26863e-05	HECT; Ubiquitin [Source:PGSC_GENE;Acc:PGSC0003DMG400025671]	9248003	9253472	9
PGSC0003DMG400025876	-7.77983	1.26863e-05	UDP-glucose:glucosyltransferase [Source:PGSC_GENE;Acc:PGSC0003DMG400025876]	84206913	84208443	1
PGSC0003DMG400026410	-7.77983	1.26863e-05	Gene of unknown function [Source:PGSC_GENE;Acc:PGSC0003DMG400026410]	41452949	41454351	2
PGSC0003DMG400027208	-7.77983	1.26863e-05	WRKY transcription factor [Source:PGSC_GENE;Acc:PGSC0003DMG400027208]	48637085	48638531	5
PGSC0003DMG400028711	-7.77983	1.26863e-05	Non-LTR retroelement reverse transcriptase [Source:PGSC_GENE;Acc:PGSC0003DMG400028711]	47370116	47378735	4
PGSC0003DMG400030178	-7.77983	1.26863e-05	Gene of unknown function [Source:PGSC_GENE;Acc:PGSC0003DMG400030178]	43206159	43208032	9
PGSC0003DMG400032496	-7.77983	1.26863e-05	Gene of unknown function [Source:PGSC_GENE;Acc:PGSC0003DMG400032496]	35167486	35174012	11
PGSC0003DMG400033885	-7.77983	1.26863e-05	1-aminocyclopropane-1-carboxylate synthase 4 [Source:PGSC_GENE;Acc:PGSC0003DMG400033885]	44165582	44166521	5
PGSC0003DMG401009818	-7.77983	1.26863e-05	Disease resistance protein BS2 [Source:PGSC_GENE;Acc:PGSC0003DMG401009818]	32050829	32054220	0
PGSC0003DMG401011202	-7.77983	1.26863e-05	Wall-associated kinase [Source:PGSC_GENE;Acc:PGSC0003DMG401011202]	1148861	1152310	7
PGSC0003DMG401013613	-7.77983	1.26863e-05	RWP-RK domain-containing protein [Source:PGSC_GENE;Acc:PGSC0003DMG401013613]	34703960	34707323	11
PGSC0003DMG401015682	-7.77983	1.26863e-05	NL25 [Source:PGSC_GENE;Acc:PGSC0003DMG401015682]	1804775	1808184	11
PGSC0003DMG402007888	-7.77983	1.26863e-05	Gene of unknown function [Source:PGSC_GENE;Acc:PGSC0003DMG402007888]	1954111	1959370	12
PGSC0003DMG402009818	-7.77983	1.26863e-05	RGC1 [Source:PGSC_GENE;Acc:PGSC0003DMG402009818]	32058402	32061697	0
PGSC0003DMG400014108	-7.77833	4.09153e-19	Cytosolic 5'-nucleotidase III [Source:PGSC_GENE;Acc:PGSC0003DMG400014108]	6140332	6148464	11
PGSC0003DMG400010753	-7.77821	4.93212e-25	Ethylene response factor 5 [Source:PGSC_GENE;Acc:PGSC0003DMG400010753]	38141399	38142433	3
PGSC0003DMG400034632	-7.77821	4.93212e-25	Glucosyltransferase [Source:PGSC_GENE;Acc:PGSC0003DMG400034632]	41319975	41321435	7
PGSC0003DMG403008349	-7.75794	6.57485e-25	Cc-nbs-lrr resistance protein [Source:PGSC_GENE;Acc:PGSC0003DMG403008349]	59090534	59096222	10
PGSC0003DMG400004327	-7.74055	6.73347e-19	Leucine-rich repeat resistance protein [Source:PGSC_GENE;Acc:PGSC0003DMG400004327]	18345899	18358342	10
PGSC0003DMG402031759	-7.72634	2.93916e-35	Phospholipase A1 [Source:PGSC_GENE;Acc:PGSC0003DMG402031759]	32994672	32997447	2
PGSC0003DMG400029132	-7.7148	9.84883e-19	UDP-glucose:glucosyltransferase [Source:PGSC_GENE;Acc:PGSC0003DMG400029132]	25049360	25051422	0
PGSC0003DMG400000756	-7.69278	3.04594e-05	Salicylic acid-binding protein 2 [Source:PGSC_GENE;Acc:PGSC0003DMG400000756]	23993315	23994379	2
PGSC0003DMG400002139	-7.69278	3.04594e-05	GRAS family transcription factor [Source:PGSC_GENE;Acc:PGSC0003DMG400002139]	4675948	4679240	6
PGSC0003DMG400002282	-7.69278	3.04594e-05	Gene of unknown function [Source:PGSC_GENE;Acc:PGSC0003DMG400002282]	32009076	32009607	10
PGSC0003DMG400002769	-7.69278	3.04594e-05	Knox [Source:PGSC_GENE;Acc:PGSC0003DMG400002769]	78172443	78176961	1
PGSC0003DMG400006100	-7.69278	3.04594e-05	Restricted tev movement 1 [Source:PGSC_GENE;Acc:PGSC0003DMG400006100]	55062421	55063886	9
PGSC0003DMG400008276	-7.69278	3.04594e-05	Gene of unknown function [Source:PGSC_GENE;Acc:PGSC0003DMG400008276]	43622511	43623419	10
PGSC0003DMG400009462	-7.69278	3.04594e-05	Gene of unknown function [Source:PGSC_GENE;Acc:PGSC0003DMG400009462]	35722574	35724730	11
PGSC0003DMG400010368	-7.69278	3.04594e-05	Gene of unknown function [Source:PGSC_GENE;Acc:PGSC0003DMG400010368]	28242244	28249422	2
PGSC0003DMG400010876	-7.69278	3.04594e-05	Gene of unknown function [Source:PGSC_GENE;Acc:PGSC0003DMG400010876]	32461614	32462240	6
PGSC0003DMG400011732	-7.69278	3.04594e-05	Gene of unknown function [Source:PGSC_GENE;Acc:PGSC0003DMG400011732]	10702712	10704881	5
PGSC0003DMG400013346	-7.69278	3.04594e-05	RNApol24 [Source:PGSC_GENE;Acc:PGSC0003DMG400013346]	583503	586351	11
PGSC0003DMG400013491	-7.69278	3.04594e-05	F-Box protein [Source:PGSC_GENE;Acc:PGSC0003DMG400013491]	9172804	9178547	5
PGSC0003DMG400013931	-7.69278	3.04594e-05	Gene of unknown function [Source:PGSC_GENE;Acc:PGSC0003DMG400013931]	13170944	13172976	11
PGSC0003DMG400013945	-7.69278	3.04594e-05	Gene of unknown function [Source:PGSC_GENE;Acc:PGSC0003DMG400013945]	22995961	22996596	9
PGSC0003DMG400016526	-7.69278	3.04594e-05	Avr9/Cf-9 rapidly elicited protein 146 [Source:PGSC_GENE;Acc:PGSC0003DMG400016526]	49190618	49191453	6
PGSC0003DMG400016600	-7.69278	3.04594e-05	Tospovirus resistance protein E [Source:PGSC_GENE;Acc:PGSC0003DMG400016600]	60653047	60657750	9
PGSC0003DMG400018400	-7.69278	3.04594e-05	Conserved gene of unknown function [Source:PGSC_GENE;Acc:PGSC0003DMG400018400]	48357725	48358306	7
PGSC0003DMG400018848	-7.69278	3.04594e-05	Gene of unknown function [Source:PGSC_GENE;Acc:PGSC0003DMG400018848]	38488109	38491133	3
PGSC0003DMG400023162	-7.69278	3.04594e-05	Ubiquitin-protein ligase [Source:PGSC_GENE;Acc:PGSC0003DMG400023162]	18964922	18967894	2
PGSC0003DMG400025304	-7.69278	3.04594e-05	DNA-binding protein MNB1B [Source:PGSC_GENE;Acc:PGSC0003DMG400025304]	3943278	3945891	4
PGSC0003DMG400025608	-7.69278	3.04594e-05	Gene of unknown function [Source:PGSC_GENE;Acc:PGSC0003DMG400025608]	24621737	24627393	12
PGSC0003DMG400029457	-7.69278	3.04594e-05	Hero resistance protein [Source:PGSC_GENE;Acc:PGSC0003DMG400029457]	2898617	2904105	4
PGSC0003DMG400029462	-7.69278	3.04594e-05	Hero resistance protein 1 homologue [Source:PGSC_GENE;Acc:PGSC0003DMG400029462]	2813381	2817571	4
PGSC0003DMG400029935	-7.69278	3.04594e-05	Calcineurin-like phosphoesterase family protein [Source:PGSC_GENE;Acc:PGSC0003DMG400029935]	35852824	35854505	8
PGSC0003DMG400036596	-7.69278	3.04594e-05	Conserved gene of unknown function [Source:PGSC_GENE;Acc:PGSC0003DMG400036596]	20080942	20081562	1
PGSC0003DMG400038807	-7.69278	3.04594e-05	Gene of unknown function [Source:PGSC_GENE;Acc:PGSC0003DMG400038807]	18544328	18544706	6
PGSC0003DMG401002283	-7.69278	3.04594e-05	Gene of unknown function [Source:PGSC_GENE;Acc:PGSC0003DMG401002283]	31763047	31764193	10
PGSC0003DMG403029613	-7.69278	3.04594e-05	Gene of unknown function [Source:PGSC_GENE;Acc:PGSC0003DMG403029613]	58184033	58188183	9
PGSC0003DMG400017808	-7.66189	2.14496e-18	Gene of unknown function [Source:PGSC_GENE;Acc:PGSC0003DMG400017808]	35611697	35615625	4
PGSC0003DMG400029434	-7.60697	4.78997e-18	Gene of unknown function [Source:PGSC_GENE;Acc:PGSC0003DMG400029434]	57438297	57440051	12
PGSC0003DMG400000244	-7.60013	4.77659e-05	Cytochrome P450 [Source:PGSC_GENE;Acc:PGSC0003DMG400000244]	73857812	73860555	1
PGSC0003DMG400002357	-7.60013	4.77659e-05	Bacterial spot disease resistance protein 4 [Source:PGSC_GENE;Acc:PGSC0003DMG400002357]	16044827	16048908	5
PGSC0003DMG400003540	-7.60013	4.77659e-05	ATP binding protein [Source:PGSC_GENE;Acc:PGSC0003DMG400003540]	39893427	39897147	2
PGSC0003DMG400005129	-7.60013	4.77659e-05	Serine/threonine-protein kinase Cx32, chloroplast [Source:PGSC_GENE;Acc:PGSC0003DMG400005129]	83266453	83269394	1
PGSC0003DMG400005299	-7.60013	4.77659e-05	Gene of unknown function [Source:PGSC_GENE;Acc:PGSC0003DMG400005299]	15033317	15034801	12
PGSC0003DMG400005461	-7.60013	4.77659e-05	Gene of unknown function [Source:PGSC_GENE;Acc:PGSC0003DMG400005461]	14776805	14777792	10
PGSC0003DMG400009307	-7.60013	4.77659e-05	Blight resistance protein T118 [Source:PGSC_GENE;Acc:PGSC0003DMG400009307]	48553402	48561695	8
PGSC0003DMG400009451	-7.60013	4.77659e-05	Calcium-dependent protein kinase 17 [Source:PGSC_GENE;Acc:PGSC0003DMG400009451]	35899863	35905820	11
PGSC0003DMG400010506	-7.60013	4.77659e-05	Gene of unknown function [Source:PGSC_GENE;Acc:PGSC0003DMG400010506]	4472884	4473759	1
PGSC0003DMG400011627	-7.60013	4.77659e-05	Chloroplast small heat shock protein class I [Source:PGSC_GENE;Acc:PGSC0003DMG400011627]	11631165	11631999	9
PGSC0003DMG400013178	-7.60013	4.77659e-05	DNA binding protein [Source:PGSC_GENE;Acc:PGSC0003DMG400013178]	6714370	6714828	12
PGSC0003DMG400014463	-7.60013	4.77659e-05	Peru 2 [Source:PGSC_GENE;Acc:PGSC0003DMG400014463]	49460016	49462934	12
PGSC0003DMG400017525	-7.60013	4.77659e-05	R2r3-myb transcription factor [Source:PGSC_GENE;Acc:PGSC0003DMG400017525]	49313407	49315050	8
PGSC0003DMG400021465	-7.60013	4.77659e-05	Conserved gene of unknown function [Source:PGSC_GENE;Acc:PGSC0003DMG400021465]	17631444	17636545	2
PGSC0003DMG400022035	-7.60013	4.77659e-05	PPR1 protein [Source:PGSC_GENE;Acc:PGSC0003DMG400022035]	2374989	2377127	6
PGSC0003DMG400023021	-7.60013	4.77659e-05	Conserved gene of unknown function [Source:PGSC_GENE;Acc:PGSC0003DMG400023021]	56517543	56518865	4
PGSC0003DMG400023466	-7.60013	4.77659e-05	Plasma membrane intrinsic protein [Source:PGSC_GENE;Acc:PGSC0003DMG400023466]	51511521	51515352	5
PGSC0003DMG400024344	-7.60013	4.77659e-05	Anthocyanidin 3-O-glucosyltransferase [Source:PGSC_GENE;Acc:PGSC0003DMG400024344]	31520020	31521721	9
PGSC0003DMG400025667	-7.60013	4.77659e-05	Gene of unknown function [Source:PGSC_GENE;Acc:PGSC0003DMG400025667]	47315754	47317570	12
PGSC0003DMG400030224	-7.60013	4.77659e-05	Sdl1 [Source:PGSC_GENE;Acc:PGSC0003DMG400030224]	38979569	38980714	9
PGSC0003DMG400033671	-7.60013	4.77659e-05	Gene of unknown function [Source:PGSC_GENE;Acc:PGSC0003DMG400033671]	7082039	7082791	6
PGSC0003DMG400033937	-7.60013	4.77659e-05	Gene of unknown function [Source:PGSC_GENE;Acc:PGSC0003DMG400033937]	24861211	24863443	0
PGSC0003DMG400035168	-7.60013	4.77659e-05	Conserved gene of unknown function [Source:PGSC_GENE;Acc:PGSC0003DMG400035168]	82791431	82792651	1
PGSC0003DMG400047102	-7.60013	4.77659e-05	Gene of unknown function [Source:PGSC_GENE;Acc:PGSC0003DMG400047102]	4997100	4997492	0
PGSC0003DMG401005387	-7.60013	4.77659e-05	Gene of unknown function [Source:PGSC_GENE;Acc:PGSC0003DMG401005387]	40535585	40538914	12
PGSC0003DMG401006401	-7.60013	4.77659e-05	Receptor protein kinase [Source:PGSC_GENE;Acc:PGSC0003DMG401006401]	63357994	63361156	4
PGSC0003DMG401006673	-7.60013	4.77659e-05	Gene of unknown function [Source:PGSC_GENE;Acc:PGSC0003DMG401006673]	61485778	61487084	9
PGSC0003DMG401009228	-7.60013	4.77659e-05	Beta-galactosidase [Source:PGSC_GENE;Acc:PGSC0003DMG401009228]	8571398	8576848	11
PGSC0003DMG401032256	-7.60013	4.77659e-05	RNA-directed DNA polymerase (Reverse transcriptase) [Source:PGSC_GENE;Acc:PGSC0003DMG401032256]	53777973	53780535	9
PGSC0003DMG402001724	-7.60013	4.77659e-05	Gene of unknown function [Source:PGSC_GENE;Acc:PGSC0003DMG402001724]	68637219	68637591	1
PGSC0003DMG402020473	-7.60013	4.77659e-05	Conserved gene of unknown function [Source:PGSC_GENE;Acc:PGSC0003DMG402020473]	45633439	45634468	6
PGSC0003DMG404010943	-7.60013	4.77659e-05	Conserved gene of unknown function [Source:PGSC_GENE;Acc:PGSC0003DMG404010943]	52777094	52779892	10
PGSC0003DMG400020341	-7.56817	1.37078e-36	17.5 kDa class I heat shock protein [Source:PGSC_GENE;Acc:PGSC0003DMG400020341]	829873	831558	9
PGSC0003DMG400033906	-7.53047	4.29379e-32	Isoflavone reductase homolog [Source:PGSC_GENE;Acc:PGSC0003DMG400033906]	44285130	44292822	10
PGSC0003DMG400026631	-7.51393	2.99723e-23	Malonyltransferase [Source:PGSC_GENE;Acc:PGSC0003DMG400026631]	4252547	4254216	10
PGSC0003DMG400000247	-7.50113	7.55368e-05	Gene of unknown function [Source:PGSC_GENE;Acc:PGSC0003DMG400000247]	73894332	73896531	1
PGSC0003DMG400000264	-7.50113	7.55368e-05	Gene of unknown function [Source:PGSC_GENE;Acc:PGSC0003DMG400000264]	73073965	73076638	1
PGSC0003DMG400003573	-7.50113	7.55368e-05	Senescence-associated protein [Source:PGSC_GENE;Acc:PGSC0003DMG400003573]	39249888	39251380	2
PGSC0003DMG400003787	-7.50113	7.55368e-05	Conserved gene of unknown function [Source:PGSC_GENE;Acc:PGSC0003DMG400003787]	50659684	50660449	9
PGSC0003DMG400005108	-7.50113	7.55368e-05	Conserved gene of unknown function [Source:PGSC_GENE;Acc:PGSC0003DMG400005108]	83186935	83187699	1
PGSC0003DMG400007218	-7.50113	7.55368e-05	F-box family protein [Source:PGSC_GENE;Acc:PGSC0003DMG400007218]	46656144	46657590	5
PGSC0003DMG400007496	-7.50113	7.55368e-05	Adenylate kinase isoenzyme 6 [Source:PGSC_GENE;Acc:PGSC0003DMG400007496]	55887840	55890547	6
PGSC0003DMG400009464	-7.50113	7.55368e-05	Gene of unknown function [Source:PGSC_GENE;Acc:PGSC0003DMG400009464]	35676991	35679039	11
PGSC0003DMG400009851	-7.50113	7.55368e-05	Gene of unknown function [Source:PGSC_GENE;Acc:PGSC0003DMG400009851]	12224164	12226253	10
PGSC0003DMG400009853	-7.50113	7.55368e-05	Conserved gene of unknown function [Source:PGSC_GENE;Acc:PGSC0003DMG400009853]	12202384	12203669	10
PGSC0003DMG400011438	-7.50113	7.55368e-05	Protein LE25 [Source:PGSC_GENE;Acc:PGSC0003DMG400011438]	58931638	58932735	10
PGSC0003DMG400013820	-7.50113	7.55368e-05	Gene of unknown function [Source:PGSC_GENE;Acc:PGSC0003DMG400013820]	22543339	22546224	4
PGSC0003DMG400014896	-7.50113	7.55368e-05	Ubiquitin-protein ligase [Source:PGSC_GENE;Acc:PGSC0003DMG400014896]	40663196	40664071	2
PGSC0003DMG400015913	-7.50113	7.55368e-05	Histidine acid phosphatase [Source:PGSC_GENE;Acc:PGSC0003DMG400015913]	28646198	28651854	12
PGSC0003DMG400018776	-7.50113	7.55368e-05	Gene of unknown function [Source:PGSC_GENE;Acc:PGSC0003DMG400018776]	17445845	17446783	11
PGSC0003DMG400020535	-7.50113	7.55368e-05	Gene of unknown function [Source:PGSC_GENE;Acc:PGSC0003DMG400020535]	35835401	35836943	12
PGSC0003DMG400022858	-7.50113	7.55368e-05	F-box family protein [Source:PGSC_GENE;Acc:PGSC0003DMG400022858]	60036805	60038756	1
PGSC0003DMG400022952	-7.50113	7.55368e-05	Conserved gene of unknown function [Source:PGSC_GENE;Acc:PGSC0003DMG400022952]	32657712	32660138	2
PGSC0003DMG400022978	-7.50113	7.55368e-05	EIX receptor 1 [Source:PGSC_GENE;Acc:PGSC0003DMG400022978]	5959208	5962270	7
PGSC0003DMG400023010	-7.50113	7.55368e-05	Kinase [Source:PGSC_GENE;Acc:PGSC0003DMG400023010]	40221329	40227085	3
PGSC0003DMG400023080	-7.50113	7.55368e-05	Peptide transporter [Source:PGSC_GENE;Acc:PGSC0003DMG400023080]	8313196	8315592	9
PGSC0003DMG400024175	-7.50113	7.55368e-05	Gene of unknown function [Source:PGSC_GENE;Acc:PGSC0003DMG400024175]	27172425	27174620	10
PGSC0003DMG400024470	-7.50113	7.55368e-05	F-box and wd40 domain protein [Source:PGSC_GENE;Acc:PGSC0003DMG400024470]	53697414	53698920	3
PGSC0003DMG400024650	-7.50113	7.55368e-05	Ubiquitin-protein ligase [Source:PGSC_GENE;Acc:PGSC0003DMG400024650]	55284580	55286047	3
PGSC0003DMG400027601	-7.50113	7.55368e-05	Non-LTR retrolelement reverse transcriptase [Source:PGSC_GENE;Acc:PGSC0003DMG400027601]	34841820	34847917	6
PGSC0003DMG400027814	-7.50113	7.55368e-05	Gene of unknown function [Source:PGSC_GENE;Acc:PGSC0003DMG400027814]	1025634	1030304	3
PGSC0003DMG400028148	-7.50113	7.55368e-05	Conserved gene of unknown function [Source:PGSC_GENE;Acc:PGSC0003DMG400028148]	56109317	56110525	10
PGSC0003DMG400030264	-7.50113	7.55368e-05	ATP binding protein [Source:PGSC_GENE;Acc:PGSC0003DMG400030264]	34896067	34896980	3
PGSC0003DMG400030852	-7.50113	7.55368e-05	CYCLOPS [Source:PGSC_GENE;Acc:PGSC0003DMG400030852]	48096817	48102332	8
PGSC0003DMG400030915	-7.50113	7.55368e-05	C2 domain-containing protein [Source:PGSC_GENE;Acc:PGSC0003DMG400030915]	4316720	4318052	7
PGSC0003DMG400031474	-7.50113	7.55368e-05	Gene of unknown function [Source:PGSC_GENE;Acc:PGSC0003DMG400031474]	63696784	63698833	4
PGSC0003DMG400031776	-7.50113	7.55368e-05	Flavonol 4'-sulfotransferase [Source:PGSC_GENE;Acc:PGSC0003DMG400031776]	33217947	33220811	2
PGSC0003DMG400034296	-7.50113	7.55368e-05	Gene of unknown function [Source:PGSC_GENE;Acc:PGSC0003DMG400034296]	43232203	43233046	0
PGSC0003DMG400037665	-7.50113	7.55368e-05	Conserved gene of unknown function [Source:PGSC_GENE;Acc:PGSC0003DMG400037665]	28767786	28769653	6
PGSC0003DMG401018040	-7.50113	7.55368e-05	Gene of unknown function [Source:PGSC_GENE;Acc:PGSC0003DMG401018040]	88607015	88615226	1
PGSC0003DMG401026197	-7.50113	7.55368e-05	MADS-box protein [Source:PGSC_GENE;Acc:PGSC0003DMG401026197]	47364697	47367540	7
PGSC0003DMG402002858	-7.50113	7.55368e-05	Gene of unknown function [Source:PGSC_GENE;Acc:PGSC0003DMG402002858]	273939	274999	4
PGSC0003DMG402029949	-7.50113	7.55368e-05	Gene of unknown function [Source:PGSC_GENE;Acc:PGSC0003DMG402029949]	35868617	35872897	8
PGSC0003DMG402032252	-7.50113	7.55368e-05	Integral membrane transporter family protein [Source:PGSC_GENE;Acc:PGSC0003DMG402032252]	53908468	53910415	9
PGSC0003DMG400018024	-7.48956	4.58322e-23	Serine-threonine protein kinase, plant-type [Source:PGSC_GENE;Acc:PGSC0003DMG400018024]	31009825	31011793	0
PGSC0003DMG400014322	-7.44416	4.67429e-17	CEN 1 [Source:PGSC_GENE;Acc:PGSC0003DMG400014322]	42491175	42492430	3
PGSC0003DMG400004259	-7.39757	1.31489e-40	Thaumatin [Source:PGSC_GENE;Acc:PGSC0003DMG400004259]	54234236	54235106	12
PGSC0003DMG400011517	-7.39637	9.96283e-17	HJTR2GH1 protein [Source:PGSC_GENE;Acc:PGSC0003DMG400011517]	4715071	4717942	4
ENSRNA049454974	-7.39482	0.000193974
PGSC0003DMG400000265	-7.39482	0.000193974	Gene of unknown function [Source:PGSC_GENE;Acc:PGSC0003DMG400000265]	73124340	73125006	1
PGSC0003DMG400001852	-7.39482	0.000193974	ATP-dependent helicase [Source:PGSC_GENE;Acc:PGSC0003DMG400001852]	50637594	50640579	8
PGSC0003DMG400002517	-7.39482	0.000193974	Conserved gene of unknown function [Source:PGSC_GENE;Acc:PGSC0003DMG400002517]	60511416	60512059	3
PGSC0003DMG400002936	-7.39482	0.000193974	Gene of unknown function [Source:PGSC_GENE;Acc:PGSC0003DMG400002936]	2613065	2615453	12
PGSC0003DMG400003866	-7.39482	0.000193974	Xyloglucan endotransglucosylase/hydrolase 12 [Source:PGSC_GENE;Acc:PGSC0003DMG400003866]	4997614	5000435	9
PGSC0003DMG400004474	-7.39482	0.000193974	Multidrug resistance pump [Source:PGSC_GENE;Acc:PGSC0003DMG400004474]	2931105	2938305	8
PGSC0003DMG400004965	-7.39482	0.000193974	Gene of unknown function [Source:PGSC_GENE;Acc:PGSC0003DMG400004965]	65991158	65995171	4
PGSC0003DMG400005481	-7.39482	0.000193974	Gene of unknown function [Source:PGSC_GENE;Acc:PGSC0003DMG400005481]	6546804	6548325	3
PGSC0003DMG400005841	-7.39482	0.000193974	Calcineurin B [Source:PGSC_GENE;Acc:PGSC0003DMG400005841]	5201266	5202159	8
PGSC0003DMG400006788	-7.39482	0.000193974	Conserved gene of unknown function [Source:PGSC_GENE;Acc:PGSC0003DMG400006788]	65362367	65362824	1
PGSC0003DMG400007839	-7.39482	0.000193974	Extensin [Source:PGSC_GENE;Acc:PGSC0003DMG400007839]	1048978	1049307	12
PGSC0003DMG400008897	-7.39482	0.000193974	Kinase [Source:PGSC_GENE;Acc:PGSC0003DMG400008897]	1531238	1533535	9
PGSC0003DMG400010147	-7.39482	0.000193974	Kunitz-type enzyme inhibitor S9C11 [Source:PGSC_GENE;Acc:PGSC0003DMG400010147]	44440705	44441519	3
PGSC0003DMG400010189	-7.39482	0.000193974	Gene of unknown function [Source:PGSC_GENE;Acc:PGSC0003DMG400010189]	44266528	44267074	3
PGSC0003DMG400013167	-7.39482	0.000193974	MAR-binding protein [Source:PGSC_GENE;Acc:PGSC0003DMG400013167]	7701565	7705715	12
PGSC0003DMG400014474	-7.39482	0.000193974	LeOPT1 [Source:PGSC_GENE;Acc:PGSC0003DMG400014474]	48918615	48919682	12
PGSC0003DMG400017177	-7.39482	0.000193974	Germin subfamily 1 member 19 [Source:PGSC_GENE;Acc:PGSC0003DMG400017177]	56325068	56327136	9
PGSC0003DMG400019043	-7.39482	0.000193974	Gene of unknown function [Source:PGSC_GENE;Acc:PGSC0003DMG400019043]	12451121	12453416	3
PGSC0003DMG400019320	-7.39482	0.000193974	Cytochrome P450 hydroxylase [Source:PGSC_GENE;Acc:PGSC0003DMG400019320]	47969213	47974194	9
PGSC0003DMG400021360	-7.39482	0.000193974	U-box protein [Source:PGSC_GENE;Acc:PGSC0003DMG400021360]	2879354	2880631	1
PGSC0003DMG400023415	-7.39482	0.000193974	Conserved gene of unknown function [Source:PGSC_GENE;Acc:PGSC0003DMG400023415]	50524446	50526349	5
PGSC0003DMG400025951	-7.39482	0.000193974	Conserved gene of unknown function [Source:PGSC_GENE;Acc:PGSC0003DMG400025951]	85298162	85299013	1
PGSC0003DMG400027636	-7.39482	0.000193974	Glutathione s-transferase [Source:PGSC_GENE;Acc:PGSC0003DMG400027636]	51716843	51718268	7
PGSC0003DMG400029817	-7.39482	0.000193974	Gene of unknown function [Source:PGSC_GENE;Acc:PGSC0003DMG400029817]	10223065	10223638	12
PGSC0003DMG400030637	-7.39482	0.000193974	Conserved gene of unknown function [Source:PGSC_GENE;Acc:PGSC0003DMG400030637]	41696523	41697536	2
PGSC0003DMG400031541	-7.39482	0.000193974	TNP2-like transposon protein [Source:PGSC_GENE;Acc:PGSC0003DMG400031541]	22125902	22128556	5
PGSC0003DMG400032098	-7.39482	0.000193974	Gene of unknown function [Source:PGSC_GENE;Acc:PGSC0003DMG400032098]	60879886	60881699	1
PGSC0003DMG400034710	-7.39482	0.000193974	Purine transporter [Source:PGSC_GENE;Acc:PGSC0003DMG400034710]	56603348	56605939	4
PGSC0003DMG400043507	-7.39482	0.000193974	Cation-transporting atpase plant [Source:PGSC_GENE;Acc:PGSC0003DMG400043507]	54687820	54691521	9
PGSC0003DMG400046085	-7.39482	0.000193974	Gene of unknown function [Source:PGSC_GENE;Acc:PGSC0003DMG400046085]	10368011	10369881	1
PGSC0003DMG400047273	-7.39482	0.000193974	Autoinhibited calcium ATPase [Source:PGSC_GENE;Acc:PGSC0003DMG400047273]	54712037	54713110	9
PGSC0003DMG401030108	-7.39482	0.000193974	Gene of unknown function [Source:PGSC_GENE;Acc:PGSC0003DMG401030108]	46817361	46818666	5
PGSC0003DMG402029906	-7.39482	0.000193974	BRASSINOSTEROID INSENSITIVE 1-associated receptor kinase 1 [Source:PGSC_GENE;Acc:PGSC0003DMG402029906]	54577317	54581506	1
PGSC0003DMG402031202	-7.39482	0.000193974	Gene of unknown function [Source:PGSC_GENE;Acc:PGSC0003DMG402031202]	54733409	54739281	4
PGSC0003DMG403010943	-7.39482	0.000193974	Conserved gene of unknown function [Source:PGSC_GENE;Acc:PGSC0003DMG403010943]	52795058	52797441	10
PGSC0003DMG403016979	-7.39482	0.000193974	NL27 [Source:PGSC_GENE;Acc:PGSC0003DMG403016979]	1340332	1347110	11
PGSC0003DMG400001361	-7.38008	1.16233e-16	LysM type receptor kinase [Source:PGSC_GENE;Acc:PGSC0003DMG400001361]	45526430	45531632	2
PGSC0003DMG400005541	-7.37847	4.54795e-26	Hcr2-0A [Source:PGSC_GENE;Acc:PGSC0003DMG400005541]	60542316	60543814	12
PGSC0003DMG400010490	-7.32729	5.15399e-30	Acidic class II 1,3-beta-glucanase [Source:PGSC_GENE;Acc:PGSC0003DMG400010490]	4749188	4750046	1
PGSC0003DMG400003367	-7.31303	2.99183e-16	Conserved gene of unknown function [Source:PGSC_GENE;Acc:PGSC0003DMG400003367]	20711525	20712601	9
PGSC0003DMG400012704	-7.29636	1.94933e-33	Conserved gene of unknown function [Source:PGSC_GENE;Acc:PGSC0003DMG400012704]	11252614	11257708	4
PGSC0003DMG400000120	-7.28006	0.000315208	Dof18 [Source:PGSC_GENE;Acc:PGSC0003DMG400000120]	73702490	73704280	1
PGSC0003DMG400002345	-7.28006	0.000315208	Cytochrome P450 hydroxylase [Source:PGSC_GENE;Acc:PGSC0003DMG400002345]	23140808	23141884	0
PGSC0003DMG400002934	-7.28006	0.000315208	Conserved gene of unknown function [Source:PGSC_GENE;Acc:PGSC0003DMG400002934]	3239730	3242020	12
[truncated: 4,603 more rows]
