# Supplementary material for: Screening of wild species and transcriptome profiling to identify differentially regulated genes in response to late blight resistance in potato
Source: Front Plant Sci. 2023 Jul 12;14:1212135. doi: 10.3389/fpls.2023.1212135 (PMC10368984; doi:10.3389/fpls.2023.1212135)
Supplement: Supplementary file 1 [file DataSheet_1.zip › Suppl. files_R1_10-6-23/Excel Datasets 1-15/Dataset 4. MCD24_DEG.xlsx]

## Sheet: Up
ID	Log2FC	P Value	Gene description	Gene start (bp)	Gene end (bp)	Chromosome/scaffold name
PGSC0003DMG400020698	16.7383	4.8242e-59	Gene of unknown function [Source:PGSC_GENE;Acc:PGSC0003DMG400020698]	7770972	7773841	7
PGSC0003DMG400001407	13.868	1.0111e-37	ATP binding protein [Source:PGSC_GENE;Acc:PGSC0003DMG400001407]	46519696	46521225	2
PGSC0003DMG400035689	12.3846	3.99782e-27	Flavonoid glucoyltransferase UGT73N1 [Source:PGSC_GENE;Acc:PGSC0003DMG400035689]	53529488	53530984	6
PGSC0003DMG400013210	12.192	8.85407e-26	Proteasome subunit beta type [Source:PGSC_GENE;Acc:PGSC0003DMG400013210]	35777054	35778091	4
PGSC0003DMG400014299	11.9851	2.23862e-24	40S ribosomal protein S15a-1 [Source:PGSC_GENE;Acc:PGSC0003DMG400014299]	43104038	43104540	3
PGSC0003DMG400042346	11.547	1.82756e-21	Conserved gene of unknown function [Source:PGSC_GENE;Acc:PGSC0003DMG400042346]	12307790	12310232	6
PGSC0003DMG400031450	11.5101	3.34258e-21	Gene of unknown function [Source:PGSC_GENE;Acc:PGSC0003DMG400031450]	23357823	23358206	0
PGSC0003DMG400042669	11.012	8.02619e-19	Sn-1 protein [Source:PGSC_GENE;Acc:PGSC0003DMG400042669]	21278813	21281611	0
PGSC0003DMG400024690	10.9854	1.16046e-18	Lipoxygenase [Source:PGSC_GENE;Acc:PGSC0003DMG400024690]	76972977	76976319	1
PGSC0003DMG402028957	10.9107	3.62774e-18	Glycine-rich cell wall structural protein 1 [Source:PGSC_GENE;Acc:PGSC0003DMG402028957]	46804099	46805487	7
PGSC0003DMG400007701	10.7797	2.22379e-17	Lactose permease [Source:PGSC_GENE;Acc:PGSC0003DMG400007701]	26029370	26033562	10
PGSC0003DMG400027947	10.655	1.25403e-16	RING finger protein [Source:PGSC_GENE;Acc:PGSC0003DMG400027947]	31126980	31130371	9
PGSC0003DMG400006296	10.6258	1.97013e-16	Tospovirus resistance protein A [Source:PGSC_GENE;Acc:PGSC0003DMG400006296]	60454304	60457857	1
PGSC0003DMG400013439	10.5239	7.12779e-16	Aspartic proteinase oryzasin-1 [Source:PGSC_GENE;Acc:PGSC0003DMG400013439]	343737	347232	3
PGSC0003DMG400038897	10.4972	1.02414e-15	Conserved gene of unknown function [Source:PGSC_GENE;Acc:PGSC0003DMG400038897]	56245108	56247714	4
PGSC0003DMG400006021	10.4591	1.8961e-15	Amino acid transporter [Source:PGSC_GENE;Acc:PGSC0003DMG400006021]	8463730	8466858	11
PGSC0003DMG400034893	10.4591	1.8961e-15	Transposon protein, CACTA, En/Spm sub-class [Source:PGSC_GENE;Acc:PGSC0003DMG400034893]	27844087	27844772	1
PGSC0003DMG400004008	10.397	4.05289e-15	PHCLF2 [Source:PGSC_GENE;Acc:PGSC0003DMG400004008]	43561825	43570544	2
PGSC0003DMG400003097	10.362	6.81357e-15	Flavonol synthase/flavanone 3-hydroxylase [Source:PGSC_GENE;Acc:PGSC0003DMG400003097]	30665412	30669175	2
PGSC0003DMG400008433	10.3139	1.1581e-14	Gene of unknown function [Source:PGSC_GENE;Acc:PGSC0003DMG400008433]	25728658	25729888	7
PGSC0003DMG400042292	10.3078	1.32466e-14	Conserved gene of unknown function [Source:PGSC_GENE;Acc:PGSC0003DMG400042292]	2726980	2728074	3
PGSC0003DMG400038520	10.2768	1.99104e-14	Gene of unknown function [Source:PGSC_GENE;Acc:PGSC0003DMG400038520]	28044850	28047343	10
PGSC0003DMG400002278	10.2579	2.62225e-14	Conserved gene of unknown function [Source:PGSC_GENE;Acc:PGSC0003DMG400002278]	808397	810793	8
PGSC0003DMG400031548	10.1008	9.63857e-48	Conserved gene of unknown function [Source:PGSC_GENE;Acc:PGSC0003DMG400031548]	930463	931698	1
PGSC0003DMG400025842	10.0314	4.21943e-13	Anthranilate N-hydroxycinnamoyl/benzoyltransferase [Source:PGSC_GENE;Acc:PGSC0003DMG400025842]	83612357	83613772	1
PGSC0003DMG400027871	9.98615	7.89126e-13	RING-H2 finger protein ATL2B [Source:PGSC_GENE;Acc:PGSC0003DMG400027871]	9022905	9025951	12
PGSC0003DMG400024062	9.93941	1.49953e-12	Expansin [Source:PGSC_GENE;Acc:PGSC0003DMG400024062]	2723057	2725494	3
PGSC0003DMG401023841	9.86632	3.42556e-12	Sterol desaturase [Source:PGSC_GENE;Acc:PGSC0003DMG401023841]	60902325	60903594	12
PGSC0003DMG400005206	9.84111	4.80386e-12	Pectinesterase [Source:PGSC_GENE;Acc:PGSC0003DMG400005206]	63019685	63022961	1
PGSC0003DMG400002722	9.80679	6.76767e-12	Cellulose synthase-like A1 [Source:PGSC_GENE;Acc:PGSC0003DMG400002722]	3957641	3964503	9
PGSC0003DMG400008212	9.78933	8.04685e-12	Abscisic insensitive 1B [Source:PGSC_GENE;Acc:PGSC0003DMG400008212]	34753042	34753447	8
PGSC0003DMG401024691	9.77164	9.57923e-12	Lipoxygenase [Source:PGSC_GENE;Acc:PGSC0003DMG401024691]	76977769	76981194	1
PGSC0003DMG400031453	9.70799	2.33274e-11	Gene of unknown function [Source:PGSC_GENE;Acc:PGSC0003DMG400031453]	23349217	23351604	0
PGSC0003DMG400018934	9.6119	1.1557e-11	Anthranilate N-hydroxycinnamoyl/benzoyltransferase [Source:PGSC_GENE;Acc:PGSC0003DMG400018934]	47620385	47621919	10
PGSC0003DMG400022535	9.55101	2.07599e-11	Lactoylglutathione lyase [Source:PGSC_GENE;Acc:PGSC0003DMG400022535]	3739714	3741448	3
PGSC0003DMG402006909	9.5406	2.53132e-11	Polygalacturonase [Source:PGSC_GENE;Acc:PGSC0003DMG402006909]	26235068	26236611	2
PGSC0003DMG400027642	9.51957	3.09136e-11	Conserved gene of unknown function [Source:PGSC_GENE;Acc:PGSC0003DMG400027642]	51987873	51988406	7
PGSC0003DMG400015642	9.49823	3.78133e-11	Gene of unknown function [Source:PGSC_GENE;Acc:PGSC0003DMG400015642]	28836862	28838674	6
PGSC0003DMG400034328	9.49823	3.78133e-11	Phosphoglycerate/bisphosphoglycerate mutase [Source:PGSC_GENE;Acc:PGSC0003DMG400034328]	36378497	36382696	10
PGSC0003DMG400035475	9.49823	3.78133e-11	Class III peroxidase [Source:PGSC_GENE;Acc:PGSC0003DMG400035475]	28321075	28323202	10
PGSC0003DMG400007824	9.46561	5.68531e-11	Conserved gene of unknown function [Source:PGSC_GENE;Acc:PGSC0003DMG400007824]	2039274	2039954	12
PGSC0003DMG400023279	9.36307	1.62344e-10	Conserved gene of unknown function [Source:PGSC_GENE;Acc:PGSC0003DMG400023279]	24843763	24847130	10
PGSC0003DMG400031553	9.3064	1.58911e-32	Ribosomal RNA methyltransferase [Source:PGSC_GENE;Acc:PGSC0003DMG400031553]	25787101	25793557	0
PGSC0003DMG400021882	9.26538	4.85068e-10	Gene of unknown function [Source:PGSC_GENE;Acc:PGSC0003DMG400021882]	17404527	17405473	0
PGSC0003DMG400005098	9.17411	1.20621e-09	Gene of unknown function [Source:PGSC_GENE;Acc:PGSC0003DMG400005098]	559269	559577	2
PGSC0003DMG400007878	9.13315	1.92608e-09	Conserved gene of unknown function [Source:PGSC_GENE;Acc:PGSC0003DMG400007878]	1835549	1841256	12
PGSC0003DMG400016194	9.10519	2.44185e-09	UDP-rhamnose:rhamnosyltransferase [Source:PGSC_GENE;Acc:PGSC0003DMG400016194]	2163329	2164885	11
PGSC0003DMG400024286	9.10519	2.44185e-09	Ca2+ antiporter/cation exchanger [Source:PGSC_GENE;Acc:PGSC0003DMG400024286]	50459496	50461280	9
PGSC0003DMG400010963	9.091	3.10263e-09	Conserved gene of unknown function [Source:PGSC_GENE;Acc:PGSC0003DMG400010963]	2830657	2835354	7
PGSC0003DMG400021292	9.04758	5.04342e-09	Gibberellin 2-oxidase 3 [Source:PGSC_GENE;Acc:PGSC0003DMG400021292]	2592118	2595741	10
PGSC0003DMG403009595	9.03281	5.04342e-09	Glutamate-ammonia ligase [Source:PGSC_GENE;Acc:PGSC0003DMG403009595]	27407755	27416055	1
PGSC0003DMG400027400	8.92497	1.7719e-08	Non-specific lipid-transfer protein [Source:PGSC_GENE;Acc:PGSC0003DMG400027400]	43618085	43621046	11
PGSC0003DMG400014549	8.87616	2.9815e-08	3-ketoacyl-CoA synthase [Source:PGSC_GENE;Acc:PGSC0003DMG400014549]	2963585	2969054	5
PGSC0003DMG400024819	8.85952	2.9815e-08	Nodulin MtN3 family protein [Source:PGSC_GENE;Acc:PGSC0003DMG400024819]	58116719	58118846	4
PGSC0003DMG400029584	8.84268	3.88302e-08	EMB1923 [Source:PGSC_GENE;Acc:PGSC0003DMG400029584]	44975691	44977417	8
PGSC0003DMG400025849	8.8084	5.07099e-08	Phosphoribosylformylglycinamidine synthase [Source:PGSC_GENE;Acc:PGSC0003DMG400025849]	83767209	83769953	1
PGSC0003DMG400003512	8.75541	8.7216e-08	Laccase [Source:PGSC_GENE;Acc:PGSC0003DMG400003512]	40341091	40347933	2
PGSC0003DMG400024920	8.75541	8.7216e-08	Lactoylglutathione lyase [Source:PGSC_GENE;Acc:PGSC0003DMG400024920]	80323670	80324648	1
PGSC0003DMG400022659	8.73731	8.7216e-08	UPF0497 membrane protein In26 [Source:PGSC_GENE;Acc:PGSC0003DMG400022659]	58572019	58575739	1
PGSC0003DMG400012321	8.7004	1.51753e-07	1-amino-cyclopropane-1-carboxylate synthase [Source:PGSC_GENE;Acc:PGSC0003DMG400012321]	55230749	55233357	8
PGSC0003DMG400010718	8.68159	1.51753e-07	GDSL-motif lipase/hydrolase family protein [Source:PGSC_GENE;Acc:PGSC0003DMG400010718]	32820378	32823829	2
PGSC0003DMG401026153	8.66253	2.01077e-07	Serine-threonine protein kinase, plant-type [Source:PGSC_GENE;Acc:PGSC0003DMG401026153]	47775712	47777359	7
PGSC0003DMG400019177	8.62363	2.67252e-07	Conserved gene of unknown function [Source:PGSC_GENE;Acc:PGSC0003DMG400019177]	50164284	50168206	10
PGSC0003DMG400041806	8.62363	2.67252e-07	F-Box protein [Source:PGSC_GENE;Acc:PGSC0003DMG400041806]	44737370	44744170	10
PGSC0003DMG400023243	8.58365	3.56323e-07	Conserved gene of unknown function [Source:PGSC_GENE;Acc:PGSC0003DMG400023243]	16228917	16230217	7
PGSC0003DMG402000594	8.58365	3.56323e-07	Flavonol synthase/flavanone 3-hydroxylase [Source:PGSC_GENE;Acc:PGSC0003DMG402000594]	56239468	56240945	3
PGSC0003DMG400020671	8.56324	4.76602e-07	Conserved gene of unknown function [Source:PGSC_GENE;Acc:PGSC0003DMG400020671]	5240845	5241453	12
PGSC0003DMG400029586	8.54254	4.76602e-07	Resistance protein PSH-RGH6 [Source:PGSC_GENE;Acc:PGSC0003DMG400029586]	45048300	45050959	8
PGSC0003DMG400008544	8.52154	6.39568e-07	Carbohydrate esterase [Source:PGSC_GENE;Acc:PGSC0003DMG400008544]	55300037	55301559	12
PGSC0003DMG400042564	8.52154	6.39568e-07	Gene of unknown function [Source:PGSC_GENE;Acc:PGSC0003DMG400042564]	72974511	72977924	1
PGSC0003DMG400012440	8.50022	8.6112e-07	D-alanine aminotransferase [Source:PGSC_GENE;Acc:PGSC0003DMG400012440]	52956543	52960115	7
PGSC0003DMG400006730	8.47859	8.6112e-07	2-isopropylmalate synthase A [Source:PGSC_GENE;Acc:PGSC0003DMG400006730]	6909961	6910913	8
PGSC0003DMG400028541	8.45662	1.16337e-06	Polygalacturonase [Source:PGSC_GENE;Acc:PGSC0003DMG400028541]	49751327	49751976	6
PGSC0003DMG400028406	8.38865	2.1457e-06	Zinc finger protein [Source:PGSC_GENE;Acc:PGSC0003DMG400028406]	31018528	31027023	2
PGSC0003DMG402011540	8.36526	2.1457e-06	Branched-chain-amino-acid aminotransferase [Source:PGSC_GENE;Acc:PGSC0003DMG402011540]	56081097	56089457	12
PGSC0003DMG400002205	8.34149	2.92973e-06	Legumain [Source:PGSC_GENE;Acc:PGSC0003DMG400002205]	36874918	36877891	8
PGSC0003DMG400012870	8.34149	2.92973e-06	ATP binding protein [Source:PGSC_GENE;Acc:PGSC0003DMG400012870]	32231324	32236234	4
PGSC0003DMG400018369	8.34149	2.92973e-06	DNA binding protein [Source:PGSC_GENE;Acc:PGSC0003DMG400018369]	48501972	48504212	7
PGSC0003DMG400023869	8.31731	2.92973e-06	Cf-2.2 [Source:PGSC_GENE;Acc:PGSC0003DMG400023869]	60656805	60658107	12
PGSC0003DMG400012763	8.21636	7.62631e-06	C-4 sterol methyl oxidase [Source:PGSC_GENE;Acc:PGSC0003DMG400012763]	70705183	70708003	1
PGSC0003DMG400026735	8.21636	7.62631e-06	2'-hydroxy isoflavone/dihydroflavonol reductase homolog [Source:PGSC_GENE;Acc:PGSC0003DMG400026735]	21353789	21358919	10
PGSC0003DMG400006297	8.1631	1.05718e-05	Tospovirus resistance protein C [Source:PGSC_GENE;Acc:PGSC0003DMG400006297]	60457984	60465175	1
PGSC0003DMG402026624	8.1631	1.05718e-05	GDSL esterase/lipase [Source:PGSC_GENE;Acc:PGSC0003DMG402026624]	4354618	4358870	10
PGSC0003DMG400007503	8.10781	2.58666e-06	LOB domain-containing protein [Source:PGSC_GENE;Acc:PGSC0003DMG400007503]	55897437	55900185	6
PGSC0003DMG402020138	8.10781	2.58666e-06	Beta-ketoacyl-coa synthase family protein [Source:PGSC_GENE;Acc:PGSC0003DMG402020138]	58899896	58901447	6
PGSC0003DMG400005970	8.07934	3.67596e-06	Late blight resistance protein [Source:PGSC_GENE;Acc:PGSC0003DMG400005970]	1858431	1862567	4
PGSC0003DMG400018315	8.07934	3.67596e-06	Gty37 protein [Source:PGSC_GENE;Acc:PGSC0003DMG400018315]	48772533	48773206	7
PGSC0003DMG400016711	8.0503	5.24925e-06	Homeobox protein knotted-1-like LET6 [Source:PGSC_GENE;Acc:PGSC0003DMG400016711]	36798230	36803111	2
PGSC0003DMG400022837	8.0503	5.24925e-06	Conserved gene of unknown function [Source:PGSC_GENE;Acc:PGSC0003DMG400022837]	4515468	4516614	10
PGSC0003DMG400025985	8.02067	5.24925e-06	Conserved gene of unknown function [Source:PGSC_GENE;Acc:PGSC0003DMG400025985]	69688400	69691385	1
PGSC0003DMG401012386	8.02067	5.24925e-06	CYP72A58 [Source:PGSC_GENE;Acc:PGSC0003DMG401012386]	52648007	52649724	7
PGSC0003DMG400003134	7.99042	7.53307e-06	Arf GTPase-activating domain-containing protein [Source:PGSC_GENE;Acc:PGSC0003DMG400003134]	23765872	23775782	8
PGSC0003DMG400014200	7.9622	4.00147e-23	Flotillin-1 [Source:PGSC_GENE;Acc:PGSC0003DMG400014200]	57013395	57015435	3
PGSC0003DMG400027111	7.92793	1.08654e-05	Conserved gene of unknown function [Source:PGSC_GENE;Acc:PGSC0003DMG400027111]	52800057	52800729	6
PGSC0003DMG400029387	7.92793	1.08654e-05	Gene of unknown function [Source:PGSC_GENE;Acc:PGSC0003DMG400029387]	57793116	57794042	12
PGSC0003DMG400034634	7.92793	1.08654e-05	Nematode resistance [Source:PGSC_GENE;Acc:PGSC0003DMG400034634]	15433892	15434293	11
PGSC0003DMG400003737	7.89564	1.57535e-05	Myb family transcription factor [Source:PGSC_GENE;Acc:PGSC0003DMG400003737]	69876006	69879916	4
PGSC0003DMG400037550	7.89564	1.57535e-05	Peroxidase 2 [Source:PGSC_GENE;Acc:PGSC0003DMG400037550]	13143159	13144652	9
PGSC0003DMG402023640	7.89564	1.57535e-05	Serine-threonine protein kinase, plant-type [Source:PGSC_GENE;Acc:PGSC0003DMG402023640]	7998523	7999657	4
PGSC0003DMG400029255	7.86262	1.57535e-05	Anthocyanin acyltransferase [Source:PGSC_GENE;Acc:PGSC0003DMG400029255]	58463065	58464426	12
PGSC0003DMG400011716	7.82882	2.29623e-05	Sn-1 protein [Source:PGSC_GENE;Acc:PGSC0003DMG400011716]	7348120	7353590	1
PGSC0003DMG400015034	7.82882	2.29623e-05	Auxin-induced SAUR [Source:PGSC_GENE;Acc:PGSC0003DMG400015034]	44445790	44446295	10
PGSC0003DMG400015640	7.82882	2.29623e-05	Conserved gene of unknown function [Source:PGSC_GENE;Acc:PGSC0003DMG400015640]	28960219	28962278	6
PGSC0003DMG401009595	7.82882	2.29623e-05	Catalytic/ glutamate-ammonia ligase [Source:PGSC_GENE;Acc:PGSC0003DMG401009595]	27452241	27457303	1
PGSC0003DMG400014468	7.75875	3.36527e-05	MtN19 [Source:PGSC_GENE;Acc:PGSC0003DMG400014468]	49169923	49171809	12
PGSC0003DMG400001676	7.72239	4.95961e-05	Sterol desaturase [Source:PGSC_GENE;Acc:PGSC0003DMG400001676]	68168410	68171996	1
PGSC0003DMG400008063	7.72239	4.95961e-05	Fasciclin-like AGP 13 [Source:PGSC_GENE;Acc:PGSC0003DMG400008063]	41180320	41182265	11
PGSC0003DMG400036800	7.72239	4.95961e-05	Gene of unknown function [Source:PGSC_GENE;Acc:PGSC0003DMG400036800]	36278516	36278998	1
PGSC0003DMG400007691	7.6851	4.95961e-05	Gene of unknown function [Source:PGSC_GENE;Acc:PGSC0003DMG400007691]	5504171	5506072	10
PGSC0003DMG400012619	7.6851	4.95961e-05	Heat-shock protein [Source:PGSC_GENE;Acc:PGSC0003DMG400012619]	47595303	47596399	2
PGSC0003DMG400014162	7.6851	4.95961e-05	Gene of unknown function [Source:PGSC_GENE;Acc:PGSC0003DMG400014162]	57439109	57442357	3
PGSC0003DMG400045026	7.6851	4.95961e-05	Gene of unknown function [Source:PGSC_GENE;Acc:PGSC0003DMG400045026]	22341868	22344284	7
PGSC0003DMG400047111	7.6851	4.95961e-05	Gene of unknown function [Source:PGSC_GENE;Acc:PGSC0003DMG400047111]	6324901	6327570	0
PGSC0003DMG400033086	7.60748	0.000109596	Formin 20 [Source:PGSC_GENE;Acc:PGSC0003DMG400033086]	51534049	51537372	6
PGSC0003DMG400018355	7.56705	0.000109596	HIN1 [Source:PGSC_GENE;Acc:PGSC0003DMG400018355]	48916861	48917944	7
PGSC0003DMG400018845	7.56705	0.000109596	Protein DYAD [Source:PGSC_GENE;Acc:PGSC0003DMG400018845]	38427272	38431673	3
PGSC0003DMG400023699	7.56705	0.000109596	Patatin B2 [Source:PGSC_GENE;Acc:PGSC0003DMG400023699]	57287402	57289769	10
PGSC0003DMG400005488	7.52546	0.000164371	Aspartic proteinase Asp1 [Source:PGSC_GENE;Acc:PGSC0003DMG400005488]	15214708	15217481	3
PGSC0003DMG400017703	7.52546	0.000164371	Glutamine synthetase [Source:PGSC_GENE;Acc:PGSC0003DMG400017703]	15153987	15158085	8
PGSC0003DMG400019537	7.52546	0.000164371	Glutathione s-transferase [Source:PGSC_GENE;Acc:PGSC0003DMG400019537]	55913960	55915078	3
PGSC0003DMG400003341	7.48263	0.000164371	Cytochrome P450 [Source:PGSC_GENE;Acc:PGSC0003DMG400003341]	69010127	69011934	4
PGSC0003DMG400009823	7.48263	0.000164371	Cytochrome P450 [Source:PGSC_GENE;Acc:PGSC0003DMG400009823]	53176472	53177690	4
PGSC0003DMG400017133	7.48263	0.000164371	Lipid transfer protein [Source:PGSC_GENE;Acc:PGSC0003DMG400017133]	5280344	5280748	3
PGSC0003DMG400006880	7.4803	6.04207e-20	DRT100 [Source:PGSC_GENE;Acc:PGSC0003DMG400006880]	66140208	66141654	1
PGSC0003DMG400012436	7.44291	1.03376e-19	Transcription factor RF2a [Source:PGSC_GENE;Acc:PGSC0003DMG400012436]	52862558	52865805	7
PGSC0003DMG400002078	7.43848	0.000248027	Cytochrome P450 [Source:PGSC_GENE;Acc:PGSC0003DMG400002078]	36145239	36147706	2
PGSC0003DMG400012919	7.43848	0.000248027	Cinnamyl alcohol dehydrogenase [Source:PGSC_GENE;Acc:PGSC0003DMG400012919]	14831197	14835334	2
PGSC0003DMG401018864	7.43848	0.000248027	Exonuclease [Source:PGSC_GENE;Acc:PGSC0003DMG401018864]	46489649	46491274	9
PGSC0003DMG400013601	7.39295	0.000376589	NB-ARC domain containing protein [Source:PGSC_GENE;Acc:PGSC0003DMG400013601]	34113721	34115106	11
PGSC0003DMG400014751	7.39295	0.000376589	RNase H family protein [Source:PGSC_GENE;Acc:PGSC0003DMG400014751]	6966679	6967855	1
PGSC0003DMG400023230	7.39295	0.000376589	2-isopropylmalate synthase A [Source:PGSC_GENE;Acc:PGSC0003DMG400023230]	6758333	6760371	8
PGSC0003DMG400014493	7.34593	0.000376589	Helicase and polymerase containing protein TEBICHI [Source:PGSC_GENE;Acc:PGSC0003DMG400014493]	42877614	42884033	8
PGSC0003DMG400016506	7.34593	0.000376589	Conserved gene of unknown function [Source:PGSC_GENE;Acc:PGSC0003DMG400016506]	49321875	49322960	6
PGSC0003DMG400019122	7.34593	0.000376589	1,4-beta-cellobiosidase [Source:PGSC_GENE;Acc:PGSC0003DMG400019122]	50240581	50241206	10
PGSC0003DMG400023778	7.34593	0.000376589	Gene of unknown function [Source:PGSC_GENE;Acc:PGSC0003DMG400023778]	81099132	81104831	1
PGSC0003DMG400033044	7.34593	0.000376589	Gip1 [Source:PGSC_GENE;Acc:PGSC0003DMG400033044]	51619853	51620771	6
PGSC0003DMG400037681	7.34593	0.000376589	CT099 [Source:PGSC_GENE;Acc:PGSC0003DMG400037681]	86321337	86322923	1
PGSC0003DMG401024975	7.34593	0.000376589	Conserved gene of unknown function [Source:PGSC_GENE;Acc:PGSC0003DMG401024975]	43179510	43180795	2
PGSC0003DMG400024689	7.29786	2.09352e-19	Lipoxygenase [Source:PGSC_GENE;Acc:PGSC0003DMG400024689]	76963545	76966941	1
PGSC0003DMG400004925	7.29732	0.000575412	1-aminocyclopropane-1-carboxylate synthase [Source:PGSC_GENE;Acc:PGSC0003DMG400004925]	66465143	66468232	4
PGSC0003DMG400018711	7.29732	0.000575412	Carbonyl reductase [Source:PGSC_GENE;Acc:PGSC0003DMG400018711]	42840301	42841162	11
PGSC0003DMG400026837	7.29732	0.000575412	Profilin-1 [Source:PGSC_GENE;Acc:PGSC0003DMG400026837]	51361720	51363121	12
PGSC0003DMG402001521	7.29732	0.000575412	Cis-prenyltransferase [Source:PGSC_GENE;Acc:PGSC0003DMG402001521]	38552713	38553379	2
PGSC0003DMG400012262	7.24703	0.000575412	3-oxoacyl-[acyl-carrier-protein] synthase [Source:PGSC_GENE;Acc:PGSC0003DMG400012262]	56206795	56211357	8
PGSC0003DMG400033904	7.24703	0.000575412	SANT/MYB domain protein [Source:PGSC_GENE;Acc:PGSC0003DMG400033904]	44201932	44203180	10
PGSC0003DMG400007540	7.19491	0.000884859	Conserved gene of unknown function [Source:PGSC_GENE;Acc:PGSC0003DMG400007540]	48979989	48981649	9
PGSC0003DMG400015997	7.19491	0.000884859	Conserved gene of unknown function [Source:PGSC_GENE;Acc:PGSC0003DMG400015997]	21937041	21944026	1
PGSC0003DMG400021575	7.19491	0.000884859	Pectinesterase [Source:PGSC_GENE;Acc:PGSC0003DMG400021575]	36206187	36209729	6
PGSC0003DMG401018368	7.19491	0.000884859	Indole-3-acetic acid-amido synthetase GH3.5 [Source:PGSC_GENE;Acc:PGSC0003DMG401018368]	48538967	48541974	7
PGSC0003DMG400011388	7.14084	0.00136958	KUP1 [Source:PGSC_GENE;Acc:PGSC0003DMG400011388]	52350669	52354458	9
PGSC0003DMG400020258	7.14084	0.00136958	Blue copper protein [Source:PGSC_GENE;Acc:PGSC0003DMG400020258]	47915535	47916073	2
PGSC0003DMG400021359	7.14084	0.00136958	U-box protein [Source:PGSC_GENE;Acc:PGSC0003DMG400021359]	2883409	2884637	1
PGSC0003DMG400019014	7.08467	0.00136958	Glutamate-ammonia ligase [Source:PGSC_GENE;Acc:PGSC0003DMG400019014]	4394392	4403649	0
PGSC0003DMG400024358	7.08467	0.00136958	Conserved gene of unknown function [Source:PGSC_GENE;Acc:PGSC0003DMG400024358]	59529596	59529960	9
PGSC0003DMG400028244	7.07506	5.00559e-18	Short chain alcohol dehydrogenase [Source:PGSC_GENE;Acc:PGSC0003DMG400028244]	55941597	55943792	10
PGSC0003DMG400021814	7.06103	6.46005e-18	Conserved gene of unknown function [Source:PGSC_GENE;Acc:PGSC0003DMG400021814]	8091264	8092695	12
PGSC0003DMG400000093	7.02622	0.00213372	Serine-threonine protein kinase [Source:PGSC_GENE;Acc:PGSC0003DMG400000093]	73115508	73118991	1
PGSC0003DMG400000633	7.02622	0.00213372	Glycoside hydrolase, family 28 [Source:PGSC_GENE;Acc:PGSC0003DMG400000633]	56402402	56402712	3
PGSC0003DMG400004844	7.02622	0.00213372	Glucose-methanol-choline (Gmc) oxidoreductase [Source:PGSC_GENE;Acc:PGSC0003DMG400004844]	48768515	48776404	6
PGSC0003DMG400011214	7.02622	0.00213372	Conserved gene of unknown function [Source:PGSC_GENE;Acc:PGSC0003DMG400011214]	1388877	1390261	7
PGSC0003DMG400015896	7.02622	0.00213372	Conserved gene of unknown function [Source:PGSC_GENE;Acc:PGSC0003DMG400015896]	49630126	49632168	10
PGSC0003DMG400019507	7.02622	0.00213372	Expansin [Source:PGSC_GENE;Acc:PGSC0003DMG400019507]	55754740	55756726	3
PGSC0003DMG400020943	7.02622	0.00213372	Glycosyltransferase [Source:PGSC_GENE;Acc:PGSC0003DMG400020943]	59855837	59859262	9
PGSC0003DMG400024440	7.02622	0.00213372	Sesquiterpene synthase [Source:PGSC_GENE;Acc:PGSC0003DMG400024440]	46330882	46331817	7
PGSC0003DMG400029418	7.02622	0.00213372	Tetracycline transporter [Source:PGSC_GENE;Acc:PGSC0003DMG400029418]	57218915	57225978	12
PGSC0003DMG400044884	7.02622	0.00213372	Gene of unknown function [Source:PGSC_GENE;Acc:PGSC0003DMG400044884]	32216542	32217838	8
PGSC0003DMG402023713	7.02622	0.00213372	Polychome, UV-B-insensitive 4 [Source:PGSC_GENE;Acc:PGSC0003DMG402023713]	57557361	57561275	10
PGSC0003DMG400025346	6.98873	1.84065e-17	Voltage-dependent anion channel [Source:PGSC_GENE;Acc:PGSC0003DMG400025346]	53060568	53062079	3
PGSC0003DMG400004675	6.9653	0.00334606	Extensin class 1 protein [Source:PGSC_GENE;Acc:PGSC0003DMG400004675]	59569126	59572393	12
PGSC0003DMG400004776	6.9653	0.00334606	Cytochrome P450 [Source:PGSC_GENE;Acc:PGSC0003DMG400004776]	52897128	52903176	8
PGSC0003DMG400012668	6.9653	0.00334606	Peroxidase 57 [Source:PGSC_GENE;Acc:PGSC0003DMG400012668]	41145199	41150765	2
PGSC0003DMG400020805	6.9653	0.00334606	Conserved gene of unknown function [Source:PGSC_GENE;Acc:PGSC0003DMG400020805]	32052461	32060069	9
PGSC0003DMG400023581	6.9653	0.00334606	Conserved gene of unknown function [Source:PGSC_GENE;Acc:PGSC0003DMG400023581]	8202150	8202872	4
PGSC0003DMG400024995	6.9653	0.00334606	Indole-3-acetic acid-amido synthetase GH3.6 [Source:PGSC_GENE;Acc:PGSC0003DMG400024995]	1577390	1585508	10
PGSC0003DMG400027077	6.9653	0.00334606	R2r3-myb transcription factor [Source:PGSC_GENE;Acc:PGSC0003DMG400027077]	52526603	52528380	6
PGSC0003DMG400040566	6.9653	0.00334606	Gene of unknown function [Source:PGSC_GENE;Acc:PGSC0003DMG400040566]	43578475	43578903	2
PGSC0003DMG402027132	6.9653	0.00334606	Lipase [Source:PGSC_GENE;Acc:PGSC0003DMG402027132]	48158675	48159461	5
PGSC0003DMG400027047	6.91662	8.51216e-29	UPF0497 membrane protein [Source:PGSC_GENE;Acc:PGSC0003DMG400027047]	53102742	53104170	6
ENSRNA049461287	6.90169	0.00334606
PGSC0003DMG400003258	6.90169	0.00334606	Gene of unknown function [Source:PGSC_GENE;Acc:PGSC0003DMG400003258]	17790161	17790756	1
PGSC0003DMG400005137	6.90169	0.00334606	Conserved gene of unknown function [Source:PGSC_GENE;Acc:PGSC0003DMG400005137]	69658073	69663050	4
PGSC0003DMG400005778	6.90169	0.00334606	NADPH-dependent thioredoxin reductase B [Source:PGSC_GENE;Acc:PGSC0003DMG400005778]	4838788	4842014	8
PGSC0003DMG400009767	6.90169	0.00334606	Cell differentiation protein [Source:PGSC_GENE;Acc:PGSC0003DMG400009767]	14609505	14614252	3
PGSC0003DMG400016062	6.90169	0.00334606	IFA-binding protein [Source:PGSC_GENE;Acc:PGSC0003DMG400016062]	23165683	23167008	5
PGSC0003DMG400021008	6.90169	0.00334606	LRR receptor-like serine/threonine-protein kinase [Source:PGSC_GENE;Acc:PGSC0003DMG400021008]	13173439	13177743	2
PGSC0003DMG400027694	6.90169	0.00334606	Conserved gene of unknown function [Source:PGSC_GENE;Acc:PGSC0003DMG400027694]	48452165	48452963	10
PGSC0003DMG400047076	6.90169	0.00334606	Gene of unknown function [Source:PGSC_GENE;Acc:PGSC0003DMG400047076]	19810800	19811219	8
PGSC0003DMG400003626	6.84291	5.82101e-26	Lactoylglutathione lyase [Source:PGSC_GENE;Acc:PGSC0003DMG400003626]	39706489	39707596	2
PGSC0003DMG400001305	6.83515	0.00528154	ATP binding protein [Source:PGSC_GENE;Acc:PGSC0003DMG400001305]	46535803	46537320	2
PGSC0003DMG400006577	6.83515	0.00528154	Tospovirus resistance protein C [Source:PGSC_GENE;Acc:PGSC0003DMG400006577]	60841277	60842305	9
PGSC0003DMG400016619	6.83515	0.00528154	Cytochrome P450 [Source:PGSC_GENE;Acc:PGSC0003DMG400016619]	60513355	60515250	9
PGSC0003DMG400017537	6.83515	0.00528154	Glycine-rich protein TomR2 [Source:PGSC_GENE;Acc:PGSC0003DMG400017537]	49563945	49565046	8
PGSC0003DMG400018809	6.83515	0.00528154	Pentatricopeptide repeat-containing protein [Source:PGSC_GENE;Acc:PGSC0003DMG400018809]	33387009	33388249	8
PGSC0003DMG400020944	6.83515	0.00528154	Cold-induced glucosyl transferase [Source:PGSC_GENE;Acc:PGSC0003DMG400020944]	59830141	59830608	9
PGSC0003DMG400021195	6.83515	0.00528154	UPF0497 membrane protein 15 [Source:PGSC_GENE;Acc:PGSC0003DMG400021195]	28832138	28834159	2
PGSC0003DMG400021567	6.83515	0.00528154	UDP-glucosyltransferase [Source:PGSC_GENE;Acc:PGSC0003DMG400021567]	5388853	5390513	9
PGSC0003DMG400021868	6.83515	0.00528154	Cembratrienol synthase 2a [Source:PGSC_GENE;Acc:PGSC0003DMG400021868]	59916830	59919229	9
PGSC0003DMG400026682	6.83515	0.00528154	GH3 family protein [Source:PGSC_GENE;Acc:PGSC0003DMG400026682]	23046267	23047572	2
PGSC0003DMG400028971	6.83515	0.00528154	Conserved gene of unknown function [Source:PGSC_GENE;Acc:PGSC0003DMG400028971]	66885234	66886308	1
PGSC0003DMG400039679	6.83515	0.00528154	Mitogen-activated protein kinase 4 [Source:PGSC_GENE;Acc:PGSC0003DMG400039679]	16044873	16045181	1
PGSC0003DMG400012852	6.80726	2.30802e-16	Cellulose synthase CslG [Source:PGSC_GENE;Acc:PGSC0003DMG400012852]	9387329	9396917	12
PGSC0003DMG400004638	6.76539	0.00528154	Flowering promoting factor-like 1 [Source:PGSC_GENE;Acc:PGSC0003DMG400004638]	60248655	60249116	12
PGSC0003DMG400010388	6.76539	0.00528154	BHLH transcription factor [Source:PGSC_GENE;Acc:PGSC0003DMG400010388]	22379298	22381971	2
PGSC0003DMG400010892	6.76539	0.00528154	Conserved gene of unknown function [Source:PGSC_GENE;Acc:PGSC0003DMG400010892]	1465738	1469058	6
PGSC0003DMG400010984	6.76539	0.00528154	FAR1; Polynucleotidyl transferase, Ribonuclease H fold [Source:PGSC_GENE;Acc:PGSC0003DMG400010984]	27298498	27303043	9
PGSC0003DMG400013292	6.76539	0.00528154	Hydrolase, hydrolyzing O-glycosyl compounds [Source:PGSC_GENE;Acc:PGSC0003DMG400013292]	354606	355972	11
PGSC0003DMG400019496	6.76539	0.00528154	Conserved gene of unknown function [Source:PGSC_GENE;Acc:PGSC0003DMG400019496]	4988718	4991648	11
PGSC0003DMG400020549	6.76539	0.00528154	Conserved gene of unknown function [Source:PGSC_GENE;Acc:PGSC0003DMG400020549]	2913382	2914356	6
PGSC0003DMG400024431	6.76539	0.00528154	Conserved gene of unknown function [Source:PGSC_GENE;Acc:PGSC0003DMG400024431]	28014068	28015054	0
PGSC0003DMG400027888	6.76539	0.00528154	Cysteine proteinase 3 [Source:PGSC_GENE;Acc:PGSC0003DMG400027888]	38959941	38964852	7
PGSC0003DMG400029080	6.76539	0.00528154	LOB domain-containing protein [Source:PGSC_GENE;Acc:PGSC0003DMG400029080]	31563825	31570351	6
PGSC0003DMG400029524	6.76539	0.00528154	MLP 34 [Source:PGSC_GENE;Acc:PGSC0003DMG400029524]	2454118	2456957	4
PGSC0003DMG400042937	6.76539	0.00528154	Resistance protein PSH-RGH6 [Source:PGSC_GENE;Acc:PGSC0003DMG400042937]	45039060	45041435	8
PGSC0003DMG401010693	6.76539	0.00528154	Gene of unknown function [Source:PGSC_GENE;Acc:PGSC0003DMG401010693]	45910301	45911173	4
PGSC0003DMG402028141	6.76539	0.00528154	ML domain protein [Source:PGSC_GENE;Acc:PGSC0003DMG402028141]	56195624	56197946	10
PGSC0003DMG400013010	6.70718	9.53696e-16	24K germin [Source:PGSC_GENE;Acc:PGSC0003DMG400013010]	38547947	38548774	7
PGSC0003DMG400015677	6.70317	5.58025e-25	Cinnamyl alcohol dehydrogenase [Source:PGSC_GENE;Acc:PGSC0003DMG400015677]	1595056	1597203	11
PGSC0003DMG400005926	6.6936	1.05872e-15	Cytochrome P450 [Source:PGSC_GENE;Acc:PGSC0003DMG400005926]	54741614	54743471	6
PGSC0003DMG400001792	6.69209	0.00839028	Replication factor C subunit [Source:PGSC_GENE;Acc:PGSC0003DMG400001792]	67651255	67655176	1
PGSC0003DMG400003569	6.69209	0.00839028	Thaumatin protein [Source:PGSC_GENE;Acc:PGSC0003DMG400003569]	39298114	39300282	2
PGSC0003DMG400007183	6.69209	0.00839028	Inositol or phosphatidylinositol kinase [Source:PGSC_GENE;Acc:PGSC0003DMG400007183]	59530796	59534297	10
PGSC0003DMG400007190	6.69209	0.00839028	Carbohydrate transporter [Source:PGSC_GENE;Acc:PGSC0003DMG400007190]	59637608	59643311	10
PGSC0003DMG400012080	6.69209	0.00839028	Conserved gene of unknown function [Source:PGSC_GENE;Acc:PGSC0003DMG400012080]	33843437	33845367	0
PGSC0003DMG400012808	6.69209	0.00839028	Conserved gene of unknown function [Source:PGSC_GENE;Acc:PGSC0003DMG400012808]	1959271	1963593	3
PGSC0003DMG400015779	6.69209	0.00839028	Conserved gene of unknown function [Source:PGSC_GENE;Acc:PGSC0003DMG400015779]	43968710	43972624	2
PGSC0003DMG400018047	6.69209	0.00839028	Disease resistance protein [Source:PGSC_GENE;Acc:PGSC0003DMG400018047]	28036652	28037739	0
PGSC0003DMG400022588	6.69209	0.00839028	Auxin-induced SAUR [Source:PGSC_GENE;Acc:PGSC0003DMG400022588]	3708262	3708960	3
PGSC0003DMG400027806	6.69209	0.00839028	Gene of unknown function [Source:PGSC_GENE;Acc:PGSC0003DMG400027806]	24816797	24817364	11
PGSC0003DMG400028624	6.69209	0.00839028	Small heat-shock protein [Source:PGSC_GENE;Acc:PGSC0003DMG400028624]	49808899	49810200	12
PGSC0003DMG400029576	6.69209	0.00839028	Polyphenol oxidase [Source:PGSC_GENE;Acc:PGSC0003DMG400029576]	45676042	45677832	8
PGSC0003DMG400030265	6.69209	0.00839028	Glucosyltransferase [Source:PGSC_GENE;Acc:PGSC0003DMG400030265]	34855098	34856105	3
PGSC0003DMG400026275	6.6191	1.26082e-22	O-methyltransferase [Source:PGSC_GENE;Acc:PGSC0003DMG400026275]	1794626	1796740	8
PGSC0003DMG400023020	6.61893	3.08432e-15	40S ribosomal protein S15a-1 [Source:PGSC_GENE;Acc:PGSC0003DMG400023020]	56493996	56499076	4
PGSC0003DMG400002880	6.61031	9.8177e-33	Proline-rich protein [Source:PGSC_GENE;Acc:PGSC0003DMG400002880]	2714289	2715753	12
PGSC0003DMG400014894	6.51672	2.75764e-19	Membrane protein [Source:PGSC_GENE;Acc:PGSC0003DMG400014894]	40639078	40642512	2
PGSC0003DMG400004064	6.21246	6.38612e-20	Subtilisin inhibitor 1 [Source:PGSC_GENE;Acc:PGSC0003DMG400004064]	51178066	51179039	6
PGSC0003DMG400029934	6.18652	8.36755e-13	Sphingolipid delta-8 desaturase [Source:PGSC_GENE;Acc:PGSC0003DMG400029934]	35730232	35732357	8
PGSC0003DMG404000594	6.15383	1.2639e-12	Flavonol synthase/flavanone 3-hydroxylase [Source:PGSC_GENE;Acc:PGSC0003DMG404000594]	56230296	56239009	3
PGSC0003DMG401019668	6.14054	1.45234e-12	Gene of unknown function [Source:PGSC_GENE;Acc:PGSC0003DMG401019668]	42212358	42217478	11
PGSC0003DMG400008261	6.13385	1.67017e-12	Conserved gene of unknown function [Source:PGSC_GENE;Acc:PGSC0003DMG400008261]	43440238	43444139	10
PGSC0003DMG400025972	6.05269	5.45791e-25	14 kDa proline-rich protein DC2.15 [Source:PGSC_GENE;Acc:PGSC0003DMG400025972]	70272620	70273289	1
PGSC0003DMG400011603	5.87018	1.53468e-21	Germin [Source:PGSC_GENE;Acc:PGSC0003DMG400011603]	52609991	52610831	12
PGSC0003DMG400017335	5.81965	5.47456e-25	Strictosidine synthase [Source:PGSC_GENE;Acc:PGSC0003DMG400017335]	50811053	50812572	7
PGSC0003DMG400028267	5.81759	5.92242e-15	Cellulose synthase-like A1 [Source:PGSC_GENE;Acc:PGSC0003DMG400028267]	55494269	55502628	10
PGSC0003DMG400016179	5.81224	8.52109e-11	Flowering locus T [Source:PGSC_GENE;Acc:PGSC0003DMG400016179]	3239883	3242809	11
PGSC0003DMG400004951	5.80383	8.52109e-11	Branched-chain-amino-acid aminotransferase [Source:PGSC_GENE;Acc:PGSC0003DMG400004951]	66274506	66276857	4
PGSC0003DMG400010771	5.79502	3.94237e-22	Pectate lyase [Source:PGSC_GENE;Acc:PGSC0003DMG400010771]	11221031	11223925	5
PGSC0003DMG400020156	5.79153	7.97753e-15	Pectase lyase [Source:PGSC_GENE;Acc:PGSC0003DMG400020156]	58481971	58488674	6
PGSC0003DMG400046688	5.76972	1.3983e-10	Gene of unknown function [Source:PGSC_GENE;Acc:PGSC0003DMG400046688]	51470170	51478078	3
PGSC0003DMG400004078	5.76107	1.3983e-10	Conserved gene of unknown function [Source:PGSC_GENE;Acc:PGSC0003DMG400004078]	51146950	51150905	6
PGSC0003DMG400013414	5.67871	6.2349e-22	Chlorophyll a-b binding protein 3C, chloroplastic [Source:PGSC_GENE;Acc:PGSC0003DMG400013414]	755783	756788	3
PGSC0003DMG400019243	5.57607	1.12218e-09	Conserved gene of unknown function [Source:PGSC_GENE;Acc:PGSC0003DMG400019243]	53789533	53790113	7
PGSC0003DMG400039347	5.52587	1.94117e-09	Reticuline oxidase [Source:PGSC_GENE;Acc:PGSC0003DMG400039347]	28805282	28806925	2
PGSC0003DMG400004158	5.51806	3.99533e-17	Ca2+ antiporter/cation exchanger [Source:PGSC_GENE;Acc:PGSC0003DMG400004158]	3353777	3362834	6
PGSC0003DMG400022787	5.51722	3.05969e-13	Conserved gene of unknown function [Source:PGSC_GENE;Acc:PGSC0003DMG400022787]	298627	302106	1
PGSC0003DMG400019146	5.4844	3.39788e-09	Xylem serine proteinase 1 [Source:PGSC_GENE;Acc:PGSC0003DMG400019146]	50925203	50927035	10
PGSC0003DMG400019116	5.46321	4.10615e-09	Endoribonuclease [Source:PGSC_GENE;Acc:PGSC0003DMG400019116]	49931735	49933006	10
PGSC0003DMG400014479	5.39772	7.30743e-09	ZYRO0G14608p [Source:PGSC_GENE;Acc:PGSC0003DMG400014479]	42547721	42551351	8
PGSC0003DMG400033872	5.2941	5.04433e-12	Delta-8 sphingolipid desaturase [Source:PGSC_GENE;Acc:PGSC0003DMG400033872]	44242600	44244430	5
PGSC0003DMG400024289	5.29354	6.45012e-09	Reticuline oxidase [Source:PGSC_GENE;Acc:PGSC0003DMG400024289]	50417898	50420300	9
PGSC0003DMG400018930	5.29126	1.00186e-15	Proteinase inhibitor I4, serpin [Source:PGSC_GENE;Acc:PGSC0003DMG400018930]	42196658	42198625	1
PGSC0003DMG400010995	5.27753	4.16427e-14	Cytochrome P450 hydroxylase [Source:PGSC_GENE;Acc:PGSC0003DMG400010995]	54547231	54548606	10
PGSC0003DMG400013443	5.25707	9.81226e-09	Acyltransferase [Source:PGSC_GENE;Acc:PGSC0003DMG400013443]	370274	373324	3
PGSC0003DMG400009570	5.2447	9.81226e-09	MYB transcription factor [Source:PGSC_GENE;Acc:PGSC0003DMG400009570]	13837383	13839091	4
PGSC0003DMG400008300	5.2096	1.50863e-20	Chlorophyll a/b binding protein [Source:PGSC_GENE;Acc:PGSC0003DMG400008300]	30133704	30134736	2
PGSC0003DMG400013415	5.15369	1.04533e-23	Chlorophyll a-b binding protein 3C, chloroplastic [Source:PGSC_GENE;Acc:PGSC0003DMG400013415]	757943	758913	3
PGSC0003DMG400030782	5.14178	2.88758e-08	Conserved gene of unknown function [Source:PGSC_GENE;Acc:PGSC0003DMG400030782]	40928419	40932025	6
PGSC0003DMG400017969	5.13741	3.76147e-11	Hcr2-0A [Source:PGSC_GENE;Acc:PGSC0003DMG400017969]	10959337	10962640	5
PGSC0003DMG400005279	5.11244	3.7316e-13	Peroxidase [Source:PGSC_GENE;Acc:PGSC0003DMG400005279]	42523943	42525912	5
PGSC0003DMG400007239	5.08115	6.6082e-11	Root phototropism protein [Source:PGSC_GENE;Acc:PGSC0003DMG400007239]	46577401	46582898	5
PGSC0003DMG400025875	5.07412	5.6787e-13	Conserved gene of unknown function [Source:PGSC_GENE;Acc:PGSC0003DMG400025875]	84193772	84195198	1
PGSC0003DMG400008309	5.05649	2.10723e-20	Chlorophyll a/b binding protein [Source:PGSC_GENE;Acc:PGSC0003DMG400008309]	29947171	29948098	2
PGSC0003DMG400006674	5.03095	8.9009e-08	ATP binding protein [Source:PGSC_GENE;Acc:PGSC0003DMG400006674]	15418018	15419052	11
PGSC0003DMG400002520	5.01427	3.70127e-15	Zinc finger protein [Source:PGSC_GENE;Acc:PGSC0003DMG400002520]	60470391	60472686	3
PGSC0003DMG400017097	5.01194	2.89369e-20	Quinone-oxidoreductase homolog, chloroplastic [Source:PGSC_GENE;Acc:PGSC0003DMG400017097]	31710975	31712710	9
PGSC0003DMG400035573	4.98528	7.93362e-17	Glucosyltransferase [Source:PGSC_GENE;Acc:PGSC0003DMG400035573]	58441524	58442948	10
PGSC0003DMG400002519	4.98242	4.20839e-23	Zinc finger protein [Source:PGSC_GENE;Acc:PGSC0003DMG400002519]	60497040	60499222	3
PGSC0003DMG400017580	4.94735	2.9254e-12	Conserved gene of unknown function [Source:PGSC_GENE;Acc:PGSC0003DMG400017580]	43474671	43476022	6
PGSC0003DMG400015593	4.92645	2.27052e-07	LATD/NIP [Source:PGSC_GENE;Acc:PGSC0003DMG400015593]	7410649	7413350	5
PGSC0003DMG400015793	4.92645	2.27052e-07	Short-chain dehydrogenase [Source:PGSC_GENE;Acc:PGSC0003DMG400015793]	43512841	43519297	3
PGSC0003DMG400027118	4.89515	2.88451e-07	Abscisic acid receptor PYL4 [Source:PGSC_GENE;Acc:PGSC0003DMG400027118]	47710525	47711337	5
PGSC0003DMG400008137	4.89296	2.05395e-14	Glucosyltransferase [Source:PGSC_GENE;Acc:PGSC0003DMG400008137]	58436322	58438211	10
PGSC0003DMG400008299	4.84388	7.44758e-21	Chlorophyll a/b binding protein [Source:PGSC_GENE;Acc:PGSC0003DMG400008299]	30124662	30125611	2
PGSC0003DMG400018253	4.83123	1.1528e-09	Leucine rich repeat-type serine/threonine receptor-like kinase [Source:PGSC_GENE;Acc:PGSC0003DMG400018253]	79520244	79522922	1
PGSC0003DMG400013417	4.82742	3.76421e-20	Chlorophyll a-b binding protein 3C, chloroplastic [Source:PGSC_GENE;Acc:PGSC0003DMG400013417]	770942	771980	3
PGSC0003DMG400007533	4.77027	2.58598e-09	Bypass1 [Source:PGSC_GENE;Acc:PGSC0003DMG400007533]	48963936	48964418	9
PGSC0003DMG400031392	4.76268	9.86692e-07	Anthranilate phosphoribosyltransferase [Source:PGSC_GENE;Acc:PGSC0003DMG400031392]	20515295	20523019	12
PGSC0003DMG400008298	4.75558	1.67466e-22	Chlorophyll a/b binding protein [Source:PGSC_GENE;Acc:PGSC0003DMG400008298]	30122170	30123048	2
PGSC0003DMG400030172	4.74693	3.55297e-18	Aspartic proteinase oryzasin-1 [Source:PGSC_GENE;Acc:PGSC0003DMG400030172]	54513083	54516979	9
PGSC0003DMG400019080	4.73773	1.65904e-12	Cytochrome P450 [Source:PGSC_GENE;Acc:PGSC0003DMG400019080]	53027315	53027995	8
PGSC0003DMG401022752	4.73271	1.27278e-14	Glucose-methanol-choline (Gmc) oxidoreductase [Source:PGSC_GENE;Acc:PGSC0003DMG401022752]	53876119	53880526	8
PGSC0003DMG400018549	4.70662	5.02754e-09	Conserved gene of unknown function [Source:PGSC_GENE;Acc:PGSC0003DMG400018549]	48189694	48191353	3
PGSC0003DMG400024377	4.7043	4.53613e-15	Conserved gene of unknown function [Source:PGSC_GENE;Acc:PGSC0003DMG400024377]	4957061	4964639	3
PGSC0003DMG402023575	4.70419	1.35025e-15	Serine-threonine protein kinase, plant-type [Source:PGSC_GENE;Acc:PGSC0003DMG402023575]	8272895	8277928	4
PGSC0003DMG400029243	4.69729	5.02754e-09	P-coumaroyl quinate/shikimate 3'-hydroxylase [Source:PGSC_GENE;Acc:PGSC0003DMG400029243]	36321415	36323915	0
PGSC0003DMG400030497	4.69158	1.63986e-06	Resistance protein PSH-RGH6 [Source:PGSC_GENE;Acc:PGSC0003DMG400030497]	4227604	4230353	5
PGSC0003DMG400002859	4.65468	2.75169e-06	Transcription regulator [Source:PGSC_GENE;Acc:PGSC0003DMG400002859]	282368	283980	4
PGSC0003DMG400005931	4.65343	3.08453e-20	Sterol delta-7 reductase DWF5 [Source:PGSC_GENE;Acc:PGSC0003DMG400005931]	54670203	54676242	6
PGSC0003DMG400004397	4.63586	2.75169e-06	Kinase [Source:PGSC_GENE;Acc:PGSC0003DMG400004397]	30852097	30854152	10
PGSC0003DMG400015269	4.63586	2.75169e-06	GRP 2 [Source:PGSC_GENE;Acc:PGSC0003DMG400015269]	50329992	50331539	3
PGSC0003DMG400020834	4.63586	2.75169e-06	Serine-threonine protein kinase, plant-type [Source:PGSC_GENE;Acc:PGSC0003DMG400020834]	4044336	4046439	6
PGSC0003DMG400008982	4.59748	3.57765e-06	Basic 7S globulin 2 small subunit [Source:PGSC_GENE;Acc:PGSC0003DMG400008982]	61814380	61815980	1
PGSC0003DMG400000493	4.59329	8.23717e-22	Carbonic anhydrase [Source:PGSC_GENE;Acc:PGSC0003DMG400000493]	47048113	47051618	2
PGSC0003DMG400000414	4.58808	2.4417e-10	Shugoshin-1 [Source:PGSC_GENE;Acc:PGSC0003DMG400000414]	39121268	39124703	11
PGSC0003DMG400015035	4.5779	4.66319e-06	Peroxidase [Source:PGSC_GENE;Acc:PGSC0003DMG400015035]	42586160	42587797	5
PGSC0003DMG400001743	4.55805	6.09357e-06	Conserved gene of unknown function [Source:PGSC_GENE;Acc:PGSC0003DMG400001743]	6336961	6339479	9
PGSC0003DMG400002309	4.5467	3.66241e-10	Xyloglucan endo-transglycosylase [Source:PGSC_GENE;Acc:PGSC0003DMG400002309]	10678069	10679327	12
PGSC0003DMG400004146	4.53793	6.09357e-06	Receptor protein kinase CLAVATA1 [Source:PGSC_GENE;Acc:PGSC0003DMG400004146]	47676600	47679800	4
PGSC0003DMG400008564	4.50335	3.20782e-21	Chlorophyll a-b binding protein 13, chloroplastic [Source:PGSC_GENE;Acc:PGSC0003DMG400008564]	1010684	1012186	12
PGSC0003DMG402032547	4.49682	1.04861e-05	HJTR2GH1 protein [Source:PGSC_GENE;Acc:PGSC0003DMG402032547]	4762375	4765194	4
PGSC0003DMG400016778	4.48459	1.17293e-14	Cytochrome P450 [Source:PGSC_GENE;Acc:PGSC0003DMG400016778]	45280464	45282680	6
PGSC0003DMG400015801	4.47581	1.04861e-05	Bacterial-induced peroxidase [Source:PGSC_GENE;Acc:PGSC0003DMG400015801]	43497338	43500116	3
PGSC0003DMG400031110	4.4691	3.65939e-14	Conserved gene of unknown function [Source:PGSC_GENE;Acc:PGSC0003DMG400031110]	67255432	67259372	1
PGSC0003DMG400005112	4.45643	2.62709e-19	Basic PR-1 protein [Source:PGSC_GENE;Acc:PGSC0003DMG400005112]	83220107	83220870	1
PGSC0003DMG400000869	4.4545	1.38101e-05	Quinonprotein alcohol dehydrogenase [Source:PGSC_GENE;Acc:PGSC0003DMG400000869]	13500092	13503486	1
PGSC0003DMG400019493	4.43286	1.38101e-05	Serine/threonine protein kinase [Source:PGSC_GENE;Acc:PGSC0003DMG400019493]	5054363	5056729	11
PGSC0003DMG400002420	4.41956	3.5551e-08	GNS1/SUR4 membrane protein [Source:PGSC_GENE;Acc:PGSC0003DMG400002420]	11970215	11971299	7
PGSC0003DMG400026113	4.4109	1.82365e-05	Conserved gene of unknown function [Source:PGSC_GENE;Acc:PGSC0003DMG400026113]	46533256	46534431	6
PGSC0003DMG401013738	4.38859	2.41467e-05	Gene of unknown function [Source:PGSC_GENE;Acc:PGSC0003DMG401013738]	6906125	6907083	12
PGSC0003DMG400001251	4.36594	2.41467e-05	Cytochrome P450 [Source:PGSC_GENE;Acc:PGSC0003DMG400001251]	33684480	33686632	11
PGSC0003DMG400005967	4.34292	3.20597e-05	TRANSPARENT TESTA 12 protein [Source:PGSC_GENE;Acc:PGSC0003DMG400005967]	1930641	1936214	4
PGSC0003DMG400030149	4.33127	1.21026e-14	Serine-threonine protein kinase, plant-type [Source:PGSC_GENE;Acc:PGSC0003DMG400030149]	9679191	9682110	8
PGSC0003DMG400000046	4.32937	6.60881e-18	GPAT [Source:PGSC_GENE;Acc:PGSC0003DMG400000046]	72271885	72275263	1
PGSC0003DMG400031479	4.31495	1.72001e-11	Cinnamyl alcohol dehydrogenase [Source:PGSC_GENE;Acc:PGSC0003DMG400031479]	1521018	1521913	11
PGSC0003DMG401002721	4.30142	1.16078e-07	Peroxiredoxin [Source:PGSC_GENE;Acc:PGSC0003DMG401002721]	3953064	3955006	9
PGSC0003DMG400013676	4.29576	4.26833e-05	CLB1 [Source:PGSC_GENE;Acc:PGSC0003DMG400013676]	43392201	43396090	5
PGSC0003DMG400026023	4.29576	4.26833e-05	Nuc-1 negative regulatory protein preg [Source:PGSC_GENE;Acc:PGSC0003DMG400026023]	70096672	70097905	1
PGSC0003DMG400027491	4.29576	4.26833e-05	STS14 protein [Source:PGSC_GENE;Acc:PGSC0003DMG400027491]	2367910	2368878	7
PGSC0003DMG400019147	4.29507	2.43975e-09	Xylem serine proteinase 1 [Source:PGSC_GENE;Acc:PGSC0003DMG400019147]	50928052	50929246	10
PGSC0003DMG401003179	4.28974	3.59417e-17	Conserved gene of unknown function [Source:PGSC_GENE;Acc:PGSC0003DMG401003179]	572295	573673	7
PGSC0003DMG400009921	4.28856	4.42902e-12	Cysteine protease 14 [Source:PGSC_GENE;Acc:PGSC0003DMG400009921]	71882747	71884327	4
PGSC0003DMG400003945	4.27159	5.69854e-05	Leucine-rich repeat transmembrane protein kinase [Source:PGSC_GENE;Acc:PGSC0003DMG400003945]	53452920	53455652	8
PGSC0003DMG400009637	4.26136	3.89549e-09	Sinapyl alcohol dehydrogenase 2 [Source:PGSC_GENE;Acc:PGSC0003DMG400009637]	20964563	20968887	0
PGSC0003DMG400009759	4.2592	3.25079e-11	Cytochrome P450 71D7 [Source:PGSC_GENE;Acc:PGSC0003DMG400009759]	57523341	57523838	4
PGSC0003DMG400033084	4.23109	1.42347e-17	Chlorophyll a/b-binding protein (cab-12) [Source:PGSC_GENE;Acc:PGSC0003DMG400033084]	51580862	51582072	6
PGSC0003DMG401026940	4.21889	1.68284e-17	Protein DEK [Source:PGSC_GENE;Acc:PGSC0003DMG401026940]	53380799	53385914	6
PGSC0003DMG400005901	4.21808	6.27288e-09	Aspartic proteinase nepenthesin-2 [Source:PGSC_GENE;Acc:PGSC0003DMG400005901]	54605426	54607144	6
PGSC0003DMG402005942	4.20759	4.88394e-10	Beta-D-glucan exohydrolase [Source:PGSC_GENE;Acc:PGSC0003DMG402005942]	54345177	54347242	6
PGSC0003DMG400008420	4.19941	2.63265e-07	Endo-1,4-beta-xylanase A [Source:PGSC_GENE;Acc:PGSC0003DMG400008420]	17866961	17870775	11
PGSC0003DMG400019115	4.15228	2.77331e-13	Endoribonuclease [Source:PGSC_GENE;Acc:PGSC0003DMG400019115]	49928337	49931112	10
PGSC0003DMG401029354	4.14602	1.20031e-08	Trans-2-enoyl CoA reductase [Source:PGSC_GENE;Acc:PGSC0003DMG401029354]	58330226	58334157	12
PGSC0003DMG400014874	4.13178	4.94727e-07	ABC transporter family protein [Source:PGSC_GENE;Acc:PGSC0003DMG400014874]	7332240	7332874	3
PGSC0003DMG400006160	4.1252	1.24151e-09	Fasciclin-like arabinogalactan protein 2 [Source:PGSC_GENE;Acc:PGSC0003DMG400006160]	44648656	44650402	7
PGSC0003DMG400029490	4.11787	6.12512e-07	Glucosyltransferase [Source:PGSC_GENE;Acc:PGSC0003DMG400029490]	3220024	3221511	4
PGSC0003DMG400012588	4.10859	1.97375e-08	Serine-threonine protein kinase, plant-type [Source:PGSC_GENE;Acc:PGSC0003DMG400012588]	81818597	81820923	1
PGSC0003DMG400004458	4.09661	1.81738e-13	Light-harvesting complex I protein Lhca5 [Source:PGSC_GENE;Acc:PGSC0003DMG400004458]	31603459	31605657	7
PGSC0003DMG400004301	4.09471	2.42089e-18	Chlorophyll a,b binding protein type I [Source:PGSC_GENE;Acc:PGSC0003DMG400004301]	6238850	6240548	12
PGSC0003DMG400004018	4.09	0.000186219	Triacylglycerol lipase [Source:PGSC_GENE;Acc:PGSC0003DMG400004018]	43782017	43784271	2
PGSC0003DMG400042320	4.09	0.000186219	Basic 7S globulin 2 small subunit [Source:PGSC_GENE;Acc:PGSC0003DMG400042320]	61837182	61837733	1
PGSC0003DMG400011085	4.08197	2.15183e-13	Peptide transporter [Source:PGSC_GENE;Acc:PGSC0003DMG400011085]	54161108	54166759	10
PGSC0003DMG400023119	4.07986	2.76423e-08	CYP92B3 [Source:PGSC_GENE;Acc:PGSC0003DMG400023119]	45507744	45508473	4
PGSC0003DMG400039685	4.07473	6.5543e-11	Cytochrome P450 hydroxylase [Source:PGSC_GENE;Acc:PGSC0003DMG400039685]	54567409	54569023	10
PGSC0003DMG400039821	4.06208	0.000186219	Nuclear protein Skip [Source:PGSC_GENE;Acc:PGSC0003DMG400039821]	8841374	8842654	11
PGSC0003DMG400015356	4.06179	1.03373e-17	NADPH:protochlorophyllide oxidoreductase [Source:PGSC_GENE;Acc:PGSC0003DMG400015356]	642591	645676	12
PGSC0003DMG401029345	4.04075	4.35605e-15	Isoform 2 of TMV resistance protein N [Source:PGSC_GENE;Acc:PGSC0003DMG401029345]	58547306	58554094	12
PGSC0003DMG400015287	4.04065	3.88799e-08	Proteinase inhibitor type-2 CEVI57 [Source:PGSC_GENE;Acc:PGSC0003DMG400015287]	50085156	50086034	3
PGSC0003DMG400003371	4.03362	0.000252157	Arabinogalactan protein 2 [Source:PGSC_GENE;Acc:PGSC0003DMG400003371]	55856610	55857687	6
PGSC0003DMG400016915	3.98703	8.98403e-10	Non-symbiotic hemoglobin 2 [Source:PGSC_GENE;Acc:PGSC0003DMG400016915]	16988661	16990717	3
PGSC0003DMG400026617	3.9843	5.77232e-09	Methylketone synthase Ib [Source:PGSC_GENE;Acc:PGSC0003DMG400026617]	11927731	11933036	9
PGSC0003DMG400008128	3.97495	0.000342416	Protein kinase [Source:PGSC_GENE;Acc:PGSC0003DMG400008128]	58267076	58269836	10
PGSC0003DMG400025496	3.97495	0.000342416	Conserved gene of unknown function [Source:PGSC_GENE;Acc:PGSC0003DMG400025496]	47070858	47073179	7
PGSC0003DMG400006389	3.9519	8.52277e-15	Conserved gene of unknown function [Source:PGSC_GENE;Acc:PGSC0003DMG400006389]	65814844	65815473	4
PGSC0003DMG400009247	3.94909	1.29911e-09	Root-specific metal transporter [Source:PGSC_GENE;Acc:PGSC0003DMG400009247]	8550924	8555673	11
PGSC0003DMG400017870	3.94483	4.13381e-12	Auxin:hydrogen symporter [Source:PGSC_GENE;Acc:PGSC0003DMG400017870]	18262444	18266006	2
PGSC0003DMG400006337	3.9395	2.8657e-06	N-acetyltransferase [Source:PGSC_GENE;Acc:PGSC0003DMG400006337]	7231849	7232501	4
PGSC0003DMG400037894	3.9395	2.8657e-06	Aspartic proteinase nepenthesin-1 [Source:PGSC_GENE;Acc:PGSC0003DMG400037894]	64866741	64868048	4
PGSC0003DMG400016695	3.92442	3.76412e-17	Chlorophyll a-b binding protein 50, chloroplastic [Source:PGSC_GENE;Acc:PGSC0003DMG400016695]	5447760	5448746	3
PGSC0003DMG400002581	3.91873	5.91723e-12	Succinic semialdehyde reductase isofom2 [Source:PGSC_GENE;Acc:PGSC0003DMG400002581]	60995902	61001399	3
PGSC0003DMG400029400	3.91379	0.000636793	Cysteine protease 14 [Source:PGSC_GENE;Acc:PGSC0003DMG400029400]	57549098	57552323	12
PGSC0003DMG401029918	3.91379	0.000636793	Conserved gene of unknown function [Source:PGSC_GENE;Acc:PGSC0003DMG401029918]	37423003	37426193	6
PGSC0003DMG400030120	3.90598	3.9204e-14	Histidine phosphotransfer protein [Source:PGSC_GENE;Acc:PGSC0003DMG400030120]	38158429	38161496	8
PGSC0003DMG400017918	3.89436	1.59188e-07	Glycine-rich protein [Source:PGSC_GENE;Acc:PGSC0003DMG400017918]	60249708	60251109	9
PGSC0003DMG400030784	3.89124	4.52551e-06	Glutaredoxin family protein [Source:PGSC_GENE;Acc:PGSC0003DMG400030784]	40917983	40918948	6
PGSC0003DMG400015552	3.88366	2.13894e-10	Beta-ketoacyl-coa synthase family protein [Source:PGSC_GENE;Acc:PGSC0003DMG400015552]	45143235	45144868	11
PGSC0003DMG400021979	3.88221	0.000214972	Auxin-induced SAUR [Source:PGSC_GENE;Acc:PGSC0003DMG400021979]	44429933	44430610	10
PGSC0003DMG401013418	3.87839	1.21008e-14	Chlorophyll a-b binding protein 3C, chloroplastic [Source:PGSC_GENE;Acc:PGSC0003DMG401013418]	779614	780587	3
PGSC0003DMG401023233	3.84992	0.000299755	Sn-1 protein [Source:PGSC_GENE;Acc:PGSC0003DMG401023233]	21233461	21234273	0
PGSC0003DMG402033647	3.84992	0.000299755	ATP binding protein [Source:PGSC_GENE;Acc:PGSC0003DMG402033647]	51847866	51850923	12
PGSC0003DMG400007562	3.8433	8.939e-12	SBT2 protein [Source:PGSC_GENE;Acc:PGSC0003DMG400007562]	41191469	41194165	3
PGSC0003DMG400002156	3.84131	7.19999e-06	C-4 sterol methyl oxidase 2 [Source:PGSC_GENE;Acc:PGSC0003DMG400002156]	4307391	4312331	6
PGSC0003DMG400028639	3.84131	7.19999e-06	Conserved gene of unknown function [Source:PGSC_GENE;Acc:PGSC0003DMG400028639]	50059798	50064313	12
PGSC0003DMG400008850	3.83523	1.18448e-09	Short-chain dehydrogenase [Source:PGSC_GENE;Acc:PGSC0003DMG400008850]	2039527	2046175	9
PGSC0003DMG400017344	3.81689	0.000299755	Conserved gene of unknown function [Source:PGSC_GENE;Acc:PGSC0003DMG400017344]	51094720	51095430	7
PGSC0003DMG400027677	3.81689	0.000299755	Pentatricopeptide repeat-containing protein [Source:PGSC_GENE;Acc:PGSC0003DMG400027677]	57826539	57827916	6
PGSC0003DMG400024863	3.81525	3.99333e-07	Cytochrome P450 hydroxylase [Source:PGSC_GENE;Acc:PGSC0003DMG400024863]	57591689	57592303	4
PGSC0003DMG400004736	3.80912	3.27637e-12	P-rich protein EIG-I30 [Source:PGSC_GENE;Acc:PGSC0003DMG400004736]	52816522	52817143	8
PGSC0003DMG400001631	3.80516	4.5403e-16	Proline-rich protein [Source:PGSC_GENE;Acc:PGSC0003DMG400001631]	87210776	87213515	1
PGSC0003DMG400015005	3.80184	4.01403e-08	Heavy metal-associated domain containing protein [Source:PGSC_GENE;Acc:PGSC0003DMG400015005]	9201119	9206477	4
PGSC0003DMG400013461	3.79683	2.97276e-15	Chlorophyll a-b binding protein 3C, chloroplastic [Source:PGSC_GENE;Acc:PGSC0003DMG400013461]	762596	763613	3
PGSC0003DMG400028601	3.79183	4.81783e-07	Alpha-L-fucosidase 2 [Source:PGSC_GENE;Acc:PGSC0003DMG400028601]	76304376	76306297	1
PGSC0003DMG400030889	3.78309	0.000419448	Lipid binding protein [Source:PGSC_GENE;Acc:PGSC0003DMG400030889]	4040495	4041215	7
PGSC0003DMG401023575	3.77997	4.81783e-07	Conserved gene of unknown function [Source:PGSC_GENE;Acc:PGSC0003DMG401023575]	8274268	8279150	4
PGSC0003DMG400004161	3.77547	2.07732e-11	Conserved gene of unknown function [Source:PGSC_GENE;Acc:PGSC0003DMG400004161]	3217558	3223575	6
PGSC0003DMG400010819	3.77192	1.15422e-05	3-ketoacyl-CoA synthase 10 [Source:PGSC_GENE;Acc:PGSC0003DMG400010819]	4868963	4871351	10
PGSC0003DMG400017135	3.77192	1.15422e-05	Cytochrome P450 [Source:PGSC_GENE;Acc:PGSC0003DMG400017135]	31187600	31188998	0
PGSC0003DMG400023466	3.76892	2.74499e-12	Plasma membrane intrinsic protein [Source:PGSC_GENE;Acc:PGSC0003DMG400023466]	51511521	51515352	5
PGSC0003DMG400010767	3.76402	2.6514e-09	Monothiol glutaredoxin-S2 [Source:PGSC_GENE;Acc:PGSC0003DMG400010767]	7683246	7683775	4
PGSC0003DMG402002270	3.75694	6.41101e-08	Mutt domain protein [Source:PGSC_GENE;Acc:PGSC0003DMG402002270]	844679	848394	8
PGSC0003DMG400029327	3.74848	0.000589	Transcription factor [Source:PGSC_GENE;Acc:PGSC0003DMG400029327]	57250912	57256026	12
PGSC0003DMG400028479	3.74046	4.0007e-14	CBL-interacting protein kinase 16 [Source:PGSC_GENE;Acc:PGSC0003DMG400028479]	31899161	31901152	2
PGSC0003DMG400030803	3.73593	1.86467e-05	TRANSPARENT TESTA 1 protein [Source:PGSC_GENE;Acc:PGSC0003DMG400030803]	63792039	63801844	4
PGSC0003DMG400044242	3.73541	1.5266e-08	Leucine-rich repeat family protein [Source:PGSC_GENE;Acc:PGSC0003DMG400044242]	41133672	41134916	7
PGSC0003DMG400010921	3.73176	1.33567e-09	Conserved gene of unknown function [Source:PGSC_GENE;Acc:PGSC0003DMG400010921]	4403170	4404009	4
PGSC0003DMG400017376	3.73165	3.01988e-14	Fasciclin-like arabinogalactan protein 19 [Source:PGSC_GENE;Acc:PGSC0003DMG400017376]	43508454	43509874	7
PGSC0003DMG400026428	3.72683	4.78177e-12	Sucrose-phosphate synthase isoform B [Source:PGSC_GENE;Acc:PGSC0003DMG400026428]	59231173	59240160	9
PGSC0003DMG400023921	3.71302	0.000589	Cytoplasmic small heat shock protein class I [Source:PGSC_GENE;Acc:PGSC0003DMG400023921]	7134260	7134857	9
PGSC0003DMG400020677	3.70188	5.39728e-09	Conserved gene of unknown function [Source:PGSC_GENE;Acc:PGSC0003DMG400020677]	5181083	5181772	12
PGSC0003DMG400025935	3.69903	2.37703e-05	Gene of unknown function [Source:PGSC_GENE;Acc:PGSC0003DMG400025935]	83562471	83563022	1
PGSC0003DMG400029575	3.68912	6.08751e-09	Catechol oxidase B, chloroplastic [Source:PGSC_GENE;Acc:PGSC0003DMG400029575]	45630872	45632817	8
PGSC0003DMG400026025	3.68207	1.42513e-07	AG-motif binding protein-3 [Source:PGSC_GENE;Acc:PGSC0003DMG400026025]	70015974	70017193	1
PGSC0003DMG400028701	3.68021	2.37703e-05	Zinc finger protein [Source:PGSC_GENE;Acc:PGSC0003DMG400028701]	46475606	46480004	4
PGSC0003DMG400003691	3.67881	2.42812e-10	Phenylcoumaran benzylic ether reductase [Source:PGSC_GENE;Acc:PGSC0003DMG400003691]	69952033	69958274	4
PGSC0003DMG400003581	3.67667	0.000829981	Conserved gene of unknown function [Source:PGSC_GENE;Acc:PGSC0003DMG400003581]	39167982	39171496	2
PGSC0003DMG400006839	3.67667	0.000829981	Subtilase [Source:PGSC_GENE;Acc:PGSC0003DMG400006839]	65008879	65011566	1
PGSC0003DMG400016967	3.67243	1.67678e-07	Conserved gene of unknown function [Source:PGSC_GENE;Acc:PGSC0003DMG400016967]	10902441	10906218	5
PGSC0003DMG400014961	3.66864	1.52712e-06	Gene of unknown function [Source:PGSC_GENE;Acc:PGSC0003DMG400014961]	28110885	28114127	5
PGSC0003DMG400026523	3.65921	1.89255e-13	UPA15 [Source:PGSC_GENE;Acc:PGSC0003DMG400026523]	39715742	39723485	11
PGSC0003DMG400006755	3.65572	1.52712e-06	Germin 12 [Source:PGSC_GENE;Acc:PGSC0003DMG400006755]	64424713	64425516	1
PGSC0003DMG400005072	3.655	3.14693e-09	ATP binding protein [Source:PGSC_GENE;Acc:PGSC0003DMG400005072]	2421982	2422308	3
PGSC0003DMG400003912	3.64837	3.33937e-12	P69F protein [Source:PGSC_GENE;Acc:PGSC0003DMG400003912]	53520485	53522910	8
PGSC0003DMG401002262	3.63369	7.40242e-15	ATP-binding cassette transporter [Source:PGSC_GENE;Acc:PGSC0003DMG401002262]	41606331	41613682	8
PGSC0003DMG400019256	3.61943	5.33791e-08	Pectinesterase [Source:PGSC_GENE;Acc:PGSC0003DMG400019256]	54336987	54338937	7
PGSC0003DMG400006183	3.61842	1.01924e-12	Aquaporin [Source:PGSC_GENE;Acc:PGSC0003DMG400006183]	87631164	87632633	1
PGSC0003DMG400016249	3.61275	6.31178e-12	Anthranilate N-benzoyltransferase protein [Source:PGSC_GENE;Acc:PGSC0003DMG400016249]	3252279	3255723	11
PGSC0003DMG404026043	3.61012	1.43569e-08	NRC1 [Source:PGSC_GENE;Acc:PGSC0003DMG404026043]	69682241	69687450	1
PGSC0003DMG400008804	3.60403	2.74617e-15	Chlorophyll a/b binding protein [Source:PGSC_GENE;Acc:PGSC0003DMG400008804]	38002644	38006119	0
PGSC0003DMG400021342	3.60287	2.76889e-06	Calcium-dependent protein kinase 20 [Source:PGSC_GENE;Acc:PGSC0003DMG400021342]	2578483	2583492	1
PGSC0003DMG400012031	3.60109	0.0011736	Major latex [Source:PGSC_GENE;Acc:PGSC0003DMG400012031]	2393615	2394286	4
PGSC0003DMG400014056	3.60109	0.0011736	Gene of unknown function [Source:PGSC_GENE;Acc:PGSC0003DMG400014056]	31386391	31388513	6
PGSC0003DMG400014289	3.60109	0.0011736	Flap endonuclease GEN-like 2 [Source:PGSC_GENE;Acc:PGSC0003DMG400014289]	42819202	42826118	3
PGSC0003DMG400032529	3.60109	0.0011736	Phospholipase A1-Igamma3, chloroplastic [Source:PGSC_GENE;Acc:PGSC0003DMG400032529]	37281167	37283021	11
PGSC0003DMG400004875	3.60097	6.27688e-13	DNA binding protein [Source:PGSC_GENE;Acc:PGSC0003DMG400004875]	48933807	48935778	6
PGSC0003DMG400000807	3.58228	4.98313e-05	Basic 7S globulin 2 small subunit [Source:PGSC_GENE;Acc:PGSC0003DMG400000807]	1901842	1903487	5
PGSC0003DMG400000997	3.56198	3.918e-11	Zinc finger protein [Source:PGSC_GENE;Acc:PGSC0003DMG400000997]	6372939	6375928	11
PGSC0003DMG400026131	3.54533	4.72814e-12	ABC transporter [Source:PGSC_GENE;Acc:PGSC0003DMG400026131]	46111808	46121113	6
PGSC0003DMG400021348	3.5409	5.38137e-07	Subtilisin-type protease [Source:PGSC_GENE;Acc:PGSC0003DMG400021348]	2466455	2476089	1
PGSC0003DMG401007810	3.5409	5.38137e-07	Transcription factor RF2a [Source:PGSC_GENE;Acc:PGSC0003DMG401007810]	1559538	1561835	12
PGSC0003DMG400026276	3.54081	3.06367e-08	Leucoanthocyanidin dioxygenase [Source:PGSC_GENE;Acc:PGSC0003DMG400026276]	1801932	1806257	8
PGSC0003DMG401000201	3.5336	1.39182e-09	Ccr4-not transcription complex [Source:PGSC_GENE;Acc:PGSC0003DMG401000201]	72920826	72923562	1
PGSC0003DMG400020968	3.53026	6.38276e-07	Flavonol 4'-sulfotransferase [Source:PGSC_GENE;Acc:PGSC0003DMG400020968]	8751815	8753374	9
PGSC0003DMG400001031	3.52133	0.00166513	Protein COBRA [Source:PGSC_GENE;Acc:PGSC0003DMG400001031]	12017930	12020282	3
PGSC0003DMG400026563	3.52133	0.00166513	MADS-box transcription factor FBP29 [Source:PGSC_GENE;Acc:PGSC0003DMG400026563]	24952023	24959857	2
PGSC0003DMG400010826	3.51551	3.31613e-10	Conserved gene of unknown function [Source:PGSC_GENE;Acc:PGSC0003DMG400010826]	4796673	4801904	10
PGSC0003DMG400000819	3.50207	1.70868e-07	Serine-threonine protein kinase, plant-type [Source:PGSC_GENE;Acc:PGSC0003DMG400000819]	1821096	1823938	5
PGSC0003DMG400000134	3.49885	0.000106371	Xylem serine proteinase 1 [Source:PGSC_GENE;Acc:PGSC0003DMG400000134]	71337837	71340591	1
PGSC0003DMG400030548	3.49569	9.31903e-11	Myb-like transcription factor 6 [Source:PGSC_GENE;Acc:PGSC0003DMG400030548]	4046634	4053740	5
PGSC0003DMG400024082	3.4929	4.04571e-13	AMP dependent ligase [Source:PGSC_GENE;Acc:PGSC0003DMG400024082]	2895300	2899344	3
PGSC0003DMG400030704	3.49096	7.67894e-06	ATP binding protein [Source:PGSC_GENE;Acc:PGSC0003DMG400030704]	2915808	2924365	7
PGSC0003DMG400006944	3.48079	4.90853e-09	Abscission polygalacturonase [Source:PGSC_GENE;Acc:PGSC0003DMG400006944]	26215534	26217231	2
PGSC0003DMG400020084	3.48079	4.90853e-09	Zinc finger protein [Source:PGSC_GENE;Acc:PGSC0003DMG400020084]	58529025	58532307	6
PGSC0003DMG400014664	3.47973	0.00237037	Sugar transporter [Source:PGSC_GENE;Acc:PGSC0003DMG400014664]	88391789	88392779	1
PGSC0003DMG400017325	3.47973	0.00237037	CYP72A56 [Source:PGSC_GENE;Acc:PGSC0003DMG400017325]	50647357	50650263	7
PGSC0003DMG400032510	3.47562	2.30361e-07	L-ascorbate oxidase [Source:PGSC_GENE;Acc:PGSC0003DMG400032510]	35454491	35461331	11
PGSC0003DMG400008301	3.47357	1.86669e-14	Chlorophyll a/b binding protein [Source:PGSC_GENE;Acc:PGSC0003DMG400008301]	30141196	30142231	2
PGSC0003DMG400021848	3.43963	2.18284e-11	Glucan endo-1,3-beta-glucosidase, basic vacuolar isoform GLB [Source:PGSC_GENE;Acc:PGSC0003DMG400021848]	45144662	45149081	1
PGSC0003DMG400005892	3.4369	0.00338513	Transcription factor [Source:PGSC_GENE;Acc:PGSC0003DMG400005892]	54733449	54738086	6
PGSC0003DMG400020481	3.4369	0.00338513	14 kDa proline-rich protein DC2.15 [Source:PGSC_GENE;Acc:PGSC0003DMG400020481]	45757387	45758100	6
PGSC0003DMG400029162	3.4369	0.00338513	Squamosa promoter binding protein-homologue 3 [Source:PGSC_GENE;Acc:PGSC0003DMG400029162]	19322998	19324504	10
PGSC0003DMG400010117	3.43527	5.19231e-13	HXXXD-type acyl-transferase family protein [Source:Projected from Arabidopsis thaliana (AT5G23940) TAIR;Acc:AT5G23940]	43594525	43597471	3
PGSC0003DMG400025158	3.42762	5.13979e-14	Divinyl ether synthase [Source:PGSC_GENE;Acc:PGSC0003DMG400025158]	85465048	85466800	1
PGSC0003DMG400005656	3.42391	2.11074e-13	Beta-mannosidase [Source:PGSC_GENE;Acc:PGSC0003DMG400005656]	58543890	58546871	3
PGSC0003DMG402014186	3.41939	1.81721e-06	ATP binding protein [Source:PGSC_GENE;Acc:PGSC0003DMG402014186]	58013723	58015665	3
PGSC0003DMG400028352	3.41685	1.74036e-09	Cytochrome P450 [Source:PGSC_GENE;Acc:PGSC0003DMG400028352]	845553	849931	5
PGSC0003DMG400014540	3.41564	3.55346e-12	Alpha-glucosidase [Source:PGSC_GENE;Acc:PGSC0003DMG400014540]	2724264	2731649	5
PGSC0003DMG400023864	3.41421	5.44969e-09	Hcr2-0B [Source:PGSC_GENE;Acc:PGSC0003DMG400023864]	60694480	60697469	12
PGSC0003DMG400035459	3.41029	0.000178139	Plastid CUL1 [Source:PGSC_GENE;Acc:PGSC0003DMG400035459]	58420706	58424986	1
PGSC0003DMG400001844	3.39276	0.00338513	Invertase inhibitor [Source:PGSC_GENE;Acc:PGSC0003DMG400001844]	50229733	50233122	8
PGSC0003DMG400011030	3.39276	0.00338513	UDP-glucuronosyltransferase [Source:PGSC_GENE;Acc:PGSC0003DMG400011030]	53809593	53810724	10
PGSC0003DMG400024362	3.38859	3.61741e-10	Anthranilate N-benzoyltransferase protein [Source:PGSC_GENE;Acc:PGSC0003DMG400024362]	59496524	59499993	9
PGSC0003DMG400045812	3.38728	0.000231229	Tyrosine aminotransferase [Source:PGSC_GENE;Acc:PGSC0003DMG400045812]	49565800	49566144	7
PGSC0003DMG400000685	3.37632	7.08754e-08	Zinc finger protein [Source:PGSC_GENE;Acc:PGSC0003DMG400000685]	45228370	45236576	7
PGSC0003DMG400014027	3.36966	6.74041e-13	Germin [Source:PGSC_GENE;Acc:PGSC0003DMG400014027]	61505299	61506223	3
PGSC0003DMG400001668	3.36963	1.78285e-05	SAUR family protein [Source:PGSC_GENE;Acc:PGSC0003DMG400001668]	86942230	86942804	1
PGSC0003DMG400042445	3.36824	6.20683e-11	Subtilisin-like protease [Source:PGSC_GENE;Acc:PGSC0003DMG400042445]	65052696	65055035	1
PGSC0003DMG400023250	3.36389	0.000231229	NBS-LRR resistance protein [Source:PGSC_GENE;Acc:PGSC0003DMG400023250]	8393909	8398459	6
PGSC0003DMG400010585	3.35833	1.0895e-11	Sesquiterpene synthase [Source:PGSC_GENE;Acc:PGSC0003DMG400010585]	46639174	46640862	7
PGSC0003DMG400003669	3.34853	3.73139e-06	Gene of unknown function [Source:PGSC_GENE;Acc:PGSC0003DMG400003669]	39866041	39866623	2
PGSC0003DMG400045121	3.34722	0.00484911	Basic 7S globulin 2 small subunit [Source:PGSC_GENE;Acc:PGSC0003DMG400045121]	61822152	61824316	1
PGSC0003DMG400020489	3.34582	4.55215e-10	Transferase [Source:PGSC_GENE;Acc:PGSC0003DMG400020489]	992969	994886	8
PGSC0003DMG400010591	3.34011	0.000300744	SLAC-homologous 1 protein [Source:PGSC_GENE;Acc:PGSC0003DMG400010591]	46386090	46386556	7
PGSC0003DMG401027132	3.34011	0.000300744	Lipase [Source:PGSC_GENE;Acc:PGSC0003DMG401027132]	48147310	48150689	5
PGSC0003DMG400013416	3.33699	1.06362e-12	Chlorophyll a-b binding protein 3C, chloroplastic [Source:PGSC_GENE;Acc:PGSC0003DMG400013416]	760745	761695	3
PGSC0003DMG400009760	3.33561	9.20844e-07	Cytochrome P450 71D6 [Source:PGSC_GENE;Acc:PGSC0003DMG400009760]	57519236	57520297	4
PGSC0003DMG400023382	3.3222	6.66045e-12	Cytochrome P450 77A2 [Source:PGSC_GENE;Acc:PGSC0003DMG400023382]	51108625	51110931	5
PGSC0003DMG400022818	3.31594	0.000391938	UDP-glucosyltransferase [Source:PGSC_GENE;Acc:PGSC0003DMG400022818]	4495602	4497176	10
PGSC0003DMG400031731	3.31594	0.000391938	Feruloyl transferase [Source:PGSC_GENE;Acc:PGSC0003DMG400031731]	46127497	46129461	3
PGSC0003DMG400040556	3.31594	0.000391938	Gene of unknown function [Source:PGSC_GENE;Acc:PGSC0003DMG400040556]	9934152	9935434	9
PGSC0003DMG400001426	3.31535	1.85906e-12	Expansin [Source:PGSC_GENE;Acc:PGSC0003DMG400001426]	46128426	46130689	2
PGSC0003DMG400007244	3.31428	7.31585e-12	GDSL-lipase 1 [Source:PGSC_GENE;Acc:PGSC0003DMG400007244]	30908950	30918894	2
PGSC0003DMG400037933	3.31366	9.77161e-11	N-hydroxycinnamoyl-CoA:tyramine N-hydroxycinnamoyl transferase THT1-3 [Source:PGSC_GENE;Acc:PGSC0003DMG400037933]	1811672	1812565	8
PGSC0003DMG400004574	3.30071	1.712e-10	UDP-glucose:glucosyltransferase [Source:PGSC_GENE;Acc:PGSC0003DMG400004574]	59391505	59393303	12
PGSC0003DMG400005110	3.3002	0.00484911	PR1 protein [Source:PGSC_GENE;Acc:PGSC0003DMG400005110]	83198731	83199234	1
PGSC0003DMG400008899	3.3002	0.00484911	Aspartic proteinase nepenthesin-2 [Source:PGSC_GENE;Acc:PGSC0003DMG400008899]	1544039	1545795	9
PGSC0003DMG400010482	3.3002	0.00484911	Gene of unknown function [Source:PGSC_GENE;Acc:PGSC0003DMG400010482]	54864486	54865639	10
PGSC0003DMG400027019	3.3002	0.00484911	Polygalacturonase-1 non-catalytic subunit beta [Source:PGSC_GENE;Acc:PGSC0003DMG400027019]	53737455	53738914	6
PGSC0003DMG401022579	3.3002	0.00484911	Ubiquitin-protein ligase [Source:PGSC_GENE;Acc:PGSC0003DMG401022579]	4254254	4259140	3
PGSC0003DMG400028560	3.29928	5.38341e-06	Receptor protein kinase [Source:PGSC_GENE;Acc:PGSC0003DMG400028560]	76067121	76068552	1
PGSC0003DMG400013559	3.29702	4.04642e-08	UDP-glucosyltransferase [Source:PGSC_GENE;Acc:PGSC0003DMG400013559]	41160480	41162106	7
PGSC0003DMG400027585	3.29136	0.000391938	ATP binding protein [Source:PGSC_GENE;Acc:PGSC0003DMG400027585]	34923093	34927364	6
PGSC0003DMG400027191	3.2867	6.47742e-06	Conserved gene of unknown function [Source:PGSC_GENE;Acc:PGSC0003DMG400027191]	48180808	48182363	5
PGSC0003DMG401014997	3.28466	1.01208e-07	Zinc finger protein [Source:PGSC_GENE;Acc:PGSC0003DMG401014997]	32104516	32108115	5
PGSC0003DMG400018666	3.28432	4.54289e-08	Sugar transporter [Source:PGSC_GENE;Acc:PGSC0003DMG400018666]	3041760	3047685	3
PGSC0003DMG400007854	3.27557	1.48438e-06	Xyloglucan endotransglucosylase-hydrolase XTH9 [Source:PGSC_GENE;Acc:PGSC0003DMG400007854]	1293374	1294778	12
PGSC0003DMG400002075	3.26505	5.73458e-08	Protein COBRA [Source:PGSC_GENE;Acc:PGSC0003DMG400002075]	36058681	36064380	2
PGSC0003DMG400015156	3.26493	1.00063e-08	Conserved gene of unknown function [Source:PGSC_GENE;Acc:PGSC0003DMG400015156]	51443477	51446492	3
PGSC0003DMG400030144	3.26079	1.41084e-12	Kinase [Source:PGSC_GENE;Acc:PGSC0003DMG400030144]	19322971	19325288	0
PGSC0003DMG400007969	3.25743	2.42506e-09	Glutamate-gated kainate-type ion channel receptor subunit GluR5 [Source:PGSC_GENE;Acc:PGSC0003DMG400007969]	68184070	68187066	4
PGSC0003DMG400022619	3.2409	0.000280171	Conserved gene of unknown function [Source:PGSC_GENE;Acc:PGSC0003DMG400022619]	6344307	6347345	5
PGSC0003DMG400029645	3.22399	4.51603e-11	Pectase lyase [Source:PGSC_GENE;Acc:PGSC0003DMG400029645]	58238423	58243685	9
PGSC0003DMG400023355	3.22211	1.13627e-05	Receptor serine-threonine protein kinase [Source:PGSC_GENE;Acc:PGSC0003DMG400023355]	51444448	51448897	5
PGSC0003DMG400006998	3.21971	6.59924e-05	Calcium-binding EF-hand protein [Source:PGSC_GENE;Acc:PGSC0003DMG400006998]	45207866	45208993	5
PGSC0003DMG400030593	3.21499	0.000280171	Proteinase inhibitor IIa [Source:PGSC_GENE;Acc:PGSC0003DMG400030593]	41576324	41577018	2
PGSC0003DMG400017540	3.21415	3.43834e-10	BHLH071 [Source:PGSC_GENE;Acc:PGSC0003DMG400017540]	49423751	49426833	8
PGSC0003DMG400031792	3.20221	3.3496e-06	Endo-1,4-beta-glucanase [Source:PGSC_GENE;Acc:PGSC0003DMG400031792]	52874164	52877529	9
PGSC0003DMG401024509	3.19102	9.76893e-09	Acetyl-CoA synthetase [Source:PGSC_GENE;Acc:PGSC0003DMG401024509]	54442358	54446406	3
PGSC0003DMG400034883	3.18054	3.95263e-06	Gene of unknown function [Source:PGSC_GENE;Acc:PGSC0003DMG400034883]	53495612	53497204	10
PGSC0003DMG401028252	3.17731	1.16497e-08	Beta-fructofuranosidase [Source:PGSC_GENE;Acc:PGSC0003DMG401028252]	55840813	55843004	10
PGSC0003DMG400024068	3.17048	7.37291e-07	Homeobox-leucine zipper protein PROTODERMAL FACTOR 2 [Source:PGSC_GENE;Acc:PGSC0003DMG400024068]	2640480	2645773	3
PGSC0003DMG400025159	3.16826	1.66253e-05	Cytochrome P450 CYP74C4 [Source:PGSC_GENE;Acc:PGSC0003DMG400025159]	85479763	85483570	1
PGSC0003DMG400015211	3.16577	5.10785e-09	Beta-galactosidase [Source:PGSC_GENE;Acc:PGSC0003DMG400015211]	50214691	50224678	3
PGSC0003DMG400003521	3.15927	6.94687e-10	Endo-beta-mannanase [Source:PGSC_GENE;Acc:PGSC0003DMG400003521]	40250760	40254403	2
PGSC0003DMG401019427	3.15773	1.67776e-07	Annexin [Source:PGSC_GENE;Acc:PGSC0003DMG401019427]	75218640	75221596	1
PGSC0003DMG400026705	3.15448	2.01462e-05	Aquaporin, MIP family, PIP subfamily [Source:PGSC_GENE;Acc:PGSC0003DMG400026705]	46315494	46317123	10
PGSC0003DMG400016650	3.15054	8.46468e-11	Expansin [Source:PGSC_GENE;Acc:PGSC0003DMG400016650]	33813805	33815587	6
PGSC0003DMG400006326	3.13621	5.51947e-06	DC1 domain containing protein [Source:PGSC_GENE;Acc:PGSC0003DMG400006326]	66769466	66771016	1
PGSC0003DMG400006024	3.1358	7.38649e-09	Cytochrome P450 [Source:PGSC_GENE;Acc:PGSC0003DMG400006024]	8362116	8364823	11
PGSC0003DMG400007787	3.13573	3.46398e-12	Chlorophyll a-b binding protein 8, chloroplastic [Source:PGSC_GENE;Acc:PGSC0003DMG400007787]	1137096	1139573	12
PGSC0003DMG400022834	3.13435	0.000495363	Glutaredoxin, grx [Source:PGSC_GENE;Acc:PGSC0003DMG400022834]	4532695	4533671	10
PGSC0003DMG400018238	3.1262	9.0716e-11	Hydrolase [Source:PGSC_GENE;Acc:PGSC0003DMG400018238]	79027456	79029238	1
PGSC0003DMG400004659	3.12002	6.84049e-12	UDP-D-glucuronic acid 4-epimerase [Source:PGSC_GENE;Acc:PGSC0003DMG400004659]	59270726	59272650	12
PGSC0003DMG400002383	3.11034	0.000129619	C2H2-type zinc finger protein [Source:PGSC_GENE;Acc:PGSC0003DMG400002383]	35236021	35237026	9
PGSC0003DMG400017266	3.11034	0.000129619	Conserved gene of unknown function [Source:PGSC_GENE;Acc:PGSC0003DMG400017266]	56452579	56453793	9
PGSC0003DMG400023656	3.10643	0.000660977	Resistance protein PSH-RGH6 [Source:PGSC_GENE;Acc:PGSC0003DMG400023656]	7864868	7865860	4
PGSC0003DMG402000216	3.10643	0.000660977	Long-chain acyl-CoA synthetase 4 [Source:PGSC_GENE;Acc:PGSC0003DMG402000216]	73338974	73346123	1
PGSC0003DMG400019231	3.10568	5.9001e-08	Gene of unknown function [Source:PGSC_GENE;Acc:PGSC0003DMG400019231]	54130351	54133467	7
PGSC0003DMG400003865	3.10475	1.35156e-06	Conserved gene of unknown function [Source:PGSC_GENE;Acc:PGSC0003DMG400003865]	5050520	5052828	9
PGSC0003DMG400025174	3.10439	1.53177e-10	Acyl CoA synthetase [Source:PGSC_GENE;Acc:PGSC0003DMG400025174]	85500884	85506041	1
PGSC0003DMG400004317	3.09128	0.000162828	Stellacyanin [Source:PGSC_GENE;Acc:PGSC0003DMG400004317]	39265830	39266806	8
PGSC0003DMG400030691	3.08693	1.1738e-07	Conserved gene of unknown function [Source:PGSC_GENE;Acc:PGSC0003DMG400030691]	3314393	3315623	7
PGSC0003DMG400020939	3.08284	1.92498e-09	Sesquiterpene synthase 2 [Source:PGSC_GENE;Acc:PGSC0003DMG400020939]	59839770	59841971	9
PGSC0003DMG400016280	3.08243	2.06443e-10	Auxin/indole-3-acetic acid [Source:PGSC_GENE;Acc:PGSC0003DMG400016280]	39994719	39997175	6
PGSC0003DMG400022670	3.07913	7.89327e-08	Serine/threonine protein kinase [Source:PGSC_GENE;Acc:PGSC0003DMG400022670]	58902824	58905487	1
PGSC0003DMG400041103	3.07197	9.34767e-05	Leucine-rich repeat resistance protein [Source:PGSC_GENE;Acc:PGSC0003DMG400041103]	24169028	24171479	0
PGSC0003DMG402019255	3.07088	1.63619e-11	Pectinesterase [Source:PGSC_GENE;Acc:PGSC0003DMG402019255]	54348411	54350031	7
PGSC0003DMG400011096	3.06705	5.4672e-06	Undecaprenyl pyrophosphate synthetase [Source:PGSC_GENE;Acc:PGSC0003DMG400011096]	53937335	53939621	10
PGSC0003DMG400003774	3.06661	2.504e-10	Endo-1,4-beta-glucanase [Source:PGSC_GENE;Acc:PGSC0003DMG400003774]	70719033	70724658	4
PGSC0003DMG400024577	3.06492	8.59574e-07	Actin binding protein [Source:PGSC_GENE;Acc:PGSC0003DMG400024577]	53603782	53606897	3
PGSC0003DMG402015022	3.06342	3.63695e-11	Sesquiterpene synthase [Source:PGSC_GENE;Acc:PGSC0003DMG402015022]	46154268	46157856	7
PGSC0003DMG400021123	3.05753	1.05927e-07	Ubiquitin ligase SINAT5 [Source:PGSC_GENE;Acc:PGSC0003DMG400021123]	29002439	29007854	2
PGSC0003DMG402017934	3.05594	1.74574e-09	Pectinesterase [Source:PGSC_GENE;Acc:PGSC0003DMG402017934]	409951	415637	6
PGSC0003DMG400012749	3.05532	4.111e-10	Fasciclin-like arabinogalactan protein 13 [Source:PGSC_GENE;Acc:PGSC0003DMG400012749]	70926465	70928437	1
PGSC0003DMG400000050	3.05239	9.34767e-05	Ccr4-not transcription complex [Source:PGSC_GENE;Acc:PGSC0003DMG400000050]	72338062	72341844	1
PGSC0003DMG400013627	3.05239	9.34767e-05	Tir-nbs-lrr resistance protein [Source:PGSC_GENE;Acc:PGSC0003DMG400013627]	37802516	37808556	2
PGSC0003DMG400014309	3.05239	9.34767e-05	CRT binding factor 2 [Source:PGSC_GENE;Acc:PGSC0003DMG400014309]	42082418	42084141	3
PGSC0003DMG400028081	3.04893	0.000883969	Cc-nbs-lrr resistance protein [Source:PGSC_GENE;Acc:PGSC0003DMG400028081]	35376599	35382367	0
PGSC0003DMG400028096	3.04893	0.000883969	Cytochrome P450 [Source:PGSC_GENE;Acc:PGSC0003DMG400028096]	57059822	57061354	10
PGSC0003DMG400019536	3.04251	6.12327e-11	Conserved gene of unknown function [Source:PGSC_GENE;Acc:PGSC0003DMG400019536]	55898988	55903542	3
PGSC0003DMG400005492	3.04178	5.81917e-07	Phenylalanine ammonia-lyase [Source:PGSC_GENE;Acc:PGSC0003DMG400005492]	36342746	36347409	5
PGSC0003DMG400038589	3.03254	0.000118807	Zinc finger family protein [Source:PGSC_GENE;Acc:PGSC0003DMG400038589]	3813745	3814867	3
PGSC0003DMG400018990	3.0304	6.61491e-11	Alpha-L-fucosidase 2 [Source:PGSC_GENE;Acc:PGSC0003DMG400018990]	76618567	76621581	1
PGSC0003DMG400017123	3.02118	1.02113e-08	Cytochrome P450 [Source:PGSC_GENE;Acc:PGSC0003DMG400017123]	36397144	36399272	0
PGSC0003DMG402024509	3.02012	8.3695e-10	Acetyl-CoA synthetase [Source:PGSC_GENE;Acc:PGSC0003DMG402024509]	54446628	54453861	3
PGSC0003DMG400017317	3.0193	0.000883969	Nematode resistance [Source:PGSC_GENE;Acc:PGSC0003DMG400017317]	50464164	50468668	7
PGSC0003DMG400019167	3.01903	7.78644e-06	ATP binding protein [Source:PGSC_GENE;Acc:PGSC0003DMG400019167]	49871695	49874535	10
PGSC0003DMG400002690	3.01241	0.000151266	Pyruvate kinase [Source:PGSC_GENE;Acc:PGSC0003DMG400002690]	4106395	4114036	9
PGSC0003DMG400028772	3.01241	0.000151266	ATP binding protein [Source:PGSC_GENE;Acc:PGSC0003DMG400028772]	33541847	33551058	10
PGSC0003DMG400018811	3.00994	1.1003e-09	Erecta [Source:PGSC_GENE;Acc:PGSC0003DMG400018811]	33196293	33204108	8
PGSC0003DMG400026463	3.00692	7.95775e-08	Aquaporin TIP2;3 [Source:PGSC_GENE;Acc:PGSC0003DMG400026463]	50722190	50723610	12
PGSC0003DMG400019071	3.00677	9.30708e-06	M18S-3Ap [Source:PGSC_GENE;Acc:PGSC0003DMG400019071]	7059135	7061617	1
PGSC0003DMG400017943	3.00174	7.95775e-08	Nodulation receptor kinase [Source:PGSC_GENE;Acc:PGSC0003DMG400017943]	7060370	7064049	0
PGSC0003DMG400027340	2.99928	5.96186e-10	Cytochrome P450 77A1 [Source:PGSC_GENE;Acc:PGSC0003DMG400027340]	4776496	4778393	11
PGSC0003DMG400028651	2.99502	4.02917e-06	Microsomal omega-6-desaturase [Source:PGSC_GENE;Acc:PGSC0003DMG400028651]	49572381	49572719	12
PGSC0003DMG400031839	2.98904	0.00118483	RING-H2 finger protein ATL2 [Source:PGSC_GENE;Acc:PGSC0003DMG400031839]	52831037	52831867	9
PGSC0003DMG400016240	2.98702	6.74134e-08	Beta-hexosaminidase [Source:PGSC_GENE;Acc:PGSC0003DMG400016240]	3026069	3033902	11
PGSC0003DMG400006661	2.98504	1.72418e-11	ASR4 [Source:PGSC_GENE;Acc:PGSC0003DMG400006661]	60205627	60207072	4
PGSC0003DMG400032534	2.98211	5.90179e-07	Early nodulin 75 protein [Source:PGSC_GENE;Acc:PGSC0003DMG400032534]	20952856	20953501	6
PGSC0003DMG400020267	2.97794	3.90937e-05	Ankyrin [Source:PGSC_GENE;Acc:PGSC0003DMG400020267]	47747873	47751364	2
PGSC0003DMG400024273	2.96936	1.33399e-05	Resistance protein PSH-RGH6 [Source:PGSC_GENE;Acc:PGSC0003DMG400024273]	5771989	5774992	12
PGSC0003DMG400021398	2.96296	3.33059e-11	Xyloglucan endotransglucosylase-hydrolase XTH7 [Source:PGSC_GENE;Acc:PGSC0003DMG400021398]	42320109	42321836	2
PGSC0003DMG400019170	2.9622	3.90937e-05	ATP binding protein [Source:PGSC_GENE;Acc:PGSC0003DMG400019170]	49957190	49961182	10
PGSC0003DMG400022592	2.9622	3.90937e-05	ATP binding protein [Source:PGSC_GENE;Acc:PGSC0003DMG400022592]	4022657	4023715	3
PGSC0003DMG400014211	2.95814	0.00159155	Gene of unknown function [Source:PGSC_GENE;Acc:PGSC0003DMG400014211]	57309772	57311430	3
PGSC0003DMG400008978	2.94676	4.73002e-11	Xyloglucanase inhibitor [Source:PGSC_GENE;Acc:PGSC0003DMG400008978]	61773435	61774915	1
PGSC0003DMG400036713	2.94387	1.59963e-05	Glyceraldehyde-3-phosphate dehydrogenase [Source:PGSC_GENE;Acc:PGSC0003DMG400036713]	5344748	5346841	2
PGSC0003DMG401023672	2.94281	1.15726e-07	Plastid-lipid-associated protein 13, chloroplastic [Source:PGSC_GENE;Acc:PGSC0003DMG401023672]	57487269	57491073	10
PGSC0003DMG400010444	2.94224	6.51721e-06	Conserved gene of unknown function [Source:PGSC_GENE;Acc:PGSC0003DMG400010444]	27480104	27487874	2
PGSC0003DMG400028026	2.94059	6.19141e-10	Proton-dependent oligopeptide transport family protein [Source:PGSC_GENE;Acc:PGSC0003DMG400028026]	19452106	19456164	11
PGSC0003DMG400015505	2.93021	5.93391e-05	Anthranilate N-benzoyltransferase protein [Source:PGSC_GENE;Acc:PGSC0003DMG400015505]	21003553	21005147	2
PGSC0003DMG400000365	2.92656	0.00159155	Dehydration responsive element binding protein [Source:PGSC_GENE;Acc:PGSC0003DMG400000365]	4255222	4256136	12
PGSC0003DMG400003621	2.92656	0.00159155	Conserved gene of unknown function [Source:PGSC_GENE;Acc:PGSC0003DMG400003621]	39766889	39774408	2
PGSC0003DMG400019218	2.92656	0.00159155	Retroelement pol polyprotein [Source:PGSC_GENE;Acc:PGSC0003DMG400019218]	48922176	48923669	5
PGSC0003DMG400025511	2.92656	0.00159155	Plant resistance protein [Source:PGSC_GENE;Acc:PGSC0003DMG400025511]	1554558	1559912	6
PGSC0003DMG401017729	2.92656	0.00159155	Conserved gene of unknown function [Source:PGSC_GENE;Acc:PGSC0003DMG401017729]	37347531	37350521	2
PGSC0003DMG400028426	2.92591	6.64849e-07	Cellulose synthase catalytic subunit [Source:PGSC_GENE;Acc:PGSC0003DMG400028426]	31665394	31670190	2
PGSC0003DMG400009965	2.92206	6.66835e-10	Pectinesterase [Source:PGSC_GENE;Acc:PGSC0003DMG400009965]	71383129	71388098	4
PGSC0003DMG400029406	2.92078	7.59815e-11	Glyceraldehyde-3-phosphate dehydrogenase B subunit [Source:PGSC_GENE;Acc:PGSC0003DMG400029406]	57465469	57468885	12
PGSC0003DMG400021289	2.91132	5.61865e-10	DNA-directed RNA polymerases I, II, and III 7.0 kDa polypeptide [Source:PGSC_GENE;Acc:PGSC0003DMG400021289]	2657612	2660143	10
PGSC0003DMG400028390	2.90734	0.000315485	Gene of unknown function [Source:PGSC_GENE;Acc:PGSC0003DMG400028390]	159074	162438	5
PGSC0003DMG400009951	2.90407	9.98711e-10	Expansin11 [Source:PGSC_GENE;Acc:PGSC0003DMG400009951]	71155926	71158697	4
PGSC0003DMG400016971	2.90301	1.21418e-06	Conserved gene of unknown function [Source:PGSC_GENE;Acc:PGSC0003DMG400016971]	10874707	10878289	5
PGSC0003DMG402008895	2.89654	3.68004e-07	Tropinone reductase 1 [Source:PGSC_GENE;Acc:PGSC0003DMG402008895]	1440915	1443446	9
PGSC0003DMG400007118	2.89427	0.00214237	Cytochrome P450 [Source:PGSC_GENE;Acc:PGSC0003DMG400007118]	55045647	55047116	6
PGSC0003DMG400025295	2.89427	0.00214237	Serine-threonine protein kinase, plant-type [Source:PGSC_GENE;Acc:PGSC0003DMG400025295]	3946010	3948068	4
PGSC0003DMG400012224	2.88706	4.65039e-10	Electron carrier [Source:PGSC_GENE;Acc:PGSC0003DMG400012224]	56805297	56806504	8
PGSC0003DMG400006461	2.88617	5.66752e-08	GDSL-like Lipase/Acylhydrolase family protein [Source:PGSC_GENE;Acc:PGSC0003DMG400006461]	11121480	11122861	12
PGSC0003DMG400010283	2.88343	3.08599e-10	Class I chitinase [Source:PGSC_GENE;Acc:PGSC0003DMG400010283]	38265411	38265939	10
PGSC0003DMG400030720	2.88314	7.01853e-08	Cytochrome P450 hydroxylase [Source:PGSC_GENE;Acc:PGSC0003DMG400030720]	3400988	3402967	7
PGSC0003DMG400004396	2.88245	1.96765e-09	Kinase [Source:PGSC_GENE;Acc:PGSC0003DMG400004396]	30856088	30858424	10
PGSC0003DMG400025747	2.88237	2.79186e-06	Conserved gene of unknown function [Source:PGSC_GENE;Acc:PGSC0003DMG400025747]	83628994	83629618	1
PGSC0003DMG400012202	2.88056	3.58123e-09	Cytochrome P450 fatty acid omega-hydroxylase [Source:PGSC_GENE;Acc:PGSC0003DMG400012202]	54895155	54897745	8
PGSC0003DMG402003830	2.87392	2.79186e-06	60S ribosomal protein L37 [Source:PGSC_GENE;Acc:PGSC0003DMG402003830]	50967943	50968411	9
PGSC0003DMG400023141	2.87388	1.43773e-09	Conserved gene of unknown function [Source:PGSC_GENE;Acc:PGSC0003DMG400023141]	12587309	12590332	9
PGSC0003DMG400010721	2.86457	3.34347e-05	SNI1 [Source:PGSC_GENE;Acc:PGSC0003DMG400010721]	32806934	32816138	2
PGSC0003DMG400006101	2.86173	1.221e-09	Acyltransferase [Source:PGSC_GENE;Acc:PGSC0003DMG400006101]	55086801	55089656	9
PGSC0003DMG400025431	2.86125	0.00214237	ATEXO70A2 (exocyst subunit EXO70 family protein A2); protein binding [Source:PGSC_GENE;Acc:PGSC0003DMG400025431]	5534767	5536596	4
PGSC0003DMG401000668	2.86125	0.00214237	Glycosyl hydrolase family 9 [Source:PGSC_GENE;Acc:PGSC0003DMG401000668]	45038335	45042206	7
PGSC0003DMG400004874	2.85544	6.43792e-06	Resistance protein PSH-RGH7 [Source:PGSC_GENE;Acc:PGSC0003DMG400004874]	48974506	48977706	6
PGSC0003DMG400000639	2.84951	2.43824e-10	Delta 9 desaturase [Source:PGSC_GENE;Acc:PGSC0003DMG400000639]	56502125	56505038	3
PGSC0003DMG400046813	2.84697	0.000112106	Cytochrome P450 [Source:PGSC_GENE;Acc:PGSC0003DMG400046813]	72289766	72291229	1
PGSC0003DMG400003383	2.83925	1.23231e-08	Protein SUR2 [Source:PGSC_GENE;Acc:PGSC0003DMG400003383]	5340403	5341296	5
PGSC0003DMG400015685	2.8305	1.74595e-05	High mobility group protein [Source:PGSC_GENE;Acc:PGSC0003DMG400015685]	1748892	1751152	11
PGSC0003DMG400004599	2.82813	4.95372e-09	Gene of unknown function [Source:PGSC_GENE;Acc:PGSC0003DMG400004599]	59722285	59730533	12
PGSC0003DMG400024441	2.82745	0.00288962	Sesquiterpene synthase [Source:PGSC_GENE;Acc:PGSC0003DMG400024441]	46310185	46311374	7
PGSC0003DMG400003847	2.82544	5.1229e-07	Gene of unknown function [Source:PGSC_GENE;Acc:PGSC0003DMG400003847]	51322791	51326087	9
PGSC0003DMG400016198	2.82214	4.80063e-06	Purine permease [Source:PGSC_GENE;Acc:PGSC0003DMG400016198]	2233701	2242649	11
PGSC0003DMG400023004	2.81741	0.000519431	Leucine rich repeat receptor kinase [Source:PGSC_GENE;Acc:PGSC0003DMG400023004]	40355149	40358845	3
PGSC0003DMG400010592	2.81569	8.68317e-06	Sesquiterpene synthase [Source:PGSC_GENE;Acc:PGSC0003DMG400010592]	46366479	46370711	7
PGSC0003DMG400024755	2.80025	8.81991e-09	Xyloglucan endotransglucosylase/hydrolase 1 [Source:PGSC_GENE;Acc:PGSC0003DMG400024755]	77350563	77353332	1
PGSC0003DMG400037923	2.79789	4.48381e-09	Conserved gene of unknown function [Source:PGSC_GENE;Acc:PGSC0003DMG400037923]	18101449	18102072	2
PGSC0003DMG400028279	2.79284	0.00390492	Conserved gene of unknown function [Source:PGSC_GENE;Acc:PGSC0003DMG400028279]	55283359	55284788	10
PGSC0003DMG400028983	2.79284	0.00390492	VQ motif-containing protein [Source:PGSC_GENE;Acc:PGSC0003DMG400028983]	66962853	66963320	1
PGSC0003DMG400002583	2.78065	5.87912e-05	Cell wall invertase [Source:PGSC_GENE;Acc:PGSC0003DMG400002583]	60976904	60979810	3
PGSC0003DMG400018462	2.77362	6.88794e-07	Disease resistance protein [Source:PGSC_GENE;Acc:PGSC0003DMG400018462]	3750498	3754617	8
PGSC0003DMG401006401	2.77181	2.92799e-07	Receptor protein kinase [Source:PGSC_GENE;Acc:PGSC0003DMG401006401]	63357994	63361156	4
PGSC0003DMG400029866	2.77071	1.20092e-09	Amino acid transporter [Source:PGSC_GENE;Acc:PGSC0003DMG400029866]	26824152	26830361	3
PGSC0003DMG400022023	2.77024	0.000668181	Tau class glutathione transferase GSTU36 [Source:PGSC_GENE;Acc:PGSC0003DMG400022023]	45646022	45652648	9
PGSC0003DMG402002060	2.76441	1.36774e-05	Histidine acid phosphatase [Source:PGSC_GENE;Acc:PGSC0003DMG402002060]	31316771	31318919	3
PGSC0003DMG400016858	2.76373	1.85915e-07	Membrane protein [Source:PGSC_GENE;Acc:PGSC0003DMG400016858]	59067731	59068732	12
PGSC0003DMG400014582	2.75737	0.00390492	Conserved gene of unknown function [Source:PGSC_GENE;Acc:PGSC0003DMG400014582]	46186916	46193174	5
PGSC0003DMG403020453	2.75737	0.00390492	Cytochrome P450 71D7 [Source:PGSC_GENE;Acc:PGSC0003DMG403020453]	45529930	45530553	6
PGSC0003DMG400017556	2.75422	4.48636e-10	Photosystem II 22 kDa protein, chloroplastic [Source:PGSC_GENE;Acc:PGSC0003DMG400017556]	43260201	43261970	6
PGSC0003DMG400007654	2.74283	1.00341e-07	Salicylic acid-binding protein 2 [Source:PGSC_GENE;Acc:PGSC0003DMG400007654]	12336998	12340873	3
PGSC0003DMG400001614	2.7403	0.000214401	SAUR family protein [Source:PGSC_GENE;Acc:PGSC0003DMG400001614]	86969863	86970598	1
PGSC0003DMG400029005	2.7403	0.000214401	Phytoene synthase 2, chloroplastic [Source:PGSC_GENE;Acc:PGSC0003DMG400029005]	18612745	18618523	4
PGSC0003DMG400027203	2.73485	2.50993e-07	Pseudouridine synthase [Source:PGSC_GENE;Acc:PGSC0003DMG400027203]	48448980	48453633	5
PGSC0003DMG400007794	2.73444	4.06769e-05	Xyloglucan endotransglucosylase-hydrolase XTH9 [Source:PGSC_GENE;Acc:PGSC0003DMG400007794]	1299709	1301072	12
PGSC0003DMG400013551	2.72502	5.6827e-09	Bacterioferritin comigratory protein [Source:PGSC_GENE;Acc:PGSC0003DMG400013551]	40382140	40384407	7
PGSC0003DMG400021678	2.72235	5.062e-08	Protein phosphatase-2c [Source:PGSC_GENE;Acc:PGSC0003DMG400021678]	4033892	4037550	10
PGSC0003DMG400019139	2.72225	8.99233e-07	Rop guanine nucleotide exchange factor [Source:PGSC_GENE;Acc:PGSC0003DMG400019139]	50733090	50736706	10
PGSC0003DMG400005273	2.72213	7.03073e-06	Peroxidase [Source:PGSC_GENE;Acc:PGSC0003DMG400005273]	42534436	42536130	5
PGSC0003DMG400005956	2.72213	7.03073e-06	Auxin efflux carrier [Source:PGSC_GENE;Acc:PGSC0003DMG400005956]	2169924	2173532	4
PGSC0003DMG400007902	2.72197	4.06769e-05	DNA-3-methyladenine glycosylase [Source:PGSC_GENE;Acc:PGSC0003DMG400007902]	2318645	2323071	12
PGSC0003DMG400020756	2.72187	0.000104403	Gene of unknown function [Source:PGSC_GENE;Acc:PGSC0003DMG400020756]	32813270	32815077	5
PGSC0003DMG400029800	2.72173	0.000266845	Conserved gene of unknown function [Source:PGSC_GENE;Acc:PGSC0003DMG400029800]	9740997	9742470	12
PGSC0003DMG400047074	2.72149	0.000860935	BURP domain-containing protein [Source:PGSC_GENE;Acc:PGSC0003DMG400047074]	42926678	42929747	8
PGSC0003DMG401019249	2.71831	1.82929e-07	Conserved gene of unknown function [Source:PGSC_GENE;Acc:PGSC0003DMG401019249]	53714777	53717220	7
PGSC0003DMG400003485	2.70887	3.91784e-07	Plastid fibrillin 2 [Source:PGSC_GENE;Acc:PGSC0003DMG400003485]	29769297	29776604	0
PGSC0003DMG402025083	2.70725	6.38312e-10	Peroxidase [Source:PGSC_GENE;Acc:PGSC0003DMG402025083]	61099775	61103157	4
PGSC0003DMG400014509	2.70574	8.34564e-10	BURP domain-containing protein [Source:PGSC_GENE;Acc:PGSC0003DMG400014509]	42987478	42990196	8
PGSC0003DMG400011171	2.70037	2.53323e-05	Transcription factor [Source:PGSC_GENE;Acc:PGSC0003DMG400011171]	1674086	1675488	7
PGSC0003DMG400012646	2.69173	4.72885e-08	Conserved gene of unknown function [Source:PGSC_GENE;Acc:PGSC0003DMG400012646]	47660885	47664620	2
PGSC0003DMG400028337	2.69166	3.72775e-06	Gene of unknown function [Source:PGSC_GENE;Acc:PGSC0003DMG400028337]	157329	158752	5
PGSC0003DMG400022698	2.68914	4.97057e-08	RING finger [Source:PGSC_GENE;Acc:PGSC0003DMG400022698]	5094293	5097931	1
PGSC0003DMG400018066	2.68871	2.00797e-08	Sesquiterpene synthase 2 [Source:PGSC_GENE;Acc:PGSC0003DMG400018066]	41649832	41651604	6
PGSC0003DMG400012946	2.68389	5.74146e-05	Gene of unknown function [Source:PGSC_GENE;Acc:PGSC0003DMG400012946]	22096157	22100840	12
PGSC0003DMG400016683	2.68389	5.74146e-05	MATE transporter [Source:PGSC_GENE;Acc:PGSC0003DMG400016683]	5342258	5351006	3
PGSC0003DMG400025474	2.68372	0.00716778	Nucleic acid binding protein [Source:PGSC_GENE;Acc:PGSC0003DMG400025474]	23415952	23417262	2
PGSC0003DMG400001437	2.67938	3.77535e-08	Blue (Type 1) copper domain [Source:PGSC_GENE;Acc:PGSC0003DMG400001437]	45903478	45906133	2
PGSC0003DMG400004948	2.67616	0.000126706	MYB transcription factor MYB161 [Source:PGSC_GENE;Acc:PGSC0003DMG400004948]	66350883	66352780	4
PGSC0003DMG400011944	2.67103	0.0014361	DNA binding protein [Source:PGSC_GENE;Acc:PGSC0003DMG400011944]	47171367	47174532	10
PGSC0003DMG400019380	2.67103	0.0014361	Arabinogalactan peptide 20 [Source:PGSC_GENE;Acc:PGSC0003DMG400019380]	5989368	5990136	10
PGSC0003DMG400028967	2.66835	4.76678e-06	CHP-rich zinc finger protein [Source:PGSC_GENE;Acc:PGSC0003DMG400028967]	66852942	66853885	1
PGSC0003DMG400007056	2.66444	1.94525e-05	Chalcone isomerase [Source:PGSC_GENE;Acc:PGSC0003DMG400007056]	52206437	52211105	7
PGSC0003DMG400016536	2.66049	5.39442e-06	Conserved gene of unknown function [Source:PGSC_GENE;Acc:PGSC0003DMG400016536]	49336858	49337811	6
PGSC0003DMG400027259	2.65118	1.71395e-07	Glucosyltransferase [Source:PGSC_GENE;Acc:PGSC0003DMG400027259]	10671537	10673485	4
PGSC0003DMG400006795	2.64871	4.16878e-08	TRNA-dihydrouridine synthase A [Source:PGSC_GENE;Acc:PGSC0003DMG400006795]	65653022	65661533	1
PGSC0003DMG400017755	2.64544	0.00716778	Conserved gene of unknown function [Source:PGSC_GENE;Acc:PGSC0003DMG400017755]	55454515	55460737	12
PGSC0003DMG401026842	2.64544	0.00716778	NRC1 [Source:PGSC_GENE;Acc:PGSC0003DMG401026842]	1336300	1338766	4
PGSC0003DMG400021367	2.64495	0.000415	Pentatricopeptide repeat-containing protein [Source:PGSC_GENE;Acc:PGSC0003DMG400021367]	2777315	2779888	1
PGSC0003DMG400005896	2.64474	4.05406e-05	Protein kinase [Source:PGSC_GENE;Acc:PGSC0003DMG400005896]	54653147	54657439	6
PGSC0003DMG400018700	2.63864	3.69142e-08	Anthranilate N-benzoyltransferase protein [Source:PGSC_GENE;Acc:PGSC0003DMG400018700]	42906324	42908635	11
PGSC0003DMG400019610	2.62895	0.000187233	SF16 [Source:PGSC_GENE;Acc:PGSC0003DMG400019610]	38372854	38376570	6
PGSC0003DMG400027034	2.62895	0.000187233	Conserved gene of unknown function [Source:PGSC_GENE;Acc:PGSC0003DMG400027034]	53471368	53472090	6
PGSC0003DMG402007406	2.62274	5.30545e-06	Male sterility protein [Source:PGSC_GENE;Acc:PGSC0003DMG402007406]	40067010	40070386	11
PGSC0003DMG402000097	2.62162	1.70346e-06	Conserved gene of unknown function [Source:PGSC_GENE;Acc:PGSC0003DMG402000097]	73196771	73200269	1
PGSC0003DMG400006841	2.62032	6.9726e-09	SBT4B protein [Source:PGSC_GENE;Acc:PGSC0003DMG400006841]	65022332	65024939	1
PGSC0003DMG400007982	2.61874	0.00185899	UDP-glucosyltransferase [Source:PGSC_GENE;Acc:PGSC0003DMG400007982]	68373174	68374915	4
PGSC0003DMG400004789	2.61873	2.38703e-07	Multicopper oxidase [Source:PGSC_GENE;Acc:PGSC0003DMG400004789]	52711901	52715991	8
PGSC0003DMG401011095	2.6138	6.22003e-09	Undecaprenyl pyrophosphate synthetase [Source:PGSC_GENE;Acc:PGSC0003DMG401011095]	53949823	53952046	10
PGSC0003DMG400020515	2.6052	8.9947e-08	H-Protein [Source:PGSC_GENE;Acc:PGSC0003DMG400020515]	1215438	1217672	8
PGSC0003DMG400029811	2.60498	0.00064876	Fasciclin-like arabinogalactan protein 10 [Source:PGSC_GENE;Acc:PGSC0003DMG400029811]	9783684	9784751	12
PGSC0003DMG400032771	2.6046	0.000115634	MTN3 homolog [Source:PGSC_GENE;Acc:PGSC0003DMG400032771]	40481403	40482365	0
PGSC0003DMG400027841	2.59978	1.40467e-05	Gene of unknown function [Source:PGSC_GENE;Acc:PGSC0003DMG400027841]	56921452	56922059	1
PGSC0003DMG400012641	2.59659	0.00022797	Ubiquitin family protein [Source:PGSC_GENE;Acc:PGSC0003DMG400012641]	47599979	47601189	2
PGSC0003DMG400023341	2.59576	3.03696e-07	AG-motif binding protein-1 [Source:PGSC_GENE;Acc:PGSC0003DMG400023341]	51640830	51645703	5
PGSC0003DMG400000327	2.58958	9.80902e-09	Ultraviolet-B-repressible protein [Source:PGSC_GENE;Acc:PGSC0003DMG400000327]	3471716	3472292	12
PGSC0003DMG400022744	2.58219	1.45283e-06	Cytochrome P450 [Source:PGSC_GENE;Acc:PGSC0003DMG400022744]	54066816	54068358	8
PGSC0003DMG400021784	2.58042	2.3988e-08	UDP-glucuronosyltransferase [Source:PGSC_GENE;Acc:PGSC0003DMG400021784]	32626043	32630248	3
PGSC0003DMG400001378	2.58014	0.000277866	MADS-box transcription factor FBP29 [Source:PGSC_GENE;Acc:PGSC0003DMG400001378]	45341112	45345702	2
PGSC0003DMG400014663	2.57716	0.000138064	Glutamate receptor 3 plant [Source:PGSC_GENE;Acc:PGSC0003DMG400014663]	88379429	88385233	1
PGSC0003DMG400011295	2.57593	4.82037e-09	Thylakoid membrane phosphoprotein 14 kDa, chloroplastic [Source:PGSC_GENE;Acc:PGSC0003DMG400011295]	134766	136876	10
PGSC0003DMG400007188	2.57586	3.69686e-09	Desaturase [Source:PGSC_GENE;Acc:PGSC0003DMG400007188]	59600046	59602799	10
PGSC0003DMG400027428	2.57502	7.67028e-05	Sigma factor sigb regulation protein rsbq [Source:PGSC_GENE;Acc:PGSC0003DMG400027428]	19127293	19129332	5
PGSC0003DMG400016180	2.56769	1.82828e-07	Flowering locus T [Source:PGSC_GENE;Acc:PGSC0003DMG400016180]	3249174	3251562	11
PGSC0003DMG402011794	2.5674	1.71872e-06	ATP binding protein [Source:PGSC_GENE;Acc:PGSC0003DMG402011794]	9052131	9053614	9
PGSC0003DMG400030082	2.56395	1.08548e-08	Primary amine oxidase [Source:PGSC_GENE;Acc:PGSC0003DMG400030082]	53558075	53561051	9
PGSC0003DMG400005591	2.55102	9.01297e-05	Conserved gene of unknown function [Source:PGSC_GENE;Acc:PGSC0003DMG400005591]	9801824	9802189	8
PGSC0003DMG401002060	2.5492	0.000164992	Acid phosphatase [Source:PGSC_GENE;Acc:PGSC0003DMG401002060]	31311313	31311769	3
PGSC0003DMG401019255	2.54727	1.07527e-05	Pectinesterase 3 [Source:PGSC_GENE;Acc:PGSC0003DMG401019255]	54342332	54343600	7
PGSC0003DMG400014954	2.54245	6.51206e-08	Cytochrome P450 [Source:PGSC_GENE;Acc:PGSC0003DMG400014954]	31325401	31329289	9
PGSC0003DMG400004398	2.53979	3.09433e-06	Conserved gene of unknown function [Source:PGSC_GENE;Acc:PGSC0003DMG400004398]	30844930	30850384	10
PGSC0003DMG400019566	2.53979	3.09433e-06	Conserved gene of unknown function [Source:PGSC_GENE;Acc:PGSC0003DMG400019566]	38224128	38225009	7
PGSC0003DMG403012723	2.53544	1.30557e-06	Apurinic endonuclease-redox protein [Source:PGSC_GENE;Acc:PGSC0003DMG403012723]	11207034	11210351	4
PGSC0003DMG400019510	2.53335	6.31806e-09	Geranylgeranyl diphosphate reductase, chloroplastic [Source:PGSC_GENE;Acc:PGSC0003DMG400019510]	55804950	55806678	3
PGSC0003DMG400012458	2.51998	1.91176e-05	Disease resistance protein (TIR class) [Source:PGSC_GENE;Acc:PGSC0003DMG400012458]	53392394	53397012	7
PGSC0003DMG400002085	2.51717	1.39443e-08	Pectinesterase [Source:PGSC_GENE;Acc:PGSC0003DMG400002085]	36018545	36020776	2
PGSC0003DMG400003454	2.51544	8.65599e-07	ATP/GTP/Ca++ binding protein [Source:PGSC_GENE;Acc:PGSC0003DMG400003454]	76541375	76543418	1
PGSC0003DMG400023807	2.51527	2.80376e-05	Gene of unknown function [Source:PGSC_GENE;Acc:PGSC0003DMG400023807]	81106405	81107336	1
PGSC0003DMG400029515	2.5111	1.08093e-07	Myosin heavy chain, clone [Source:PGSC_GENE;Acc:PGSC0003DMG400029515]	2701611	2707308	4
PGSC0003DMG400025208	2.50937	7.24214e-05	Formin 1 [Source:PGSC_GENE;Acc:PGSC0003DMG400025208]	7746500	7751941	8
PGSC0003DMG400013449	2.5081	0.00312822	SNF2 domain-containing protein [Source:PGSC_GENE;Acc:PGSC0003DMG400013449]	533276	541399	3
PGSC0003DMG400031788	2.5026	8.13871e-09	Protein induced upon tuberization [Source:PGSC_GENE;Acc:PGSC0003DMG400031788]	52778781	52779889	9
PGSC0003DMG400024535	2.50099	3.54157e-08	Conserved gene of unknown function [Source:PGSC_GENE;Acc:PGSC0003DMG400024535]	54980279	54986682	3
PGSC0003DMG400013411	2.50077	8.49015e-09	Chlorophyll a-b binding protein 3C, chloroplastic [Source:PGSC_GENE;Acc:PGSC0003DMG400013411]	748555	749567	3
PGSC0003DMG400003346	2.49991	0.00127988	Cytochrome P450 [Source:PGSC_GENE;Acc:PGSC0003DMG400003346]	69028003	69029834	4
PGSC0003DMG400014311	2.49494	0.000506343	CRT binding factor 3 [Source:PGSC_GENE;Acc:PGSC0003DMG400014311]	42092462	42093564	3
PGSC0003DMG400031187	2.49494	0.000506343	Zinc finger protein [Source:PGSC_GENE;Acc:PGSC0003DMG400031187]	16706114	16708553	11
PGSC0003DMG401025892	2.4935	4.39001e-07	Conserved gene of unknown function [Source:PGSC_GENE;Acc:PGSC0003DMG401025892]	84604437	84605674	1
PGSC0003DMG400003095	2.49225	6.49407e-07	Leucoanthocyanidin dioxygenase [Source:PGSC_GENE;Acc:PGSC0003DMG400003095]	30641468	30644114	2
PGSC0003DMG400029033	2.49159	0.000236256	Growth regulator [Source:PGSC_GENE;Acc:PGSC0003DMG400029033]	10200736	10209110	11
PGSC0003DMG400029632	2.48022	3.52929e-07	F-Box protein [Source:PGSC_GENE;Acc:PGSC0003DMG400029632]	58571145	58573019	9
PGSC0003DMG400006201	2.47906	0.00406587	Zeamatin [Source:PGSC_GENE;Acc:PGSC0003DMG400006201]	87313357	87315412	1
PGSC0003DMG400026522	2.47906	0.00406587	Avr9/Cf-9 rapidly elicited protein 141 [Source:PGSC_GENE;Acc:PGSC0003DMG400026522]	48201185	48204464	6
PGSC0003DMG400007693	2.47795	0.00127988	Gene of unknown function [Source:PGSC_GENE;Acc:PGSC0003DMG400007693]	5506611	5508601	10
PGSC0003DMG400035146	2.47199	5.45438e-07	ALY protein [Source:PGSC_GENE;Acc:PGSC0003DMG400035146]	45406621	45409456	11
PGSC0003DMG400027013	2.4707	8.3795e-08	Tetrapyrrole-binding protein, chloroplast [Source:PGSC_GENE;Acc:PGSC0003DMG400027013]	53821292	53822172	6
PGSC0003DMG400014243	2.47038	3.14268e-08	S-adenosyl-L-methionine Mg-protoporphyrin IX methyltranserase [Source:PGSC_GENE;Acc:PGSC0003DMG400014243]	57796519	57798594	3
PGSC0003DMG400020315	2.4695	1.49496e-07	Glycerol-3-phosphate acyltransferase 6 [Source:PGSC_GENE;Acc:PGSC0003DMG400020315]	311573	314993	9
PGSC0003DMG400008090	2.46369	0.000173131	Kinase [Source:PGSC_GENE;Acc:PGSC0003DMG400008090]	41455926	41459934	11
PGSC0003DMG400021978	2.46369	0.000173131	Auxin-induced SAUR [Source:PGSC_GENE;Acc:PGSC0003DMG400021978]	44422249	44422857	10
PGSC0003DMG400007134	2.46304	1.43637e-08	Tonoplast intrinsic protein [Source:PGSC_GENE;Acc:PGSC0003DMG400007134]	55372054	55374660	6
PGSC0003DMG400009848	2.4619	0.000339487	Glucose-6-phosphate isomerase [Source:PGSC_GENE;Acc:PGSC0003DMG400009848]	32735465	32738778	0
PGSC0003DMG400001339	2.45939	0.000619733	Protein 1 [Source:PGSC_GENE;Acc:PGSC0003DMG400001339]	46057853	46060165	2
PGSC0003DMG400005539	2.45739	6.65129e-06	Hcr2-0A [Source:PGSC_GENE;Acc:PGSC0003DMG400005539]	60559349	60561798	12
PGSC0003DMG400023843	2.45546	1.56034e-06	Fatty acid desaturase [Source:PGSC_GENE;Acc:PGSC0003DMG400023843]	60890441	60891804	12
PGSC0003DMG400013806	2.45417	7.13361e-08	P-rich protein EIG-I30 [Source:PGSC_GENE;Acc:PGSC0003DMG400013806]	43667125	43667902	6
PGSC0003DMG400005695	2.44943	0.00529072	Boron transporter [Source:PGSC_GENE;Acc:PGSC0003DMG400005695]	59425905	59430777	3
PGSC0003DMG400018453	2.44943	0.00529072	MTERF domain containing protein [Source:PGSC_GENE;Acc:PGSC0003DMG400018453]	4598814	4599887	5
PGSC0003DMG402012803	2.44135	4.19586e-07	Cytochrome P450 [Source:PGSC_GENE;Acc:PGSC0003DMG402012803]	53104168	53106764	4
PGSC0003DMG400005498	2.43466	2.17169e-08	Multifunctional protein [Source:PGSC_GENE;Acc:PGSC0003DMG400005498]	43707916	43713346	8
PGSC0003DMG402019982	2.43357	6.74488e-08	Pectinacetylesterase [Source:PGSC_GENE;Acc:PGSC0003DMG402019982]	43226914	43232355	3
PGSC0003DMG400024294	2.43296	8.9067e-06	Electron carrier [Source:PGSC_GENE;Acc:PGSC0003DMG400024294]	50365739	50368320	9
PGSC0003DMG400027028	2.43159	0.000407477	Conserved gene of unknown function [Source:PGSC_GENE;Acc:PGSC0003DMG400027028]	53557383	53560843	6
PGSC0003DMG400003649	2.41934	1.36952e-05	Farnesylated protein (ATFP6) [Source:PGSC_GENE;Acc:PGSC0003DMG400003649]	39130570	39131689	2
PGSC0003DMG400015960	2.41917	0.00529072	Photosystem I P700 chlorophyll a apoprotein A1 [Source:PGSC_GENE;Acc:PGSC0003DMG400015960]	14163601	14164143	7
PGSC0003DMG400019458	2.41917	0.00529072	Gene of unknown function [Source:PGSC_GENE;Acc:PGSC0003DMG400019458]	74996197	74998338	1
PGSC0003DMG400045603	2.41619	0.000407477	Regulator of gene silencing [Source:PGSC_GENE;Acc:PGSC0003DMG400045603]	43226159	43226710	11
PGSC0003DMG402016112	2.41381	1.39793e-06	Sinapyl alcohol dehydrogenase 2 [Source:PGSC_GENE;Acc:PGSC0003DMG402016112]	2027234	2031745	11
PGSC0003DMG400017245	2.41133	4.65607e-07	1-aminocyclopropane-1-carboxylate oxidase homolog [Source:PGSC_GENE;Acc:PGSC0003DMG400017245]	56064957	56067196	9
PGSC0003DMG400023764	2.41054	5.80165e-06	Globulin [Source:PGSC_GENE;Acc:PGSC0003DMG400023764]	80764519	80766195	1
PGSC0003DMG400020032	2.40685	2.82719e-05	Conserved gene of unknown function [Source:PGSC_GENE;Acc:PGSC0003DMG400020032]	27821100	27823988	0
PGSC0003DMG400022371	2.40227	8.28688e-07	Nucleic acid binding protein [Source:PGSC_GENE;Acc:PGSC0003DMG400022371]	34515823	34516551	2
PGSC0003DMG400005303	2.40062	0.000489496	Gene of unknown function [Source:PGSC_GENE;Acc:PGSC0003DMG400005303]	50904536	50907075	1
PGSC0003DMG400000785	2.3998	4.9174e-08	Histidine decarboxylase [Source:PGSC_GENE;Acc:PGSC0003DMG400000785]	59159828	59165079	4
PGSC0003DMG400026853	2.39325	4.8295e-08	Endochitinase 3 [Source:PGSC_GENE;Acc:PGSC0003DMG400026853]	21451733	21452886	0
PGSC0003DMG401023679	2.39197	4.09806e-05	Kinase family protein [Source:PGSC_GENE;Acc:PGSC0003DMG401023679]	57571454	57578774	10
PGSC0003DMG400002895	2.39064	2.91345e-06	Sucrose synthase [Source:PGSC_GENE;Acc:PGSC0003DMG400002895]	3085137	3091456	12
PGSC0003DMG400028707	2.38973	1.57275e-05	Conserved gene of unknown function [Source:PGSC_GENE;Acc:PGSC0003DMG400028707]	46893292	46901951	4
PGSC0003DMG400031385	2.38913	6.06466e-07	Pectin acetylesterase [Source:PGSC_GENE;Acc:PGSC0003DMG400031385]	25588669	25594332	10
PGSC0003DMG400003123	2.38892	3.26514e-08	Fructose-bisphosphate aldolase [Source:PGSC_GENE;Acc:PGSC0003DMG400003123]	86663461	86666351	1
PGSC0003DMG403011204	2.38755	5.52581e-06	Conserved gene of unknown function [Source:PGSC_GENE;Acc:PGSC0003DMG403011204]	1181787	1182461	7
PGSC0003DMG400006287	2.38591	1.99103e-06	Inosine-uridine preferring nucleoside hydrolase [Source:PGSC_GENE;Acc:PGSC0003DMG400006287]	60582055	60589277	1
PGSC0003DMG400003245	2.38557	0.00114297	Gene of unknown function [Source:PGSC_GENE;Acc:PGSC0003DMG400003245]	13934552	13937112	10
PGSC0003DMG400025538	2.38488	0.000588514	Non-specific lipid-transfer protein [Source:PGSC_GENE;Acc:PGSC0003DMG400025538]	41110087	41110753	8
PGSC0003DMG400032152	2.38374	8.74298e-05	Enoyl-acyl-carrier-protein reductase [Source:PGSC_GENE;Acc:PGSC0003DMG400032152]	2043182	2048782	1
PGSC0003DMG400026455	2.38282	1.3203e-05	Nitrate transporter [Source:PGSC_GENE;Acc:PGSC0003DMG400026455]	50643015	50647292	12
PGSC0003DMG400012591	2.37251	4.48588e-08	Chlorophyll a-b binding protein CP24 10A, chloroplastic [Source:PGSC_GENE;Acc:PGSC0003DMG400012591]	81784115	81785509	1
PGSC0003DMG400017570	2.3712	2.80201e-07	Chlorophyll synthase [Source:PGSC_GENE;Acc:PGSC0003DMG400017570]	43209528	43214827	6
PGSC0003DMG400002341	2.36898	0.000588514	Cytochrome P450 [Source:PGSC_GENE;Acc:PGSC0003DMG400002341]	23125008	23126648	0
PGSC0003DMG400029182	2.36898	0.000588514	Big map kinase/bmk [Source:PGSC_GENE;Acc:PGSC0003DMG400029182]	43971879	43973695	7
PGSC0003DMG401011155	2.36732	7.07636e-06	Gene of unknown function [Source:PGSC_GENE;Acc:PGSC0003DMG401011155]	1331886	1333311	7
PGSC0003DMG400012655	2.36362	3.05269e-07	Conserved gene of unknown function [Source:PGSC_GENE;Acc:PGSC0003DMG400012655]	41058549	41060099	2
PGSC0003DMG400024531	2.3624	3.1544e-07	Thylakoid lumenal 25.6 kDa protein, chloroplast [Source:PGSC_GENE;Acc:PGSC0003DMG400024531]	54879843	54886094	3
PGSC0003DMG400021725	2.36115	7.98998e-06	Transcription factor [Source:PGSC_GENE;Acc:PGSC0003DMG400021725]	35649287	35651231	2
PGSC0003DMG400013547	2.35459	8.16835e-05	Sucrose sythase [Source:PGSC_GENE;Acc:PGSC0003DMG400013547]	40610342	40613974	7
PGSC0003DMG402004581	2.34835	2.15696e-05	Hydrolase, alpha/beta fold family protein [Source:PGSC_GENE;Acc:PGSC0003DMG402004581]	59489261	59494577	12
PGSC0003DMG401019148	2.34719	0.00140429	Leucine-rich repeat-containing protein 2, lrrc2 [Source:PGSC_GENE;Acc:PGSC0003DMG401019148]	50930815	50935415	10
PGSC0003DMG400014459	2.34324	1.32931e-07	Phosphoethanolamine N-methyltransferase [Source:PGSC_GENE;Acc:PGSC0003DMG400014459]	48514277	48518536	12
PGSC0003DMG400025682	2.34145	2.11896e-07	Glucose acyltransferase [Source:PGSC_GENE;Acc:PGSC0003DMG400025682]	13611917	13617033	10
PGSC0003DMG400016828	2.34143	3.13204e-07	Phosphate-responsive 1 family protein [Source:PGSC_GENE;Acc:PGSC0003DMG400016828]	48101646	48103064	10
PGSC0003DMG400002171	2.3357	3.56235e-07	Glutathione S-transferase T2 [Source:PGSC_GENE;Acc:PGSC0003DMG400002171]	1006505	1007880	9
PGSC0003DMG400026312	2.33355	5.03687e-06	Glutamate-gated kainate-type ion channel receptor subunit GluR5 [Source:PGSC_GENE;Acc:PGSC0003DMG400026312]	2110111	2115198	8
PGSC0003DMG400035976	2.33069	8.2715e-08	Glycosyltransferase [Source:PGSC_GENE;Acc:PGSC0003DMG400035976]	73205387	73206954	1
PGSC0003DMG400012126	2.329	0.000471263	MYB transcription factor MYB185 [Source:PGSC_GENE;Acc:PGSC0003DMG400012126]	56463901	56465212	8
PGSC0003DMG400018699	2.3285	2.33648e-06	Anthranilate N-benzoyltransferase protein [Source:PGSC_GENE;Acc:PGSC0003DMG400018699]	42877912	42880299	11
PGSC0003DMG400014386	2.3277	6.68766e-08	Chlorophyll a-b binding protein 7, chloroplastic [Source:PGSC_GENE;Acc:PGSC0003DMG400014386]	1193415	1196144	10
PGSC0003DMG400027333	2.31873	0.000135269	Leucoanthocyanidin dioxygenase [Source:PGSC_GENE;Acc:PGSC0003DMG400027333]	4269654	4272628	11
PGSC0003DMG400027276	2.31806	8.03072e-08	Mg protoporphyrin IX chelatase [Source:PGSC_GENE;Acc:PGSC0003DMG400027276]	10137640	10143624	4
PGSC0003DMG400004264	2.31406	0.00406065	Thaumatin [Source:PGSC_GENE;Acc:PGSC0003DMG400004264]	54192045	54192852	12
PGSC0003DMG400016216	2.31406	0.00406065	1,3-beta glucanase [Source:PGSC_GENE;Acc:PGSC0003DMG400016216]	2535016	2540259	11
PGSC0003DMG400018348	2.31406	0.00406065	Prenyl-dependent CAAX protease [Source:PGSC_GENE;Acc:PGSC0003DMG400018348]	49005928	49009803	7
PGSC0003DMG400029086	2.30986	1.22827e-07	Conserved gene of unknown function [Source:PGSC_GENE;Acc:PGSC0003DMG400029086]	40018570	40024310	8
PGSC0003DMG400016518	2.30761	0.000156638	Succinic semialdehyde reductase isofom2 [Source:PGSC_GENE;Acc:PGSC0003DMG400016518]	49561936	49564423	6
PGSC0003DMG400001307	2.30569	3.60583e-07	Conserved gene of unknown function [Source:PGSC_GENE;Acc:PGSC0003DMG400001307]	46494809	46499321	2
PGSC0003DMG400002901	2.30487	6.40844e-07	Chlorophyll A/B binding protein [Source:PGSC_GENE;Acc:PGSC0003DMG400002901]	3197921	3200565	12
PGSC0003DMG400003548	2.30396	8.98792e-08	Fructose-bisphosphate aldolase [Source:PGSC_GENE;Acc:PGSC0003DMG400003548]	39716526	39718870	2
PGSC0003DMG402031204	2.30353	0.00102772	5-epi-aristolochene synthase 37 [Source:PGSC_GENE;Acc:PGSC0003DMG402031204]	54693653	54694799	4
PGSC0003DMG400004842	2.30048	0.000558249	Beta-galactosidase [Source:PGSC_GENE;Acc:PGSC0003DMG400004842]	48799787	48806874	6
PGSC0003DMG400023834	2.29064	3.2602e-05	Fatty acid desaturase [Source:PGSC_GENE;Acc:PGSC0003DMG400023834]	60867161	60868448	12
PGSC0003DMG400018657	2.28579	2.66047e-07	Conserved gene of unknown function [Source:PGSC_GENE;Acc:PGSC0003DMG400018657]	87887878	87892357	1
PGSC0003DMG400019883	2.27956	5.63981e-07	Chitinase [Source:PGSC_GENE;Acc:PGSC0003DMG400019883]	5623000	5628431	10
PGSC0003DMG400017286	2.27942	4.13354e-06	Receptor-like kinase [Source:PGSC_GENE;Acc:PGSC0003DMG400017286]	50735819	50738812	7
PGSC0003DMG400031451	2.27735	1.99762e-06	Hcr2-5D [Source:PGSC_GENE;Acc:PGSC0003DMG400031451]	23358825	23360993	0
PGSC0003DMG400013034	2.2727	0.000284633	Sesquiterpene synthase 2 [Source:PGSC_GENE;Acc:PGSC0003DMG400013034]	41550137	41553728	6
PGSC0003DMG400001876	2.26828	5.27562e-05	Conserved gene of unknown function [Source:PGSC_GENE;Acc:PGSC0003DMG400001876]	50772579	50779304	4
PGSC0003DMG400027212	2.26754	3.40896e-06	ATP:citrate lyase [Source:PGSC_GENE;Acc:PGSC0003DMG400027212]	48669911	48675060	5
PGSC0003DMG400026792	2.26359	0.00512978	Brassinosteroid LRR receptor kinase [Source:PGSC_GENE;Acc:PGSC0003DMG400026792]	17857068	17860901	9
PGSC0003DMG400012888	2.26308	2.50144e-07	MRNA binding protein [Source:PGSC_GENE;Acc:PGSC0003DMG400012888]	47584676	47587482	9
PGSC0003DMG400008018	2.26279	4.58047e-06	1-O-acylglucose:anthocyanin-O-acyltransferase [Source:PGSC_GENE;Acc:PGSC0003DMG400008018]	68312708	68320129	4
PGSC0003DMG400004942	2.25662	0.000480429	UPA17 [Source:PGSC_GENE;Acc:PGSC0003DMG400004942]	66640793	66644140	4
PGSC0003DMG400021248	2.2549	1.61276e-07	Glycolate oxidase [Source:PGSC_GENE;Acc:PGSC0003DMG400021248]	2622696	2627683	10
PGSC0003DMG400004474	2.25226	5.91803e-05	Multidrug resistance pump [Source:PGSC_GENE;Acc:PGSC0003DMG400004474]	2931105	2938305	8
PGSC0003DMG400004820	2.25156	1.13769e-05	Electron transporter [Source:PGSC_GENE;Acc:PGSC0003DMG400004820]	52162657	52169783	8
PGSC0003DMG400017167	2.24864	1.36848e-05	Protein kinase 1 [Source:PGSC_GENE;Acc:PGSC0003DMG400017167]	56539361	56542313	9
PGSC0003DMG400006660	2.2474	2.16429e-07	Cellulose synthase catalytic subunit [Source:PGSC_GENE;Acc:PGSC0003DMG400006660]	60250479	60257545	4
PGSC0003DMG402011155	2.24674	0.000334323	Gene of unknown function [Source:PGSC_GENE;Acc:PGSC0003DMG402011155]	1334287	1334781	7
PGSC0003DMG400007375	2.24649	1.76744e-07	Chlorophyll a/b-binding protein PS II-Type I [Source:PGSC_GENE;Acc:PGSC0003DMG400007375]	40836499	40837631	8
PGSC0003DMG400008897	2.24419	6.64123e-05	Kinase [Source:PGSC_GENE;Acc:PGSC0003DMG400008897]	1531238	1533535	9
PGSC0003DMG400024554	2.24338	6.00445e-06	DNA binding protein [Source:PGSC_GENE;Acc:PGSC0003DMG400024554]	55395567	55398080	3
PGSC0003DMG400020848	2.2417	0.000573157	Serine-threonine protein kinase, plant-type [Source:PGSC_GENE;Acc:PGSC0003DMG400020848]	3955156	3958605	6
PGSC0003DMG400031183	2.2417	0.000573157	Conserved gene of unknown function [Source:PGSC_GENE;Acc:PGSC0003DMG400031183]	16586396	16587611	11
PGSC0003DMG400009620	2.23727	0.000165164	Cytochrome P450 71D6 [Source:PGSC_GENE;Acc:PGSC0003DMG400009620]	49266763	49268127	4
PGSC0003DMG400015353	2.23496	0.00149604	Hcr2-p3 [Source:PGSC_GENE;Acc:PGSC0003DMG400015353]	681905	683569	12
PGSC0003DMG400024442	2.23496	0.00149604	Sesquiterpene synthase [Source:PGSC_GENE;Acc:PGSC0003DMG400024442]	46284657	46286271	7
PGSC0003DMG400028977	2.23361	3.69908e-07	Non-specific lipid-transfer protein [Source:PGSC_GENE;Acc:PGSC0003DMG400028977]	67049291	67050956	1
PGSC0003DMG400010817	2.23276	0.000212723	Gene of unknown function [Source:PGSC_GENE;Acc:PGSC0003DMG400010817]	40059113	40060229	3
PGSC0003DMG400009103	2.22681	6.96869e-06	WRKY transcription factor [Source:PGSC_GENE;Acc:PGSC0003DMG400009103]	48877753	48879370	3
PGSC0003DMG400002074	2.22007	1.06051e-05	Pectinesterase [Source:PGSC_GENE;Acc:PGSC0003DMG400002074]	36047869	36053594	2
PGSC0003DMG400004652	2.21447	2.53837e-07	Serine-pyruvate aminotransferase [Source:PGSC_GENE;Acc:PGSC0003DMG400004652]	60493625	60497138	12
PGSC0003DMG400005005	2.2113	0.00648527	C-terminal zinc-finger [Source:PGSC_GENE;Acc:PGSC0003DMG400005005]	54028358	54033257	12
PGSC0003DMG400009400	2.21071	2.76757e-06	Fasciclin-like arabinogalactan protein 1 [Source:PGSC_GENE;Acc:PGSC0003DMG400009400]	49807680	49808859	7
PGSC0003DMG400030554	2.20933	3.68688e-05	Pentatricopeptide repeat protein [Source:PGSC_GENE;Acc:PGSC0003DMG400030554]	3966729	3968667	5
PGSC0003DMG400008296	2.20891	1.95388e-06	LRR receptor-like serine/threonine-protein kinase FLS2 [Source:PGSC_GENE;Acc:PGSC0003DMG400008296]	30104844	30109296	2
PGSC0003DMG400004660	2.20887	7.87314e-05	Serine hydroxymethyltransferase [Source:PGSC_GENE;Acc:PGSC0003DMG400004660]	59277125	59280346	12
PGSC0003DMG400013219	2.20816	0.00018799	Plant resistance protein [Source:PGSC_GENE;Acc:PGSC0003DMG400013219]	1516253	1517287	6
PGSC0003DMG400016517	2.20692	0.000462155	Conserved gene of unknown function [Source:PGSC_GENE;Acc:PGSC0003DMG400016517]	49553764	49557837	6
PGSC0003DMG400037860	2.20519	1.77157e-05	Eukaryotic initiation factor 4A-15 [Source:PGSC_GENE;Acc:PGSC0003DMG400037860]	27165963	27168203	5
PGSC0003DMG400009825	2.2008	3.57392e-06	Cytochrome P450 [Source:PGSC_GENE;Acc:PGSC0003DMG400009825]	53178630	53179177	4
PGSC0003DMG402025354	2.19942	0.00180693	DNA-directed RNA polymerase [Source:PGSC_GENE;Acc:PGSC0003DMG402025354]	44835755	44836097	11
PGSC0003DMG400003660	2.19942	3.61719e-06	Amine oxidase [Source:PGSC_GENE;Acc:PGSC0003DMG400003660]	39021900	39023600	2
PGSC0003DMG400020590	2.19886	3.75565e-06	Werner syndrome ATP-dependent helicase [Source:PGSC_GENE;Acc:PGSC0003DMG400020590]	59597988	59602377	9
PGSC0003DMG400024820	2.18616	7.76899e-06	MAP3Ka [Source:PGSC_GENE;Acc:PGSC0003DMG400024820]	58069096	58072316	4
PGSC0003DMG401031204	2.18556	8.78993e-05	Vetispiradiene synthase [Source:PGSC_GENE;Acc:PGSC0003DMG401031204]	54695103	54696224	4
PGSC0003DMG400010814	2.18443	0.00820426	Conserved gene of unknown function [Source:PGSC_GENE;Acc:PGSC0003DMG400010814]	40027809	40029875	3
PGSC0003DMG400030834	2.18172	1.16129e-06	Thylakoid lumenal 29 kDa protein, chloroplastic [Source:PGSC_GENE;Acc:PGSC0003DMG400030834]	64086864	64092748	4
PGSC0003DMG400022356	2.18132	0.00218391	F-box family protein [Source:PGSC_GENE;Acc:PGSC0003DMG400022356]	34851496	34852803	2
PGSC0003DMG400029583	2.18132	0.00218391	Conserved gene of unknown function [Source:PGSC_GENE;Acc:PGSC0003DMG400029583]	44985114	44988180	8
PGSC0003DMG400019508	2.17949	3.71009e-07	Chlorophyll a/b binding protein [Source:PGSC_GENE;Acc:PGSC0003DMG400019508]	55762891	55764115	3
PGSC0003DMG400028137	2.17891	1.33047e-06	Fasciclin-like arabinogalactan protein 14 [Source:PGSC_GENE;Acc:PGSC0003DMG400028137]	56249521	56253426	10
PGSC0003DMG400015410	2.1772	2.10605e-06	Subtilisin-like protease preproenzyme [Source:PGSC_GENE;Acc:PGSC0003DMG400015410]	56577225	56579570	12
PGSC0003DMG400001462	2.17607	6.70817e-06	Conserved gene of unknown function [Source:PGSC_GENE;Acc:PGSC0003DMG400001462]	45504383	45509679	2
PGSC0003DMG400010165	2.17558	2.3536e-06	Anthocyanin permease [Source:PGSC_GENE;Acc:PGSC0003DMG400010165]	43772145	43775202	3
PGSC0003DMG400022249	2.16763	4.43793e-07	Chloroplast photosystem I reaction center V [Source:PGSC_GENE;Acc:PGSC0003DMG400022249]	56067874	56068552	7
PGSC0003DMG400003679	2.16635	2.84665e-06	Methyltransferase, TIGR00027 family protein [Source:PGSC_GENE;Acc:PGSC0003DMG400003679]	69780058	69782299	4
PGSC0003DMG400016749	2.16482	4.67072e-07	TMV-induced protein I [Source:PGSC_GENE;Acc:PGSC0003DMG400016749]	34073643	34074711	3
PGSC0003DMG400025509	2.16101	1.60526e-06	Protein kinase [Source:PGSC_GENE;Acc:PGSC0003DMG400025509]	1618817	1628804	6
PGSC0003DMG400011520	2.1606	0.00398079	Rpi protein [Source:PGSC_GENE;Acc:PGSC0003DMG400011520]	4688283	4690817	4
PGSC0003DMG400040429	2.1606	0.00398079	Spotted leaf protein [Source:PGSC_GENE;Acc:PGSC0003DMG400040429]	8094887	8096351	5
PGSC0003DMG400001374	2.15945	4.61651e-05	Cytochrome P450 85A1 [Source:PGSC_GENE;Acc:PGSC0003DMG400001374]	45390632	45393481	2
PGSC0003DMG400002394	2.1583	0.000277939	Homeobox protein [Source:PGSC_GENE;Acc:PGSC0003DMG400002394]	48957948	48963568	8
PGSC0003DMG400007050	2.15705	0.00820426	Virus-specific-signaling-pathway regulated protein [Source:PGSC_GENE;Acc:PGSC0003DMG400007050]	52108833	52109557	7
PGSC0003DMG400000159	2.15546	1.03097e-06	DNA binding protein [Source:PGSC_GENE;Acc:PGSC0003DMG400000159]	71992387	72001333	1
PGSC0003DMG400027391	2.1553	0.000101861	ATP binding protein [Source:PGSC_GENE;Acc:PGSC0003DMG400027391]	43715652	43718219	11
PGSC0003DMG402028565	2.15254	2.283e-06	Sugar transporter [Source:PGSC_GENE;Acc:PGSC0003DMG402028565]	76175146	76181955	1
PGSC0003DMG400002787	2.14812	0.00031691	Zinc finger protein [Source:PGSC_GENE;Acc:PGSC0003DMG400002787]	78541922	78545458	1
PGSC0003DMG400027643	2.14542	0.000427894	Conserved gene of unknown function [Source:PGSC_GENE;Acc:PGSC0003DMG400027643]	51979553	51981806	7
PGSC0003DMG400012590	2.14087	6.06481e-07	Chlorophyll a-b binding protein CP24 10B, chloroplastic [Source:PGSC_GENE;Acc:PGSC0003DMG400012590]	81791172	81793038	1
PGSC0003DMG401011400	2.14028	8.58907e-07	Beta-glucosidase [Source:PGSC_GENE;Acc:PGSC0003DMG401011400]	52606488	52611777	9
PGSC0003DMG402027133	2.13869	3.18765e-06	UDP-glucosyltransferase family 1 protein [Source:PGSC_GENE;Acc:PGSC0003DMG402027133]	48161239	48164802	5
PGSC0003DMG400023849	2.1383	0.00491367	Pleiotropic drug resistance protein 1 [Source:PGSC_GENE;Acc:PGSC0003DMG400023849]	60789800	60796666	12
PGSC0003DMG400026589	2.13786	0.000361501	Conserved gene of unknown function [Source:PGSC_GENE;Acc:PGSC0003DMG400026589]	44253202	44254730	6
PGSC0003DMG400020112	2.13662	9.67472e-07	Conserved gene of unknown function [Source:PGSC_GENE;Acc:PGSC0003DMG400020112]	58146605	58148112	6
PGSC0003DMG400023344	2.13553	6.46451e-07	Chlorophyll a-b binding protein 6A, chloroplastic [Source:PGSC_GENE;Acc:PGSC0003DMG400023344]	51580476	51583002	5
PGSC0003DMG400024037	2.13538	3.07684e-06	Aminotransferase ybdL [Source:PGSC_GENE;Acc:PGSC0003DMG400024037]	59408564	59415544	6
PGSC0003DMG401021510	2.13222	1.8186e-05	Transcription initiation factor [Source:PGSC_GENE;Acc:PGSC0003DMG401021510]	67227739	67232498	4
PGSC0003DMG400009793	2.13201	4.00178e-05	Conserved gene of unknown function [Source:PGSC_GENE;Acc:PGSC0003DMG400009793]	21061138	21067005	6
PGSC0003DMG400018360	2.13184	1.26699e-06	Photosystem II 11 kDa protein [Source:PGSC_GENE;Acc:PGSC0003DMG400018360]	48794305	48795030	7
PGSC0003DMG400019535	2.13104	7.22495e-05	MYB domain class transcription factor [Source:PGSC_GENE;Acc:PGSC0003DMG400019535]	55884819	55886615	3
PGSC0003DMG400010999	2.13078	3.83276e-05	Eukaryotic translation initiation factor 3 subunit A [Source:PGSC_GENE;Acc:PGSC0003DMG400010999]	54462787	54469548	10
PGSC0003DMG402000201	2.12098	9.63181e-06	Ccr4-not transcription complex [Source:PGSC_GENE;Acc:PGSC0003DMG402000201]	72907268	72916380	1
PGSC0003DMG400022612	2.11956	1.71493e-06	Conserved gene of unknown function [Source:PGSC_GENE;Acc:PGSC0003DMG400022612]	6737151	6740145	5
PGSC0003DMG400027589	2.11565	0.00606867	Glutamate dehydrogenase A [Source:PGSC_GENE;Acc:PGSC0003DMG400027589]	35369091	35373107	6
PGSC0003DMG400029938	2.11058	8.26994e-07	Glycine dehydrogenase [decarboxylating], mitochondrial [Source:PGSC_GENE;Acc:PGSC0003DMG400029938]	36036442	36043558	8
PGSC0003DMG401020115	2.1102	1.88125e-06	Fimbrin [Source:PGSC_GENE;Acc:PGSC0003DMG401020115]	58064308	58071118	6
PGSC0003DMG400031878	2.10653	0.00195502	NBS-LRR resistance protein [Source:PGSC_GENE;Acc:PGSC0003DMG400031878]	920425	927075	6
PGSC0003DMG401007871	2.1055	5.64682e-06	NBS-LRR protein [Source:PGSC_GENE;Acc:PGSC0003DMG401007871]	1758879	1764111	12
PGSC0003DMG400024948	2.10549	7.84703e-05	Arabinogalactan protein [Source:PGSC_GENE;Acc:PGSC0003DMG400024948]	43179510	43181675	2
PGSC0003DMG400022263	2.1047	1.86139e-06	Fructose-bisphosphate aldolase [Source:PGSC_GENE;Acc:PGSC0003DMG400022263]	55888669	55891111	7
PGSC0003DMG400005890	2.10469	8.66611e-07	16kDa membrane protein [Source:PGSC_GENE;Acc:PGSC0003DMG400005890]	54752176	54753353	6
PGSC0003DMG400029856	2.1001	1.26574e-06	N-acylneuraminate-9-phosphatase [Source:PGSC_GENE;Acc:PGSC0003DMG400029856]	58184753	58187704	10
PGSC0003DMG400008815	2.09997	0.00140025	DC1 domain-containing protein [Source:PGSC_GENE;Acc:PGSC0003DMG400008815]	1341781	1343223	9
PGSC0003DMG400022059	2.09969	0.000567833	Cytochrome P450 [Source:PGSC_GENE;Acc:PGSC0003DMG400022059]	33615218	33616782	11
PGSC0003DMG400003381	2.09672	0.000191868	Conserved gene of unknown function [Source:PGSC_GENE;Acc:PGSC0003DMG400003381]	5380873	5385797	5
PGSC0003DMG400016621	2.09501	0.00104984	Cytochrome P450 [Source:PGSC_GENE;Acc:PGSC0003DMG400016621]	60501300	60503153	9
PGSC0003DMG400016361	2.09447	2.70669e-06	Thioredoxin x [Source:PGSC_GENE;Acc:PGSC0003DMG400016361]	3938178	3941009	1
PGSC0003DMG401009929	2.09336	7.35124e-06	Light-harvesting complex II protein Lhcb7 [Source:PGSC_GENE;Acc:PGSC0003DMG401009929]	72040559	72044649	4
PGSC0003DMG400005580	2.0931	0.000276316	Cytochrome P450 92B1 [Source:PGSC_GENE;Acc:PGSC0003DMG400005580]	60879015	60880900	4
PGSC0003DMG401014331	2.0879	2.01341e-05	F-box family protein [Source:PGSC_GENE;Acc:PGSC0003DMG401014331]	42672730	42681767	3
PGSC0003DMG400028378	2.08628	3.86323e-05	ATP binding protein [Source:PGSC_GENE;Acc:PGSC0003DMG400028378]	410157	415447	5
PGSC0003DMG400005563	2.08039	0.00123927	Acyltransferase [Source:PGSC_GENE;Acc:PGSC0003DMG400005563]	29394	32179	5
PGSC0003DMG400030954	2.07832	1.34655e-06	Beta-galactosidase [Source:PGSC_GENE;Acc:PGSC0003DMG400030954]	86383698	86389927	1
PGSC0003DMG400027672	2.07793	1.24967e-06	Photosystem I subunit XI [Source:PGSC_GENE;Acc:PGSC0003DMG400027672]	57938477	57940330	6
PGSC0003DMG400021676	2.07791	9.33122e-06	Indole-3-acetic acid-amido synthetase GH3.5 [Source:PGSC_GENE;Acc:PGSC0003DMG400021676]	4060338	4065244	10
PGSC0003DMG402026940	2.07647	2.27215e-05	SAUR family protein [Source:PGSC_GENE;Acc:PGSC0003DMG402026940]	53379383	53381006	6
PGSC0003DMG400010612	2.07297	9.72518e-06	HJTR2GH1 protein [Source:PGSC_GENE;Acc:PGSC0003DMG400010612]	66884436	66890076	4
PGSC0003DMG400032794	2.06924	0.00749892	Conserved gene of unknown function [Source:PGSC_GENE;Acc:PGSC0003DMG400032794]	36237905	36239702	7
PGSC0003DMG400031327	2.06793	7.32322e-05	Conserved gene of unknown function [Source:PGSC_GENE;Acc:PGSC0003DMG400031327]	46973001	46974642	6
PGSC0003DMG400018196	2.06764	0.00290973	CYP71AU1 [Source:PGSC_GENE;Acc:PGSC0003DMG400018196]	51818881	51819990	3
PGSC0003DMG400002438	2.06599	4.27506e-05	Gene of unknown function [Source:PGSC_GENE;Acc:PGSC0003DMG400002438]	12131390	12135943	7
PGSC0003DMG400003689	2.06562	0.00123927	Cyclin-L2 [Source:PGSC_GENE;Acc:PGSC0003DMG400003689]	69903412	69904198	4
PGSC0003DMG400031168	2.06495	0.000951973	Cyclin-dependent protein kinase [Source:PGSC_GENE;Acc:PGSC0003DMG400031168]	68938385	68940434	1
PGSC0003DMG400015194	2.0634	2.675e-06	Malate synthase [Source:PGSC_GENE;Acc:PGSC0003DMG400015194]	50735985	50739603	3
PGSC0003DMG400005037	2.06278	0.000214444	COP1-interacting protein 7 [Source:PGSC_GENE;Acc:PGSC0003DMG400005037]	2177019	2178380	3
PGSC0003DMG400011406	2.05986	3.31437e-06	Glutaredoxin [Source:PGSC_GENE;Acc:PGSC0003DMG400011406]	52077978	52078723	9
PGSC0003DMG400007078	2.05765	1.52331e-06	Acetolactate synthase [Source:PGSC_GENE;Acc:PGSC0003DMG400007078]	52142533	52144824	7
PGSC0003DMG400010035	2.05757	1.44722e-06	Oxygen-evolving enhancer protein 1, chloroplastic [Source:PGSC_GENE;Acc:PGSC0003DMG400010035]	44695145	44696700	2
PGSC0003DMG400002626	2.05504	1.61826e-06	Photosystem I psaH protein [Source:PGSC_GENE;Acc:PGSC0003DMG400002626]	60027461	60029129	3
PGSC0003DMG400017146	2.05407	0.000307784	NBS-LRR resistance protein RGH1 [Source:PGSC_GENE;Acc:PGSC0003DMG400017146]	56983606	56993036	9
PGSC0003DMG402020263	2.05333	2.89755e-05	Leucine-rich repeat protein [Source:PGSC_GENE;Acc:PGSC0003DMG402020263]	47861649	47866867	2
PGSC0003DMG400005855	2.05309	0.00042006	S-adenosylmethionine-dependent methyltransferase [Source:PGSC_GENE;Acc:PGSC0003DMG400005855]	5440236	5447526	8
PGSC0003DMG400022414	2.05245	0.00075494	Fiber expressed protein [Source:PGSC_GENE;Acc:PGSC0003DMG400022414]	34715406	34716872	2
PGSC0003DMG400004575	2.05242	3.81323e-05	Gene of unknown function [Source:PGSC_GENE;Acc:PGSC0003DMG400004575]	59399866	59401293	12
PGSC0003DMG400029989	2.05184	2.5523e-06	ATP-binding cassette transporter [Source:PGSC_GENE;Acc:PGSC0003DMG400029989]	37030546	37037677	11
PGSC0003DMG400003993	2.04699	2.04978e-06	Citrate binding protein [Source:PGSC_GENE;Acc:PGSC0003DMG400003993]	7474002	7475306	11
PGSC0003DMG400012492	2.04664	5.57443e-06	Serine protease [Source:PGSC_GENE;Acc:PGSC0003DMG400012492]	246203	248609	8
PGSC0003DMG400018113	2.04547	0.00449771	R2r3-myb transcription factor [Source:PGSC_GENE;Acc:PGSC0003DMG400018113]	52151311	52153379	3
PGSC0003DMG400027143	2.04518	3.70484e-06	Dihydrolipoyl dehydrogenase [Source:PGSC_GENE;Acc:PGSC0003DMG400027143]	48335777	48345395	5
PGSC0003DMG400002587	2.0448	0.000347222	Glucose-methanol-choline (Gmc) oxidoreductase [Source:PGSC_GENE;Acc:PGSC0003DMG400002587]	60890172	60896227	3
PGSC0003DMG400021327	2.04404	4.00096e-05	U-box protein [Source:PGSC_GENE;Acc:PGSC0003DMG400021327]	2910936	2912325	1
PGSC0003DMG400014054	2.03443	1.18583e-05	Oligopeptide transporter [Source:PGSC_GENE;Acc:PGSC0003DMG400014054]	31438515	31443669	6
PGSC0003DMG400014770	2.03364	4.75902e-06	N-hydroxycinnamoyl-CoA:tyramine N-hydroxycinnamoyl transferase THT7-8 [Source:PGSC_GENE;Acc:PGSC0003DMG400014770]	44195541	44196520	8
PGSC0003DMG400019617	2.03221	0.00241222	Conserved gene of unknown function [Source:PGSC_GENE;Acc:PGSC0003DMG400019617]	40670138	40670611	11
PGSC0003DMG400012931	2.03057	0.000296368	Conserved gene of unknown function [Source:PGSC_GENE;Acc:PGSC0003DMG400012931]	20216544	20221838	3
PGSC0003DMG400016605	2.02609	0.000391852	RS21-C6 protein [Source:PGSC_GENE;Acc:PGSC0003DMG400016605]	60436150	60438276	9
PGSC0003DMG402012723	2.02587	3.70173e-05	Apurinic endonuclease-redox protein [Source:PGSC_GENE;Acc:PGSC0003DMG402012723]	11202411	11206200	4
PGSC0003DMG400016880	2.02232	1.41012e-05	Probable galacturonosyltransferase-like 1 [Source:Projected from Arabidopsis thaliana (AT1G19300) UniProtKB/Swiss-Prot;Acc:Q9LN68]	69185321	69186686	4
PGSC0003DMG400002582	2.02164	4.87668e-06	Heterogeneous nuclear ribonucleoprotein A3 [Source:PGSC_GENE;Acc:PGSC0003DMG400002582]	60990840	60995358	3
PGSC0003DMG400009080	2.0213	0.00561466	Triacylglycerol lipase [Source:PGSC_GENE;Acc:PGSC0003DMG400009080]	48488235	48490060	3
PGSC0003DMG400013291	2.0213	0.00561466	F-box family protein [Source:PGSC_GENE;Acc:PGSC0003DMG400013291]	360918	366581	11
PGSC0003DMG400027979	2.0213	0.00561466	DNA binding protein [Source:PGSC_GENE;Acc:PGSC0003DMG400027979]	31134218	31135845	6
PGSC0003DMG400011530	2.01886	2.24388e-06	Glyceraldehyde-3-phosphate dehydrogenase A, chloroplastic [Source:PGSC_GENE;Acc:PGSC0003DMG400011530]	4585086	4587819	4
PGSC0003DMG400026409	2.01723	2.49859e-06	Ribulose bisphosphate carboxylase small chain 2B, chloroplastic [Source:PGSC_GENE;Acc:PGSC0003DMG400026409]	41254716	41258721	2
PGSC0003DMG402010623	2.01538	4.10438e-05	1-O-acylglucose:anthocyanin-O-acyltransferase [Source:PGSC_GENE;Acc:PGSC0003DMG402010623]	66828495	66836890	4
PGSC0003DMG400017524	2.01519	3.78676e-06	P-glycoprotein [Source:PGSC_GENE;Acc:PGSC0003DMG400017524]	49324723	49334357	8
PGSC0003DMG400026320	2.01419	0.000330313	Sarcosine oxidase [Source:PGSC_GENE;Acc:PGSC0003DMG400026320]	2202110	2203672	8
PGSC0003DMG400038230	2.01192	0.000108681	(+)-neomenthol dehydrogenase [Source:PGSC_GENE;Acc:PGSC0003DMG400038230]	71847600	71847956	1
PGSC0003DMG400019150	2.01007	4.45629e-06	Conserved gene of unknown function [Source:PGSC_GENE;Acc:PGSC0003DMG400019150]	51111645	51112600	10
PGSC0003DMG400024593	2.00502	0.00021354	Glycosyltransferase UGT90A7 [Source:PGSC_GENE;Acc:PGSC0003DMG400024593]	54021762	54023763	3
PGSC0003DMG400005895	2.00429	0.000176544	Histone deacetylase superfamily [Source:PGSC_GENE;Acc:PGSC0003DMG400005895]	54660358	54663473	6
PGSC0003DMG402032203	2.00281	7.85134e-05	Extensin [Source:PGSC_GENE;Acc:PGSC0003DMG402032203]	1974045	1975488	1
PGSC0003DMG400019386	2.00124	3.47786e-06	Phenylalanine ammonia-lyase [Source:PGSC_GENE;Acc:PGSC0003DMG400019386]	6301474	6305153	10
PGSC0003DMG400015897	2.00103	7.65225e-06	Abscisic acid receptor PYL4 [Source:PGSC_GENE;Acc:PGSC0003DMG400015897]	49647857	49648738	10
PGSC0003DMG400019248	1.99798	2.88826e-06	Chlorophyll a-b binding protein 13, chloroplastic [Source:PGSC_GENE;Acc:PGSC0003DMG400019248]	53733816	53735139	7
PGSC0003DMG400019300	1.99768	0.00021354	F-box/leucine rich repeat protein [Source:PGSC_GENE;Acc:PGSC0003DMG400019300]	48769171	48774364	9
PGSC0003DMG402024557	1.99768	0.00021354	Conserved gene of unknown function [Source:PGSC_GENE;Acc:PGSC0003DMG402024557]	55470479	55472685	3
PGSC0003DMG400012012	1.99718	3.53263e-06	Fructose-bisphosphate aldolase [Source:PGSC_GENE;Acc:PGSC0003DMG400012012]	20680814	20683256	2
PGSC0003DMG400042498	1.99236	1.37987e-05	Chlorophyll a/b binding protein [Source:PGSC_GENE;Acc:PGSC0003DMG400042498]	29944942	29945739	2
PGSC0003DMG400020063	1.99115	0.00116117	S-adenosylmethionine-dependent methyltransferase [Source:PGSC_GENE;Acc:PGSC0003DMG400020063]	58857193	58862114	6
PGSC0003DMG400026652	1.99115	0.00116117	Major latex [Source:PGSC_GENE;Acc:PGSC0003DMG400026652]	18979189	18982410	8
PGSC0003DMG400011920	1.98927	0.000299121	SNKR2GH5 protein [Source:PGSC_GENE;Acc:PGSC0003DMG400011920]	5827812	5830496	4
PGSC0003DMG400018464	1.98917	4.18412e-05	Disease resistance protein [Source:PGSC_GENE;Acc:PGSC0003DMG400018464]	3759084	3763667	8
PGSC0003DMG400032149	1.98767	1.50546e-05	Structural molecule [Source:PGSC_GENE;Acc:PGSC0003DMG400032149]	1793983	1798785	1
PGSC0003DMG400027215	1.98655	0.00434191	Dihydrolipoyl dehydrogenase [Source:PGSC_GENE;Acc:PGSC0003DMG400027215]	48695377	48696691	5
PGSC0003DMG400016444	1.98646	3.85898e-06	Aminomethyltransferase, mitochondrial [Source:PGSC_GENE;Acc:PGSC0003DMG400016444]	36547723	36551369	2
PGSC0003DMG400014501	1.98607	0.000727725	Conserved gene of unknown function [Source:PGSC_GENE;Acc:PGSC0003DMG400014501]	42557441	42562966	8
PGSC0003DMG400028751	1.9828	2.18011e-05	Conserved gene of unknown function [Source:PGSC_GENE;Acc:PGSC0003DMG400028751]	6655777	6656487	7
PGSC0003DMG400011148	1.98202	0.000147997	Cellulose synthase 3 [Source:PGSC_GENE;Acc:PGSC0003DMG400011148]	1104237	1110318	7
PGSC0003DMG400025860	1.98123	6.24165e-06	Conserved gene of unknown function [Source:PGSC_GENE;Acc:PGSC0003DMG400025860]	83914615	83916464	1
PGSC0003DMG400021144	1.98084	3.38821e-06	Photosystem I subunit III [Source:PGSC_GENE;Acc:PGSC0003DMG400021144]	28590936	28594985	2
PGSC0003DMG400023217	1.97922	0.00289507	Gamma-gliadin [Source:PGSC_GENE;Acc:PGSC0003DMG400023217]	22584473	22589027	0
PGSC0003DMG400003538	1.97857	0.0013415	CRT1 [Source:PGSC_GENE;Acc:PGSC0003DMG400003538]	39954129	39955226	2
PGSC0003DMG400012566	1.97405	1.66113e-05	Protein phosphatase 2c [Source:PGSC_GENE;Acc:PGSC0003DMG400012566]	81776536	81782937	1
PGSC0003DMG400014470	1.97369	0.00241918	MtN19 [Source:PGSC_GENE;Acc:PGSC0003DMG400014470]	49139008	49141127	12
PGSC0003DMG400002357	1.97242	0.000334314	Bacterial spot disease resistance protein 4 [Source:PGSC_GENE;Acc:PGSC0003DMG400002357]	16044827	16048908	5
PGSC0003DMG400026500	1.9639	3.93505e-06	Type I (26 kD) CP29 polypeptide [Source:PGSC_GENE;Acc:PGSC0003DMG400026500]	48020310	48022190	6
PGSC0003DMG400003439	1.96302	0.000835787	NBS-LRR resistance protein [Source:PGSC_GENE;Acc:PGSC0003DMG400003439]	47605171	47607755	8
PGSC0003DMG400000186	1.96293	0.000176833	Polygalacturonase [Source:PGSC_GENE;Acc:PGSC0003DMG400000186]	72550187	72553713	1
PGSC0003DMG400027617	1.96207	0.000326458	Conserved gene of unknown function [Source:PGSC_GENE;Acc:PGSC0003DMG400027617]	12483794	12484488	11
PGSC0003DMG400000099	1.96044	0.000288547	Pentatricopeptide repeat-containing protein, mitochondrial [Source:PGSC_GENE;Acc:PGSC0003DMG400000099]	73257318	73260546	1
PGSC0003DMG400009536	1.95552	6.82703e-05	Transferase, transferring glycosyl groups [Source:PGSC_GENE;Acc:PGSC0003DMG400009536]	2375248	2379577	8
PGSC0003DMG400019667	1.95183	0.000283699	Potato resistance I2GA-SH23-3 [Source:PGSC_GENE;Acc:PGSC0003DMG400019667]	42202795	42206597	11
PGSC0003DMG400007816	1.94903	2.66845e-05	UDP-glucuronate 5-epimerase [Source:PGSC_GENE;Acc:PGSC0003DMG400007816]	1872151	1873841	12
PGSC0003DMG400015270	1.94639	1.50729e-05	ATP-binding cassette transporter [Source:PGSC_GENE;Acc:PGSC0003DMG400015270]	50323170	50327354	3
PGSC0003DMG400007740	1.94625	0.00876482	EPIDERMAL PATTERNING FACTOR 9 [Source:PGSC_GENE;Acc:PGSC0003DMG400007740]	22151585	22152345	9
PGSC0003DMG400017536	1.94423	0.00530838	Glycine-rich cell wall structural protein 1.8 [Source:PGSC_GENE;Acc:PGSC0003DMG400017536]	49575401	49576755	8
PGSC0003DMG400026938	1.94423	0.00530838	Metal ion binding protein [Source:PGSC_GENE;Acc:PGSC0003DMG400026938]	53411225	53413634	6
PGSC0003DMG402021662	1.94423	0.00530838	Pentatricopeptide repeat-containing protein [Source:PGSC_GENE;Acc:PGSC0003DMG402021662]	4112101	4114743	10
PGSC0003DMG400008488	1.94333	4.90339e-06	Chloroplast pigment-binding protein CP29 [Source:PGSC_GENE;Acc:PGSC0003DMG400008488]	128542	130405	9
PGSC0003DMG400008461	1.94278	0.0041765	Pollen tube RhoGDI2 [Source:PGSC_GENE;Acc:PGSC0003DMG400008461]	49768383	49773709	5
PGSC0003DMG400010077	1.9396	0.000960291	Oligopeptidase B [Source:PGSC_GENE;Acc:PGSC0003DMG400010077]	44581235	44586252	2
PGSC0003DMG400010816	1.93692	0.000210532	Gene of unknown function [Source:PGSC_GENE;Acc:PGSC0003DMG400010816]	40062407	40063048	3
PGSC0003DMG400016799	1.93552	5.7393e-05	EPIDERMAL PATTERNING FACTOR 1 [Source:PGSC_GENE;Acc:PGSC0003DMG400016799]	46472688	46473932	5
PGSC0003DMG402023446	1.93295	2.24572e-05	Branched-chain alpha keto-acid dehydrogenase E1 alpha subunit [Source:PGSC_GENE;Acc:PGSC0003DMG402023446]	51908487	51912633	5
PGSC0003DMG400018629	1.9287	0.000815388	Tetracycline transporter [Source:PGSC_GENE;Acc:PGSC0003DMG400018629]	88109832	88111824	1
PGSC0003DMG400001349	1.92774	0.00110378	Saccharopine dehydrogenase [Source:PGSC_GENE;Acc:PGSC0003DMG400001349]	45807879	45810644	2
PGSC0003DMG401019681	1.92753	2.26381e-05	Serine-threonine protein kinase, plant-type [Source:PGSC_GENE;Acc:PGSC0003DMG401019681]	42283953	42287290	11
PGSC0003DMG400016893	1.9226	0.00649311	Conserved gene of unknown function [Source:PGSC_GENE;Acc:PGSC0003DMG400016893]	69096743	69099631	4
PGSC0003DMG400008822	1.9197	3.87574e-05	Kinase [Source:PGSC_GENE;Acc:PGSC0003DMG400008822]	1525496	1527502	9
PGSC0003DMG400005683	1.91268	1.38095e-05	Gene of unknown function [Source:PGSC_GENE;Acc:PGSC0003DMG400005683]	59522215	59524424	3
PGSC0003DMG400022953	1.91245	7.02552e-05	Pyruvate decarboxylase [Source:PGSC_GENE;Acc:PGSC0003DMG400022953]	32668439	32671415	2
PGSC0003DMG400012168	1.91229	1.22725e-05	Na(+)/H(+) antiporter [Source:PGSC_GENE;Acc:PGSC0003DMG400012168]	55473532	55478357	8
PGSC0003DMG401026985	1.91175	0.00282199	Kinase [Source:PGSC_GENE;Acc:PGSC0003DMG401026985]	52607844	52609669	6
PGSC0003DMG400029159	1.90964	1.71916e-05	Conserved gene of unknown function [Source:PGSC_GENE;Acc:PGSC0003DMG400029159]	13360184	13361570	12
PGSC0003DMG400025959	1.90897	0.00338979	Pentatricopeptide repeat-containing protein, chloroplastic [Source:PGSC_GENE;Acc:PGSC0003DMG400025959]	70549160	70551466	1
PGSC0003DMG400030982	1.90815	0.000417687	Polygalacturonase non-catalytic subunit AroGP3 [Source:PGSC_GENE;Acc:PGSC0003DMG400030982]	8344302	8346958	5
PGSC0003DMG400008100	1.90694	0.000143882	KiTH-2 [Source:PGSC_GENE;Acc:PGSC0003DMG400008100]	41326718	41327530	11
PGSC0003DMG400010447	1.90466	6.39102e-05	Serine-threonine protein kinase, plant-type [Source:PGSC_GENE;Acc:PGSC0003DMG400010447]	27355421	27358522	2
PGSC0003DMG400012407	1.90063	0.00649311	Conserved gene of unknown function [Source:PGSC_GENE;Acc:PGSC0003DMG400012407]	53064018	53067220	7
PGSC0003DMG400028604	1.90063	0.00649311	Protein kinase [Source:PGSC_GENE;Acc:PGSC0003DMG400028604]	76406398	76409982	1
PGSC0003DMG400007340	1.89698	0.00282199	Multidrug resistance protein ABC transporter family [Source:PGSC_GENE;Acc:PGSC0003DMG400007340]	37936481	37941558	11
PGSC0003DMG400027225	1.89638	0.000209095	Conserved gene of unknown function [Source:PGSC_GENE;Acc:PGSC0003DMG400027225]	48326024	48326491	5
PGSC0003DMG400020362	1.89356	2.16123e-05	PTAC13 [Source:PGSC_GENE;Acc:PGSC0003DMG400020362]	725211	731530	9
PGSC0003DMG400007427	1.89233	0.00401511	Calcium ion binding [Source:PGSC_GENE;Acc:PGSC0003DMG400007427]	3561661	3563724	11
PGSC0003DMG401001903	1.89158	0.00146	Cytochrome P450 [Source:PGSC_GENE;Acc:PGSC0003DMG401001903]	16868634	16871432	9
PGSC0003DMG400024459	1.88824	5.17272e-05	HIPL1 protein [Source:PGSC_GENE;Acc:PGSC0003DMG400024459]	53418677	53422587	3
PGSC0003DMG400004737	1.88392	0.000331871	P-rich protein EIG-I30 [Source:PGSC_GENE;Acc:PGSC0003DMG400004737]	52807393	52808142	8
PGSC0003DMG400026264	1.88392	4.53698e-05	Homeobox-leucine zipper protein [Source:PGSC_GENE;Acc:PGSC0003DMG400026264]	51410100	51412552	8
PGSC0003DMG400017299	1.88392	3.30802e-05	Xyloglucan endotransglycosylase [Source:PGSC_GENE;Acc:PGSC0003DMG400017299]	51084611	51085893	7
PGSC0003DMG400028085	1.88325	0.000223452	TNP2-like transposon protein [Source:PGSC_GENE;Acc:PGSC0003DMG400028085]	4453063	4459251	0
PGSC0003DMG400004456	1.88125	0.000373596	Protein dimerization [Source:PGSC_GENE;Acc:PGSC0003DMG400004456]	7770275	7778079	9
PGSC0003DMG401022530	1.88091	2.44963e-05	Oligopeptide transporter OPT family [Source:PGSC_GENE;Acc:PGSC0003DMG401022530]	3477024	3483345	3
PGSC0003DMG400004936	1.88028	5.06391e-05	50S ribosomal protein 6, chloroplastic [Source:PGSC_GENE;Acc:PGSC0003DMG400004936]	66136884	66137511	4
PGSC0003DMG400019349	1.87932	0.00146	Conserved gene of unknown function [Source:PGSC_GENE;Acc:PGSC0003DMG400019349]	48153071	48156336	9
PGSC0003DMG400002953	1.87828	0.000507493	Thioredoxin fold [Source:PGSC_GENE;Acc:PGSC0003DMG400002953]	25087921	25091723	4
PGSC0003DMG400018431	1.87742	0.00118141	Alpha-expansin 1 [Source:PGSC_GENE;Acc:PGSC0003DMG400018431]	4627876	4630459	5
PGSC0003DMG400020505	1.87607	1.07931e-05	Photosystem I reaction center subunit X psaK [Source:PGSC_GENE;Acc:PGSC0003DMG400020505]	1301975	1310102	8
PGSC0003DMG400011309	1.87549	0.00401511	Conserved gene of unknown function [Source:PGSC_GENE;Acc:PGSC0003DMG400011309]	57328887	57330291	1
PGSC0003DMG400035539	1.87549	0.00401511	Sugar transporter [Source:PGSC_GENE;Acc:PGSC0003DMG400035539]	88386348	88390053	1
PGSC0003DMG400023461	1.87499	1.37274e-05	Chlorophyll a-b binding protein 6A, chloroplastic [Source:PGSC_GENE;Acc:PGSC0003DMG400023461]	51592739	51595108	5
PGSC0003DMG400012666	1.87392	1.13023e-05	Ribulose bisphosphate carboxylase small chain 2C, chloroplastic [Source:UniProtKB/Swiss-Prot;Acc:P26577]	41192215	41193945	2
PGSC0003DMG400029738	1.87382	1.27206e-05	LEXYL2 protein [Source:PGSC_GENE;Acc:PGSC0003DMG400029738]	81721373	81725474	1
PGSC0003DMG400020819	1.87378	0.00191984	Ring finger protein [Source:PGSC_GENE;Acc:PGSC0003DMG400020819]	46758673	46767188	8
PGSC0003DMG400016504	1.8737	1.07777e-05	PSI-H [Source:PGSC_GENE;Acc:PGSC0003DMG400016504]	49305822	49307605	6
PGSC0003DMG400038651	1.87293	2.21043e-05	Ubiquitin-protein ligase [Source:PGSC_GENE;Acc:PGSC0003DMG400038651]	86298533	86301285	1
PGSC0003DMG400007181	1.86698	0.00330135	P-coumaroyl quinate/shikimate 3'-hydroxylase [Source:PGSC_GENE;Acc:PGSC0003DMG400007181]	59495684	59497466	10
PGSC0003DMG400007532	1.86696	0.00168007	Bypass1 [Source:PGSC_GENE;Acc:PGSC0003DMG400007532]	48972186	48972671	9
PGSC0003DMG400005633	1.86652	1.78947e-05	Conserved gene of unknown function [Source:PGSC_GENE;Acc:PGSC0003DMG400005633]	58929268	58930917	3
PGSC0003DMG400010246	1.86486	0.000124443	Conserved gene of unknown function [Source:PGSC_GENE;Acc:PGSC0003DMG400010246]	32454616	32459180	2
PGSC0003DMG400020287	1.86204	0.00121266	A/G-specific adenine glycosylase muty [Source:PGSC_GENE;Acc:PGSC0003DMG400020287]	36102790	36107014	9
PGSC0003DMG400027520	1.85884	0.000651011	Periplasmic beta-glucosidase [Source:PGSC_GENE;Acc:PGSC0003DMG400027520]	74764148	74770470	1
PGSC0003DMG400024029	1.85845	0.00475756	Histone H2A [Source:PGSC_GENE;Acc:PGSC0003DMG400024029]	59230710	59232156	6
PGSC0003DMG400013523	1.85791	1.48003e-05	Endo-1,4-beta-glucanase [Source:PGSC_GENE;Acc:PGSC0003DMG400013523]	9404647	9407789	5
PGSC0003DMG400015011	1.8577	8.31375e-05	Immunophilin [Source:PGSC_GENE;Acc:PGSC0003DMG400015011]	9207272	9212936	4
PGSC0003DMG400003091	1.85751	2.48013e-05	Leucoanthocyanidin dioxygenase [Source:PGSC_GENE;Acc:PGSC0003DMG400003091]	30597160	30600716	2
PGSC0003DMG400028147	1.85519	5.94064e-05	Protein kinase [Source:PGSC_GENE;Acc:PGSC0003DMG400028147]	56124178	56127740	10
PGSC0003DMG400008711	1.85125	0.000408706	Avr9/Cf-9 rapidly elicited protein 76 [Source:PGSC_GENE;Acc:PGSC0003DMG400008711]	6071122	6072219	1
PGSC0003DMG400018128	1.85125	0.000408706	Protein phosphatase 2c [Source:PGSC_GENE;Acc:PGSC0003DMG400018128]	51889958	51891673	3
PGSC0003DMG400000204	1.85092	1.45025e-05	Thylakoid membrane phosphoprotein 14 kDa, chloroplast [Source:PGSC_GENE;Acc:PGSC0003DMG400000204]	73015925	73019833	1
PGSC0003DMG400018668	1.84577	0.000149869	Auxin:hydrogen symporter [Source:PGSC_GENE;Acc:PGSC0003DMG400018668]	3084832	3091586	3
PGSC0003DMG400024249	1.8448	0.000302884	Gibberellin 20-oxidase-1 [Source:PGSC_GENE;Acc:PGSC0003DMG400024249]	41463794	41465887	3
PGSC0003DMG400027671	1.8394	1.50956e-05	Photosystem I subunit XI [Source:PGSC_GENE;Acc:PGSC0003DMG400027671]	57935560	57937260	6
PGSC0003DMG400018434	1.83802	3.66847e-05	Oxygen evolving enhancer protein 3 [Source:PGSC_GENE;Acc:PGSC0003DMG400018434]	4699656	4701752	5
PGSC0003DMG400003124	1.83779	0.000496989	Endo-1,4-beta-glucanase [Source:PGSC_GENE;Acc:PGSC0003DMG400003124]	86651856	86657814	1
PGSC0003DMG400026082	1.83504	0.00151501	Pentatricopeptide repeat-containing protein [Source:PGSC_GENE;Acc:PGSC0003DMG400026082]	46355810	46358896	6
PGSC0003DMG404025785	1.83435	0.000799755	Dynamin [Source:PGSC_GENE;Acc:PGSC0003DMG404025785]	84445925	84452849	1
PGSC0003DMG400007319	1.83227	0.000751116	Pentatricopeptide repeat-containing protein, chloroplastic [Source:PGSC_GENE;Acc:PGSC0003DMG400007319]	37582571	37585385	2
PGSC0003DMG400014719	1.82857	0.000267271	Hcr2-2A [Source:PGSC_GENE;Acc:PGSC0003DMG400014719]	1741350	1743416	6
PGSC0003DMG400003518	1.82807	0.000125461	Conserved gene of unknown function [Source:PGSC_GENE;Acc:PGSC0003DMG400003518]	40270770	40271454	2
PGSC0003DMG400009933	1.82759	0.00725997	Electron transporter [Source:PGSC_GENE;Acc:PGSC0003DMG400009933]	72073530	72079846	4
PGSC0003DMG402021786	1.82759	0.00725997	Kinesin heavy chain [Source:PGSC_GENE;Acc:PGSC0003DMG402021786]	32674110	32675471	3
PGSC0003DMG400004957	1.82724	5.97602e-05	Conserved gene of unknown function [Source:PGSC_GENE;Acc:PGSC0003DMG400004957]	66141902	66144113	4
PGSC0003DMG401003864	1.82425	0.00171636	Conserved gene of unknown function [Source:PGSC_GENE;Acc:PGSC0003DMG401003864]	5068683	5076629	9
PGSC0003DMG400027722	1.82369	0.000104854	Ankyrin repeat-containing protein [Source:PGSC_GENE;Acc:PGSC0003DMG400027722]	35562833	35565426	3
PGSC0003DMG400018263	1.82203	2.55203e-05	Serine/threonine-protein kinase PBS1 [Source:PGSC_GENE;Acc:PGSC0003DMG400018263]	79385216	79392204	1
PGSC0003DMG400020487	1.82059	0.00103328	Phospholipase A1 [Source:PGSC_GENE;Acc:PGSC0003DMG400020487]	958573	960379	8
PGSC0003DMG400002217	1.81993	9.78131e-05	NBS-LRR resistance protein [Source:PGSC_GENE;Acc:PGSC0003DMG400002217]	31431348	31437204	4
PGSC0003DMG400016004	1.81513	2.75436e-05	Ethylene response factor 4 [Source:PGSC_GENE;Acc:PGSC0003DMG400016004]	47293160	47294004	5
PGSC0003DMG400005173	1.80871	0.000914925	Tospovirus resistance protein A [Source:PGSC_GENE;Acc:PGSC0003DMG400005173]	47331631	47334710	6
PGSC0003DMG400015468	1.80821	0.000245906	Sugar transporter [Source:PGSC_GENE;Acc:PGSC0003DMG400015468]	21406935	21409065	2
PGSC0003DMG400012186	1.8075	0.000201325	1-amino-cyclopropane-1-carboxylate synthase [Source:PGSC_GENE;Acc:PGSC0003DMG400012186]	55234933	55238294	8
PGSC0003DMG400024829	1.80697	0.000599361	F-box family protein [Source:PGSC_GENE;Acc:PGSC0003DMG400024829]	57860547	57862051	4
PGSC0003DMG400020589	1.80524	3.04533e-05	NAD dependent epimerase [Source:PGSC_GENE;Acc:PGSC0003DMG400020589]	59585684	59587468	9
PGSC0003DMG400008517	1.80439	0.00013975	MtN3 protein [Source:PGSC_GENE;Acc:PGSC0003DMG400008517]	16464657	16466535	5
PGSC0003DMG400017509	1.80383	0.000265588	LOL1 (LSD ONE LIKE 1) [Source:PGSC_GENE;Acc:PGSC0003DMG400017509]	49794726	49800898	8
PGSC0003DMG400015351	1.80261	0.000210609	Conserved gene of unknown function [Source:PGSC_GENE;Acc:PGSC0003DMG400015351]	717025	719748	12
PGSC0003DMG400029624	1.80152	4.43477e-05	S-adenosyl-L-methionine: salicylic acid carboxyl methyltransferase [Source:PGSC_GENE;Acc:PGSC0003DMG400029624]	58420150	58422045	9
PGSC0003DMG400024878	1.80131	0.00106354	Zinc finger family protein [Source:PGSC_GENE;Acc:PGSC0003DMG400024878]	79997182	80004564	1
PGSC0003DMG400007335	1.80102	0.00098336	Apyrase 3 [Source:PGSC_GENE;Acc:PGSC0003DMG400007335]	37654317	37658665	2
PGSC0003DMG400011038	1.79999	0.000492926	Short chain alcohol dehydrogenase [Source:PGSC_GENE;Acc:PGSC0003DMG400011038]	53687543	53689202	10
PGSC0003DMG400027087	1.79862	0.000222962	Isoamyl acetate-hydrolyzing esterase [Source:PGSC_GENE;Acc:PGSC0003DMG400027087]	52372525	52376920	6
PGSC0003DMG400024487	1.79737	6.49352e-05	RNA binding protein [Source:PGSC_GENE;Acc:PGSC0003DMG400024487]	53968745	53969866	3
PGSC0003DMG400015273	1.79727	5.90964e-05	Alpha-galactosidase [Source:PGSC_GENE;Acc:PGSC0003DMG400015273]	50281093	50288279	3
PGSC0003DMG400012670	1.79708	2.4868e-05	Gene of unknown function [Source:PGSC_GENE;Acc:PGSC0003DMG400012670]	41086823	41089074	2
PGSC0003DMG400006381	1.7957	2.47936e-05	Glutamyl-tRNA reductase [Source:PGSC_GENE;Acc:PGSC0003DMG400006381]	65725624	65729265	4
PGSC0003DMG400004040	1.79462	0.000222962	DNA binding protein [Source:PGSC_GENE;Acc:PGSC0003DMG400004040]	43793355	43796041	2
PGSC0003DMG400012294	1.79223	2.50105e-05	Methanol inducible protein [Source:PGSC_GENE;Acc:PGSC0003DMG400012294]	55753275	55754847	8
PGSC0003DMG400047102	1.79205	0.00129915	Gene of unknown function [Source:PGSC_GENE;Acc:PGSC0003DMG400047102]	4997100	4997492	0
PGSC0003DMG400006838	1.79196	7.45788e-05	SBT4E protein [Source:PGSC_GENE;Acc:PGSC0003DMG400006838]	65005156	65008218	1
PGSC0003DMG400001917	1.79156	0.000176608	2-oxoglutarate decarboxylase/ hydro-lyase/ magnesium ion binding / thiamin pyrophosphate binding [Source:PGSC_GENE;Acc:PGSC0003DMG400001917]	12523530	12527098	0
PGSC0003DMG400023361	1.79046	0.00295599	Methylenetetrahydrofolate reductase [Source:PGSC_GENE;Acc:PGSC0003DMG400023361]	51359496	51365523	5
PGSC0003DMG400004643	1.78986	0.00351463	Histidine kinase 1 plant [Source:PGSC_GENE;Acc:PGSC0003DMG400004643]	60313830	60322789	12
PGSC0003DMG400026516	1.78961	8.47635e-05	Conserved gene of unknown function [Source:PGSC_GENE;Acc:PGSC0003DMG400026516]	48121411	48126301	6
PGSC0003DMG401014557	1.78911	8.65296e-05	Conserved gene of unknown function [Source:PGSC_GENE;Acc:PGSC0003DMG401014557]	3164372	3169502	5
PGSC0003DMG400021026	1.78705	0.0087349	Conserved gene of unknown function [Source:PGSC_GENE;Acc:PGSC0003DMG400021026]	5253566	5254722	7
PGSC0003DMG400015360	1.78542	3.0421e-05	Thioredoxin m(Mitochondrial)-type [Source:PGSC_GENE;Acc:PGSC0003DMG400015360]	624725	627236	12
PGSC0003DMG400025984	1.78141	0.0014358	HD-ZIP protein [Source:PGSC_GENE;Acc:PGSC0003DMG400025984]	69699773	69702503	1
PGSC0003DMG402029471	1.7784	8.92924e-05	Calcium ion binding protein [Source:PGSC_GENE;Acc:PGSC0003DMG402029471]	2591615	2596735	4
PGSC0003DMG400017582	1.77668	0.000856742	Conserved gene of unknown function [Source:PGSC_GENE;Acc:PGSC0003DMG400017582]	43502773	43504048	6
PGSC0003DMG400022348	1.77592	8.00752e-05	Uncharacterized Cys-rich domain [Source:PGSC_GENE;Acc:PGSC0003DMG400022348]	35100058	35103346	2
PGSC0003DMG400024185	1.77393	0.000112345	Conserved gene of unknown function [Source:PGSC_GENE;Acc:PGSC0003DMG400024185]	21677077	21681255	2
PGSC0003DMG400039214	1.77332	2.95798e-05	Arachidonic acid-induced DEA1 [Source:PGSC_GENE;Acc:PGSC0003DMG400039214]	52521963	52522379	8
PGSC0003DMG400015230	1.77198	9.05018e-05	Pectate lyase [Source:PGSC_GENE;Acc:PGSC0003DMG400015230]	51332584	51334561	3
PGSC0003DMG400003880	1.77137	0.000829498	Leucoanthocyanidin dioxygenase [Source:PGSC_GENE;Acc:PGSC0003DMG400003880]	4559716	4563700	9
PGSC0003DMG400023366	1.77101	0.00162094	Quinonprotein alcohol dehydrogenase [Source:PGSC_GENE;Acc:PGSC0003DMG400023366]	51305950	51313318	5
PGSC0003DMG400027916	1.76939	6.93291e-05	Inositol-3-phosphate synthase [Source:PGSC_GENE;Acc:PGSC0003DMG400027916]	51913243	51916631	4
PGSC0003DMG400004379	1.76904	0.00249964	Esterase [Source:PGSC_GENE;Acc:PGSC0003DMG400004379]	1611046	1615724	3
PGSC0003DMG400000326	1.76757	3.60454e-05	Ultraviolet-B-repressible protein [Source:PGSC_GENE;Acc:PGSC0003DMG400000326]	3469292	3469896	12
PGSC0003DMG400020467	1.7672	0.000121432	Conserved gene of unknown function [Source:PGSC_GENE;Acc:PGSC0003DMG400020467]	45420719	45421502	6
PGSC0003DMG400003822	1.76675	0.00289394	Cellulose synthase [Source:PGSC_GENE;Acc:PGSC0003DMG400003822]	50786598	50795112	9
PGSC0003DMG400011907	1.76403	0.00340706	NBS-coding resistance gene analog [Source:PGSC_GENE;Acc:PGSC0003DMG400011907]	60973266	60974213	9
PGSC0003DMG400027682	1.76077	0.00409161	RNase NGR2 [Source:PGSC_GENE;Acc:PGSC0003DMG400027682]	57892514	57900201	6
PGSC0003DMG400027647	1.7604	0.000947829	Interactor of constitutive active ROPs 1 [Source:PGSC_GENE;Acc:PGSC0003DMG400027647]	51862599	51865787	7
PGSC0003DMG400008639	1.75528	0.000397393	Galactose mutarotase [Source:PGSC_GENE;Acc:PGSC0003DMG400008639]	13684749	13686526	3
PGSC0003DMG400004168	1.75523	0.000120794	Internal alternative NAD(P)H-ubiquinone oxidoreductase A1, mitochondrial [Source:UniProtKB/Swiss-Prot;Acc:M0ZYF3]	3238431	3242949	6
PGSC0003DMG400014297	1.75311	0.00163503	N-acetyltransferase [Source:PGSC_GENE;Acc:PGSC0003DMG400014297]	43037922	43040664	3
PGSC0003DMG400009982	1.75293	3.52446e-05	BTB/POZ domain-containing protein [Source:PGSC_GENE;Acc:PGSC0003DMG400009982]	71597543	71604304	4
PGSC0003DMG400001576	1.75236	0.000275148	GIL1 (GRAVITROPIC IN THE LIGHT) [Source:PGSC_GENE;Acc:PGSC0003DMG400001576]	38820421	38822200	2
PGSC0003DMG400000587	1.74925	0.000998482	PTAC15 [Source:PGSC_GENE;Acc:PGSC0003DMG400000587]	47493172	47495493	3
PGSC0003DMG400011170	1.74723	0.000200652	Protein WAX2 [Source:PGSC_GENE;Acc:PGSC0003DMG400011170]	1645415	1656797	7
PGSC0003DMG400024457	1.74625	7.25858e-05	Conserved gene of unknown function [Source:PGSC_GENE;Acc:PGSC0003DMG400024457]	31034962	31044181	6
PGSC0003DMG400002782	1.74587	3.6135e-05	Oxygen-evolving enhancer protein 1, chloroplastic [Source:PGSC_GENE;Acc:PGSC0003DMG400002782]	24407426	24409769	2
PGSC0003DMG400033643	1.74555	5.47672e-05	Conserved gene of unknown function [Source:PGSC_GENE;Acc:PGSC0003DMG400033643]	51938839	51940314	12
PGSC0003DMG400030612	1.74522	3.68985e-05	Serine hydroxymethyltransferase, mitochondrial [Source:UniProtKB/Swiss-Prot;Acc:P50433]	41965337	41971883	2
PGSC0003DMG400010422	1.74397	0.000144642	Pentatricopeptide repeat-containing protein [Source:PGSC_GENE;Acc:PGSC0003DMG400010422]	27609963	27614224	2
PGSC0003DMG400032199	1.74182	3.82816e-05	Peroxidase [Source:PGSC_GENE;Acc:PGSC0003DMG400032199]	1761454	1764298	1
PGSC0003DMG400008000	1.74153	5.78769e-05	L-asparaginase [Source:PGSC_GENE;Acc:PGSC0003DMG400008000]	67729871	67731431	4
PGSC0003DMG400000519	1.74035	9.13747e-05	Glucan endo-1,3-beta-glucosidase, acidic isoform GI9 [Source:PGSC_GENE;Acc:PGSC0003DMG400000519]	47149071	47150879	2
PGSC0003DMG400033102	1.73488	0.00321551	Phytochrome kinase substrate [Source:PGSC_GENE;Acc:PGSC0003DMG400033102]	51712261	51714053	6
PGSC0003DMG400042273	1.73445	9.21603e-05	4,5-DOPA dioxygenase extradiol [Source:PGSC_GENE;Acc:PGSC0003DMG400042273]	69199481	69200299	1
PGSC0003DMG400030783	1.73108	0.00476466	RING zinc finger protein [Source:PGSC_GENE;Acc:PGSC0003DMG400030783]	40924475	40928010	6
PGSC0003DMG400004115	1.72863	0.00206753	NHL repeat-containing protein [Source:PGSC_GENE;Acc:PGSC0003DMG400004115]	7673124	7676670	5
PGSC0003DMG400025548	1.72727	0.00128499	Small nuclear ribonucleoprotein polypeptide [Source:PGSC_GENE;Acc:PGSC0003DMG400025548]	5201163	5201661	5
PGSC0003DMG400018241	1.72624	0.000130046	Low temperature and salt responsive protein [Source:PGSC_GENE;Acc:PGSC0003DMG400018241]	78968937	78971790	1
PGSC0003DMG400020327	1.72452	0.000308261	Kinase [Source:PGSC_GENE;Acc:PGSC0003DMG400020327]	588583	590822	9
PGSC0003DMG400027417	1.72368	0.00592786	F-box/kelch-repeat protein [Source:PGSC_GENE;Acc:PGSC0003DMG400027417]	43665296	43666731	11
PGSC0003DMG400018575	1.72346	0.00452979	Homoserine dehydrogenase family protein [Source:PGSC_GENE;Acc:PGSC0003DMG400018575]	42739033	42739607	11
PGSC0003DMG400003295	1.71877	4.9574e-05	Zuotin [Source:PGSC_GENE;Acc:PGSC0003DMG400003295]	74438212	74443032	1
PGSC0003DMG400002883	1.71812	0.00022848	YABBY domain class transcription factor [Source:PGSC_GENE;Acc:PGSC0003DMG400002883]	2820516	2827260	12
PGSC0003DMG400014133	1.71703	0.00016755	F-box family protein [Source:PGSC_GENE;Acc:PGSC0003DMG400014133]	57023593	57025091	3
PGSC0003DMG400006526	1.716	0.00554986	Conserved gene of unknown function [Source:PGSC_GENE;Acc:PGSC0003DMG400006526]	4205650	4208271	4
PGSC0003DMG400015213	1.716	0.00554986	Conserved gene of unknown function [Source:PGSC_GENE;Acc:PGSC0003DMG400015213]	50199886	50202826	3
PGSC0003DMG400003491	1.7122	0.00037763	Conserved gene of unknown function [Source:PGSC_GENE;Acc:PGSC0003DMG400003491]	38476921	38479228	1
PGSC0003DMG400001904	1.7122	5.98412e-05	Non-specific lipid-transfer protein 1 [Source:PGSC_GENE;Acc:PGSC0003DMG400001904]	16527428	16528994	9
PGSC0003DMG400029004	1.71073	0.000893633	Zinc finger protein [Source:PGSC_GENE;Acc:PGSC0003DMG400029004]	18480940	18484597	4
PGSC0003DMG400010229	1.71041	0.00142274	Triacylglycerol lipase [Source:PGSC_GENE;Acc:PGSC0003DMG400010229]	32494061	32495804	2
PGSC0003DMG400009887	1.70985	0.00010938	Phospholipase D delta [Source:PGSC_GENE;Acc:PGSC0003DMG400009887]	71239845	71248829	4
PGSC0003DMG400019881	1.70891	0.0020504	JAR1 [Source:PGSC_GENE;Acc:PGSC0003DMG400019881]	5779667	5782434	10
PGSC0003DMG400025512	1.70685	0.0069849	Late blight resistance protein Rpi-blb2 [Source:PGSC_GENE;Acc:PGSC0003DMG400025512]	1547165	1550962	6
PGSC0003DMG400011548	1.70643	9.32104e-05	Zinc finger DNA-binding protein [Source:PGSC_GENE;Acc:PGSC0003DMG400011548]	56261501	56262344	12
PGSC0003DMG400021727	1.70568	5.3754e-05	Photosystem II oxygen-evolving complex protein 3 [Source:PGSC_GENE;Acc:PGSC0003DMG400021727]	35663248	35665054	2
PGSC0003DMG400029313	1.70566	0.000987264	R2 protein [Source:PGSC_GENE;Acc:PGSC0003DMG400029313]	57509849	57513256	12
PGSC0003DMG400007225	1.70498	0.000321966	Xylem serine proteinase 1 [Source:PGSC_GENE;Acc:PGSC0003DMG400007225]	30869721	30876734	2
PGSC0003DMG400024523	1.7012	0.00133517	Transcription factor BIM1 [Source:PGSC_GENE;Acc:PGSC0003DMG400024523]	54696953	54703667	3
PGSC0003DMG400000766	1.6987	7.24981e-05	Patatin 3 [Source:PGSC_GENE;Acc:PGSC0003DMG400000766]	23700207	23702934	2
PGSC0003DMG400022845	1.69601	0.0026397	Pax transcription activation domain interacting protein [Source:PGSC_GENE;Acc:PGSC0003DMG400022845]	59841289	59847021	1
PGSC0003DMG400030762	1.69493	0.000246733	Zinc finger family protein [Source:PGSC_GENE;Acc:PGSC0003DMG400030762]	40884304	40889220	6
PGSC0003DMG400012438	1.69063	0.000356136	Conserved gene of unknown function [Source:PGSC_GENE;Acc:PGSC0003DMG400012438]	52921506	52923892	7
PGSC0003DMG400009035	1.68684	0.000195885	Heat shock protein binding protein [Source:PGSC_GENE;Acc:PGSC0003DMG400009035]	62507592	62510277	1
PGSC0003DMG400014580	1.68452	0.000869253	Conserved gene of unknown function [Source:PGSC_GENE;Acc:PGSC0003DMG400014580]	2883189	2884281	5
PGSC0003DMG400030995	1.68452	0.000869253	Polygalacturonase-1 non-catalytic subunit beta [Source:PGSC_GENE;Acc:PGSC0003DMG400030995]	8222925	8225436	5
PGSC0003DMG400011816	1.68188	6.74922e-05	Photosystem I reaction centre PSI-D subunit [Source:PGSC_GENE;Acc:PGSC0003DMG400011816]	40606589	40607358	6
PGSC0003DMG401023624	1.68035	0.000192284	Mitochondrial ribosomal protein L51/S25/CI-B8 family protein [Source:PGSC_GENE;Acc:PGSC0003DMG401023624]	8269761	8272472	4
PGSC0003DMG402005679	1.68025	0.000507166	Cytochrome P450 [Source:PGSC_GENE;Acc:PGSC0003DMG402005679]	58071876	58073895	3
PGSC0003DMG401002240	1.67999	0.00255608	Queuine tRNA-ribosyltransferase [Source:PGSC_GENE;Acc:PGSC0003DMG401002240]	11412687	11418525	12
PGSC0003DMG400009086	1.67972	0.000217549	SF16 [Source:PGSC_GENE;Acc:PGSC0003DMG400009086]	48239179	48242195	3
PGSC0003DMG400002146	1.67903	8.16698e-05	PTAC16 [Source:PGSC_GENE;Acc:PGSC0003DMG400002146]	4418689	4422502	6
PGSC0003DMG400015488	1.67772	0.000119723	Alpha/beta hydrolase [Source:PGSC_GENE;Acc:PGSC0003DMG400015488]	20848009	20853085	2
PGSC0003DMG400015899	1.67611	0.00119321	Conserved gene of unknown function [Source:PGSC_GENE;Acc:PGSC0003DMG400015899]	20413583	20414932	5
PGSC0003DMG400011359	1.67542	0.000406249	Phototropic-responsive NPH3 family protein [Source:PGSC_GENE;Acc:PGSC0003DMG400011359]	52144963	52149205	9
PGSC0003DMG400026809	1.67446	0.00174734	Nucleic acid binding protein [Source:PGSC_GENE;Acc:PGSC0003DMG400026809]	22533137	22536282	3
PGSC0003DMG400014771	1.67293	8.61283e-05	Tyramine hydroxycinnamoyl transferase [Source:PGSC_GENE;Acc:PGSC0003DMG400014771]	44181304	44182235	8
PGSC0003DMG400002686	1.67247	0.000135106	Conserved gene of unknown function [Source:PGSC_GENE;Acc:PGSC0003DMG400002686]	4021211	4024718	9
PGSC0003DMG400030186	1.67034	0.000166012	Nucleolar GTP-binding protein [Source:PGSC_GENE;Acc:PGSC0003DMG400030186]	6626758	6627113	4
PGSC0003DMG400019182	1.67022	0.0028547	Auxin influx transport protein [Source:PGSC_GENE;Acc:PGSC0003DMG400019182]	50480301	50485816	10
PGSC0003DMG400000926	1.66984	7.49976e-05		42658215	42660125	7
PGSC0003DMG400023854	1.66863	9.64857e-05	Conserved gene of unknown function [Source:PGSC_GENE;Acc:PGSC0003DMG400023854]	60749660	60755104	12
PGSC0003DMG400015438	1.6685	0.000552517	Glycosyltransferase [Source:PGSC_GENE;Acc:PGSC0003DMG400015438]	56527538	56529958	12
PGSC0003DMG400010296	1.66827	0.00120871	Patellin-4 [Source:PGSC_GENE;Acc:PGSC0003DMG400010296]	50128561	50130692	9
PGSC0003DMG400031494	1.66739	0.00193324	Small molecule transporter [Source:PGSC_GENE;Acc:PGSC0003DMG400031494]	28777112	28783325	7
PGSC0003DMG400030426	1.66646	0.00101385	17.6 kD class I small heat shock protein [Source:PGSC_GENE;Acc:PGSC0003DMG400030426]	56893292	56894077	6
PGSC0003DMG400019254	1.6647	8.07005e-05	Mpv17 / PMP22 family protein [Source:PGSC_GENE;Acc:PGSC0003DMG400019254]	53593731	53597404	7
PGSC0003DMG400016808	1.66383	0.000394795	N protein [Source:PGSC_GENE;Acc:PGSC0003DMG400016808]	10580473	10588280	1
PGSC0003DMG400013819	1.66144	0.00327671	Potassium transporter [Source:PGSC_GENE;Acc:PGSC0003DMG400013819]	22582407	22586026	4
PGSC0003DMG400019823	1.65934	0.00015944	Conserved gene of unknown function [Source:PGSC_GENE;Acc:PGSC0003DMG400019823]	56664519	56667403	3
PGSC0003DMG400014873	1.65828	0.000840101	Conserved gene of unknown function [Source:PGSC_GENE;Acc:PGSC0003DMG400014873]	7333733	7337612	3
PGSC0003DMG400003916	1.65778	0.000244431	Triose phosphate/phosphate translocator, chloroplast [Source:PGSC_GENE;Acc:PGSC0003DMG400003916]	53482918	53484590	8
PGSC0003DMG400006576	1.65632	0.000693523	Tospovirus resistance protein A [Source:PGSC_GENE;Acc:PGSC0003DMG400006576]	60863949	60866144	9
PGSC0003DMG400009916	1.65469	0.00107855	FK506 binding protein [Source:PGSC_GENE;Acc:PGSC0003DMG400009916]	71842808	71845892	4
PGSC0003DMG400003519	1.65407	0.00753465	Conserved gene of unknown function [Source:PGSC_GENE;Acc:PGSC0003DMG400003519]	40268849	40269732	2
PGSC0003DMG400020326	1.65332	0.000162302	Kinase [Source:PGSC_GENE;Acc:PGSC0003DMG400020326]	583820	586085	9
PGSC0003DMG400025007	1.65125	0.000130077	NADPH:protochlorophyllide oxidoreductase [Source:PGSC_GENE;Acc:PGSC0003DMG400025007]	1838664	1842488	10
PGSC0003DMG400026997	1.65088	0.00327671	Protein kinase atmrk1 [Source:PGSC_GENE;Acc:PGSC0003DMG400026997]	52259766	52264521	6
PGSC0003DMG400008357	1.65086	0.0003144	Patatin B2 [Source:PGSC_GENE;Acc:PGSC0003DMG400008357]	59171347	59173650	10
PGSC0003DMG400000139	1.65002	0.000154987	Gibberellin receptor GID1 [Source:PGSC_GENE;Acc:PGSC0003DMG400000139]	71518768	71520833	1
PGSC0003DMG400006965	1.64905	0.00152357	Glycerol-3-phosphate dehydrogenase [Source:PGSC_GENE;Acc:PGSC0003DMG400006965]	26613043	26615973	2
PGSC0003DMG400030849	1.64905	0.00152357	Conserved gene of unknown function [Source:PGSC_GENE;Acc:PGSC0003DMG400030849]	48016834	48020991	8
PGSC0003DMG400008144	1.64821	0.000141122	Mitochondrial carrier protein [Source:PGSC_GENE;Acc:PGSC0003DMG400008144]	58558126	58562157	10
PGSC0003DMG400019189	1.64804	0.00111059	Fructose-1,6-bisphosphatase [Source:PGSC_GENE;Acc:PGSC0003DMG400019189]	50658315	50661555	10
PGSC0003DMG400012513	1.64779	0.000947718	Amino acid binding protein [Source:PGSC_GENE;Acc:PGSC0003DMG400012513]	338193	342214	8
PGSC0003DMG401007955	1.64699	0.000126132	ALCATRAZ/SPATULA [Source:PGSC_GENE;Acc:PGSC0003DMG401007955]	67976593	67981927	4
PGSC0003DMG400005404	1.64623	0.00011427	NAD(P)H:quinone oxidoreductase [Source:UniProtKB/Swiss-Prot;Acc:Q8H9D2]	74151442	74153806	1
PGSC0003DMG400019149	1.64541	9.26566e-05	Ribulose bisphosphate carboxylase/oxygenase activase, chloroplastic [Source:PGSC_GENE;Acc:PGSC0003DMG400019149]	50945736	50948506	10
PGSC0003DMG400012235	1.64145	0.00167005	Endo-1,4-beta-glucanase [Source:PGSC_GENE;Acc:PGSC0003DMG400012235]	56692398	56694701	8
PGSC0003DMG400020190	1.6396	0.00605602	Protein kinase family protein [Source:PGSC_GENE;Acc:PGSC0003DMG400020190]	48372657	48382546	2
PGSC0003DMG400001325	1.6392	0.00646921	R2R3 Myb30 transcription factor [Source:PGSC_GENE;Acc:PGSC0003DMG400001325]	46228350	46230096	2
PGSC0003DMG400020907	1.6392	0.00646921	ATP binding protein [Source:PGSC_GENE;Acc:PGSC0003DMG400020907]	5850083	5852795	9
PGSC0003DMG400008101	1.63827	0.000164565	KiTH-2 [Source:PGSC_GENE;Acc:PGSC0003DMG400008101]	41321245	41324503	11
PGSC0003DMG400024799	1.63816	0.00878145	Mads box protein [Source:PGSC_GENE;Acc:PGSC0003DMG400024799]	58551552	58552247	4
PGSC0003DMG400047044	1.63739	0.000140062	Geranyl diphosphate synthase large subunit [Source:PGSC_GENE;Acc:PGSC0003DMG400047044]	40939136	40940224	2
PGSC0003DMG401004033	1.6372	0.000423846	Phospholipase C/ phosphoric diester hydrolase [Source:PGSC_GENE;Acc:PGSC0003DMG401004033]	43670820	43674209	2
PGSC0003DMG400013209	1.63513	0.000243728	Conserved gene of unknown function [Source:PGSC_GENE;Acc:PGSC0003DMG400013209]	35757684	35760973	4
PGSC0003DMG402015259	1.63504	0.00030956	CONSTANS interacting protein 2a [Source:PGSC_GENE;Acc:PGSC0003DMG402015259]	50459294	50464194	3
PGSC0003DMG400023598	1.63484	0.000638712	Conserved gene of unknown function [Source:PGSC_GENE;Acc:PGSC0003DMG400023598]	7770476	7774933	4
PGSC0003DMG400023762	1.63422	0.000347215	Globulin [Source:PGSC_GENE;Acc:PGSC0003DMG400023762]	80803781	80805356	1
PGSC0003DMG400030708	1.63417	0.000237403	Chloride channel clc [Source:PGSC_GENE;Acc:PGSC0003DMG400030708]	3627955	3635857	7
PGSC0003DMG400016457	1.63327	0.00231836	Multidrug resistance pump [Source:PGSC_GENE;Acc:PGSC0003DMG400016457]	36276296	36280081	2
PGSC0003DMG400010353	1.63203	0.00237374	Cytochrome c6, chloroplastic [Source:PGSC_GENE;Acc:PGSC0003DMG400010353]	27907332	27912130	2
PGSC0003DMG400018328	1.63187	0.000110195	Proteinase inhibitor type-2 CEVI57 [Source:PGSC_GENE;Acc:PGSC0003DMG400018328]	48432313	48433228	7
PGSC0003DMG400041767	1.6308	0.00011721	Elongation factor TuB, chloroplastic [Source:PGSC_GENE;Acc:PGSC0003DMG400041767]	52596634	52598067	6
PGSC0003DMG400005871	1.62915	0.000188535	NIN 2 [Source:PGSC_GENE;Acc:PGSC0003DMG400005871]	5850773	5857918	8
PGSC0003DMG400002386	1.62892	0.000179344	Conserved gene of unknown function [Source:PGSC_GENE;Acc:PGSC0003DMG400002386]	57298241	57302424	4
PGSC0003DMG400004355	1.62654	0.000117473	Glutamine synthetase [Source:PGSC_GENE;Acc:PGSC0003DMG400004355]	61147270	61152558	1
PGSC0003DMG400016190	1.62493	0.00130029	Anthocyanidine rhamnosyl-transferase [Source:PGSC_GENE;Acc:PGSC0003DMG400016190]	2129563	2131267	11
PGSC0003DMG400010484	1.62258	0.0013713	BRASSINOSTEROID INSENSITIVE 1-associated receptor kinase 1 [Source:PGSC_GENE;Acc:PGSC0003DMG400010484]	4650987	4652484	1
PGSC0003DMG400008098	1.62153	0.00064851	KiTH-2 [Source:PGSC_GENE;Acc:PGSC0003DMG400008098]	41337544	41338406	11
PGSC0003DMG400012399	1.62048	0.000271245	Conserved gene of unknown function [Source:PGSC_GENE;Acc:PGSC0003DMG400012399]	52912543	52915133	7
PGSC0003DMG401018223	1.61962	0.000153139	Ferric-chelate reductase [Source:PGSC_GENE;Acc:PGSC0003DMG401018223]	79287174	79291540	1
PGSC0003DMG400030855	1.61791	0.00064851	Disease resistance protein RGA1 [Source:PGSC_GENE;Acc:PGSC0003DMG400030855]	48131776	48135560	8
PGSC0003DMG400018248	1.61414	0.000229015	Receptor kinase 3 [Source:PGSC_GENE;Acc:PGSC0003DMG400018248]	78753209	78758519	1
PGSC0003DMG400024488	1.61401	0.00291647	IS10 transposase [Source:PGSC_GENE;Acc:PGSC0003DMG400024488]	53972511	53973496	3
PGSC0003DMG400004548	1.61313	0.000137127	Proteinase inhibitor type-2 CEVI57 [Source:PGSC_GENE;Acc:PGSC0003DMG400004548]	49930746	49931538	3
PGSC0003DMG400030842	1.61226	0.000140158	PTP-1 [Source:PGSC_GENE;Acc:PGSC0003DMG400030842]	64229941	64235677	4
PGSC0003DMG400031775	1.61047	0.000182346	ROX1 [Source:PGSC_GENE;Acc:PGSC0003DMG400031775]	33319461	33320755	2
PGSC0003DMG400001736	1.60702	0.00285595	Ubiquitin-protein ligase [Source:PGSC_GENE;Acc:PGSC0003DMG400001736]	6504339	6505949	9
PGSC0003DMG402016979	1.60556	0.00105836	Bacterial spot disease resistance protein 4 [Source:PGSC_GENE;Acc:PGSC0003DMG402016979]	1333729	1339223	11
PGSC0003DMG400019119	1.60532	0.000430784	Oxidoreductase [Source:PGSC_GENE;Acc:PGSC0003DMG400019119]	50170880	50174359	10
PGSC0003DMG401006753	1.60257	0.00332255	Conserved gene of unknown function [Source:PGSC_GENE;Acc:PGSC0003DMG401006753]	64350507	64353861	1
PGSC0003DMG400008677	1.60163	0.000194706	NAC domain protein [Source:PGSC_GENE;Acc:PGSC0003DMG400008677]	19546614	19550028	2
PGSC0003DMG400025737	1.60102	0.000226074	Sterol regulatory element-binding protein site 2 protease [Source:PGSC_GENE;Acc:PGSC0003DMG400025737]	83440483	83444534	1
PGSC0003DMG400014274	1.60097	0.000378694	(S)-N-methylcoclaurine 3'-hydroxylase isozyme [Source:PGSC_GENE;Acc:PGSC0003DMG400014274]	42397983	42399944	3
PGSC0003DMG400023451	1.59975	0.000154474	Cleft lip and palate transmembrane protein [Source:PGSC_GENE;Acc:PGSC0003DMG400023451]	51826500	51832519	5
PGSC0003DMG400008545	1.59962	0.000252756	Cryptochrome 1b [Source:PGSC_GENE;Acc:PGSC0003DMG400008545]	55309460	55313424	12
PGSC0003DMG400010544	1.59692	0.000480033	CMV 1a interacting protein 1 [Source:PGSC_GENE;Acc:PGSC0003DMG400010544]	3317423	3323165	10
PGSC0003DMG400031050	1.59646	0.000570009	Conserved gene of unknown function [Source:PGSC_GENE;Acc:PGSC0003DMG400031050]	45096523	45104961	3
PGSC0003DMG402022752	1.59395	0.000181326	SPX domain-containing membrane protein [Source:PGSC_GENE;Acc:PGSC0003DMG402022752]	53883630	53891903	8
PGSC0003DMG400011537	1.59393	0.000154852	Alpha-tubulin [Source:PGSC_GENE;Acc:PGSC0003DMG400011537]	56018783	56025012	12
PGSC0003DMG400015420	1.59348	0.00552056	Conserved gene of unknown function [Source:PGSC_GENE;Acc:PGSC0003DMG400015420]	56695532	56697912	12
PGSC0003DMG401019982	1.59287	0.00332255	Pectin acetylesterase [Source:PGSC_GENE;Acc:PGSC0003DMG401019982]	43234293	43235117	3
PGSC0003DMG400022632	1.59244	0.00307781	Inactive receptor kinase [Source:PGSC_GENE;Acc:PGSC0003DMG400022632]	6570501	6572604	5
PGSC0003DMG400025098	1.59203	0.000428978	All-trans-retinol 13,14-reductase [Source:PGSC_GENE;Acc:PGSC0003DMG400025098]	1494012	1498760	5
PGSC0003DMG400000101	1.59143	0.000182975	Triacylglycerol lipase [Source:PGSC_GENE;Acc:PGSC0003DMG400000101]	73301289	73305450	1
PGSC0003DMG400022404	1.59061	0.000196603	F-box family protein [Source:PGSC_GENE;Acc:PGSC0003DMG400022404]	34927791	34932430	2
PGSC0003DMG400004965	1.5895	0.00585889	Gene of unknown function [Source:PGSC_GENE;Acc:PGSC0003DMG400004965]	65991158	65995171	4
PGSC0003DMG400003537	1.58697	0.000336267	Beta-galactosidase [Source:PGSC_GENE;Acc:PGSC0003DMG400003537]	39963359	39970013	2
PGSC0003DMG400022609	1.58641	0.000250621	Conserved gene of unknown function [Source:PGSC_GENE;Acc:PGSC0003DMG400022609]	6681418	6687658	5
PGSC0003DMG400026750	1.58493	0.00058577	Serine-threonine protein kinase, plant-type [Source:PGSC_GENE;Acc:PGSC0003DMG400026750]	1261473	1264055	3
PGSC0003DMG400013017	1.58372	0.000195933	Sigma factor sigb regulation protein rsbq [Source:PGSC_GENE;Acc:PGSC0003DMG400013017]	22930315	22933130	2
PGSC0003DMG400015412	1.5819	0.00039689	Triacylglycerol lipase [Source:PGSC_GENE;Acc:PGSC0003DMG400015412]	56603301	56610715	12
PGSC0003DMG400007496	1.58162	0.00552056	Adenylate kinase isoenzyme 6 [Source:PGSC_GENE;Acc:PGSC0003DMG400007496]	55887840	55890547	6
PGSC0003DMG400007113	1.5816	0.000374372	Fatty acyl-CoA reductase 3 [Source:PGSC_GENE;Acc:PGSC0003DMG400007113]	54989088	54994044	6
PGSC0003DMG400012093	1.57933	0.00044453	Calcyclin-binding protein [Source:PGSC_GENE;Acc:PGSC0003DMG400012093]	10829641	10833217	8
PGSC0003DMG400026913	1.57868	0.000187037	NAD dependent epimerase/dehydratase [Source:PGSC_GENE;Acc:PGSC0003DMG400026913]	53802348	53806440	6
PGSC0003DMG400024060	1.57764	0.00235524	Xyloglucan endotransglucosylase/hydrolase protein A [Source:PGSC_GENE;Acc:PGSC0003DMG400024060]	2691665	2694463	3
PGSC0003DMG401016626	1.5773	0.00358536	Dopamine beta-monooxygenase [Source:PGSC_GENE;Acc:PGSC0003DMG401016626]	60411219	60413691	9
PGSC0003DMG400000045	1.57681	0.00156343	Water channel protein [Source:PGSC_GENE;Acc:PGSC0003DMG400000045]	72262979	72265501	1
PGSC0003DMG400015413	1.5767	0.00667698	Ndr kinase [Source:PGSC_GENE;Acc:PGSC0003DMG400015413]	56626986	56631332	12
PGSC0003DMG400010839	1.57583	0.000322393	Aromatic amino acid decarboxylase 1B [Source:PGSC_GENE;Acc:PGSC0003DMG400010839]	43270179	43275652	8
PGSC0003DMG400020466	1.57507	0.000225659	ATP synthase subunit b', chloroplastic [Source:PGSC_GENE;Acc:PGSC0003DMG400020466]	45750703	45751656	6
PGSC0003DMG400005495	1.5737	0.000383782	Conserved gene of unknown function [Source:PGSC_GENE;Acc:PGSC0003DMG400005495]	43713954	43719189	8
PGSC0003DMG400031122	1.57337	0.000718509	Ubiquinone/menaquinone biosynthesis methyltransferase [Source:PGSC_GENE;Acc:PGSC0003DMG400031122]	67259521	67268311	1
PGSC0003DMG400029483	1.57262	0.00203741	C2H2L domain class transcription factor [Source:PGSC_GENE;Acc:PGSC0003DMG400029483]	3476277	3484104	4
PGSC0003DMG400021902	1.56968	0.00205089	Squamosa promoter-binding protein [Source:PGSC_GENE;Acc:PGSC0003DMG400021902]	15021023	15024830	5
PGSC0003DMG402016226	1.56772	0.000206203	Phospho-2-dehydro-3-deoxyheptonate aldolase 2, chloroplastic [Source:PGSC_GENE;Acc:PGSC0003DMG402016226]	2770456	2774221	11
PGSC0003DMG400018441	1.56753	0.000797052	Late blight resistance protein [Source:PGSC_GENE;Acc:PGSC0003DMG400018441]	4799612	4804074	5
PGSC0003DMG400026649	1.56738	0.00371998	Gamma-interferon-inducible lysosomal thiol reductase [Source:PGSC_GENE;Acc:PGSC0003DMG400026649]	10450552	10453348	9
PGSC0003DMG400018579	1.561	0.000702356	Histidine phosphotransfer protein [Source:PGSC_GENE;Acc:PGSC0003DMG400018579]	42457724	42462304	11
PGSC0003DMG400005409	1.55994	0.00179652	Aspartic proteinase nepenthesin-1 [Source:PGSC_GENE;Acc:PGSC0003DMG400005409]	74176279	74180021	1
PGSC0003DMG400007795	1.5592	0.00284788	Haloacid dehalogenase superfamily protein [Source:PGSC_GENE;Acc:PGSC0003DMG400007795]	1303277	1306715	12
PGSC0003DMG400019319	1.55858	0.00397609	Type I inositol polyphosphate 5-phosphatase [Source:PGSC_GENE;Acc:PGSC0003DMG400019319]	48011851	48016434	9
PGSC0003DMG400028382	1.55787	0.000282028	Alpha-1,4 glucan phosphorylase L-2 isozyme, chloroplastic/amyloplastic [Source:PGSC_GENE;Acc:PGSC0003DMG400028382]	346678	352885	5
PGSC0003DMG400011135	1.55676	0.000259171	Plastidial delta-12 oleate desaturase [Source:PGSC_GENE;Acc:PGSC0003DMG400011135]	718793	726243	7
PGSC0003DMG400003447	1.55563	0.00279489	Conserved gene of unknown function [Source:PGSC_GENE;Acc:PGSC0003DMG400003447]	23960830	23962881	10
PGSC0003DMG400003175	1.55373	0.00180576	Receptor protein kinase [Source:PGSC_GENE;Acc:PGSC0003DMG400003175]	12083115	12088241	2
PGSC0003DMG400014792	1.55247	0.000621493	ATP binding protein [Source:PGSC_GENE;Acc:PGSC0003DMG400014792]	49060456	49065050	8
PGSC0003DMG400012156	1.55033	0.000308087	Polygalacturonase [Source:PGSC_GENE;Acc:PGSC0003DMG400012156]	55774384	55780435	8
PGSC0003DMG400016238	1.54933	0.00241093	DEGP10 [Source:PGSC_GENE;Acc:PGSC0003DMG400016238]	2979539	2987049	11
PGSC0003DMG400002533	1.54532	0.00424134	Conserved gene of unknown function [Source:PGSC_GENE;Acc:PGSC0003DMG400002533]	60184765	60186289	3
PGSC0003DMG400016012	1.54532	0.00424134	ATP binding protein [Source:PGSC_GENE;Acc:PGSC0003DMG400016012]	23450972	23458446	0
PGSC0003DMG400021561	1.54532	0.00424134	Cytokinin riboside 5'-monophosphate phosphoribohydrolase LOG3 [Source:PGSC_GENE;Acc:PGSC0003DMG400021561]	5646681	5651020	9
PGSC0003DMG400000321	1.54319	0.000301588	Aldehyde dehydrogenase [Source:PGSC_GENE;Acc:PGSC0003DMG400000321]	4625886	4633484	12
PGSC0003DMG400022634	1.54073	0.00205129	Microtubule-associated protein TORTIFOLIA1 [Source:PGSC_GENE;Acc:PGSC0003DMG400022634]	6593035	6597489	5
PGSC0003DMG400019882	1.5387	0.00121638	UDP-glucose:glucosyltransferase [Source:PGSC_GENE;Acc:PGSC0003DMG400019882]	5630304	5632242	10
PGSC0003DMG400017638	1.53628	0.00468342	Regulator of chromosome condensation family protein [Source:PGSC_GENE;Acc:PGSC0003DMG400017638]	6085496	6091892	5
PGSC0003DMG400010869	1.5356	0.00261438	Tetracycline transporter [Source:PGSC_GENE;Acc:PGSC0003DMG400010869]	47875520	47882388	10
PGSC0003DMG400000529	1.53518	0.00205129	Cyclic nucleotide-gated ion channel 18 [Source:PGSC_GENE;Acc:PGSC0003DMG400000529]	46911057	46916119	2
PGSC0003DMG400026080	1.53329	0.00331793	Cytochrome P450 [Source:PGSC_GENE;Acc:PGSC0003DMG400026080]	46414965	46416509	6
PGSC0003DMG400020262	1.53277	0.000585402	Conserved gene of unknown function [Source:PGSC_GENE;Acc:PGSC0003DMG400020262]	47869235	47875648	2
PGSC0003DMG400025632	1.53141	0.000462917	Myb-like DNA-binding protein [Source:PGSC_GENE;Acc:PGSC0003DMG400025632]	44690197	44694872	3
PGSC0003DMG400018856	1.52804	0.0034036	Elicitor-inducible protein EIG-J7 [Source:PGSC_GENE;Acc:PGSC0003DMG400018856]	38434605	38435752	3
PGSC0003DMG400014262	1.52771	0.000535547	Conserved gene of unknown function [Source:PGSC_GENE;Acc:PGSC0003DMG400014262]	41998341	42000442	3
PGSC0003DMG400004378	1.52702	0.000346103	GDSL esterase/lipase [Source:PGSC_GENE;Acc:PGSC0003DMG400004378]	1619428	1624787	3
PGSC0003DMG402027501	1.52548	0.000332783	Oligopeptide transporter [Source:PGSC_GENE;Acc:PGSC0003DMG402027501]	74630384	74633515	1
PGSC0003DMG400028169	1.52461	0.00494678	Serine/threonine protein kinase [Source:PGSC_GENE;Acc:PGSC0003DMG400028169]	55694358	55699103	10
PGSC0003DMG400000231	1.52173	0.000522024	Aspartic proteinase nepenthesin-1 [Source:PGSC_GENE;Acc:PGSC0003DMG400000231]	73543391	73545202	1
PGSC0003DMG400012225	1.52154	0.000533964	PRPL11 (PLASTID RIBOSOMAL PROTEIN L11) [Source:PGSC_GENE;Acc:PGSC0003DMG400012225]	56802002	56804817	8
PGSC0003DMG400001294	1.52083	0.00799988	F-box domain-containing protein [Source:PGSC_GENE;Acc:PGSC0003DMG400001294]	46711089	46712488	2
PGSC0003DMG400014253	1.51942	0.00109774	Acyl carrier protein [Source:PGSC_GENE;Acc:PGSC0003DMG400014253]	57952411	57955046	3
PGSC0003DMG400016317	1.5182	0.000721276	LEAUX=ARABIDOPSIS auxin-regulated protein homolog [Source:PGSC_GENE;Acc:PGSC0003DMG400016317]	40015235	40016538	6
PGSC0003DMG400023511	1.51819	0.00361559	ATEXO70H2 [Source:PGSC_GENE;Acc:PGSC0003DMG400023511]	50543421	50545619	5
PGSC0003DMG400031797	1.51517	0.000430118	Polygalacturonase [Source:PGSC_GENE;Acc:PGSC0003DMG400031797]	52959136	52963192	9
PGSC0003DMG401021929	1.51397	0.00383797	Katanin P80 subunit [Source:PGSC_GENE;Acc:PGSC0003DMG401021929]	11260012	11268858	2
PGSC0003DMG400023181	1.51358	0.000493228	Transducin family protein [Source:PGSC_GENE;Acc:PGSC0003DMG400023181]	10118241	10121708	2
PGSC0003DMG400006319	1.51102	0.00113151	Beta-glucosidase 01 [Source:PGSC_GENE;Acc:PGSC0003DMG400006319]	66544367	66552432	1
PGSC0003DMG400021372	1.51019	0.000437411	Fasciclin-like arabinogalactan protein 14 [Source:PGSC_GENE;Acc:PGSC0003DMG400021372]	2655464	2659843	1
PGSC0003DMG402013923	1.50981	0.000864952	Conserved gene of unknown function [Source:PGSC_GENE;Acc:PGSC0003DMG402013923]	54592450	54598658	7
PGSC0003DMG400016153	1.50929	0.00258097	Conserved gene of unknown function [Source:PGSC_GENE;Acc:PGSC0003DMG400016153]	2685458	2687921	11
PGSC0003DMG400000570	1.50821	0.000411019	Conserved gene of unknown function [Source:PGSC_GENE;Acc:PGSC0003DMG400000570]	47067165	47072675	3
PGSC0003DMG400012589	1.50816	0.000326959	Cationic peroxidase [Source:PGSC_GENE;Acc:PGSC0003DMG400012589]	81814018	81815680	1
PGSC0003DMG400008917	1.50145	0.000339945	Heat shock protein 70 [Source:PGSC_GENE;Acc:PGSC0003DMG400008917]	1958523	1961992	9
PGSC0003DMG400010747	1.4997	0.00325871	WD-repeat protein [Source:PGSC_GENE;Acc:PGSC0003DMG400010747]	38198170	38206814	3
PGSC0003DMG400001391	1.49724	0.000856656	CFM2 [Source:PGSC_GENE;Acc:PGSC0003DMG400001391]	46721835	46729249	2
PGSC0003DMG401005729	1.49704	0.00146293	Wall-associated kinase [Source:PGSC_GENE;Acc:PGSC0003DMG401005729]	58674625	58682559	3
PGSC0003DMG400013548	1.49442	0.000566507	BI1 [Source:PGSC_GENE;Acc:PGSC0003DMG400013548]	40568327	40570143	7
PGSC0003DMG400009975	1.49361	0.00361816	Conserved gene of unknown function [Source:PGSC_GENE;Acc:PGSC0003DMG400009975]	71514449	71519948	4
PGSC0003DMG400003591	1.49018	0.00175407	DNA-directed RNA polymerase [Source:PGSC_GENE;Acc:PGSC0003DMG400003591]	38972811	38977054	2
PGSC0003DMG400028767	1.48947	0.00113075	Oxidoreductase/ transition metal ion binding protein [Source:PGSC_GENE;Acc:PGSC0003DMG400028767]	33537359	33540698	10
PGSC0003DMG400018171	1.48947	0.00174668	Receptor protein kinase [Source:PGSC_GENE;Acc:PGSC0003DMG400018171]	52373676	52378435	3
PGSC0003DMG400028687	1.48947	0.00174668	E3 ubiquitin ligase PUB14 [Source:PGSC_GENE;Acc:PGSC0003DMG400028687]	6639380	6640846	11
PGSC0003DMG400017125	1.48911	0.000894944	Cytochrome P450 [Source:PGSC_GENE;Acc:PGSC0003DMG400017125]	36405103	36407327	0
PGSC0003DMG402023844	1.48876	0.00462315	Fatty acid desaturase [Source:PGSC_GENE;Acc:PGSC0003DMG402023844]	60883717	60885258	12
PGSC0003DMG400031090	1.48741	0.00117884	PsPK3 protein [Source:PGSC_GENE;Acc:PGSC0003DMG400031090]	51599400	51601169	7
PGSC0003DMG400026224	1.4865	0.00108217	Methionine rich arabinogalactan [Source:PGSC_GENE;Acc:PGSC0003DMG400026224]	51167796	51168630	8
PGSC0003DMG402021564	1.48553	0.000442584	Phenylalanine ammonia-lyase [Source:PGSC_GENE;Acc:PGSC0003DMG402021564]	5530471	5533348	9
PGSC0003DMG400009418	1.48286	0.00226005	Polygalacturonase QRT3 [Source:PGSC_GENE;Acc:PGSC0003DMG400009418]	27118598	27120620	2
PGSC0003DMG400003619	1.48203	0.00202105	Aldehyde dehydrogenase family 3 member F1 [Source:PGSC_GENE;Acc:PGSC0003DMG400003619]	39881712	39886402	2
PGSC0003DMG400026658	1.48085	0.0063093	DNA binding protein [Source:PGSC_GENE;Acc:PGSC0003DMG400026658]	19384358	19389235	8
PGSC0003DMG400014012	1.48054	0.00658314	Flavonoid 3-hydroxylase [Source:PGSC_GENE;Acc:PGSC0003DMG400014012]	52044699	52046391	12
PGSC0003DMG401014044	1.47999	0.00486701	Conserved gene of unknown function [Source:PGSC_GENE;Acc:PGSC0003DMG401014044]	14532857	14533720	1
PGSC0003DMG401000527	1.47998	0.000688947	Peptidyl-prolyl cis-trans isomerase [Source:PGSC_GENE;Acc:PGSC0003DMG401000527]	46963265	46968025	2
PGSC0003DMG400020484	1.47991	0.000462054	ATP synthase subunit b', chloroplastic [Source:PGSC_GENE;Acc:PGSC0003DMG400020484]	45743825	45744902	6
PGSC0003DMG400010471	1.47778	0.00237705	Subtilase [Source:PGSC_GENE;Acc:PGSC0003DMG400010471]	54783039	54785477	10
PGSC0003DMG402022708	1.47371	0.00115154	NAD dependent epimerase/dehydratase family protein [Source:PGSC_GENE;Acc:PGSC0003DMG402022708]	5331296	5333768	1
PGSC0003DMG400005835	1.47226	0.000661833	WRKY transcription factor-30 [Source:PGSC_GENE;Acc:PGSC0003DMG400005835]	5067454	5069479	8
PGSC0003DMG400019803	1.47205	0.00404771	NBS-LRR resistance protein [Source:PGSC_GENE;Acc:PGSC0003DMG400019803]	47729715	47731584	8
PGSC0003DMG400011508	1.47046	0.000566804	Conserved gene of unknown function [Source:PGSC_GENE;Acc:PGSC0003DMG400011508]	4592586	4600903	4
PGSC0003DMG400000048	1.47044	0.000504688	Cysteine synthase [Source:PGSC_GENE;Acc:PGSC0003DMG400000048]	72319343	72322034	1
PGSC0003DMG400023671	1.47001	0.000962409	ATP binding protein [Source:PGSC_GENE;Acc:PGSC0003DMG400023671]	57471442	57473912	10
PGSC0003DMG401023562	1.46795	0.00135986	Ubiquitin thiolesterase [Source:PGSC_GENE;Acc:PGSC0003DMG401023562]	8681253	8688464	4
PGSC0003DMG400025614	1.46726	0.00290431	Homeobox-leucine zipper protein HAT7 [Source:PGSC_GENE;Acc:PGSC0003DMG400025614]	5700318	5704828	5
PGSC0003DMG400028531	1.46635	0.000585328	Hydrolase [Source:PGSC_GENE;Acc:PGSC0003DMG400028531]	49831048	49837417	6
PGSC0003DMG400011216	1.46409	0.00510247	Oxysterol-binding protein [Source:PGSC_GENE;Acc:PGSC0003DMG400011216]	1458728	1469046	7
PGSC0003DMG400013488	1.46339	0.000644716	F-box/kelch protein [Source:PGSC_GENE;Acc:PGSC0003DMG400013488]	9111929	9113418	5
PGSC0003DMG400021414	1.46166	0.000646855	N-acetyl-glutamate synthase [Source:PGSC_GENE;Acc:PGSC0003DMG400021414]	42663482	42670147	2
PGSC0003DMG400000386	1.45958	0.000706215	Leucine-rich repeat extensin 3 [Source:PGSC_GENE;Acc:PGSC0003DMG400000386]	4709479	4711377	12
PGSC0003DMG400013413	1.45956	0.000908816	Chlorophyll a/b-binding protein PS II-Type I [Source:PGSC_GENE;Acc:PGSC0003DMG400013413]	753511	754329	3
PGSC0003DMG400007177	1.45948	0.00352887	Peptidylprolyl isomerase [Source:PGSC_GENE;Acc:PGSC0003DMG400007177]	59460851	59465575	10
PGSC0003DMG400030682	1.45831	0.000508646	Inorganic pyrophosphatase [Source:PGSC_GENE;Acc:PGSC0003DMG400030682]	3505069	3509911	7
PGSC0003DMG400017778	1.4573	0.0027495	Conserved gene of unknown function [Source:PGSC_GENE;Acc:PGSC0003DMG400017778]	4378032	4378810	3
PGSC0003DMG400024310	1.4567	0.00225506	Conserved gene of unknown function [Source:PGSC_GENE;Acc:PGSC0003DMG400024310]	32097435	32098570	6
PGSC0003DMG400002012	1.45619	0.00556235	ATP binding protein [Source:PGSC_GENE;Acc:PGSC0003DMG400002012]	6970570	6976059	9
PGSC0003DMG400022241	1.45582	0.000507665	Photosystem II 10 kDa polypeptide, chloroplastic [Source:PGSC_GENE;Acc:PGSC0003DMG400022241]	56364098	56365820	7
PGSC0003DMG400007705	1.45564	0.00121514	Translation initiation factor IF-1, chloroplastic [Source:PGSC_GENE;Acc:PGSC0003DMG400007705]	59148681	59151610	12
PGSC0003DMG400006949	1.45365	0.00164641	Glycosyltransferase UGT90A7 [Source:PGSC_GENE;Acc:PGSC0003DMG400006949]	26350506	26352036	2
PGSC0003DMG400005788	1.45304	0.00208224	Conserved gene of unknown function [Source:PGSC_GENE;Acc:PGSC0003DMG400005788]	5061664	5064186	8
PGSC0003DMG400004318	1.44538	0.00466368	Conserved gene of unknown function [Source:PGSC_GENE;Acc:PGSC0003DMG400004318]	39269124	39273586	8
PGSC0003DMG400010169	1.44538	0.00192867	Beta-carotene hydroxylase [Source:PGSC_GENE;Acc:PGSC0003DMG400010169]	43936158	43938595	3
PGSC0003DMG400000569	1.44492	0.000725565	Electron transporter [Source:PGSC_GENE;Acc:PGSC0003DMG400000569]	47014143	47017348	3
PGSC0003DMG400018522	1.444	0.000862991	Thylakoid lumenal 17.4 kDa protein, chloroplast [Source:PGSC_GENE;Acc:PGSC0003DMG400018522]	48097326	48100258	3
PGSC0003DMG400017211	1.4439	0.00106075	Disulfide oxidoreductase [Source:PGSC_GENE;Acc:PGSC0003DMG400017211]	56655300	56661197	9
PGSC0003DMG401027913	1.44197	0.00278308	Btf [Source:PGSC_GENE;Acc:PGSC0003DMG401027913]	52050951	52054410	4
PGSC0003DMG402009291	1.44021	0.000651469	LrgB-like family protein [Source:PGSC_GENE;Acc:PGSC0003DMG402009291]	48850673	48855326	8
PGSC0003DMG400018565	1.4393	0.000804587	Alcohol dehydrogenase [Source:PGSC_GENE;Acc:PGSC0003DMG400018565]	42635665	42641679	11
PGSC0003DMG400010701	1.43697	0.00671476	Kinase [Source:PGSC_GENE;Acc:PGSC0003DMG400010701]	4352942	4355157	1
PGSC0003DMG400006027	1.43327	0.00441758	Leucine-rich repeat/extensin [Source:PGSC_GENE;Acc:PGSC0003DMG400006027]	8190838	8193338	11
PGSC0003DMG400009455	1.43327	0.00441758	Disease resistance protein R3a [Source:PGSC_GENE;Acc:PGSC0003DMG400009455]	35582142	35585897	11
PGSC0003DMG400006084	1.43264	0.00145736	Conserved gene of unknown function [Source:PGSC_GENE;Acc:PGSC0003DMG400006084]	55180322	55183701	9
PGSC0003DMG400016311	1.43122	0.00122628	Inositol-1,4,5-triphosphate-5-phosphatase [Source:PGSC_GENE;Acc:PGSC0003DMG400016311]	40289595	40294963	6
PGSC0003DMG400020909	1.43118	0.0021089	ATP binding protein [Source:PGSC_GENE;Acc:PGSC0003DMG400020909]	5861280	5863808	9
PGSC0003DMG400014238	1.42908	0.00134769	Electron transporter [Source:PGSC_GENE;Acc:PGSC0003DMG400014238]	57705738	57708324	3
PGSC0003DMG400001430	1.42825	0.00544034	SPX, N-terminal; EXS, C-terminal [Source:PGSC_GENE;Acc:PGSC0003DMG400001430]	45999331	46003399	2
PGSC0003DMG400018351	1.42784	0.000709155	NADPH:protochlorophyllide oxidoreductase [Source:PGSC_GENE;Acc:PGSC0003DMG400018351]	48946514	48949583	7
PGSC0003DMG400016162	1.42751	0.00231458	2-deoxyglucose-6-phosphate phosphatase [Source:PGSC_GENE;Acc:PGSC0003DMG400016162]	2832002	2837194	11
PGSC0003DMG400033041	1.42695	0.00196484	ABC transporter [Source:PGSC_GENE;Acc:PGSC0003DMG400033041]	51771796	51772886	6
PGSC0003DMG400001380	1.4269	0.003863	Pollen Ole e 1 allergen and extensin [Source:PGSC_GENE;Acc:PGSC0003DMG400001380]	45310909	45312728	2
PGSC0003DMG400000331	1.42581	0.00710762	Serine/threonine-protein kinase [Source:PGSC_GENE;Acc:PGSC0003DMG400000331]	3518240	3528074	12
PGSC0003DMG400027335	1.42567	0.00154859	Far upstream element-binding protein [Source:PGSC_GENE;Acc:PGSC0003DMG400027335]	4206952	4214857	11
PGSC0003DMG400015933	1.42527	0.00101482	Pectinesterase PPE8B [Source:PGSC_GENE;Acc:PGSC0003DMG400015933]	10157101	10164123	7
PGSC0003DMG400021602	1.42453	0.000710259	Chitinase [Source:PGSC_GENE;Acc:PGSC0003DMG400021602]	61360398	61361921	9
PGSC0003DMG400003576	1.42261	0.00315297	Glycosyl hydrolase family 38 protein [Source:PGSC_GENE;Acc:PGSC0003DMG400003576]	39213558	39222288	2
PGSC0003DMG400004782	1.42235	0.00162538	Protease inhibitor/seed storage/lipid transfer protein family protein [Source:PGSC_GENE;Acc:PGSC0003DMG400004782]	52840616	52844019	8
PGSC0003DMG400005653	1.42229	0.00137865	Conserved gene of unknown function [Source:PGSC_GENE;Acc:PGSC0003DMG400005653]	58561959	58564983	3
PGSC0003DMG400019166	1.42114	0.00197619	PDR-type ABC transporter 2 [Source:PGSC_GENE;Acc:PGSC0003DMG400019166]	48930056	48932699	5
PGSC0003DMG400008311	1.42003	0.00212534	50 kDa ketoavyl-ACP synthase [Source:PGSC_GENE;Acc:PGSC0003DMG400008311]	29951178	29955600	2
PGSC0003DMG400002790	1.41995	0.00118661	Conserved gene of unknown function [Source:PGSC_GENE;Acc:PGSC0003DMG400002790]	78411996	78412743	1
PGSC0003DMG400008569	1.41663	0.00221795	Peptidyl-prolyl cis-trans isomerase [Source:PGSC_GENE;Acc:PGSC0003DMG400008569]	937306	944083	12
PGSC0003DMG400011555	1.41609	0.00154851	Early-responsive to dehydration protein [Source:PGSC_GENE;Acc:PGSC0003DMG400011555]	56091977	56101585	12
PGSC0003DMG400000711	1.4144	0.00138682	Basic helix-loop-helix protein BHLH7 [Source:PGSC_GENE;Acc:PGSC0003DMG400000711]	86038141	86041879	1
PGSC0003DMG400023360	1.41329	0.00513264	WRKY transcription factor [Source:PGSC_GENE;Acc:PGSC0003DMG400023360]	51366941	51372352	5
PGSC0003DMG400013884	1.40995	0.00345982	Conserved gene of unknown function [Source:PGSC_GENE;Acc:PGSC0003DMG400013884]	35366764	35368077	2
PGSC0003DMG400019347	1.4071	0.00783513	Chlorophyllase 2 [Source:PGSC_GENE;Acc:PGSC0003DMG400019347]	48202040	48203807	9
PGSC0003DMG400006453	1.40499	0.00109369	Ice binding protein [Source:PGSC_GENE;Acc:PGSC0003DMG400006453]	54354468	54358211	9
PGSC0003DMG400012263	1.40281	0.00170183	Electron transporter [Source:PGSC_GENE;Acc:PGSC0003DMG400012263]	56189099	56191348	8
PGSC0003DMG400014408	1.40011	0.00113054	Fasciclin-like arabinogalactan protein 10 [Source:PGSC_GENE;Acc:PGSC0003DMG400014408]	978963	980494	10
PGSC0003DMG400024161	1.40001	0.00366885	Monoxygenase [Source:PGSC_GENE;Acc:PGSC0003DMG400024161]	44153192	44157361	6
PGSC0003DMG400024887	1.39999	0.000831773	Chloroplast heat shock protein 70-2 [Source:PGSC_GENE;Acc:PGSC0003DMG400024887]	80158423	80162913	1
PGSC0003DMG400004647	1.39699	0.00576053	Cytochrome P450 CYP82E4v2 nicotine demethylase [Source:PGSC_GENE;Acc:PGSC0003DMG400004647]	60411417	60419534	12
PGSC0003DMG401030816	1.39496	0.0067281	Seryl-tRNA synthetase [Source:PGSC_GENE;Acc:PGSC0003DMG401030816]	64076180	64083745	4
PGSC0003DMG400008676	1.3923	0.00159662	DNA-damage-inducible protein f [Source:PGSC_GENE;Acc:PGSC0003DMG400008676]	19527797	19534813	2
PGSC0003DMG400022088	1.39207	0.000903719	Transketolase, chloroplastic [Source:PGSC_GENE;Acc:PGSC0003DMG400022088]	20333032	20336415	10
PGSC0003DMG400027852	1.38822	0.00308916	Glucosyltransferase [Source:PGSC_GENE;Acc:PGSC0003DMG400027852]	69382808	69385382	4
PGSC0003DMG400021641	1.38702	0.00732412	Galactose oxidase [Source:PGSC_GENE;Acc:PGSC0003DMG400021641]	43886548	43888491	5
PGSC0003DMG400012577	1.38548	0.000982021	Erg-1 [Source:PGSC_GENE;Acc:PGSC0003DMG400012577]	82056279	82057487	1
PGSC0003DMG400021890	1.38326	0.00888926	6-phosphogluconolactonase [Source:PGSC_GENE;Acc:PGSC0003DMG400021890]	17529841	17533216	0
PGSC0003DMG400008297	1.38086	0.000972357	Chlorophyll a-b binding protein 1B, chloroplastic [Source:PGSC_GENE;Acc:PGSC0003DMG400008297]	30119665	30120666	2
PGSC0003DMG400016998	1.37999	0.00416861	Dual specificity protein phosphatase Diacylglycerol kinase, catalytic region [Source:PGSC_GENE;Acc:PGSC0003DMG400016998]	5615159	5619075	4
PGSC0003DMG400018793	1.37983	0.00469387	One-helix protein [Source:PGSC_GENE;Acc:PGSC0003DMG400018793]	54678924	54680684	12
PGSC0003DMG400017354	1.37951	0.00635144	Cytochrome P450 [Source:PGSC_GENE;Acc:PGSC0003DMG400017354]	51373546	51378128	7
PGSC0003DMG400003999	1.37547	0.00392378	ATP binding protein [Source:PGSC_GENE;Acc:PGSC0003DMG400003999]	7223224	7225563	11
PGSC0003DMG400016482	1.37521	0.00105339	ATP synthase gamma chain, chloroplastic [Source:PGSC_GENE;Acc:PGSC0003DMG400016482]	36344050	36345659	2
PGSC0003DMG400004877	1.37448	0.00498997	F-box family protein [Source:PGSC_GENE;Acc:PGSC0003DMG400004877]	48891186	48894945	6
PGSC0003DMG400016849	1.37256	0.00345546	Protease Do-like 2, chloroplastic [Source:PGSC_GENE;Acc:PGSC0003DMG400016849]	51736033	51738163	9
PGSC0003DMG400015232	1.37219	0.003402	Pentatricopeptide repeat-containing protein [Source:PGSC_GENE;Acc:PGSC0003DMG400015232]	51286421	51289350	3
PGSC0003DMG402027007	1.37112	0.00140963	Inositol transporter 1 [Source:PGSC_GENE;Acc:PGSC0003DMG402027007]	53943287	53948171	6
PGSC0003DMG400001578	1.37001	0.00182279	Conserved gene of unknown function [Source:PGSC_GENE;Acc:PGSC0003DMG400001578]	38873988	38875943	2
PGSC0003DMG401013112	1.3696	0.00121954	Pleiotropic drug resistance protein 1 [Source:PGSC_GENE;Acc:PGSC0003DMG401013112]	49017241	49024595	5
PGSC0003DMG400018342	1.36901	0.00199575	Two pore calcium channel protein 1A [Source:PGSC_GENE;Acc:PGSC0003DMG400018342]	49187852	49195251	7
PGSC0003DMG400024973	1.36887	0.0042717	Mitochondrial succinate dehydrogenase iron sulfur subunit [Source:PGSC_GENE;Acc:PGSC0003DMG400024973]	43129836	43132617	2
PGSC0003DMG400037185	1.36869	0.00361941	F-box protein [Source:PGSC_GENE;Acc:PGSC0003DMG400037185]	4122431	4123606	12
PGSC0003DMG400003666	1.36736	0.00110639	Senescence-associated protein [Source:PGSC_GENE;Acc:PGSC0003DMG400003666]	38911584	38914719	2
PGSC0003DMG400030810	1.36683	0.00514466	Conserved gene of unknown function [Source:PGSC_GENE;Acc:PGSC0003DMG400030810]	63968340	63969514	4
PGSC0003DMG400001306	1.36599	0.00514499	Pentatricopeptide repeat-containing protein [Source:PGSC_GENE;Acc:PGSC0003DMG400001306]	46503383	46505611	2
PGSC0003DMG400032085	1.36436	0.00839813	Cell division protease ftsH [Source:PGSC_GENE;Acc:PGSC0003DMG400032085]	41409597	41410461	0
PGSC0003DMG400025480	1.36236	0.00123769	Receptor protein kinase [Source:PGSC_GENE;Acc:PGSC0003DMG400025480]	23414636	23415103	2
PGSC0003DMG400008141	1.36163	0.0043711	Calcium ATPase [Source:PGSC_GENE;Acc:PGSC0003DMG400008141]	58480671	58485165	10
PGSC0003DMG400022731	1.35937	0.00121699	PGR5 1A, chloroplastic [Source:PGSC_GENE;Acc:PGSC0003DMG400022731]	53735299	53740498	8
PGSC0003DMG402014462	1.35846	0.00282548	Glycosylphosphatidylinositol anchor biosynthesis protein 11 [Source:PGSC_GENE;Acc:PGSC0003DMG402014462]	49485487	49491783	12
PGSC0003DMG400006843	1.3576	0.00478739	SBT4C protein [Source:PGSC_GENE;Acc:PGSC0003DMG400006843]	65035925	65038698	1
PGSC0003DMG402025549	1.35653	0.00232614	Protein SUR2 [Source:PGSC_GENE;Acc:PGSC0003DMG402025549]	5202881	5206529	5
PGSC0003DMG400028953	1.3531	0.00226695	Cytochrome P450 hydroxylase [Source:PGSC_GENE;Acc:PGSC0003DMG400028953]	46964905	46966650	7
PGSC0003DMG400011213	1.3529	0.00153776	Eukaryotic translation initiation factor 3 subunit [Source:PGSC_GENE;Acc:PGSC0003DMG400011213]	1366785	1370626	7
PGSC0003DMG400001969	1.34966	0.00131608	Carotenoid cleavage dioxygenase 4 [Source:PGSC_GENE;Acc:PGSC0003DMG400001969]	47375775	47378534	8
PGSC0003DMG400026729	1.34922	0.0047322	ATP-dependent peptidase [Source:PGSC_GENE;Acc:PGSC0003DMG400026729]	15733060	15737495	11
PGSC0003DMG401022202	1.34892	0.00135483	Lipopolysaccharide-binding protein [Source:PGSC_GENE;Acc:PGSC0003DMG401022202]	55165878	55171275	7
PGSC0003DMG400034309	1.34846	0.00226674	Non-specific lipid-transfer protein [Source:PGSC_GENE;Acc:PGSC0003DMG400034309]	14008195	14012197	5
PGSC0003DMG400007390	1.34803	0.00160927	Beta-ketoacyl-CoA synthase [Source:PGSC_GENE;Acc:PGSC0003DMG400007390]	40744583	40749316	8
PGSC0003DMG400030097	1.34786	0.00153572	Gamma-glutamyl transferase [Source:PGSC_GENE;Acc:PGSC0003DMG400030097]	46888513	46893536	5
PGSC0003DMG400018099	1.34452	0.00173556	Structure-specific recognition protein [Source:PGSC_GENE;Acc:PGSC0003DMG400018099]	52516469	52523072	3
PGSC0003DMG401013731	1.34299	0.0029157	Kinase [Source:PGSC_GENE;Acc:PGSC0003DMG401013731]	7030526	7034409	12
PGSC0003DMG401032203	1.34229	0.00146249	Extensin [Source:PGSC_GENE;Acc:PGSC0003DMG401032203]	1940714	1946323	1
PGSC0003DMG400017542	1.34171	0.0018569	Cinnamoyl-CoA reductase [Source:PGSC_GENE;Acc:PGSC0003DMG400017542]	49391743	49400501	8
PGSC0003DMG400012761	1.33918	0.00344083	Ku P80 DNA helicase [Source:PGSC_GENE;Acc:PGSC0003DMG400012761]	70737961	70744453	1
PGSC0003DMG400009317	1.33895	0.00136871	Phosphoribulokinase [Source:PGSC_GENE;Acc:PGSC0003DMG400009317]	48800792	48805673	8
PGSC0003DMG401016617	1.33846	0.00317946	Cytochrome P450 [Source:PGSC_GENE;Acc:PGSC0003DMG401016617]	60523345	60533882	9
PGSC0003DMG400015835	1.33722	0.00292313	Receptor kinase [Source:PGSC_GENE;Acc:PGSC0003DMG400015835]	40393668	40396139	12
PGSC0003DMG400006977	1.33696	0.00708704	B2 protein [Source:PGSC_GENE;Acc:PGSC0003DMG400006977]	26778585	26783552	2
PGSC0003DMG400004886	1.3366	0.00494776	Threonine synthase, chloroplastic [Source:PGSC_GENE;Acc:PGSC0003DMG400004886]	48594008	48597215	6
PGSC0003DMG400011068	1.33395	0.00842623	Amino acid transporter [Source:PGSC_GENE;Acc:PGSC0003DMG400011068]	54327353	54331948	10
PGSC0003DMG400002559	1.32854	0.00214122	D-glycerate 3-kinase, chloroplast [Source:PGSC_GENE;Acc:PGSC0003DMG400002559]	59840363	59844581	3
PGSC0003DMG400015666	1.32556	0.00314164	ATP binding protein [Source:PGSC_GENE;Acc:PGSC0003DMG400015666]	1936785	1940273	11
PGSC0003DMG400020162	1.31885	0.00645423	Protein XRI1 [Source:PGSC_GENE;Acc:PGSC0003DMG400020162]	58309639	58313014	6
PGSC0003DMG400005372	1.31843	0.00586548	Photosystem I P700 chlorophyll a apoprotein A1 [Source:PGSC_GENE;Acc:PGSC0003DMG400005372]	20447837	20448532	7
PGSC0003DMG400020204	1.31828	0.00811298	Hydrolase, acting on ester bonds [Source:PGSC_GENE;Acc:PGSC0003DMG400020204]	48113922	48116176	2
PGSC0003DMG400010468	1.31825	0.00431531	Calmodulin binding protein [Source:PGSC_GENE;Acc:PGSC0003DMG400010468]	54808526	54812888	10
PGSC0003DMG400006379	1.31785	0.00359384	Beta3-glucuronyltransferase [Source:PGSC_GENE;Acc:PGSC0003DMG400006379]	65802474	65810174	4
PGSC0003DMG400023745	1.31632	0.00175163	Ribosomal protein L10 [Source:PGSC_GENE;Acc:PGSC0003DMG400023745]	81223685	81226795	1
PGSC0003DMG400007178	1.31459	0.00199173	P-coumaroyl quinate/shikimate 3'-hydroxylase [Source:PGSC_GENE;Acc:PGSC0003DMG400007178]	59468654	59471590	10
PGSC0003DMG400008940	1.31301	0.00309222	Short-chain dehydrogenase [Source:PGSC_GENE;Acc:PGSC0003DMG400008940]	2419913	2429073	9
PGSC0003DMG402013112	1.31287	0.00180431	Pleiotropic drug resistance protein 1 [Source:PGSC_GENE;Acc:PGSC0003DMG402013112]	48997815	49006779	5
PGSC0003DMG400024109	1.31194	0.0024754	Fructose-1,6-bisphosphatase, cytosolic [Source:PGSC_GENE;Acc:PGSC0003DMG400024109]	59825146	59829212	4
PGSC0003DMG400017574	1.31024	0.00399344	Conserved gene of unknown function [Source:PGSC_GENE;Acc:PGSC0003DMG400017574]	43379143	43385716	6
PGSC0003DMG400027897	1.31004	0.00470212	UPF0308 protein, chloroplastic [Source:PGSC_GENE;Acc:PGSC0003DMG400027897]	6762753	6766567	9
PGSC0003DMG400003415	1.30946	0.00384581	Neutral amino acid transport protein [Source:PGSC_GENE;Acc:PGSC0003DMG400003415]	88168554	88170661	1
PGSC0003DMG400004071	1.30907	0.00618426	Mismatch repair protein [Source:PGSC_GENE;Acc:PGSC0003DMG400004071]	50967837	50976112	6
PGSC0003DMG402015926	1.307	0.00243506	Aldo/keto reductase [Source:PGSC_GENE;Acc:PGSC0003DMG402015926]	42065746	42072663	7
PGSC0003DMG400026575	1.30618	0.00419582	Class III peroxidase [Source:PGSC_GENE;Acc:PGSC0003DMG400026575]	13125835	13128476	9
PGSC0003DMG401012965	1.30613	0.00363892	Plastid-specific 30S ribosomal protein 3, chloroplast [Source:PGSC_GENE;Acc:PGSC0003DMG401012965]	2255814	2257171	5
PGSC0003DMG400029361	1.3059	0.00218975	Poly(ADP-ribose) glycohydrolase [Source:PGSC_GENE;Acc:PGSC0003DMG400029361]	58212212	58218855	12
PGSC0003DMG400000805	1.30421	0.00187709	CHUP1 (CHLOROPLAST UNUSUAL POSITIONING 1) [Source:PGSC_GENE;Acc:PGSC0003DMG400000805]	1857415	1863020	5
PGSC0003DMG400002103	1.30305	0.00209696	Mitochondrial glycine decarboxylase complex H-protein [Source:PGSC_GENE;Acc:PGSC0003DMG400002103]	44576018	44577936	6
PGSC0003DMG400024182	1.30195	0.00182249	Ribulose bisphosphate carboxylase small chain C, chloroplastic [Source:PGSC_GENE;Acc:PGSC0003DMG400024182]	21928744	21929625	2
PGSC0003DMG400033049	1.30143	0.00486169	Brassinosteroid LRR receptor kinase [Source:PGSC_GENE;Acc:PGSC0003DMG400033049]	51501706	51506104	6
PGSC0003DMG400004738	1.30081	0.00192562	Elongation factor G [Source:PGSC_GENE;Acc:PGSC0003DMG400004738]	52799789	52805791	8
PGSC0003DMG400025866	1.29857	0.00225847	Stress-enhanced protein 1 [Source:PGSC_GENE;Acc:PGSC0003DMG400025866]	84062577	84064867	1
PGSC0003DMG400003344	1.29775	0.00427588	Dual-specific kinase DSK1 [Source:PGSC_GENE;Acc:PGSC0003DMG400003344]	69042797	69047324	4
PGSC0003DMG400000511	1.29738	0.00371946	Class III peroxidase [Source:PGSC_GENE;Acc:PGSC0003DMG400000511]	46773348	46777532	2
PGSC0003DMG400000615	1.29505	0.00306561	Conserved gene of unknown function [Source:PGSC_GENE;Acc:PGSC0003DMG400000615]	56443497	56444650	3
PGSC0003DMG400005730	1.29466	0.00425437	Serine/threonine kinase [Source:PGSC_GENE;Acc:PGSC0003DMG400005730]	58667943	58672174	3
PGSC0003DMG400028688	1.29453	0.00373663	Receptor protein kinase [Source:PGSC_GENE;Acc:PGSC0003DMG400028688]	6627722	6632438	11
PGSC0003DMG400033881	1.29404	0.00491307	Potyviral helper component protease-interacting protein 1 [Source:PGSC_GENE;Acc:PGSC0003DMG400033881]	44219214	44225590	5
PGSC0003DMG400027392	1.29331	0.00358027	2-oxoglutarate-dependent dioxygenase [Source:PGSC_GENE;Acc:PGSC0003DMG400027392]	43707201	43714692	11
PGSC0003DMG400000754	1.29312	0.00321433	Calcium/calmodulin-dependent protein kinase CaMK3 [Source:PGSC_GENE;Acc:PGSC0003DMG400000754]	23675189	23681226	2
PGSC0003DMG401001926	1.29236	0.0030983	Conserved gene of unknown function [Source:PGSC_GENE;Acc:PGSC0003DMG401001926]	12380818	12385201	0
PGSC0003DMG400005719	1.29039	0.0023435	Conserved gene of unknown function [Source:PGSC_GENE;Acc:PGSC0003DMG400005719]	58921448	58922603	3
PGSC0003DMG400031088	1.29027	0.00209836	Translation initiation factor IF-2 [Source:PGSC_GENE;Acc:PGSC0003DMG400031088]	51550257	51559367	7
PGSC0003DMG400002728	1.29027	0.00335178	Homeodomain [Source:PGSC_GENE;Acc:PGSC0003DMG400002728]	4116215	4117299	9
PGSC0003DMG400020645	1.28568	0.00400568	Conserved gene of unknown function [Source:PGSC_GENE;Acc:PGSC0003DMG400020645]	2507072	2512490	6
PGSC0003DMG400035711	1.281	0.00520624	Ferredoxin-1 [Source:PGSC_GENE;Acc:PGSC0003DMG400035711]	293621	294073	3
PGSC0003DMG400000724	1.28069	0.00684795	Serine/threonine-protein kinase PBS1 [Source:PGSC_GENE;Acc:PGSC0003DMG400000724]	85902204	85906523	1
PGSC0003DMG400003918	1.27994	0.0025733	Acc synthase [Source:PGSC_GENE;Acc:PGSC0003DMG400003918]	53454173	53460111	8
PGSC0003DMG400022677	1.2781	0.0050046	UPF0497 membrane protein 10 [Source:PGSC_GENE;Acc:PGSC0003DMG400022677]	58665389	58667487	1
PGSC0003DMG400025862	1.27575	0.0025793	UDP-glucose:glucosyltransferase [Source:PGSC_GENE;Acc:PGSC0003DMG400025862]	83976473	83978215	1
PGSC0003DMG400009098	1.27455	0.00420927	Conserved gene of unknown function [Source:PGSC_GENE;Acc:PGSC0003DMG400009098]	48935347	48940906	3
PGSC0003DMG400000523	1.27213	0.00336344	Kinesin light chain [Source:PGSC_GENE;Acc:PGSC0003DMG400000523]	47039080	47041322	2
PGSC0003DMG402011095	1.27118	0.00239254	Undecaprenyl pyrophosphate synthetase [Source:PGSC_GENE;Acc:PGSC0003DMG402011095]	53942909	53952046	10
PGSC0003DMG400006176	1.27018	0.0086437	Transcription factor [Source:PGSC_GENE;Acc:PGSC0003DMG400006176]	87438016	87439876	1
PGSC0003DMG400031016	1.26914	0.00381541	Dead box ATP-dependent RNA helicase [Source:PGSC_GENE;Acc:PGSC0003DMG400031016]	41084627	41089884	3
ENSRNA049463926	1.26913	0.00294317
PGSC0003DMG400013887	1.26817	0.00342818	Conserved gene of unknown function [Source:PGSC_GENE;Acc:PGSC0003DMG400013887]	35301241	35306413	2
PGSC0003DMG400008640	1.2654	0.00823893	Aldose 1-epimerase family protein [Source:PGSC_GENE;Acc:PGSC0003DMG400008640]	13686731	13688511	3
PGSC0003DMG400030706	1.2654	0.00823893	Endosomal P24A protein [Source:PGSC_GENE;Acc:PGSC0003DMG400030706]	2891957	2895294	7
PGSC0003DMG400019276	1.26456	0.00668325	S-locus-specific glycoprotein S6 [Source:PGSC_GENE;Acc:PGSC0003DMG400019276]	53840179	53844269	7
PGSC0003DMG400016529	1.26424	0.00265331	Uncharacterized Cys-rich domain [Source:PGSC_GENE;Acc:PGSC0003DMG400016529]	49252743	49254335	6
PGSC0003DMG400013803	1.26422	0.00727209	Serine-threonine protein kinase, plant-type [Source:PGSC_GENE;Acc:PGSC0003DMG400013803]	43714868	43716369	6
PGSC0003DMG402028903	1.26376	0.00328119	24 kDa seed maturation protein [Source:PGSC_GENE;Acc:PGSC0003DMG402028903]	37973883	37977255	6
PGSC0003DMG400010034	1.2636	0.00531487	Photoreceptor-interacting protein [Source:PGSC_GENE;Acc:PGSC0003DMG400010034]	44679937	44682862	2
PGSC0003DMG400009112	1.2633	0.0036511	Protein phosphatase 2C 8 [Source:PGSC_GENE;Acc:PGSC0003DMG400009112]	48709108	48712687	3
PGSC0003DMG400031067	1.26253	0.0029862	Conserved gene of unknown function [Source:PGSC_GENE;Acc:PGSC0003DMG400031067]	3794459	3801506	11
PGSC0003DMG400027021	1.26152	0.00295501	Chloroplast-specific ribosomal protein [Source:PGSC_GENE;Acc:PGSC0003DMG400027021]	53661629	53665412	6
PGSC0003DMG400015641	1.2595	0.00310296	Ribosomal protein L3 family protein [Source:Projected from Arabidopsis thaliana (AT2G43030) TAIR;Acc:AT2G43030]	28884215	28886674	6
PGSC0003DMG400030513	1.25892	0.00282207	Sarcoplasmic reticulum histidine-rich calcium-binding protein [Source:PGSC_GENE;Acc:PGSC0003DMG400030513]	3819129	3825291	5
PGSC0003DMG402028574	1.2589	0.00373566	Thylakoid lumen 18.3 kDa protein [Source:PGSC_GENE;Acc:PGSC0003DMG402028574]	76301772	76304280	1
PGSC0003DMG400027764	1.25862	0.0036411	Ubiquitin-protein ligase [Source:PGSC_GENE;Acc:PGSC0003DMG400027764]	71191961	71196118	1
PGSC0003DMG400016201	1.25589	0.00277601	Auxin growth promotor protein [Source:PGSC_GENE;Acc:PGSC0003DMG400016201]	2296654	2302522	11
PGSC0003DMG400014391	1.25504	0.00375475	Conserved gene of unknown function [Source:PGSC_GENE;Acc:PGSC0003DMG400014391]	1265660	1268746	10
PGSC0003DMG400014140	1.25422	0.00367662	Prli-interacting factor l [Source:PGSC_GENE;Acc:PGSC0003DMG400014140]	57170931	57178996	3
PGSC0003DMG400000098	1.25345	0.00439618	Conserved gene of unknown function [Source:PGSC_GENE;Acc:PGSC0003DMG400000098]	73251570	73254296	1
PGSC0003DMG401022374	1.2518	0.00304381	Disease resistance protein (TIR class) [Source:PGSC_GENE;Acc:PGSC0003DMG401022374]	34350918	34356031	2
PGSC0003DMG400033126	1.25011	0.00361921	Aspartate kinase [Source:PGSC_GENE;Acc:PGSC0003DMG400033126]	47682094	47692666	6
PGSC0003DMG401022600	1.24971	0.00801991	MYC1 [Source:PGSC_GENE;Acc:PGSC0003DMG401022600]	6478927	6484398	5
PGSC0003DMG402003567	1.24661	0.00283094	Ferredoxin--NADP reductase, leaf-type isozyme, chloroplastic [Source:PGSC_GENE;Acc:PGSC0003DMG402003567]	39306410	39309779	2
PGSC0003DMG400019531	1.24358	0.00868202	EMB514 [Source:PGSC_GENE;Acc:PGSC0003DMG400019531]	55819907	55821627	3
PGSC0003DMG400009299	1.24173	0.00525927	Conserved gene of unknown function [Source:PGSC_GENE;Acc:PGSC0003DMG400009299]	48668848	48672795	8
PGSC0003DMG400008368	1.24157	0.005012	Beta-1,3-glucanase, acidic [Source:PGSC_GENE;Acc:PGSC0003DMG400008368]	59181000	59184275	10
PGSC0003DMG400016961	1.24046	0.00325522	Oxidoreductase [Source:PGSC_GENE;Acc:PGSC0003DMG400016961]	54954006	54956254	12
PGSC0003DMG400008078	1.24024	0.00298429	Major intrinsic protein 2 [Source:PGSC_GENE;Acc:PGSC0003DMG400008078]	41686169	41688602	11
PGSC0003DMG400005538	1.23917	0.00753423	Hcr2-0A [Source:PGSC_GENE;Acc:PGSC0003DMG400005538]	60570728	60577317	12
PGSC0003DMG400039376	1.23914	0.00495225	Conserved gene of unknown function [Source:PGSC_GENE;Acc:PGSC0003DMG400039376]	26295790	26296221	2
PGSC0003DMG400019713	1.2359	0.00492115	Conserved gene of unknown function [Source:PGSC_GENE;Acc:PGSC0003DMG400019713]	37058956	37060305	2
PGSC0003DMG400024475	1.2326	0.00400579	Calmodulin binding protein [Source:PGSC_GENE;Acc:PGSC0003DMG400024475]	53766220	53772744	3
PGSC0003DMG400013184	1.23153	0.00544125	Zinc finger protein [Source:PGSC_GENE;Acc:PGSC0003DMG400013184]	53293151	53300243	3
PGSC0003DMG400002408	1.22942	0.00472352	26S protease regulatory subunit 6B homolog [Source:PGSC_GENE;Acc:PGSC0003DMG400002408]	2750656	2754606	6
PGSC0003DMG400012288	1.22878	0.00601361	Endo-beta-1,4-D-glucanase [Source:PGSC_GENE;Acc:PGSC0003DMG400012288]	55853163	55858801	8
PGSC0003DMG400028238	1.22873	0.00382464	Thioredoxin peroxidase [Source:PGSC_GENE;Acc:PGSC0003DMG400028238]	56037253	56041820	10
PGSC0003DMG400022957	1.22807	0.00647006	Myosin heavy chain, embryonic smooth muscle isoform [Source:PGSC_GENE;Acc:PGSC0003DMG400022957]	36176973	36181888	3
PGSC0003DMG400000411	1.22761	0.00409071	Transferase [Source:PGSC_GENE;Acc:PGSC0003DMG400000411]	39087644	39089995	11
PGSC0003DMG400009544	1.22699	0.00381134	Meloidogyne-induced giant cell protein [Source:PGSC_GENE;Acc:PGSC0003DMG400009544]	2522393	2525585	8
PGSC0003DMG400004153	1.22662	0.00491879	Anthranilate synthase alpha subunit [Source:PGSC_GENE;Acc:PGSC0003DMG400004153]	3432119	3441016	6
PGSC0003DMG400009900	1.22575	0.00333282	FtsH [Source:PGSC_GENE;Acc:PGSC0003DMG400009900]	71486142	71490067	4
PGSC0003DMG400023822	1.22571	0.00685301	Isoamyl acetate-hydrolyzing esterase [Source:PGSC_GENE;Acc:PGSC0003DMG400023822]	26011733	26015157	6
PGSC0003DMG400026222	1.22429	0.0033519	Major pollen allergen Ory s 1 [Source:PGSC_GENE;Acc:PGSC0003DMG400026222]	51069609	51071479	8
PGSC0003DMG400021287	1.22419	0.00331413	Chlorophyll a-b binding protein 8, chloroplastic [Source:PGSC_GENE;Acc:PGSC0003DMG400021287]	2670819	2672833	10
PGSC0003DMG400027523	1.22387	0.00381401	Phospholipid-transporting atpase [Source:PGSC_GENE;Acc:PGSC0003DMG400027523]	74708798	74714735	1
PGSC0003DMG400025820	1.22208	0.00346112	ATPREP1 [Source:PGSC_GENE;Acc:PGSC0003DMG400025820]	84950865	84964275	1
PGSC0003DMG400021109	1.21809	0.00361121	Conserved gene of unknown function [Source:PGSC_GENE;Acc:PGSC0003DMG400021109]	29317496	29319262	2
PGSC0003DMG400020433	1.21525	0.00365172	DNAJ heat shock N-terminal domain-containing protein [Source:PGSC_GENE;Acc:PGSC0003DMG400020433]	50361362	50367124	7
PGSC0003DMG400009773	1.21367	0.00469604	Auxin response factor 19 [Source:PGSC_GENE;Acc:PGSC0003DMG400009773]	9124243	9131912	7
PGSC0003DMG400029569	1.20987	0.00377225	Proline-rich protein [Source:PGSC_GENE;Acc:PGSC0003DMG400029569]	45319968	45320678	8
PGSC0003DMG400028737	1.20963	0.00628942	Subtilase family protein [Source:PGSC_GENE;Acc:PGSC0003DMG400028737]	6567415	6578903	7
PGSC0003DMG400008642	1.20801	0.00649331	Prenyltransferase [Source:PGSC_GENE;Acc:PGSC0003DMG400008642]	13829476	13836170	3
PGSC0003DMG400001434	1.20227	0.00474539	WRKY transcription factor-c [Source:PGSC_GENE;Acc:PGSC0003DMG400001434]	45919455	45922325	2
PGSC0003DMG400005628	1.19956	0.00446021	Aspartic proteinase nepenthesin-1 [Source:PGSC_GENE;Acc:PGSC0003DMG400005628]	59055555	59057429	3
PGSC0003DMG400027263	1.19908	0.0051574	Serine carboxypeptidase-like 27 [Source:PGSC_GENE;Acc:PGSC0003DMG400027263]	9587650	9593145	4
PGSC0003DMG400024898	1.1959	0.00533113	Nitrogen fixation protein nifU [Source:PGSC_GENE;Acc:PGSC0003DMG400024898]	80423654	80428104	1
PGSC0003DMG400032546	1.19571	0.00462858	Glutamate-1-semialdehyde 2,1-aminomutase, chloroplastic [Source:PGSC_GENE;Acc:PGSC0003DMG400032546]	4817286	4821254	4
PGSC0003DMG400002392	1.19464	0.00656907	Auxin response factor 7 [Source:PGSC_GENE;Acc:PGSC0003DMG400002392]	40013666	40023546	7
PGSC0003DMG400030998	1.19253	0.00506486	Alcohol dehydrogenase [Source:PGSC_GENE;Acc:PGSC0003DMG400030998]	8383814	8387263	5
PGSC0003DMG400000894	1.19127	0.00823994	Thylakoid-bound ascorbate peroxidase 6 [Source:PGSC_GENE;Acc:PGSC0003DMG400000894]	11112668	11122209	11
PGSC0003DMG400002011	1.19004	0.00564012	Ketopantoate hydroxymethyltransferase [Source:PGSC_GENE;Acc:PGSC0003DMG400002011]	6959313	6963634	9
PGSC0003DMG400025750	1.18897	0.00830571	Mitotic checkpoint protein bub3 [Source:PGSC_GENE;Acc:PGSC0003DMG400025750]	83662966	83668182	1
PGSC0003DMG400020159	1.18744	0.0069878	Nuclear GTPase [Source:PGSC_GENE;Acc:PGSC0003DMG400020159]	58451093	58456305	6
PGSC0003DMG400009026	1.18464	0.00517895	Glucose-1-phosphate adenylyltransferase [Source:PGSC_GENE;Acc:PGSC0003DMG400009026]	62144768	62149133	1
PGSC0003DMG400024739	1.18436	0.00513389	Xaa-pro aminopeptidase [Source:PGSC_GENE;Acc:PGSC0003DMG400024739]	76919595	76930975	1
PGSC0003DMG400013751	1.18366	0.00452407	Cytochrome b6-f complex iron-sulfur subunit, chloroplastic [Source:PGSC_GENE;Acc:PGSC0003DMG400013751]	6909995	6912636	12
PGSC0003DMG400004351	1.18348	0.00556139	Conserved gene of unknown function [Source:PGSC_GENE;Acc:PGSC0003DMG400004351]	61297432	61309393	1
PGSC0003DMG400001856	1.17837	0.00501466	Placental protein 11 [Source:PGSC_GENE;Acc:PGSC0003DMG400001856]	50539540	50545307	8
PGSC0003DMG400023708	1.17527	0.00634656	Actin-58 [Source:PGSC_GENE;Acc:PGSC0003DMG400023708]	57478618	57482319	10
PGSC0003DMG400031391	1.17332	0.00481464	ATP-dependent RNA helicase DB10 [Source:PGSC_GENE;Acc:PGSC0003DMG400031391]	20487129	20494516	12
PGSC0003DMG400021362	1.17269	0.00739107	Acyl-carrier-protein S-malonyltransferase/ transferase [Source:PGSC_GENE;Acc:PGSC0003DMG400021362]	2860255	2864212	1
PGSC0003DMG400021003	1.17028	0.00536142	Peptide methionine sulfoxide reductase [Source:PGSC_GENE;Acc:PGSC0003DMG400021003]	37485657	37490276	3
PGSC0003DMG400022159	1.16691	0.00500308	Heat shock cognate protein 80 [Source:PGSC_GENE;Acc:PGSC0003DMG400022159]	55809630	55813512	7
PGSC0003DMG400013287	1.1667	0.00643289	Guanine nucleotide regulatory protein [Source:PGSC_GENE;Acc:PGSC0003DMG400013287]	420004	424301	11
PGSC0003DMG400027770	1.16558	0.00612959	Cutin deficient 2 [Source:PGSC_GENE;Acc:PGSC0003DMG400027770]	71062191	71068244	1
PGSC0003DMG400008551	1.16327	0.00560817	Homomeric Acetyl-CoA Carboxylase (Hom-ACCase) [Source:PGSC_GENE;Acc:PGSC0003DMG400008551]	55184403	55199421	12
PGSC0003DMG400004788	1.16257	0.00749381	Thylakoid lumenal protein, chloroplastic [Source:PGSC_GENE;Acc:PGSC0003DMG400004788]	52732768	52738089	8
PGSC0003DMG400021116	1.15837	0.00688392	UDP-glucoronosyl/UDP-glucosyl transferase family protein [Source:PGSC_GENE;Acc:PGSC0003DMG400021116]	29135616	29137448	2
PGSC0003DMG400016318	1.1578	0.00822754	40S ribosomal protein S15 [Source:PGSC_GENE;Acc:PGSC0003DMG400016318]	39974651	39977957	6
PGSC0003DMG400007571	1.15743	0.0060692	PSI-H [Source:PGSC_GENE;Acc:PGSC0003DMG400007571]	50619866	50623508	12
PGSC0003DMG400019582	1.15713	0.00649454	APE1 [Source:PGSC_GENE;Acc:PGSC0003DMG400019582]	4670657	4677080	3
PGSC0003DMG400030439	1.15711	0.00687458	Hydrolase, hydrolyzing O-glycosyl compounds [Source:PGSC_GENE;Acc:PGSC0003DMG400030439]	57056946	57061434	6
PGSC0003DMG400024633	1.15589	0.0064123	Conserved gene of unknown function [Source:PGSC_GENE;Acc:PGSC0003DMG400024633]	55006449	55007969	3
PGSC0003DMG400008120	1.15538	0.00879685	Metal ion binding protein [Source:PGSC_GENE;Acc:PGSC0003DMG400008120]	40987375	40990668	11
PGSC0003DMG400004962	1.15399	0.00605907	Alpha-tubulin [Source:PGSC_GENE;Acc:PGSC0003DMG400004962]	66033793	66036547	4
PGSC0003DMG400008269	1.1518	0.00767784	Tic62 protein [Source:PGSC_GENE;Acc:PGSC0003DMG400008269]	43730215	43737028	10
PGSC0003DMG400000108	1.15175	0.00602504	Eukaryotic translation initiation factor 3 subunit [Source:PGSC_GENE;Acc:PGSC0003DMG400000108]	73454397	73457792	1
PGSC0003DMG400011211	1.15127	0.00682997	50S ribosomal protein L35, chloroplastic [Source:PGSC_GENE;Acc:PGSC0003DMG400011211]	1348149	1351853	7
PGSC0003DMG400014316	1.14953	0.00773024	Zinc finger, C3HC4 type family protein [Source:PGSC_GENE;Acc:PGSC0003DMG400014316]	42287751	42295171	3
PGSC0003DMG400015880	1.14859	0.00750135	DNA binding protein [Source:PGSC_GENE;Acc:PGSC0003DMG400015880]	1162235	1164746	4
PGSC0003DMG400020785	1.14859	0.00750135	Conserved gene of unknown function [Source:PGSC_GENE;Acc:PGSC0003DMG400020785]	32309801	32314317	8
PGSC0003DMG400027459	1.14765	0.00749307	ATP binding protein [Source:PGSC_GENE;Acc:PGSC0003DMG400027459]	2262839	2269838	7
PGSC0003DMG401001316	1.14698	0.00731592	Non-cell-autonomous protein pathway1 [Source:PGSC_GENE;Acc:PGSC0003DMG401001316]	46373554	46379393	2
PGSC0003DMG400022022	1.14623	0.00609124	Photosystem I reaction center subunit IV B isoform 2 [Source:PGSC_GENE;Acc:PGSC0003DMG400022022]	45639221	45640782	9
PGSC0003DMG400004020	1.14521	0.00595403	Zeaxanthin epoxidase, chloroplastic [Source:PGSC_GENE;Acc:PGSC0003DMG400004020]	43804309	43810444	2
PGSC0003DMG401009684	1.14309	0.00749232	Conserved gene of unknown function [Source:PGSC_GENE;Acc:PGSC0003DMG401009684]	6393652	6399090	6
PGSC0003DMG400019611	1.14296	0.00629194	Pectin methylesterase 1 [Source:PGSC_GENE;Acc:PGSC0003DMG400019611]	38286352	38292233	6
PGSC0003DMG400026417	1.1416	0.00629782	UPA22 [Source:PGSC_GENE;Acc:PGSC0003DMG400026417]	59174648	59175464	9
PGSC0003DMG401024140	1.14132	0.00680144	PAE [Source:PGSC_GENE;Acc:PGSC0003DMG401024140]	3184357	3189168	8
PGSC0003DMG400030547	1.1403	0.00864083	E3 ubiquitin ligase PUB14 [Source:PGSC_GENE;Acc:PGSC0003DMG400030547]	4055474	4059978	5
PGSC0003DMG400011997	1.14024	0.00858643	CPN60A [Source:PGSC_GENE;Acc:PGSC0003DMG400011997]	55568679	55573501	6
PGSC0003DMG400025861	1.14001	0.00652201	Methylthioribose kinase [Source:PGSC_GENE;Acc:PGSC0003DMG400025861]	83960786	83965436	1
PGSC0003DMG400017437	1.13861	0.00778652	Ankyrin [Source:PGSC_GENE;Acc:PGSC0003DMG400017437]	11978578	11983016	5
PGSC0003DMG400027654	1.1325	0.00646893	Glycolate oxidase [Source:PGSC_GENE;Acc:PGSC0003DMG400027654]	51748762	51752737	7
PGSC0003DMG400007408	1.13012	0.00893182	Aldo-keto reductase [Source:PGSC_GENE;Acc:PGSC0003DMG400007408]	40010844	40015167	11
PGSC0003DMG400010587	1.12314	0.00762229	Sesquiterpene synthase [Source:PGSC_GENE;Acc:PGSC0003DMG400010587]	46610046	46613090	7
PGSC0003DMG400013030	1.12296	0.00774632	Amino acid binding protein [Source:PGSC_GENE;Acc:PGSC0003DMG400013030]	41353993	41362903	6
PGSC0003DMG400020817	1.12109	0.00835693	Inosine monophosphate cyclohydrolase [Source:PGSC_GENE;Acc:PGSC0003DMG400020817]	46871053	46878754	8
PGSC0003DMG400006186	1.11974	0.00718424	Hydroxypyruvate reductase [Source:PGSC_GENE;Acc:PGSC0003DMG400006186]	87612479	87616575	1
PGSC0003DMG400006846	1.11125	0.00782196	Ribosomal protein [Source:PGSC_GENE;Acc:PGSC0003DMG400006846]	65076078	65081339	1
PGSC0003DMG400031777	1.10932	0.0083957	Homeobox-leucine zipper protein ATHB-52 [Source:PGSC_GENE;Acc:PGSC0003DMG400031777]	33190082	33190846	2
PGSC0003DMG400033580	1.10873	0.00852076	Magnesium-dependent phosphatase [Source:PGSC_GENE;Acc:PGSC0003DMG400033580]	82611208	82618520	1
PGSC0003DMG400005805	1.10405	0.00809572	Photosystem I reaction center subunit [Source:PGSC_GENE;Acc:PGSC0003DMG400005805]	5482187	5483150	8
PGSC0003DMG400024972	1.10084	0.00871507	Conserved gene of unknown function [Source:PGSC_GENE;Acc:PGSC0003DMG400024972]	43109824	43113421	2
PGSC0003DMG400027176	1.09697	0.00849822	Transcription factor [Source:PGSC_GENE;Acc:PGSC0003DMG400027176]	47848068	47851043	5
PGSC0003DMG400027012	1.08993	0.0087119	GDP-L-galactose phosphorylase [Source:PGSC_GENE;Acc:PGSC0003DMG400027012]	53844153	53847453	6

## Sheet: Down
ID	Log2FC	P Value	Gene description	Gene start (bp)	Gene end (bp)	Chromosome/scaffold name
PGSC0003DMG400003243	-15.2949	1.42702e-52	Gene of unknown function [Source:PGSC_GENE;Acc:PGSC0003DMG400003243]	14040838	14042742	10
PGSC0003DMG400020341	-14.2001	2.11477e-44	17.5 kDa class I heat shock protein [Source:PGSC_GENE;Acc:PGSC0003DMG400020341]	829873	831558	9
PGSC0003DMG402021713	-13.0902	3.33547e-36	(-)-a-terpineol synthase [Source:PGSC_GENE;Acc:PGSC0003DMG402021713]	35575960	35576825	2
PGSC0003DMG400023086	-12.8262	2.80222e-34	Superoxide dismutase [Cu-Zn] [Source:PGSC_GENE;Acc:PGSC0003DMG400023086]	13287247	13292137	3
PGSC0003DMG400013863	-12.4397	1.81151e-31	Conserved gene of unknown function [Source:PGSC_GENE;Acc:PGSC0003DMG400013863]	32863493	32865890	6
PGSC0003DMG400029822	-12.3568	7.20353e-31	Replication factor A [Source:PGSC_GENE;Acc:PGSC0003DMG400029822]	57878454	57881575	10
PGSC0003DMG400000978	-12.2642	3.24593e-30	Acyl-[acyl-carrier-protein] desaturase, chloroplastic [Source:PGSC_GENE;Acc:PGSC0003DMG400000978]	15753246	15758049	3
PGSC0003DMG400031360	-11.9616	4.76105e-28	UDP-glucoronosyl/UDP-glucosyl transferase family protein [Source:PGSC_GENE;Acc:PGSC0003DMG400031360]	51857269	51859786	10
PGSC0003DMG400020255	-11.9333	7.78664e-28	Mitochondrial import receptor subunit TOM20 [Source:PGSC_GENE;Acc:PGSC0003DMG400020255]	47983144	47987190	2
PGSC0003DMG400029380	-11.9333	7.78664e-28	Tryptophan synthase beta chain [Source:PGSC_GENE;Acc:PGSC0003DMG400029380]	57950911	57954167	12
PGSC0003DMG401029613	-11.9218	9.19413e-28	Gene of unknown function [Source:PGSC_GENE;Acc:PGSC0003DMG401029613]	58168195	58177923	9
PGSC0003DMG400016059	-11.8867	1.61276e-27	Gene of unknown function [Source:PGSC_GENE;Acc:PGSC0003DMG400016059]	24505241	24510294	6
PGSC0003DMG400033662	-11.8749	2.02653e-27	Hydrolase/ protein serine/threonine phosphatase [Source:PGSC_GENE;Acc:PGSC0003DMG400033662]	15290482	15295203	4
PGSC0003DMG401021841	-11.8387	3.6203e-27	Replication factor A [Source:PGSC_GENE;Acc:PGSC0003DMG401021841]	45392231	45399306	1
PGSC0003DMG400024675	-11.7952	7.39721e-27	Gene of unknown function [Source:PGSC_GENE;Acc:PGSC0003DMG400024675]	54345376	54348068	3
PGSC0003DMG400018671	-11.7826	8.87269e-27	Heterogeneous nuclear ribonucleoprotein [Source:PGSC_GENE;Acc:PGSC0003DMG400018671]	3142976	3146980	3
PGSC0003DMG400025109	-11.7634	1.20501e-26	Gene of unknown function [Source:PGSC_GENE;Acc:PGSC0003DMG400025109]	1689811	1690959	5
PGSC0003DMG400033350	-11.7374	1.86157e-26	Gene of unknown function [Source:PGSC_GENE;Acc:PGSC0003DMG400033350]	42998590	43001639	10
PGSC0003DMG400021270	-11.6565	6.7362e-26	Gene of unknown function [Source:PGSC_GENE;Acc:PGSC0003DMG400021270]	2234508	2236918	10
PGSC0003DMG400011235	-11.6426	8.78326e-26	Steroid binding protein [Source:PGSC_GENE;Acc:PGSC0003DMG400011235]	745671	746196	10
PGSC0003DMG400023097	-11.6143	1.31475e-25	Gene of unknown function [Source:PGSC_GENE;Acc:PGSC0003DMG400023097]	11549821	11550964	10
PGSC0003DMG400001366	-11.556	3.45908e-25	Rapid alkalinization factor 5 [Source:PGSC_GENE;Acc:PGSC0003DMG400001366]	45464584	45465668	2
PGSC0003DMG400012836	-11.5107	7.06845e-25	Conserved gene of unknown function [Source:PGSC_GENE;Acc:PGSC0003DMG400012836]	13331228	13334391	10
PGSC0003DMG400014345	-11.503	8.17479e-25	Acyl-CoA synthetase [Source:PGSC_GENE;Acc:PGSC0003DMG400014345]	43020442	43025464	3
PGSC0003DMG400040160	-11.4797	1.18028e-24	Conserved gene of unknown function [Source:PGSC_GENE;Acc:PGSC0003DMG400040160]	13315347	13317688	10
PGSC0003DMG400016803	-11.4639	1.47511e-24	PHB1 [Source:PGSC_GENE;Acc:PGSC0003DMG400016803]	46362664	46364311	5
PGSC0003DMG400021917	-11.3485	9.46977e-24	Gene of unknown function [Source:PGSC_GENE;Acc:PGSC0003DMG400021917]	29145275	29147439	9
PGSC0003DMG400024980	-11.3049	1.81736e-23	Polyprotein [Source:PGSC_GENE;Acc:PGSC0003DMG400024980]	43238726	43242792	2
PGSC0003DMG400010136	-11.296	2.14479e-23	Stigma expressed protein [Source:PGSC_GENE;Acc:PGSC0003DMG400010136]	44120177	44121031	3
PGSC0003DMG400028412	-11.2508	4.20754e-23	Hypothetical repeat protein [Source:PGSC_GENE;Acc:PGSC0003DMG400028412]	31396668	31397410	2
PGSC0003DMG400005113	-11.1117	3.13106e-57	PR1 protein [Source:PGSC_GENE;Acc:PGSC0003DMG400005113]	83234819	83235157	1
PGSC0003DMG400010728	-11.0856	5.70669e-22	Phospholipase A1 [Source:PGSC_GENE;Acc:PGSC0003DMG400010728]	32884283	32885630	2
PGSC0003DMG400002366	-11.0438	1.11784e-21	Coatomer alpha subunit [Source:PGSC_GENE;Acc:PGSC0003DMG400002366]	27558553	27562121	12
PGSC0003DMG401022140	-11.0331	1.35916e-21	Mitochondrial import receptor subunit TOM20 [Source:PGSC_GENE;Acc:PGSC0003DMG401022140]	56247643	56252976	7
PGSC0003DMG400017250	-11.0224	1.49956e-21	Flavonoid glycosyltransferase UGT94C2 [Source:PGSC_GENE;Acc:PGSC0003DMG400017250]	56033486	56033863	9
PGSC0003DMG400006455	-11.0116	1.82753e-21	Gene of unknown function [Source:PGSC_GENE;Acc:PGSC0003DMG400006455]	54490377	54491259	9
PGSC0003DMG400013045	-11.0007	2.23074e-21	Gene of unknown function [Source:PGSC_GENE;Acc:PGSC0003DMG400013045]	24662209	24663525	8
PGSC0003DMG400013216	-10.8989	1.04918e-20	Gene of unknown function [Source:PGSC_GENE;Acc:PGSC0003DMG400013216]	46984786	46987197	10
PGSC0003DMG401017241	-10.8871	1.29938e-20	Desacetoxyvindoline 4-hydroxylase [Source:PGSC_GENE;Acc:PGSC0003DMG401017241]	56118996	56120084	9
PGSC0003DMG400016793	-10.8688	1.5135e-39	Histone H3.3 [Source:PGSC_GENE;Acc:PGSC0003DMG400016793]	46351844	46353734	5
PGSC0003DMG400003357	-10.839	2.49612e-20	CONSTANS interacting protein 2b [Source:PGSC_GENE;Acc:PGSC0003DMG400003357]	33851715	33855265	12
PGSC0003DMG400029752	-10.8019	4.35851e-20	Gene of unknown function [Source:PGSC_GENE;Acc:PGSC0003DMG400029752]	81502150	81503391	1
PGSC0003DMG400040318	-10.8019	4.35851e-20	Type-B response regulator [Source:PGSC_GENE;Acc:PGSC0003DMG400040318]	60090199	60093910	12
PGSC0003DMG400013044	-10.7893	5.46639e-20	Gene of unknown function [Source:PGSC_GENE;Acc:PGSC0003DMG400013044]	24663619	24665483	8
PGSC0003DMG400002946	-10.7766	6.87009e-20	UDP-glucosyltransferase [Source:PGSC_GENE;Acc:PGSC0003DMG400002946]	24966014	24976341	4
PGSC0003DMG400033563	-10.7766	6.87009e-20	Ubiquitin-protein ligase [Source:PGSC_GENE;Acc:PGSC0003DMG400033563]	39965244	39966722	0
PGSC0003DMG400014953	-10.7378	1.22791e-19	Gene of unknown function [Source:PGSC_GENE;Acc:PGSC0003DMG400014953]	9643033	9643624	1
ENSRNA049464118	-10.7247	1.55495e-19
PGSC0003DMG400033164	-10.7247	1.55495e-19	TMV resistance protein N [Source:PGSC_GENE;Acc:PGSC0003DMG400033164]	28383501	28386111	0
ENSRNA049464227	-10.7114	1.75128e-19
PGSC0003DMG400017808	-10.6979	2.22524e-19	Gene of unknown function [Source:PGSC_GENE;Acc:PGSC0003DMG400017808]	35611697	35615625	4
PGSC0003DMG400046998	-10.6707	3.20116e-19	S-adenosylmethionine-dependent methyltransferase [Source:PGSC_GENE;Acc:PGSC0003DMG400046998]	69229969	69232624	4
PGSC0003DMG400011010	-10.643	5.24231e-19	Gene of unknown function [Source:PGSC_GENE;Acc:PGSC0003DMG400011010]	54243718	54249325	10
PGSC0003DMG400001016	-10.6289	5.93943e-19	Conserved gene of unknown function [Source:PGSC_GENE;Acc:PGSC0003DMG400001016]	13919873	13927312	1
PGSC0003DMG400004057	-10.6004	9.84883e-19	ORF16-lacZ fusion protein [Source:PGSC_GENE;Acc:PGSC0003DMG400004057]	51059659	51061131	6
PGSC0003DMG400020376	-10.5713	1.44905e-18	Gene of unknown function [Source:PGSC_GENE;Acc:PGSC0003DMG400020376]	12146200	12150076	12
PGSC0003DMG400030910	-10.5713	1.44905e-18	Hydrolase, hydrolyzing O-glycosyl compounds [Source:PGSC_GENE;Acc:PGSC0003DMG400030910]	4153377	4155460	7
PGSC0003DMG400042461	-10.5565	1.8808e-18	Gene of unknown function [Source:PGSC_GENE;Acc:PGSC0003DMG400042461]	48567633	48569681	10
PGSC0003DMG402006673	-10.5112	3.65407e-18	RelA-SpoT RSH1 [Source:PGSC_GENE;Acc:PGSC0003DMG402006673]	61481506	61487084	9
PGSC0003DMG400006376	-10.4958	4.78997e-18	Gene of unknown function [Source:PGSC_GENE;Acc:PGSC0003DMG400006376]	60640809	60643578	4
PGSC0003DMG400027929	-10.4958	4.78997e-18	Gene of unknown function [Source:PGSC_GENE;Acc:PGSC0003DMG400027929]	28813841	28816158	4
PGSC0003DMG400023305	-10.4802	5.49026e-18	Gene of unknown function [Source:PGSC_GENE;Acc:PGSC0003DMG400023305]	15140733	15142737	0
PGSC0003DMG400029435	-10.4485	9.54831e-18	Gene of unknown function [Source:PGSC_GENE;Acc:PGSC0003DMG400029435]	57436314	57437978	12
PGSC0003DMG400024149	-10.4324	1.09863e-17	Receptor protein kinase [Source:PGSC_GENE;Acc:PGSC0003DMG400024149]	44015454	44016871	6
PGSC0003DMG400005491	-10.3996	1.94105e-17	Gene of unknown function [Source:PGSC_GENE;Acc:PGSC0003DMG400005491]	36336375	36338583	5
PGSC0003DMG400012998	-10.3996	1.94105e-17	Gene of unknown function [Source:PGSC_GENE;Acc:PGSC0003DMG400012998]	32529020	32530854	8
PGSC0003DMG400006982	-10.3661	3.00052e-17	Gene of unknown function [Source:PGSC_GENE;Acc:PGSC0003DMG400006982]	26299013	26301339	2
PGSC0003DMG401024222	-10.3661	3.00052e-17	Gene of unknown function [Source:PGSC_GENE;Acc:PGSC0003DMG401024222]	50136262	50145747	8
PGSC0003DMG400012955	-10.349	4.02867e-17	Receptor protein kinase [Source:PGSC_GENE;Acc:PGSC0003DMG400012955]	53700494	53707019	4
PGSC0003DMG400026782	-10.349	4.02867e-17	Conserved gene of unknown function [Source:PGSC_GENE;Acc:PGSC0003DMG400026782]	31260847	31266565	10
PGSC0003DMG400013161	-10.3318	4.67429e-17	Transducin family protein [Source:PGSC_GENE;Acc:PGSC0003DMG400013161]	9467328	9474043	9
PGSC0003DMG400032269	-10.2966	8.54765e-17	Protein RDM1 [Source:PGSC_GENE;Acc:PGSC0003DMG400032269]	54074068	54074997	9
PGSC0003DMG400018446	-10.2787	9.96283e-17	Cinnamyl alcohol dehydrogenase [Source:PGSC_GENE;Acc:PGSC0003DMG400018446]	32159423	32162679	3
PGSC0003DMG400040663	-10.2787	9.96283e-17	Sulfotransferase [Source:PGSC_GENE;Acc:PGSC0003DMG400040663]	32982243	32983692	11
PGSC0003DMG400005638	-10.2606	1.35735e-16	F-box/kelch-repeat protein [Source:PGSC_GENE;Acc:PGSC0003DMG400005638]	58832801	58834345	3
PGSC0003DMG400007752	-10.2606	1.35735e-16	Gene of unknown function [Source:PGSC_GENE;Acc:PGSC0003DMG400007752]	51941291	51945283	1
PGSC0003DMG400019613	-10.2422	1.85647e-16	Polypyrimidine tract binding protein [Source:PGSC_GENE;Acc:PGSC0003DMG400019613]	38198077	38200719	6
PGSC0003DMG400025586	-10.2422	1.85647e-16	Non-LTR reverse transcriptase [Source:PGSC_GENE;Acc:PGSC0003DMG400025586]	21490174	21493307	4
PGSC0003DMG400017801	-10.2236	2.17436e-16	Gene of unknown function [Source:PGSC_GENE;Acc:PGSC0003DMG400017801]	39977335	39978338	10
PGSC0003DMG400019604	-10.2236	2.17436e-16	Protein phosphatase 2c [Source:PGSC_GENE;Acc:PGSC0003DMG400019604]	38214824	38219039	6
PGSC0003DMG400027638	-10.2236	2.17436e-16	Mutator transposase-like polypeptide [Source:PGSC_GENE;Acc:PGSC0003DMG400027638]	52023527	52027446	7
PGSC0003DMG400044730	-10.2048	2.99183e-16	Acyl-[acyl-carrier-protein] desaturase [Source:PGSC_GENE;Acc:PGSC0003DMG400044730]	35870198	35872535	6
PGSC0003DMG400014595	-10.1857	4.13369e-16	Cyclin D2.1 protein [Source:PGSC_GENE;Acc:PGSC0003DMG400014595]	46111587	46114431	5
PGSC0003DMG400012100	-10.1467	6.76724e-16	Major latex [Source:PGSC_GENE;Acc:PGSC0003DMG400012100]	6258626	6259653	7
PGSC0003DMG400023850	-10.1467	6.76724e-16	2-oxoglutarate-dependent dioxygenase [Source:PGSC_GENE;Acc:PGSC0003DMG400023850]	60783954	60786376	12
PGSC0003DMG400036059	-10.1467	6.76724e-16	Bax inhibitor [Source:PGSC_GENE;Acc:PGSC0003DMG400036059]	28809911	28811983	0
PGSC0003DMG400034108	-10.1268	9.4518e-16	Conserved gene of unknown function [Source:PGSC_GENE;Acc:PGSC0003DMG400034108]	37104009	37104625	0
PGSC0003DMG400010357	-10.1067	1.11893e-15	Phloem protein 2 [Source:PGSC_GENE;Acc:PGSC0003DMG400010357]	28050958	28051917	2
PGSC0003DMG400032289	-10.1067	1.11893e-15	Gene of unknown function [Source:PGSC_GENE;Acc:PGSC0003DMG400032289]	37396040	37398244	0
PGSC0003DMG400030145	-10.0655	2.22337e-15	Gene of unknown function [Source:PGSC_GENE;Acc:PGSC0003DMG400030145]	19329574	19330964	0
PGSC0003DMG400021972	-10.0231	3.76863e-15	Gene of unknown function [Source:PGSC_GENE;Acc:PGSC0003DMG400021972]	46640302	46646448	1
PGSC0003DMG400030395	-10.0231	3.76863e-15	60S ribosomal protein L35 [Source:PGSC_GENE;Acc:PGSC0003DMG400030395]	56299197	56302118	6
PGSC0003DMG400032746	-10.0231	3.76863e-15	Gene of unknown function [Source:PGSC_GENE;Acc:PGSC0003DMG400032746]	48870867	48871224	0
PGSC0003DMG400038305	-10.0231	3.76863e-15	Glucosyl/glucuronosyl transferases [Source:PGSC_GENE;Acc:PGSC0003DMG400038305]	56027612	56028448	9
PGSC0003DMG400011830	-9.97941	6.46118e-15	Conserved gene of unknown function [Source:PGSC_GENE;Acc:PGSC0003DMG400011830]	16315093	16317509	12
PGSC0003DMG400002417	-9.95707	9.3166e-15	Gene of unknown function [Source:PGSC_GENE;Acc:PGSC0003DMG400002417]	45522948	45526330	10
PGSC0003DMG400019900	-9.93437	1.35074e-14	Disease resistance protein RGA4 [Source:PGSC_GENE;Acc:PGSC0003DMG400019900]	9112461	9117400	2
PGSC0003DMG400020042	-9.93437	1.35074e-14	Pentatricopeptide [Source:PGSC_GENE;Acc:PGSC0003DMG400020042]	17870401	17876631	6
PGSC0003DMG400030470	-9.93437	1.35074e-14	RAB6-interacting protein [Source:PGSC_GENE;Acc:PGSC0003DMG400030470]	57664520	57666462	6
PGSC0003DMG400026814	-9.91131	1.62982e-14	Gene of unknown function [Source:PGSC_GENE;Acc:PGSC0003DMG400026814]	40836170	40842551	4
PGSC0003DMG400018820	-9.88787	2.38309e-14	Gene of unknown function [Source:PGSC_GENE;Acc:PGSC0003DMG400018820]	22702337	22704504	12
PGSC0003DMG400014104	-9.86405	3.50508e-14	Patatin-2-Kuras 4 [Source:PGSC_GENE;Acc:PGSC0003DMG400014104]	1473270	1474875	8
PGSC0003DMG400014970	-9.86405	3.50508e-14	Conserved gene of unknown function [Source:PGSC_GENE;Acc:PGSC0003DMG400014970]	19763729	19767249	5
PGSC0003DMG400022030	-9.86405	3.50508e-14	Transcription factor [Source:PGSC_GENE;Acc:PGSC0003DMG400022030]	2414949	2417283	6
PGSC0003DMG400008724	-9.84241	4.89686e-32	Oxidoreductase [Source:PGSC_GENE;Acc:PGSC0003DMG400008724]	31765773	31767689	9
PGSC0003DMG400011458	-9.83983	4.26048e-14	Peroxidase 40 [Source:PGSC_GENE;Acc:PGSC0003DMG400011458]	47291095	47300139	1
PGSC0003DMG400025640	-9.8152	6.32411e-14	Gene of unknown function [Source:PGSC_GENE;Acc:PGSC0003DMG400025640]	7274802	7276689	0
PGSC0003DMG400025194	-9.79013	9.44718e-14	Dehydration-responsive protein RD22 [Source:PGSC_GENE;Acc:PGSC0003DMG400025194]	85774331	85776301	1
PGSC0003DMG400031233	-9.79013	9.44718e-14	F-box protein [Source:PGSC_GENE;Acc:PGSC0003DMG400031233]	48844750	48845709	10
PGSC0003DMG400010137	-9.78543	5.15463e-45	Cysteine protease inhibitor 1 [Source:PGSC_GENE;Acc:PGSC0003DMG400010137]	44147925	44148798	3
PGSC0003DMG400020377	-9.77916	5.01102e-38	70 kDa subunit of replication protein A [Source:PGSC_GENE;Acc:PGSC0003DMG400020377]	12139743	12145702	12
PGSC0003DMG400006732	-9.76463	1.15749e-13	Conserved gene of unknown function [Source:PGSC_GENE;Acc:PGSC0003DMG400006732]	21095447	21101589	11
PGSC0003DMG400018688	-9.76463	1.15749e-13	O-methyltransferase [Source:PGSC_GENE;Acc:PGSC0003DMG400018688]	3242257	3243063	3
PGSC0003DMG400025444	-9.73866	1.74638e-13	Gene of unknown function [Source:PGSC_GENE;Acc:PGSC0003DMG400025444]	5413035	5413630	4
PGSC0003DMG400026789	-9.73866	1.74638e-13	Gene of unknown function [Source:PGSC_GENE;Acc:PGSC0003DMG400026789]	17543163	17545630	9
PGSC0003DMG400007530	-9.71222	2.65311e-13	Conserved gene of unknown function [Source:PGSC_GENE;Acc:PGSC0003DMG400007530]	48994085	48994411	9
PGSC0003DMG400013272	-9.71222	2.65311e-13	Ubiquitin-protein ligase [Source:PGSC_GENE;Acc:PGSC0003DMG400013272]	622418	624075	11
PGSC0003DMG400019688	-9.71222	2.65311e-13	SEN1 [Source:PGSC_GENE;Acc:PGSC0003DMG400019688]	55657527	55668597	4
PGSC0003DMG400024283	-9.71222	2.65311e-13	Conserved gene of unknown function [Source:PGSC_GENE;Acc:PGSC0003DMG400024283]	50499593	50500238	9
PGSC0003DMG400011892	-9.68529	3.27885e-13	Gene of unknown function [Source:PGSC_GENE;Acc:PGSC0003DMG400011892]	8671362	8673962	1
PGSC0003DMG400021985	-9.68529	3.27885e-13	Gene of unknown function [Source:PGSC_GENE;Acc:PGSC0003DMG400021985]	1848190	1849257	0
PGSC0003DMG400025099	-9.68529	3.27885e-13	PRF [Source:PGSC_GENE;Acc:PGSC0003DMG400025099]	1500545	1506500	5
PGSC0003DMG400013496	-9.65784	5.03537e-13	Gene of unknown function [Source:PGSC_GENE;Acc:PGSC0003DMG400013496]	9519289	9519886	5
PGSC0003DMG400014870	-9.65784	5.03537e-13	Alcohol dehydrogenase [Source:PGSC_GENE;Acc:PGSC0003DMG400014870]	7521404	7530327	3
PGSC0003DMG402010367	-9.65784	5.03537e-13	Replication factor A protein [Source:PGSC_GENE;Acc:PGSC0003DMG402010367]	28235549	28241489	2
PGSC0003DMG400000850	-9.62986	7.79126e-13	Conserved gene of unknown function [Source:PGSC_GENE;Acc:PGSC0003DMG400000850]	63723753	63725062	1
PGSC0003DMG400001945	-9.62986	7.79126e-13	Gene of unknown function [Source:PGSC_GENE;Acc:PGSC0003DMG400001945]	12326195	12326856	0
PGSC0003DMG400027473	-9.60133	9.71979e-13	Hypersensitive response assisting protein [Source:PGSC_GENE;Acc:PGSC0003DMG400027473]	2134760	2138926	7
PGSC0003DMG400029156	-9.60133	9.71979e-13	Gene of unknown function [Source:PGSC_GENE;Acc:PGSC0003DMG400029156]	30889392	30892030	6
PGSC0003DMG400020028	-9.57222	1.52179e-12	Specific tissue protein 2 [Source:PGSC_GENE;Acc:PGSC0003DMG400020028]	9286240	9289189	7
PGSC0003DMG400020659	-9.57222	1.52179e-12	Conserved gene of unknown function [Source:PGSC_GENE;Acc:PGSC0003DMG400020659]	2522663	2526047	6
PGSC0003DMG400014034	-9.54251	2.40226e-12	Gene of unknown function [Source:PGSC_GENE;Acc:PGSC0003DMG400014034]	11417229	11425870	11
PGSC0003DMG400042926	-9.54251	2.40226e-12	GmMYB29A1 protein [Source:PGSC_GENE;Acc:PGSC0003DMG400042926]	37046944	37047994	3
PGSC0003DMG400024116	-9.51218	3.02785e-12	Gene of unknown function [Source:PGSC_GENE;Acc:PGSC0003DMG400024116]	37826244	37827354	10
PGSC0003DMG402032256	-9.51218	3.02785e-12	Pre-pro-cysteine proteinase [Source:PGSC_GENE;Acc:PGSC0003DMG402032256]	53776498	53777900	9
PGSC0003DMG400007447	-9.4812	4.84185e-12	Gene of unknown function [Source:PGSC_GENE;Acc:PGSC0003DMG400007447]	18622998	18626576	8
PGSC0003DMG400021881	-9.4812	4.84185e-12	Gene of unknown function [Source:PGSC_GENE;Acc:PGSC0003DMG400021881]	60001904	60004870	9
PGSC0003DMG400040570	-9.4812	4.84185e-12	Gene of unknown function [Source:PGSC_GENE;Acc:PGSC0003DMG400040570]	26566696	26571690	11
PGSC0003DMG400007547	-9.44953	7.81283e-12	Gene of unknown function [Source:PGSC_GENE;Acc:PGSC0003DMG400007547]	48937785	48939439	9
PGSC0003DMG400011569	-9.44953	7.81283e-12	Gene of unknown function [Source:PGSC_GENE;Acc:PGSC0003DMG400011569]	57497362	57501313	9
PGSC0003DMG400014063	-9.44953	7.81283e-12	Receptor kinase [Source:PGSC_GENE;Acc:PGSC0003DMG400014063]	3259144	3260199	5
PGSC0003DMG400017249	-9.44953	7.81283e-12	Glucosyl/glucuronosyl transferases [Source:PGSC_GENE;Acc:PGSC0003DMG400017249]	56045887	56046942	9
PGSC0003DMG400025584	-9.44953	7.81283e-12	Gene of unknown function [Source:PGSC_GENE;Acc:PGSC0003DMG400025584]	50478363	50480134	6
PGSC0003DMG400027530	-9.44953	7.81283e-12	Gene of unknown function [Source:PGSC_GENE;Acc:PGSC0003DMG400027530]	74501852	74504452	1
PGSC0003DMG400006887	-9.41716	9.95922e-12	Gene of unknown function [Source:PGSC_GENE;Acc:PGSC0003DMG400006887]	65366325	65366780	1
PGSC0003DMG400013124	-9.41716	9.95922e-12	Receptor-kinase [Source:PGSC_GENE;Acc:PGSC0003DMG400013124]	52879706	52880094	1
PGSC0003DMG400019765	-9.41716	9.95922e-12	Polyprotein [Source:PGSC_GENE;Acc:PGSC0003DMG400019765]	20584130	20589150	11
PGSC0003DMG400024298	-9.41716	9.95922e-12	Gene of unknown function [Source:PGSC_GENE;Acc:PGSC0003DMG400024298]	28613799	28615916	9
PGSC0003DMG402023116	-9.41716	9.95922e-12	Metal-dependent hydrolase [Source:PGSC_GENE;Acc:PGSC0003DMG402023116]	41288510	41293990	10
PGSC0003DMG400032804	-9.38404	1.63003e-11	Gene of unknown function [Source:PGSC_GENE;Acc:PGSC0003DMG400032804]	33054901	33055587	0
PGSC0003DMG402019602	-9.36241	1.34189e-28	Gene of unknown function [Source:PGSC_GENE;Acc:PGSC0003DMG402019602]	38240440	38243873	6
PGSC0003DMG400014787	-9.35014	2.09311e-11	Gene of unknown function [Source:PGSC_GENE;Acc:PGSC0003DMG400014787]	44184254	44191319	8
PGSC0003DMG400020984	-9.35014	2.09311e-11	Gene of unknown function [Source:PGSC_GENE;Acc:PGSC0003DMG400020984]	67344203	67346457	1
PGSC0003DMG401025828	-9.35014	2.09311e-11	3-hydroxybutyryl-CoA dehydratase [Source:PGSC_GENE;Acc:PGSC0003DMG401025828]	85178936	85185788	1
PGSC0003DMG402031447	-9.35014	2.09311e-11	Gene of unknown function [Source:PGSC_GENE;Acc:PGSC0003DMG402031447]	23298274	23299441	0
PGSC0003DMG402014659	-9.34635	1.73789e-28	Gene of unknown function [Source:PGSC_GENE;Acc:PGSC0003DMG402014659]	88282461	88285461	1
PGSC0003DMG400006230	-9.31543	3.47788e-11	Gene of unknown function [Source:PGSC_GENE;Acc:PGSC0003DMG400006230]	42813266	42813830	10
PGSC0003DMG400022073	-9.31543	3.47788e-11	Gene of unknown function [Source:PGSC_GENE;Acc:PGSC0003DMG400022073]	14274213	14276543	0
PGSC0003DMG400026046	-9.31543	3.47788e-11	Ethylene-responsive transcription factor 13 [Source:PGSC_GENE;Acc:PGSC0003DMG400026046]	69601395	69602081	1
PGSC0003DMG400010320	-9.27986	5.8403e-11	11S globulin isoform 4 [Source:PGSC_GENE;Acc:PGSC0003DMG400010320]	50134084	50135551	9
PGSC0003DMG400027950	-9.27986	5.8403e-11	Glycosyltransferase [Source:PGSC_GENE;Acc:PGSC0003DMG400027950]	31197941	31204748	9
PGSC0003DMG400028003	-9.27986	5.8403e-11	Gene of unknown function [Source:PGSC_GENE;Acc:PGSC0003DMG400028003]	52941191	52942831	10
PGSC0003DMG400031888	-9.27986	5.8403e-11	Auxin response factor 2 [Source:PGSC_GENE;Acc:PGSC0003DMG400031888]	30093041	30094754	0
PGSC0003DMG400037851	-9.27986	5.8403e-11	F-box domain containing protein [Source:PGSC_GENE;Acc:PGSC0003DMG400037851]	4136211	4137392	12
PGSC0003DMG400042108	-9.27986	5.8403e-11	Proteophosphoglycan ppg4 [Source:PGSC_GENE;Acc:PGSC0003DMG400042108]	28138160	28138738	4
PGSC0003DMG400020918	-9.24607	9.19413e-28	Avr9/Cf-9 rapidly elicited protein 189 [Source:PGSC_GENE;Acc:PGSC0003DMG400020918]	7598006	7600318	3
PGSC0003DMG400018169	-9.2434	7.59943e-11	Cyclin D2.1 protein [Source:PGSC_GENE;Acc:PGSC0003DMG400018169]	52400043	52403055	3
PGSC0003DMG400024856	-9.2434	7.59943e-11	Gene of unknown function [Source:PGSC_GENE;Acc:PGSC0003DMG400024856]	57732765	57733792	4
PGSC0003DMG400025950	-9.2434	7.59943e-11	Gene of unknown function [Source:PGSC_GENE;Acc:PGSC0003DMG400025950]	85095139	85097401	1
PGSC0003DMG400026801	-9.2434	7.59943e-11	Formate dehydrogenase [Source:PGSC_GENE;Acc:PGSC0003DMG400026801]	31948919	31951109	12
PGSC0003DMG400002353	-9.20599	9.91633e-11	Polypyrimidine tract binding protein [Source:PGSC_GENE;Acc:PGSC0003DMG400002353]	38195096	38197363	6
PGSC0003DMG400009169	-9.20599	9.91633e-11	Gene of unknown function [Source:PGSC_GENE;Acc:PGSC0003DMG400009169]	62146621	62150350	3
PGSC0003DMG400017594	-9.16758	1.70322e-10	Subtilase family protein [Source:PGSC_GENE;Acc:PGSC0003DMG400017594]	52195673	52203710	10
PGSC0003DMG400019084	-9.16758	1.70322e-10	Conserved gene of unknown function [Source:PGSC_GENE;Acc:PGSC0003DMG400019084]	20765629	20774803	6
PGSC0003DMG402004292	-9.16758	1.70322e-10	NOI [Source:PGSC_GENE;Acc:PGSC0003DMG402004292]	6313518	6315898	12
PGSC0003DMG402025507	-9.16758	1.70322e-10	Hcr2-0A [Source:PGSC_GENE;Acc:PGSC0003DMG402025507]	1668179	1670017	6
PGSC0003DMG402029166	-9.16758	1.70322e-10	Calcium/calmodulin-dependent protein kinase kinase [Source:PGSC_GENE;Acc:PGSC0003DMG402029166]	10168419	10173019	6
PGSC0003DMG400003788	-9.12812	2.24222e-10	Male specific sperm protein [Source:PGSC_GENE;Acc:PGSC0003DMG400003788]	50663438	50664199	9
PGSC0003DMG400024969	-9.12812	2.24222e-10	Conserved gene of unknown function [Source:PGSC_GENE;Acc:PGSC0003DMG400024969]	43079261	43082002	2
PGSC0003DMG403009510	-9.12812	2.24222e-10	Gene of unknown function [Source:PGSC_GENE;Acc:PGSC0003DMG403009510]	49767543	49769744	3
PGSC0003DMG400003444	-9.08755	3.9222e-10	Leucine-rich repeat resistance protein [Source:PGSC_GENE;Acc:PGSC0003DMG400003444]	47569743	47570190	8
PGSC0003DMG400016795	-9.08755	3.9222e-10	ADP-ribosylation factor [Source:PGSC_GENE;Acc:PGSC0003DMG400016795]	46360028	46362413	5
PGSC0003DMG400025706	-9.08755	3.9222e-10	ATP binding protein [Source:PGSC_GENE;Acc:PGSC0003DMG400025706]	8298979	8305821	10
PGSC0003DMG400030717	-9.08755	3.9222e-10	Gene of unknown function [Source:PGSC_GENE;Acc:PGSC0003DMG400030717]	3452779	3453572	7
PGSC0003DMG400030731	-9.08755	3.9222e-10	Metallocarboxypeptidase inhibitor [Source:PGSC_GENE;Acc:PGSC0003DMG400030731]	3198624	3200152	7
PGSC0003DMG400044882	-9.08755	3.9222e-10	DNA binding protein [Source:PGSC_GENE;Acc:PGSC0003DMG400044882]	40644948	40646323	11
PGSC0003DMG400001049	-9.04581	6.94986e-10	Gene of unknown function [Source:PGSC_GENE;Acc:PGSC0003DMG400001049]	54458304	54460588	7
PGSC0003DMG400006719	-9.04581	6.94986e-10	Gene of unknown function [Source:PGSC_GENE;Acc:PGSC0003DMG400006719]	3044201	3049858	10
PGSC0003DMG400016848	-9.04581	6.94986e-10	Gene of unknown function [Source:PGSC_GENE;Acc:PGSC0003DMG400016848]	51800970	51802519	9
PGSC0003DMG400020966	-9.04581	6.94986e-10	Gene of unknown function [Source:PGSC_GENE;Acc:PGSC0003DMG400020966]	54979889	54981747	4
PGSC0003DMG400021598	-9.04581	6.94986e-10	Gene of unknown function [Source:PGSC_GENE;Acc:PGSC0003DMG400021598]	35746162	35748941	6
PGSC0003DMG400025193	-9.04581	6.94986e-10	Dehydration-responsive protein RD22 [Source:PGSC_GENE;Acc:PGSC0003DMG400025193]	85769529	85770197	1
PGSC0003DMG400036774	-9.04581	6.94986e-10	Conserved gene of unknown function [Source:PGSC_GENE;Acc:PGSC0003DMG400036774]	8997165	8997883	4
PGSC0003DMG400002187	-9.00282	9.29778e-10	Gene of unknown function [Source:PGSC_GENE;Acc:PGSC0003DMG400002187]	18697284	18698328	11
PGSC0003DMG400012342	-9.00282	9.29778e-10	Conserved gene of unknown function [Source:PGSC_GENE;Acc:PGSC0003DMG400012342]	54770577	54772989	8
PGSC0003DMG400015020	-9.00282	9.29778e-10	Protein kinase [Source:PGSC_GENE;Acc:PGSC0003DMG400015020]	46065290	46066538	7
PGSC0003DMG400017411	-9.00282	9.29778e-10	Transcription factor [Source:PGSC_GENE;Acc:PGSC0003DMG400017411]	43163087	43172665	7
PGSC0003DMG400029330	-9.00282	9.29778e-10	Monooxygenase [Source:PGSC_GENE;Acc:PGSC0003DMG400029330]	57175060	57179328	12
PGSC0003DMG401019957	-9.00282	9.29778e-10	Conserved gene of unknown function [Source:PGSC_GENE;Acc:PGSC0003DMG401019957]	47597615	47599982	12
PGSC0003DMG400023049	-8.98772	5.90541e-26	Conserved gene of unknown function [Source:PGSC_GENE;Acc:PGSC0003DMG400023049]	39871283	39877374	9
PGSC0003DMG400010172	-8.95852	1.6816e-09	Gene of unknown function [Source:PGSC_GENE;Acc:PGSC0003DMG400010172]	44077286	44078639	3
PGSC0003DMG400010851	-8.95852	1.6816e-09	Gene of unknown function [Source:PGSC_GENE;Acc:PGSC0003DMG400010851]	44312687	44313326	4
PGSC0003DMG400017897	-8.95852	1.6816e-09	Gene of unknown function [Source:PGSC_GENE;Acc:PGSC0003DMG400017897]	30677294	30680262	6
PGSC0003DMG400027582	-8.95852	1.6816e-09	DNA-binding protein 3 [Source:PGSC_GENE;Acc:PGSC0003DMG400027582]	35013158	35015395	6
PGSC0003DMG400027922	-8.95852	1.6816e-09	Conserved gene of unknown function [Source:PGSC_GENE;Acc:PGSC0003DMG400027922]	19581183	19582907	4
PGSC0003DMG400031892	-8.95852	1.6816e-09	Conserved gene of unknown function [Source:PGSC_GENE;Acc:PGSC0003DMG400031892]	41123437	41124602	0
PGSC0003DMG403028079	-8.95852	1.6816e-09	Gene of unknown function [Source:PGSC_GENE;Acc:PGSC0003DMG403028079]	13576003	13576795	2
PGSC0003DMG400015768	-8.91281	2.27371e-09	Conserved gene of unknown function [Source:PGSC_GENE;Acc:PGSC0003DMG400015768]	44028612	44032424	2
PGSC0003DMG400024382	-8.91281	2.27371e-09	Gene of unknown function [Source:PGSC_GENE;Acc:PGSC0003DMG400024382]	19414471	19416618	0
PGSC0003DMG400031358	-8.91281	2.27371e-09	Gene of unknown function [Source:PGSC_GENE;Acc:PGSC0003DMG400031358]	20297820	20298722	6
PGSC0003DMG400031411	-8.91281	2.27371e-09	Seed maturation protein PM27 [Source:PGSC_GENE;Acc:PGSC0003DMG400031411]	14770338	14773026	11
PGSC0003DMG400045810	-8.91281	2.27371e-09	Gag-pol polyprotein [Source:PGSC_GENE;Acc:PGSC0003DMG400045810]	3314543	3317086	4
PGSC0003DMG401029166	-8.91281	2.27371e-09	Conserved gene of unknown function [Source:PGSC_GENE;Acc:PGSC0003DMG401029166]	10165560	10167734	6
PGSC0003DMG400001017	-8.8656	4.20377e-09	Gene of unknown function [Source:PGSC_GENE;Acc:PGSC0003DMG400001017]	13951129	13954241	1
PGSC0003DMG400016847	-8.8656	4.20377e-09	Conserved gene of unknown function [Source:PGSC_GENE;Acc:PGSC0003DMG400016847]	51804026	51804740	9
PGSC0003DMG400019689	-8.8656	4.20377e-09	Gene of unknown function [Source:PGSC_GENE;Acc:PGSC0003DMG400019689]	55636709	55642172	4
PGSC0003DMG400001679	-8.86536	4.27702e-25	Gene of unknown function [Source:PGSC_GENE;Acc:PGSC0003DMG400001679]	68283865	68288358	1
PGSC0003DMG400009514	-8.85783	4.93212e-25	Kunitz-type protease inhibitor [Source:PGSC_GENE;Acc:PGSC0003DMG400009514]	49841306	49842079	3
PGSC0003DMG402000722	-8.85411	3.142e-35	Glucan endo-1,3-beta-glucosidase [Source:PGSC_GENE;Acc:PGSC0003DMG402000722]	85878851	85885081	1
PGSC0003DMG400006448	-8.8168	7.89453e-09	Caffeoyl-CoA O-methyltransferase [Source:PGSC_GENE;Acc:PGSC0003DMG400006448]	54418735	54424093	9
PGSC0003DMG400017667	-8.8168	7.89453e-09	F-Box protein [Source:PGSC_GENE;Acc:PGSC0003DMG400017667]	43584212	43586601	9
PGSC0003DMG400022083	-8.8168	7.89453e-09	Gene of unknown function [Source:PGSC_GENE;Acc:PGSC0003DMG400022083]	38321398	38324170	11
PGSC0003DMG400036554	-8.8168	7.89453e-09	F-box protein [Source:PGSC_GENE;Acc:PGSC0003DMG400036554]	59948301	59949260	9
PGSC0003DMG401032501	-8.8168	7.89453e-09	RWP-RK domain-containing protein [Source:PGSC_GENE;Acc:PGSC0003DMG401032501]	35041017	35049004	11
PGSC0003DMG402016602	-8.8168	7.89453e-09	Tospovirus resistance protein C [Source:PGSC_GENE;Acc:PGSC0003DMG402016602]	60607803	60612056	9
PGSC0003DMG400008430	-8.76629	1.08849e-08	Gene of unknown function [Source:PGSC_GENE;Acc:PGSC0003DMG400008430]	25834370	25835075	7
PGSC0003DMG400015040	-8.76629	1.08849e-08	Gene of unknown function [Source:PGSC_GENE;Acc:PGSC0003DMG400015040]	22467767	22471033	9
PGSC0003DMG402006600	-8.76629	1.08849e-08	Conserved gene of unknown function [Source:PGSC_GENE;Acc:PGSC0003DMG402006600]	21545204	21548355	9
PGSC0003DMG400009812	-8.71394	2.09586e-08	Cytochrome P450 [Source:PGSC_GENE;Acc:PGSC0003DMG400009812]	4808244	4808912	1
PGSC0003DMG400010634	-8.71394	2.09586e-08	ATP binding protein [Source:PGSC_GENE;Acc:PGSC0003DMG400010634]	12281977	12290430	4
PGSC0003DMG400018069	-8.71394	2.09586e-08	Gene of unknown function [Source:PGSC_GENE;Acc:PGSC0003DMG400018069]	36009240	36014648	0
PGSC0003DMG400022664	-8.71394	2.09586e-08	F-Box protein [Source:PGSC_GENE;Acc:PGSC0003DMG400022664]	58222546	58224447	1
PGSC0003DMG400034531	-8.71394	2.09586e-08	Leucine-rich repeat receptor kinase PEPR2 [Source:PGSC_GENE;Acc:PGSC0003DMG400034531]	44024230	44024709	6
PGSC0003DMG400039149	-8.71394	2.09586e-08	Gene of unknown function [Source:PGSC_GENE;Acc:PGSC0003DMG400039149]	50167495	50168412	1
PGSC0003DMG400004263	-8.65962	2.92755e-08	Thaumatin [Source:PGSC_GENE;Acc:PGSC0003DMG400004263]	54204358	54205394	12
PGSC0003DMG400007549	-8.65962	2.92755e-08	Gene of unknown function [Source:PGSC_GENE;Acc:PGSC0003DMG400007549]	48796067	48798479	9
PGSC0003DMG400009614	-8.65962	2.92755e-08	K+ channel inward rectifying [Source:PGSC_GENE;Acc:PGSC0003DMG400009614]	12663744	12667072	1
PGSC0003DMG400013064	-8.65962	2.92755e-08	Gene of unknown function [Source:PGSC_GENE;Acc:PGSC0003DMG400013064]	13556877	13568674	9
PGSC0003DMG400016904	-8.65962	2.92755e-08	Gene of unknown function [Source:PGSC_GENE;Acc:PGSC0003DMG400016904]	45001488	45007534	10
PGSC0003DMG400030674	-8.65962	2.92755e-08	Gene of unknown function [Source:PGSC_GENE;Acc:PGSC0003DMG400030674]	41993648	41996148	2
PGSC0003DMG400031894	-8.65962	2.92755e-08	Gene of unknown function [Source:PGSC_GENE;Acc:PGSC0003DMG400031894]	26205796	26211131	4
PGSC0003DMG400036544	-8.65962	2.92755e-08	Gene of unknown function [Source:PGSC_GENE;Acc:PGSC0003DMG400036544]	5619643	5620750	3
PGSC0003DMG401025430	-8.65962	2.92755e-08	Gene of unknown function [Source:PGSC_GENE;Acc:PGSC0003DMG401025430]	5371596	5372178	4
PGSC0003DMG400029118	-8.63804	1.67358e-23	BZIP transcriptional activator RSG [Source:PGSC_GENE;Acc:PGSC0003DMG400029118]	59452426	59459127	4
PGSC0003DMG400007490	-8.60318	5.79163e-08	Gene of unknown function [Source:PGSC_GENE;Acc:PGSC0003DMG400007490]	11694818	11695667	8
PGSC0003DMG400010807	-8.60318	5.79163e-08	Gene of unknown function [Source:PGSC_GENE;Acc:PGSC0003DMG400010807]	15740860	15742558	5
PGSC0003DMG400012074	-8.60318	5.79163e-08	Gene of unknown function [Source:PGSC_GENE;Acc:PGSC0003DMG400012074]	24329254	24330214	11
PGSC0003DMG400013629	-8.60318	5.79163e-08	Cytochrome P450 hydroxylase [Source:PGSC_GENE;Acc:PGSC0003DMG400013629]	37830842	37832400	2
PGSC0003DMG400021749	-8.60318	5.79163e-08	Gene of unknown function [Source:PGSC_GENE;Acc:PGSC0003DMG400021749]	34317816	34320696	8
PGSC0003DMG400022928	-8.60318	5.79163e-08	Gene of unknown function [Source:PGSC_GENE;Acc:PGSC0003DMG400022928]	9597298	9597978	3
PGSC0003DMG400028543	-8.60318	5.79163e-08	Gene of unknown function [Source:PGSC_GENE;Acc:PGSC0003DMG400028543]	49714457	49715456	6
PGSC0003DMG401003900	-8.60318	5.79163e-08	U3 small nucleolar RNA-associated protein [Source:PGSC_GENE;Acc:PGSC0003DMG401003900]	4768122	4772166	9
PGSC0003DMG401005842	-8.60318	5.79163e-08	Gene of unknown function [Source:PGSC_GENE;Acc:PGSC0003DMG401005842]	5208987	5211106	8
PGSC0003DMG400031730	-8.54755	4.22255e-29	Protein DEK [Source:PGSC_GENE;Acc:PGSC0003DMG400031730]	46133226	46139042	3
PGSC0003DMG400010113	-8.54444	8.20482e-08	Gene of unknown function [Source:PGSC_GENE;Acc:PGSC0003DMG400010113]	44655570	44656035	2
PGSC0003DMG400025443	-8.54444	8.20482e-08	Gene of unknown function [Source:PGSC_GENE;Acc:PGSC0003DMG400025443]	5414488	5414924	4
PGSC0003DMG400029910	-8.54444	8.20482e-08	Gene of unknown function [Source:PGSC_GENE;Acc:PGSC0003DMG400029910]	54680964	54681744	1
PGSC0003DMG400041715	-8.54444	8.20482e-08	Gene of unknown function [Source:PGSC_GENE;Acc:PGSC0003DMG400041715]	49961157	49961459	1
PGSC0003DMG400027179	-8.52846	9.18275e-23	36kDa-peroxisomal membrane protein (PMP36) [Source:PGSC_GENE;Acc:PGSC0003DMG400027179]	47933820	47943234	5
PGSC0003DMG400003277	-8.48321	1.67165e-07	Gene of unknown function [Source:PGSC_GENE;Acc:PGSC0003DMG400003277]	29414938	29415686	5
PGSC0003DMG400017008	-8.48321	1.67165e-07	Gene of unknown function [Source:PGSC_GENE;Acc:PGSC0003DMG400017008]	17645359	17647689	12
PGSC0003DMG400018020	-8.48321	1.67165e-07	Gene of unknown function [Source:PGSC_GENE;Acc:PGSC0003DMG400018020]	12825308	12828214	10
PGSC0003DMG400020533	-8.48321	1.67165e-07	Protein ycf2 [Source:PGSC_GENE;Acc:PGSC0003DMG400020533]	34932960	34934306	12
PGSC0003DMG401009791	-8.48321	1.67165e-07	Cytochrome P450 hydroxylase [Source:PGSC_GENE;Acc:PGSC0003DMG401009791]	26589967	26591207	0
PGSC0003DMG402002283	-8.48321	1.67165e-07	Gene of unknown function [Source:PGSC_GENE;Acc:PGSC0003DMG402002283]	31761604	31762941	10
PGSC0003DMG400000196	-8.41927	3.47842e-07	Transcription factor [Source:PGSC_GENE;Acc:PGSC0003DMG400000196]	72728755	72734184	1
PGSC0003DMG400012424	-8.41927	3.47842e-07	Gene of unknown function [Source:PGSC_GENE;Acc:PGSC0003DMG400012424]	53304010	53305408	7
PGSC0003DMG400018063	-8.41927	3.47842e-07	UDP-glucuronosyltransferase [Source:PGSC_GENE;Acc:PGSC0003DMG400018063]	32424153	32424990	3
PGSC0003DMG400019106	-8.41927	3.47842e-07	Type II DNA topoisomerase VI subunit B [Source:PGSC_GENE;Acc:PGSC0003DMG400019106]	29578889	29583088	7
PGSC0003DMG400021862	-8.41927	3.47842e-07	Disease resistance protein [Source:PGSC_GENE;Acc:PGSC0003DMG400021862]	3601523	3604150	10
PGSC0003DMG400024164	-8.41927	3.47842e-07	Gene of unknown function [Source:PGSC_GENE;Acc:PGSC0003DMG400024164]	44150138	44152808	6
PGSC0003DMG400025911	-8.41927	3.47842e-07	Methylketone synthase Ib [Source:PGSC_GENE;Acc:PGSC0003DMG400025911]	85116088	85117565	1
PGSC0003DMG400028596	-8.41927	3.47842e-07	RNase H family protein [Source:PGSC_GENE;Acc:PGSC0003DMG400028596]	76135292	76139373	1
PGSC0003DMG400046525	-8.41927	3.47842e-07	Gene of unknown function [Source:PGSC_GENE;Acc:PGSC0003DMG400046525]	22299495	22300616	3
PGSC0003DMG401014864	-8.41927	3.47842e-07	Gene of unknown function [Source:PGSC_GENE;Acc:PGSC0003DMG401014864]	7185556	7195398	3
PGSC0003DMG400002724	-8.35235	5.05952e-07	Conserved gene of unknown function [Source:PGSC_GENE;Acc:PGSC0003DMG400002724]	3978234	3979062	9
PGSC0003DMG400004206	-8.35235	5.05952e-07	Gene of unknown function [Source:PGSC_GENE;Acc:PGSC0003DMG400004206]	53650784	53655386	1
PGSC0003DMG400006744	-8.35235	5.05952e-07	Auxin efflux carrier component [Source:PGSC_GENE;Acc:PGSC0003DMG400006744]	35779293	35780018	0
PGSC0003DMG400008035	-8.35235	5.05952e-07	Gene of unknown function [Source:PGSC_GENE;Acc:PGSC0003DMG400008035]	67797652	67799879	4
PGSC0003DMG400013062	-8.35235	5.05952e-07	Gene of unknown function [Source:PGSC_GENE;Acc:PGSC0003DMG400013062]	13561930	13563912	9
PGSC0003DMG400015646	-8.35235	5.05952e-07	Gene of unknown function [Source:PGSC_GENE;Acc:PGSC0003DMG400015646]	28532803	28536496	6
PGSC0003DMG400016266	-8.35235	5.05952e-07	Gene of unknown function [Source:PGSC_GENE;Acc:PGSC0003DMG400016266]	40312413	40317162	6
PGSC0003DMG400018086	-8.35235	5.05952e-07	Ubiquitin-protein ligase [Source:PGSC_GENE;Acc:PGSC0003DMG400018086]	52861160	52862359	3
PGSC0003DMG400018718	-8.35235	5.05952e-07	Gene of unknown function [Source:PGSC_GENE;Acc:PGSC0003DMG400018718]	42991461	42994141	11
PGSC0003DMG400023378	-8.35235	5.05952e-07	Gene of unknown function [Source:PGSC_GENE;Acc:PGSC0003DMG400023378]	51138259	51141555	5
PGSC0003DMG402000083	-8.35235	5.05952e-07	Conserved gene of unknown function [Source:PGSC_GENE;Acc:PGSC0003DMG402000083]	72985518	72986969	1
PGSC0003DMG400004029	-8.34037	1.28614e-27	Anthranilate N-benzoyltransferase protein [Source:PGSC_GENE;Acc:PGSC0003DMG400004029]	43539962	43541866	2
PGSC0003DMG400026860	-8.303	3.01742e-21	Ubiquitin-protein ligase [Source:PGSC_GENE;Acc:PGSC0003DMG400026860]	26968794	26972113	4
PGSC0003DMG400003631	-8.28218	1.08934e-06	Conserved gene of unknown function [Source:PGSC_GENE;Acc:PGSC0003DMG400003631]	39608186	39613058	2
PGSC0003DMG400011755	-8.28218	1.08934e-06	Acetyl-coenzyme A carboxylase carboxyl transferase alpha [Source:PGSC_GENE;Acc:PGSC0003DMG400011755]	41475171	41480607	7
PGSC0003DMG400013956	-8.28218	1.08934e-06	Conserved gene of unknown function [Source:PGSC_GENE;Acc:PGSC0003DMG400013956]	19929592	19930840	0
PGSC0003DMG400014720	-8.28218	1.08934e-06	Hcr2-p5 [Source:PGSC_GENE;Acc:PGSC0003DMG400014720]	1726325	1726820	6
PGSC0003DMG400015629	-8.28218	1.08934e-06	Zinc finger protein [Source:PGSC_GENE;Acc:PGSC0003DMG400015629]	21103215	21104484	8
PGSC0003DMG400019390	-8.28218	1.08934e-06	Endonuclease-reverse transcriptase HmRTE-e01 [Source:PGSC_GENE;Acc:PGSC0003DMG400019390]	6432798	6437790	10
PGSC0003DMG400023875	-8.28218	1.08934e-06	Oxidoreductase [Source:PGSC_GENE;Acc:PGSC0003DMG400023875]	20236318	20241240	2
PGSC0003DMG400027870	-8.28218	1.08934e-06	Ubiquitin-protein ligase [Source:PGSC_GENE;Acc:PGSC0003DMG400027870]	9079836	9080918	12
PGSC0003DMG400028058	-8.28218	1.08934e-06	HyPRP [Source:PGSC_GENE;Acc:PGSC0003DMG400028058]	38846393	38846988	3
PGSC0003DMG400028873	-8.28218	1.08934e-06	TNP2 [Source:PGSC_GENE;Acc:PGSC0003DMG400028873]	24642353	24647799	1
PGSC0003DMG401008332	-8.28218	1.08934e-06	Mediator of RNA polymerase II transcription subunit [Source:PGSC_GENE;Acc:PGSC0003DMG401008332]	36814059	36815753	3
PGSC0003DMG401018895	-8.28218	1.08934e-06	GPI-anchored protein [Source:PGSC_GENE;Acc:PGSC0003DMG401018895]	10434128	10436457	12
PGSC0003DMG402013972	-8.28218	1.08934e-06	Conserved gene of unknown function [Source:PGSC_GENE;Acc:PGSC0003DMG402013972]	42867694	42872468	5
PGSC0003DMG400015769	-8.24963	5.47882e-27	Conserved gene of unknown function [Source:PGSC_GENE;Acc:PGSC0003DMG400015769]	44019803	44024765	2
PGSC0003DMG400000851	-8.20843	1.61305e-06	Conserved gene of unknown function [Source:PGSC_GENE;Acc:PGSC0003DMG400000851]	63734986	63739560	1
PGSC0003DMG400004337	-8.20843	1.61305e-06	MTN3 [Source:PGSC_GENE;Acc:PGSC0003DMG400004337]	45837419	45839266	3
PGSC0003DMG400009943	-8.20843	1.61305e-06	Cyclin B [Source:PGSC_GENE;Acc:PGSC0003DMG400009943]	70997744	70998584	4
PGSC0003DMG400012149	-8.20843	1.61305e-06	Ubiquitin-protein ligase [Source:PGSC_GENE;Acc:PGSC0003DMG400012149]	55947412	55948584	8
PGSC0003DMG400013852	-8.20843	1.61305e-06	Zinc finger, CCHC-type [Source:PGSC_GENE;Acc:PGSC0003DMG400013852]	39147576	39154318	3
PGSC0003DMG400016121	-8.20843	1.61305e-06	Anthocyanidine rhamnosyl-transferase [Source:PGSC_GENE;Acc:PGSC0003DMG400016121]	2143776	2145342	11
PGSC0003DMG400017673	-8.20843	1.61305e-06	Gene of unknown function [Source:PGSC_GENE;Acc:PGSC0003DMG400017673]	43704575	43705851	9
PGSC0003DMG400018710	-8.20843	1.61305e-06	GG25239 [Source:PGSC_GENE;Acc:PGSC0003DMG400018710]	42786978	42787806	11
PGSC0003DMG400019137	-8.20843	1.61305e-06	18.1 kDa class I heat shock protein [Source:PGSC_GENE;Acc:PGSC0003DMG400019137]	50704357	50705144	10
PGSC0003DMG400023826	-8.20843	1.61305e-06	Gene of unknown function [Source:PGSC_GENE;Acc:PGSC0003DMG400023826]	25502897	25507496	6
PGSC0003DMG400026930	-8.20843	1.61305e-06	Flavonoid glucoyltransferase UGT73N1 [Source:PGSC_GENE;Acc:PGSC0003DMG400026930]	53543856	53545690	6
PGSC0003DMG400027760	-8.20843	1.61305e-06	Gene of unknown function [Source:PGSC_GENE;Acc:PGSC0003DMG400027760]	28576871	28578094	5
PGSC0003DMG402018008	-8.20843	1.61305e-06	DNA binding protein [Source:PGSC_GENE;Acc:PGSC0003DMG402018008]	56927171	56927632	4
PGSC0003DMG400011628	-8.13069	3.60565e-06	Chloroplast small heat shock protein class I [Source:PGSC_GENE;Acc:PGSC0003DMG400011628]	11636814	11637710	9
PGSC0003DMG400011752	-8.13069	3.60565e-06	Cellulose synthase [Source:PGSC_GENE;Acc:PGSC0003DMG400011752]	41671725	41675902	7
PGSC0003DMG400012008	-8.13069	3.60565e-06	BURP domain-containing protein [Source:PGSC_GENE;Acc:PGSC0003DMG400012008]	20652893	20653582	2
PGSC0003DMG400012427	-8.13069	3.60565e-06	Conserved gene of unknown function [Source:PGSC_GENE;Acc:PGSC0003DMG400012427]	53386514	53391185	7
PGSC0003DMG400016039	-8.13069	3.60565e-06	Conserved gene of unknown function [Source:PGSC_GENE;Acc:PGSC0003DMG400016039]	39370682	39375541	7
PGSC0003DMG400018070	-8.13069	3.60565e-06	Gene of unknown function [Source:PGSC_GENE;Acc:PGSC0003DMG400018070]	36013569	36014080	0
PGSC0003DMG400024206	-8.13069	3.60565e-06	N protein [Source:PGSC_GENE;Acc:PGSC0003DMG400024206]	7168026	7177489	7
PGSC0003DMG400024230	-8.13069	3.60565e-06	GTP binding protein [Source:PGSC_GENE;Acc:PGSC0003DMG400024230]	22032606	22035281	4
PGSC0003DMG400025955	-8.13069	3.60565e-06	Gene of unknown function [Source:PGSC_GENE;Acc:PGSC0003DMG400025955]	85368174	85368863	1
PGSC0003DMG400029130	-8.13069	3.60565e-06	UDP-glucose:glucosyltransferase [Source:PGSC_GENE;Acc:PGSC0003DMG400029130]	25068526	25071372	0
PGSC0003DMG400029654	-8.13069	3.60565e-06	F-box protein [Source:PGSC_GENE;Acc:PGSC0003DMG400029654]	58511594	58513725	9
PGSC0003DMG400034469	-8.13069	3.60565e-06	Gene of unknown function [Source:PGSC_GENE;Acc:PGSC0003DMG400034469]	57164347	57165296	1
PGSC0003DMG402003479	-8.13069	3.60565e-06	Oxidoreductase, 2OG-Fe(II) oxygenase family protein [Source:PGSC_GENE;Acc:PGSC0003DMG402003479]	2394073	2396834	1
PGSC0003DMG400000834	-8.04854	5.44527e-06	Gene of unknown function [Source:PGSC_GENE;Acc:PGSC0003DMG400000834]	63614883	63616370	1
PGSC0003DMG400006358	-8.04854	5.44527e-06	Gene of unknown function [Source:PGSC_GENE;Acc:PGSC0003DMG400006358]	7541489	7543690	4
PGSC0003DMG400011831	-8.04854	5.44527e-06	Anti-virus transcriptional factor [Source:PGSC_GENE;Acc:PGSC0003DMG400011831]	16280819	16286133	12
PGSC0003DMG400014562	-8.04854	5.44527e-06	Gene of unknown function [Source:PGSC_GENE;Acc:PGSC0003DMG400014562]	2792916	2793706	5
PGSC0003DMG400015681	-8.04854	5.44527e-06	Resistance gene [Source:PGSC_GENE;Acc:PGSC0003DMG400015681]	1844035	1849454	11
PGSC0003DMG400018135	-8.04854	5.44527e-06	Cytochrome P450 71A4 [Source:PGSC_GENE;Acc:PGSC0003DMG400018135]	51757417	51759571	3
PGSC0003DMG400019087	-8.04854	5.44527e-06	REX1 DNA Repair family protein [Source:PGSC_GENE;Acc:PGSC0003DMG400019087]	6157737	6161667	6
PGSC0003DMG400023647	-8.04854	5.44527e-06	Extensin [Source:PGSC_GENE;Acc:PGSC0003DMG400023647]	8958468	8959240	4
PGSC0003DMG400028711	-8.04854	5.44527e-06	Non-LTR retroelement reverse transcriptase [Source:PGSC_GENE;Acc:PGSC0003DMG400028711]	47370116	47378735	4
PGSC0003DMG400029063	-8.04854	5.44527e-06	Gibberellin 3beta-hydroxylase3 [Source:PGSC_GENE;Acc:PGSC0003DMG400029063]	37869508	37871058	1
PGSC0003DMG400030178	-8.04854	5.44527e-06	Gene of unknown function [Source:PGSC_GENE;Acc:PGSC0003DMG400030178]	43206159	43208032	9
PGSC0003DMG402007888	-8.04854	5.44527e-06	Gene of unknown function [Source:PGSC_GENE;Acc:PGSC0003DMG402007888]	1954111	1959370	12
PGSC0003DMG402005842	-8.03567	1.75128e-19	Gene of unknown function [Source:PGSC_GENE;Acc:PGSC0003DMG402005842]	5207012	5212423	8
PGSC0003DMG400005861	-7.98125	4.09153e-19	Gene of unknown function [Source:PGSC_GENE;Acc:PGSC0003DMG400005861]	5570863	5572437	8
PGSC0003DMG400002282	-7.96141	1.26863e-05	Gene of unknown function [Source:PGSC_GENE;Acc:PGSC0003DMG400002282]	32009076	32009607	10
PGSC0003DMG400002769	-7.96141	1.26863e-05	Knox [Source:PGSC_GENE;Acc:PGSC0003DMG400002769]	78172443	78176961	1
PGSC0003DMG400010368	-7.96141	1.26863e-05	Gene of unknown function [Source:PGSC_GENE;Acc:PGSC0003DMG400010368]	28242244	28249422	2
PGSC0003DMG400011732	-7.96141	1.26863e-05	Gene of unknown function [Source:PGSC_GENE;Acc:PGSC0003DMG400011732]	10702712	10704881	5
PGSC0003DMG400013931	-7.96141	1.26863e-05	Gene of unknown function [Source:PGSC_GENE;Acc:PGSC0003DMG400013931]	13170944	13172976	11
PGSC0003DMG400013945	-7.96141	1.26863e-05	Gene of unknown function [Source:PGSC_GENE;Acc:PGSC0003DMG400013945]	22995961	22996596	9
PGSC0003DMG400018848	-7.96141	1.26863e-05	Gene of unknown function [Source:PGSC_GENE;Acc:PGSC0003DMG400018848]	38488109	38491133	3
PGSC0003DMG400023162	-7.96141	1.26863e-05	Ubiquitin-protein ligase [Source:PGSC_GENE;Acc:PGSC0003DMG400023162]	18964922	18967894	2
PGSC0003DMG400024447	-7.96141	1.26863e-05	Hcr2-p8.4 [Source:PGSC_GENE;Acc:PGSC0003DMG400024447]	30335431	30336045	0
PGSC0003DMG400025608	-7.96141	1.26863e-05	Gene of unknown function [Source:PGSC_GENE;Acc:PGSC0003DMG400025608]	24621737	24627393	12
PGSC0003DMG400027202	-7.96141	1.26863e-05	MYB-like DNA-binding domain protein [Source:PGSC_GENE;Acc:PGSC0003DMG400027202]	48416600	48418300	5
PGSC0003DMG400029935	-7.96141	1.26863e-05	Calcineurin-like phosphoesterase family protein [Source:PGSC_GENE;Acc:PGSC0003DMG400029935]	35852824	35854505	8
PGSC0003DMG400036596	-7.96141	1.26863e-05	Conserved gene of unknown function [Source:PGSC_GENE;Acc:PGSC0003DMG400036596]	20080942	20081562	1
PGSC0003DMG400038807	-7.96141	1.26863e-05	Gene of unknown function [Source:PGSC_GENE;Acc:PGSC0003DMG400038807]	18544328	18544706	6
PGSC0003DMG401002283	-7.96141	1.26863e-05	Gene of unknown function [Source:PGSC_GENE;Acc:PGSC0003DMG401002283]	31763047	31764193	10
PGSC0003DMG403029613	-7.96141	1.26863e-05	Gene of unknown function [Source:PGSC_GENE;Acc:PGSC0003DMG403029613]	58184033	58188183	9
PGSC0003DMG400003026	-7.86869	1.95811e-05	Gene of unknown function [Source:PGSC_GENE;Acc:PGSC0003DMG400003026]	24579642	24585623	5
PGSC0003DMG400003540	-7.86869	1.95811e-05	ATP binding protein [Source:PGSC_GENE;Acc:PGSC0003DMG400003540]	39893427	39897147	2
PGSC0003DMG400005299	-7.86869	1.95811e-05	Gene of unknown function [Source:PGSC_GENE;Acc:PGSC0003DMG400005299]	15033317	15034801	12
PGSC0003DMG400005461	-7.86869	1.95811e-05	Gene of unknown function [Source:PGSC_GENE;Acc:PGSC0003DMG400005461]	14776805	14777792	10
PGSC0003DMG400010691	-7.86869	1.95811e-05	Serine-threonine protein kinase, plant-type [Source:PGSC_GENE;Acc:PGSC0003DMG400010691]	45974851	45979029	4
PGSC0003DMG400011627	-7.86869	1.95811e-05	Chloroplast small heat shock protein class I [Source:PGSC_GENE;Acc:PGSC0003DMG400011627]	11631165	11631999	9
PGSC0003DMG400013624	-7.86869	1.95811e-05	RWP-RK domain-containing protein [Source:PGSC_GENE;Acc:PGSC0003DMG400013624]	34893785	34894920	11
PGSC0003DMG400015824	-7.86869	1.95811e-05	Hcr2-0B [Source:PGSC_GENE;Acc:PGSC0003DMG400015824]	40243659	40246451	12
PGSC0003DMG400017098	-7.86869	1.95811e-05	Hsp20.1 protein [Source:PGSC_GENE;Acc:PGSC0003DMG400017098]	31745004	31745667	9
PGSC0003DMG400020806	-7.86869	1.95811e-05	Xyloglucan glycosyltransferase 6 [Source:PGSC_GENE;Acc:PGSC0003DMG400020806]	32077255	32077785	9
PGSC0003DMG400021465	-7.86869	1.95811e-05	Conserved gene of unknown function [Source:PGSC_GENE;Acc:PGSC0003DMG400021465]	17631444	17636545	2
PGSC0003DMG400024344	-7.86869	1.95811e-05	Anthocyanidin 3-O-glucosyltransferase [Source:PGSC_GENE;Acc:PGSC0003DMG400024344]	31520020	31521721	9
PGSC0003DMG400025667	-7.86869	1.95811e-05	Gene of unknown function [Source:PGSC_GENE;Acc:PGSC0003DMG400025667]	47315754	47317570	12
PGSC0003DMG400029374	-7.86869	1.95811e-05	Conserved gene of unknown function [Source:PGSC_GENE;Acc:PGSC0003DMG400029374]	58025470	58028813	12
PGSC0003DMG400031446	-7.86869	1.95811e-05	Hcr2-0A [Source:PGSC_GENE;Acc:PGSC0003DMG400031446]	23288697	23289566	0
PGSC0003DMG400033937	-7.86869	1.95811e-05	Gene of unknown function [Source:PGSC_GENE;Acc:PGSC0003DMG400033937]	24861211	24863443	0
PGSC0003DMG400035168	-7.86869	1.95811e-05	Conserved gene of unknown function [Source:PGSC_GENE;Acc:PGSC0003DMG400035168]	82791431	82792651	1
PGSC0003DMG401006305	-7.86869	1.95811e-05	F-box family protein [Source:PGSC_GENE;Acc:PGSC0003DMG401006305]	15301912	15308573	11
PGSC0003DMG401006673	-7.86869	1.95811e-05	Gene of unknown function [Source:PGSC_GENE;Acc:PGSC0003DMG401006673]	61485778	61487084	9
PGSC0003DMG401032256	-7.86869	1.95811e-05	RNA-directed DNA polymerase (Reverse transcriptase) [Source:PGSC_GENE;Acc:PGSC0003DMG401032256]	53777973	53780535	9
PGSC0003DMG402001724	-7.86869	1.95811e-05	Gene of unknown function [Source:PGSC_GENE;Acc:PGSC0003DMG402001724]	68637219	68637591	1
PGSC0003DMG402017076	-7.86869	1.95811e-05	DNA topoisomerase 6 subunit B [Source:PGSC_GENE;Acc:PGSC0003DMG402017076]	17824171	17827196	0
PGSC0003DMG400024409	-7.85075	2.79564e-18	ZIP transporter [Source:PGSC_GENE;Acc:PGSC0003DMG400024409]	45018640	45024926	12
PGSC0003DMG400000655	-7.83102	1.09739e-30	Serine/threonine-protein phosphatase 7 long form homolog [Source:PGSC_GENE;Acc:PGSC0003DMG400000655]	42817547	42822068	12
PGSC0003DMG400031476	-7.78873	7.22926e-18	Bacterial spot disease resistance protein 4 [Source:PGSC_GENE;Acc:PGSC0003DMG400031476]	1492867	1496748	11
ENSRNA049464299	-7.76959	4.77659e-05
PGSC0003DMG400000264	-7.76959	4.77659e-05	Gene of unknown function [Source:PGSC_GENE;Acc:PGSC0003DMG400000264]	73073965	73076638	1
PGSC0003DMG400003787	-7.76959	4.77659e-05	Conserved gene of unknown function [Source:PGSC_GENE;Acc:PGSC0003DMG400003787]	50659684	50660449	9
PGSC0003DMG400009579	-7.76959	4.77659e-05	Protein translocase [Source:PGSC_GENE;Acc:PGSC0003DMG400009579]	28850811	28855507	11
PGSC0003DMG400009851	-7.76959	4.77659e-05	Gene of unknown function [Source:PGSC_GENE;Acc:PGSC0003DMG400009851]	12224164	12226253	10
PGSC0003DMG400009853	-7.76959	4.77659e-05	Conserved gene of unknown function [Source:PGSC_GENE;Acc:PGSC0003DMG400009853]	12202384	12203669	10
PGSC0003DMG400012790	-7.76959	4.77659e-05	Vetispiradiene synthase 5 [Source:PGSC_GENE;Acc:PGSC0003DMG400012790]	52838411	52841508	4
PGSC0003DMG400013820	-7.76959	4.77659e-05	Gene of unknown function [Source:PGSC_GENE;Acc:PGSC0003DMG400013820]	22543339	22546224	4
PGSC0003DMG400018062	-7.76959	4.77659e-05	UDP-glucuronosyltransferase [Source:PGSC_GENE;Acc:PGSC0003DMG400018062]	32418043	32419236	3
PGSC0003DMG400018776	-7.76959	4.77659e-05	Gene of unknown function [Source:PGSC_GENE;Acc:PGSC0003DMG400018776]	17445845	17446783	11
PGSC0003DMG400020290	-7.76959	4.77659e-05	Conserved gene of unknown function [Source:PGSC_GENE;Acc:PGSC0003DMG400020290]	36017125	36018856	9
PGSC0003DMG400020535	-7.76959	4.77659e-05	Gene of unknown function [Source:PGSC_GENE;Acc:PGSC0003DMG400020535]	35835401	35836943	12
PGSC0003DMG400023080	-7.76959	4.77659e-05	Peptide transporter [Source:PGSC_GENE;Acc:PGSC0003DMG400023080]	8313196	8315592	9
PGSC0003DMG400024175	-7.76959	4.77659e-05	Gene of unknown function [Source:PGSC_GENE;Acc:PGSC0003DMG400024175]	27172425	27174620	10
PGSC0003DMG400027601	-7.76959	4.77659e-05	Non-LTR retrolelement reverse transcriptase [Source:PGSC_GENE;Acc:PGSC0003DMG400027601]	34841820	34847917	6
PGSC0003DMG400030264	-7.76959	4.77659e-05	ATP binding protein [Source:PGSC_GENE;Acc:PGSC0003DMG400030264]	34896067	34896980	3
PGSC0003DMG400030594	-7.76959	4.77659e-05	ATP synthase subunit beta [Source:PGSC_GENE;Acc:PGSC0003DMG400030594]	41667802	41670991	2
PGSC0003DMG400030915	-7.76959	4.77659e-05	C2 domain-containing protein [Source:PGSC_GENE;Acc:PGSC0003DMG400030915]	4316720	4318052	7
PGSC0003DMG400034296	-7.76959	4.77659e-05	Gene of unknown function [Source:PGSC_GENE;Acc:PGSC0003DMG400034296]	43232203	43233046	0
PGSC0003DMG401018040	-7.76959	4.77659e-05	Gene of unknown function [Source:PGSC_GENE;Acc:PGSC0003DMG401018040]	88607015	88615226	1
PGSC0003DMG401026197	-7.76959	4.77659e-05	MADS-box protein [Source:PGSC_GENE;Acc:PGSC0003DMG401026197]	47364697	47367540	7
PGSC0003DMG402029949	-7.76959	4.77659e-05	Gene of unknown function [Source:PGSC_GENE;Acc:PGSC0003DMG402029949]	35868617	35872897	8
PGSC0003DMG400001144	-7.74041	1.45794e-17	Cytochrome P450 92B1 [Source:PGSC_GENE;Acc:PGSC0003DMG400001144]	41907234	41911479	11
PGSC0003DMG400008613	-7.73697	3.41414e-27	Conserved gene of unknown function [Source:PGSC_GENE;Acc:PGSC0003DMG400008613]	59488098	59489813	4
PGSC0003DMG400012987	-7.69874	1.48612e-37	Threonine dehydratase biosynthetic, chloroplastic [Source:PGSC_GENE;Acc:PGSC0003DMG400012987]	4336457	4342614	9
PGSC0003DMG400025429	-7.67334	4.02867e-17	Gene of unknown function [Source:PGSC_GENE;Acc:PGSC0003DMG400025429]	5415704	5416420	4
PGSC0003DMG400021806	-7.66487	5.93424e-23	Histone H2A [Source:PGSC_GENE;Acc:PGSC0003DMG400021806]	8168712	8169593	12
PGSC0003DMG400000265	-7.66319	7.55368e-05	Gene of unknown function [Source:PGSC_GENE;Acc:PGSC0003DMG400000265]	73124340	73125006	1
PGSC0003DMG400002936	-7.66319	7.55368e-05	Gene of unknown function [Source:PGSC_GENE;Acc:PGSC0003DMG400002936]	2613065	2615453	12
PGSC0003DMG400005481	-7.66319	7.55368e-05	Gene of unknown function [Source:PGSC_GENE;Acc:PGSC0003DMG400005481]	6546804	6548325	3
PGSC0003DMG400010147	-7.66319	7.55368e-05	Kunitz-type enzyme inhibitor S9C11 [Source:PGSC_GENE;Acc:PGSC0003DMG400010147]	44440705	44441519	3
PGSC0003DMG400010257	-7.66319	7.55368e-05	Leucine aminopeptidase, chloroplastic [Source:PGSC_GENE;Acc:PGSC0003DMG400010257]	12727912	12733521	5
PGSC0003DMG400013167	-7.66319	7.55368e-05	MAR-binding protein [Source:PGSC_GENE;Acc:PGSC0003DMG400013167]	7701565	7705715	12
PGSC0003DMG400017177	-7.66319	7.55368e-05	Germin subfamily 1 member 19 [Source:PGSC_GENE;Acc:PGSC0003DMG400017177]	56325068	56327136	9
PGSC0003DMG400019043	-7.66319	7.55368e-05	Gene of unknown function [Source:PGSC_GENE;Acc:PGSC0003DMG400019043]	12451121	12453416	3
PGSC0003DMG400025172	-7.66319	7.55368e-05	Conserved gene of unknown function [Source:PGSC_GENE;Acc:PGSC0003DMG400025172]	85757632	85759683	1
PGSC0003DMG400026252	-7.66319	7.55368e-05	Vesicle-associated membrane protein [Source:PGSC_GENE;Acc:PGSC0003DMG400026252]	51147358	51154010	8
PGSC0003DMG400046085	-7.66319	7.55368e-05	Gene of unknown function [Source:PGSC_GENE;Acc:PGSC0003DMG400046085]	10368011	10369881	1
PGSC0003DMG400013229	-7.62092	7.34036e-17	Gene of unknown function [Source:PGSC_GENE;Acc:PGSC0003DMG400013229]	32814721	32822065	0
PGSC0003DMG400020798	-7.56651	1.58663e-16	Cationic peroxidase 1 [Source:PGSC_GENE;Acc:PGSC0003DMG400020798]	49172630	49173264	10
PGSC0003DMG400007248	-7.5483	0.000193974	Gene of unknown function [Source:PGSC_GENE;Acc:PGSC0003DMG400007248]	46611076	46613057	5
PGSC0003DMG400008425	-7.5483	0.000193974	Conserved gene of unknown function [Source:PGSC_GENE;Acc:PGSC0003DMG400008425]	18247902	18249370	11
PGSC0003DMG400010948	-7.5483	0.000193974	Calcineurin-like phosphoesterase family protein [Source:PGSC_GENE;Acc:PGSC0003DMG400010948]	31441943	31443509	0
PGSC0003DMG400011704	-7.5483	0.000193974	Pentatricopeptide repeat-containing protein [Source:PGSC_GENE;Acc:PGSC0003DMG400011704]	7545509	7547737	1
PGSC0003DMG400011706	-7.5483	0.000193974	Gene of unknown function [Source:PGSC_GENE;Acc:PGSC0003DMG400011706]	7534201	7536146	1
PGSC0003DMG400012747	-7.5483	0.000193974	ATP binding protein [Source:PGSC_GENE;Acc:PGSC0003DMG400012747]	70982896	70985677	1
PGSC0003DMG400016067	-7.5483	0.000193974	Acireductone dioxygenase [Source:PGSC_GENE;Acc:PGSC0003DMG400016067]	25704925	25706658	0
PGSC0003DMG400017952	-7.5483	0.000193974	Conserved gene of unknown function [Source:PGSC_GENE;Acc:PGSC0003DMG400017952]	7279164	7280789	2
PGSC0003DMG400017967	-7.5483	0.000193974	Hcr2-0B [Source:PGSC_GENE;Acc:PGSC0003DMG400017967]	10969744	10971986	5
PGSC0003DMG400019543	-7.5483	0.000193974	RanGAP1 interacting protein [Source:PGSC_GENE;Acc:PGSC0003DMG400019543]	30414089	30417996	5
PGSC0003DMG400021389	-7.5483	0.000193974	Conserved gene of unknown function [Source:PGSC_GENE;Acc:PGSC0003DMG400021389]	20960129	20960941	5
PGSC0003DMG400021956	-7.5483	0.000193974	Leucine-rich repeat resistance protein [Source:PGSC_GENE;Acc:PGSC0003DMG400021956]	16422627	16431125	6
PGSC0003DMG400022939	-7.5483	0.000193974	Clathrin assembly protein [Source:PGSC_GENE;Acc:PGSC0003DMG400022939]	31013129	31015497	11
PGSC0003DMG400026736	-7.5483	0.000193974	LIGULELESS1 protein [Source:PGSC_GENE;Acc:PGSC0003DMG400026736]	36277845	36284911	4
PGSC0003DMG400032773	-7.5483	0.000193974	Conserved gene of unknown function [Source:PGSC_GENE;Acc:PGSC0003DMG400032773]	39644247	39646337	0
PGSC0003DMG400033635	-7.5483	0.000193974	Gene of unknown function [Source:PGSC_GENE;Acc:PGSC0003DMG400033635]	51955736	51956608	12
PGSC0003DMG400034588	-7.5483	0.000193974	Gene of unknown function [Source:PGSC_GENE;Acc:PGSC0003DMG400034588]	13951320	13956190	11
PGSC0003DMG400043881	-7.5483	0.000193974	Gag-pol protein [Source:PGSC_GENE;Acc:PGSC0003DMG400043881]	18538602	18540725	6
PGSC0003DMG402000299	-7.5483	0.000193974	Serine-threonine protein kinase, plant-type [Source:PGSC_GENE;Acc:PGSC0003DMG402000299]	4169708	4175423	12
PGSC0003DMG402017416	-7.5483	0.000193974	Disease resistance protein; Calcium-binding EF-hand; AAA ATPase [Source:PGSC_GENE;Acc:PGSC0003DMG402017416]	43077468	43082007	7
PGSC0003DMG400021076	-7.47102	5.73565e-16	Gene of unknown function [Source:PGSC_GENE;Acc:PGSC0003DMG400021076]	12303092	12304362	10
PGSC0003DMG400013552	-7.45524	1.18317e-30	Conserved gene of unknown function [Source:PGSC_GENE;Acc:PGSC0003DMG400013552]	40343170	40343952	7
PGSC0003DMG400022355	-7.43161	2.23074e-21	Gene of unknown function [Source:PGSC_GENE;Acc:PGSC0003DMG400022355]	34853962	34865953	2
PGSC0003DMG400000014	-7.42347	0.000315208	Enoyl-CoA-hydratase [Source:PGSC_GENE;Acc:PGSC0003DMG400000014]	71644624	71648773	1
PGSC0003DMG400001275	-7.42347	0.000315208	Gene of unknown function [Source:PGSC_GENE;Acc:PGSC0003DMG400001275]	22417545	22421094	10
PGSC0003DMG400003791	-7.42347	0.000315208	NB-ARC domain containing protein [Source:PGSC_GENE;Acc:PGSC0003DMG400003791]	50830284	50831383	9
PGSC0003DMG400009852	-7.42347	0.000315208	Gene of unknown function [Source:PGSC_GENE;Acc:PGSC0003DMG400009852]	12221562	12223581	10
PGSC0003DMG400011345	-7.42347	0.000315208	Flowering promoting factor-like 1 [Source:PGSC_GENE;Acc:PGSC0003DMG400011345]	58149287	58149947	1
PGSC0003DMG400016023	-7.42347	0.000315208	Gene of unknown function [Source:PGSC_GENE;Acc:PGSC0003DMG400016023]	29185110	29186431	7
PGSC0003DMG400016811	-7.42347	0.000315208	Gene of unknown function [Source:PGSC_GENE;Acc:PGSC0003DMG400016811]	10647912	10650896	1
PGSC0003DMG400019813	-7.42347	0.000315208	Gene of unknown function [Source:PGSC_GENE;Acc:PGSC0003DMG400019813]	15153263	15156511	5
PGSC0003DMG400020332	-7.42347	0.000315208	Conserved gene of unknown function [Source:PGSC_GENE;Acc:PGSC0003DMG400020332]	658164	660041	9
PGSC0003DMG400021788	-7.42347	0.000315208	UDP-glucuronosyltransferase [Source:PGSC_GENE;Acc:PGSC0003DMG400021788]	32733116	32734768	3
PGSC0003DMG400025049	-7.42347	0.000315208	Gene of unknown function [Source:PGSC_GENE;Acc:PGSC0003DMG400025049]	1967637	1968217	10
PGSC0003DMG400025707	-7.42347	0.000315208	Gene of unknown function [Source:PGSC_GENE;Acc:PGSC0003DMG400025707]	8308278	8312525	10
PGSC0003DMG400027224	-7.42347	0.000315208	Conserved gene of unknown function [Source:PGSC_GENE;Acc:PGSC0003DMG400027224]	48323805	48324282	5
PGSC0003DMG400028046	-7.42347	0.000315208	Conserved gene of unknown function [Source:PGSC_GENE;Acc:PGSC0003DMG400028046]	39592411	39594799	3
PGSC0003DMG400028733	-7.42347	0.000315208	Serine/threonine-protein kinase cdk9 [Source:PGSC_GENE;Acc:PGSC0003DMG400028733]	6461211	6463185	7
PGSC0003DMG400030216	-7.42347	0.000315208	Gene of unknown function [Source:PGSC_GENE;Acc:PGSC0003DMG400030216]	41849051	41853181	10
PGSC0003DMG400031185	-7.42347	0.000315208	Tospovirus resistance protein C [Source:PGSC_GENE;Acc:PGSC0003DMG400031185]	16499774	16503430	11
PGSC0003DMG402006492	-7.42347	0.000315208	Gene of unknown function [Source:PGSC_GENE;Acc:PGSC0003DMG402006492]	51468279	51477421	12
PGSC0003DMG402022579	-7.42347	0.000315208	Gene of unknown function [Source:PGSC_GENE;Acc:PGSC0003DMG402022579]	4260561	4265357	3
PGSC0003DMG403025826	-7.42347	0.000315208	Enoyl-CoA-hydratase [Source:PGSC_GENE;Acc:PGSC0003DMG403025826]	85147023	85149672	1
PGSC0003DMG401003118	-7.34739	3.15684e-15	N-acylethanolamine amidohydrolase [Source:PGSC_GENE;Acc:PGSC0003DMG401003118]	82988630	82996415	1
PGSC0003DMG400009771	-7.33019	2.31815e-24	Gene of unknown function [Source:PGSC_GENE;Acc:PGSC0003DMG400009771]	5305861	5311157	0
ENSRNA049455690	-7.28681	0.00085757
PGSC0003DMG400004530	-7.28681	0.00085757	Gene of unknown function [Source:PGSC_GENE;Acc:PGSC0003DMG400004530]	16431206	16431759	2
PGSC0003DMG400008346	-7.28681	0.00085757	Pentatricopeptide repeat-containing protein [Source:PGSC_GENE;Acc:PGSC0003DMG400008346]	36778116	36782642	3
PGSC0003DMG400009720	-7.28681	0.00085757	1-aminocyclopropane-1-carboxylate oxidase [Source:PGSC_GENE;Acc:PGSC0003DMG400009720]	49794166	49796363	9
PGSC0003DMG400010915	-7.28681	0.00085757	TNP2-like transposon protein [Source:PGSC_GENE;Acc:PGSC0003DMG400010915]	37346934	37348081	11
PGSC0003DMG400012150	-7.28681	0.00085757	Ubiquitin-protein ligase [Source:PGSC_GENE;Acc:PGSC0003DMG400012150]	55940859	55942267	8
PGSC0003DMG400013677	-7.28681	0.00085757	Heavy metal-associated domain containing protein [Source:PGSC_GENE;Acc:PGSC0003DMG400013677]	43363470	43364544	5
PGSC0003DMG400014969	-7.28681	0.00085757	Gene of unknown function [Source:PGSC_GENE;Acc:PGSC0003DMG400014969]	19760776	19761233	5
PGSC0003DMG400015198	-7.28681	0.00085757	Amino acid transporter [Source:PGSC_GENE;Acc:PGSC0003DMG400015198]	50596476	50600303	3
PGSC0003DMG400016043	-7.28681	0.00085757	Cytochrome P450 [Source:PGSC_GENE;Acc:PGSC0003DMG400016043]	6635100	6635654	8
PGSC0003DMG400016555	-7.28681	0.00085757	RNase H family protein [Source:PGSC_GENE;Acc:PGSC0003DMG400016555]	54361206	54367561	4
PGSC0003DMG400017366	-7.28681	0.00085757	Gene of unknown function [Source:PGSC_GENE;Acc:PGSC0003DMG400017366]	51339810	51340713	7
PGSC0003DMG400017905	-7.28681	0.00085757	Conserved gene of unknown function [Source:PGSC_GENE;Acc:PGSC0003DMG400017905]	20558628	20559634	1
PGSC0003DMG400018932	-7.28681	0.00085757	Gene of unknown function [Source:PGSC_GENE;Acc:PGSC0003DMG400018932]	42544428	42546731	1
PGSC0003DMG400021987	-7.28681	0.00085757	Late blight resistance protein Rpi-blb2 [Source:PGSC_GENE;Acc:PGSC0003DMG400021987]	839174	841945	6
PGSC0003DMG400022498	-7.28681	0.00085757	CBL-interacting protein kinase 6 [Source:PGSC_GENE;Acc:PGSC0003DMG400022498]	75694716	75695220	1
PGSC0003DMG400023265	-7.28681	0.00085757	Cyclase family protein [Source:PGSC_GENE;Acc:PGSC0003DMG400023265]	41268226	41272446	10
PGSC0003DMG400025591	-7.28681	0.00085757	Gene of unknown function [Source:PGSC_GENE;Acc:PGSC0003DMG400025591]	21572845	21575418	4
PGSC0003DMG400027454	-7.28681	0.00085757	RNase Phy3 [Source:PGSC_GENE;Acc:PGSC0003DMG400027454]	2131088	2131582	7
PGSC0003DMG400028550	-7.28681	0.00085757	Gene of unknown function [Source:PGSC_GENE;Acc:PGSC0003DMG400028550]	50079892	50081997	6
PGSC0003DMG400028645	-7.28681	0.00085757	Conserved gene of unknown function [Source:PGSC_GENE;Acc:PGSC0003DMG400028645]	49719699	49720548	12
PGSC0003DMG400029187	-7.28681	0.00085757	EMB3013 [Source:PGSC_GENE;Acc:PGSC0003DMG400029187]	8259108	8262172	10
PGSC0003DMG400029427	-7.28681	0.00085757	Gene of unknown function [Source:PGSC_GENE;Acc:PGSC0003DMG400029427]	58317293	58319603	12
PGSC0003DMG400031082	-7.28681	0.00085757	Gene of unknown function [Source:PGSC_GENE;Acc:PGSC0003DMG400031082]	3824082	3825320	11
PGSC0003DMG400031190	-7.28681	0.00085757	Katanin [Source:PGSC_GENE;Acc:PGSC0003DMG400031190]	16459410	16461527	11
PGSC0003DMG400031480	-7.28681	0.00085757	Gene of unknown function [Source:PGSC_GENE;Acc:PGSC0003DMG400031480]	1502108	1502686	11
PGSC0003DMG400035383	-7.28681	0.00085757	UDP-glucose:glucosyltransferase [Source:PGSC_GENE;Acc:PGSC0003DMG400035383]	44833258	44833869	6
PGSC0003DMG400035426	-7.28681	0.00085757	Conserved gene of unknown function [Source:PGSC_GENE;Acc:PGSC0003DMG400035426]	24150056	24151281	0
PGSC0003DMG400038713	-7.28681	0.00085757	Disease resistance protein R3a [Source:PGSC_GENE;Acc:PGSC0003DMG400038713]	36128553	36129113	5
PGSC0003DMG400039896	-7.28681	0.00085757	Hypothetical retrotransposon [Source:PGSC_GENE;Acc:PGSC0003DMG400039896]	7827166	7828542	4
PGSC0003DMG401030883	-7.28681	0.00085757	Late blight resistance protein Rpi-pta1 [Source:PGSC_GENE;Acc:PGSC0003DMG401030883]	48381495	48386563	8
PGSC0003DMG401031202	-7.28681	0.00085757	Gene of unknown function [Source:PGSC_GENE;Acc:PGSC0003DMG401031202]	54734631	54737768	4
PGSC0003DMG402014864	-7.28681	0.00085757	DNA helicase homolog [Source:PGSC_GENE;Acc:PGSC0003DMG402014864]	7175688	7178548	3
PGSC0003DMG402022351	-7.28681	0.00085757	Gene of unknown function [Source:PGSC_GENE;Acc:PGSC0003DMG402022351]	35001491	35001901	2
PGSC0003DMG402023552	-7.28681	0.00085757	Serine-threonine protein kinase, plant-type [Source:PGSC_GENE;Acc:PGSC0003DMG402023552]	8911530	8912324	4
PGSC0003DMG400017189	-7.28137	7.75341e-15	Desacetoxyvindoline 4-hydroxylase [Source:PGSC_GENE;Acc:PGSC0003DMG400017189]	55868646	55871866	9
PGSC0003DMG400000561	-7.26558	9.53034e-30	Transparent testa glabra 1 [Source:PGSC_GENE;Acc:PGSC0003DMG400000561]	47410196	47411865	3
PGSC0003DMG400029562	-7.23819	9.46977e-24	Cytochrome P450 [Source:PGSC_GENE;Acc:PGSC0003DMG400029562]	45117053	45118794	8
PGSC0003DMG400017955	-7.19572	2.25684e-28	Auxin efflux carrier component [Source:PGSC_GENE;Acc:PGSC0003DMG400017955]	64013812	64017172	1
PGSC0003DMG400000815	-7.16414	3.50508e-14	NBS-coding resistance gene analog [Source:PGSC_GENE;Acc:PGSC0003DMG400000815]	2068116	2068967	5
PGSC0003DMG402000790	-7.1395	5.18668e-14	Mitochondrial carrier protein [Source:PGSC_GENE;Acc:PGSC0003DMG402000790]	58863048	58869168	4
PGSC0003DMG400000017	-7.13583	0.00143701	Beta-hydroxyisobutyryl-CoA hydrolase 1 [Source:PGSC_GENE;Acc:PGSC0003DMG400000017]	71688539	71694700	1
PGSC0003DMG400001463	-7.13583	0.00143701	60S ribosomal protein L39-3 [Source:PGSC_GENE;Acc:PGSC0003DMG400001463]	45473236	45473768	2
PGSC0003DMG400001558	-7.13583	0.00143701	Gene of unknown function [Source:PGSC_GENE;Acc:PGSC0003DMG400001558]	57193590	57196276	9
PGSC0003DMG400002847	-7.13583	0.00143701	Gene of unknown function [Source:PGSC_GENE;Acc:PGSC0003DMG400002847]	122610	124734	4
PGSC0003DMG400003164	-7.13583	0.00143701	Conserved gene of unknown function [Source:PGSC_GENE;Acc:PGSC0003DMG400003164]	46550337	46556604	3
PGSC0003DMG400003458	-7.13583	0.00143701	RNase H family protein [Source:PGSC_GENE;Acc:PGSC0003DMG400003458]	50420669	50423252	4
PGSC0003DMG400007271	-7.13583	0.00143701	Gene of unknown function [Source:PGSC_GENE;Acc:PGSC0003DMG400007271]	49994968	49996122	4
PGSC0003DMG400008749	-7.13583	0.00143701	Patatin-05 [Source:PGSC_GENE;Acc:PGSC0003DMG400008749]	1435831	1439140	8
PGSC0003DMG400009594	-7.13583	0.00143701	Gene of unknown function [Source:PGSC_GENE;Acc:PGSC0003DMG400009594]	40662090	40663088	10
PGSC0003DMG400009758	-7.13583	0.00143701	Sdl1 [Source:PGSC_GENE;Acc:PGSC0003DMG400009758]	24147239	24151471	0
PGSC0003DMG400011126	-7.13583	0.00143701	Gene of unknown function [Source:PGSC_GENE;Acc:PGSC0003DMG400011126]	53611662	53612854	10
PGSC0003DMG400013741	-7.13583	0.00143701	Conserved gene of unknown function [Source:PGSC_GENE;Acc:PGSC0003DMG400013741]	6830027	6831501	12
PGSC0003DMG400014561	-7.13583	0.00143701	Isopentenyltransferase [Source:PGSC_GENE;Acc:PGSC0003DMG400014561]	2788385	2789123	5
PGSC0003DMG400015702	-7.13583	0.00143701	Initiation factor 3g [Source:PGSC_GENE;Acc:PGSC0003DMG400015702]	46130595	46131833	8
PGSC0003DMG400015739	-7.13583	0.00143701	Sdl1 [Source:PGSC_GENE;Acc:PGSC0003DMG400015739]	11563988	11567917	6
PGSC0003DMG400016547	-7.13583	0.00143701	Gene of unknown function [Source:PGSC_GENE;Acc:PGSC0003DMG400016547]	49324409	49325537	6
PGSC0003DMG400017244	-7.13583	0.00143701	Desacetoxyvindoline 4-hydroxylase [Source:PGSC_GENE;Acc:PGSC0003DMG400017244]	56084159	56085909	9
PGSC0003DMG400020723	-7.13583	0.00143701	Germin 3 [Source:PGSC_GENE;Acc:PGSC0003DMG400020723]	79661640	79662661	1
PGSC0003DMG400020797	-7.13583	0.00143701	Gene of unknown function [Source:PGSC_GENE;Acc:PGSC0003DMG400020797]	49199138	49201970	10
PGSC0003DMG400021652	-7.13583	0.00143701	KDEL motif-containing protein 1 [Source:PGSC_GENE;Acc:PGSC0003DMG400021652]	43765819	43767030	5
PGSC0003DMG400022968	-7.13583	0.00143701	Gene of unknown function [Source:PGSC_GENE;Acc:PGSC0003DMG400022968]	32716437	32717212	2
PGSC0003DMG400023006	-7.13583	0.00143701	F-box/LRR-repeat protein [Source:PGSC_GENE;Acc:PGSC0003DMG400023006]	40417922	40419313	3
PGSC0003DMG400023538	-7.13583	0.00143701	SAUR family protein [Source:PGSC_GENE;Acc:PGSC0003DMG400023538]	51878616	51879636	5
PGSC0003DMG400024191	-7.13583	0.00143701	Gene of unknown function [Source:PGSC_GENE;Acc:PGSC0003DMG400024191]	21940303	21940948	2
PGSC0003DMG400024365	-7.13583	0.00143701	Rpi-vnt1 [Source:PGSC_GENE;Acc:PGSC0003DMG400024365]	59513087	59514739	9
PGSC0003DMG400025059	-7.13583	0.00143701	Phosphoglycerate mutase [Source:PGSC_GENE;Acc:PGSC0003DMG400025059]	61341617	61343477	4
PGSC0003DMG400026483	-7.13583	0.00143701	HVA22 e [Source:PGSC_GENE;Acc:PGSC0003DMG400026483]	46245083	46248432	3
PGSC0003DMG400027568	-7.13583	0.00143701	Gene of unknown function [Source:PGSC_GENE;Acc:PGSC0003DMG400027568]	62337681	62340210	4
PGSC0003DMG400028399	-7.13583	0.00143701	Gene of unknown function [Source:PGSC_GENE;Acc:PGSC0003DMG400028399]	814122	814910	5
PGSC0003DMG400028401	-7.13583	0.00143701	Gene of unknown function [Source:PGSC_GENE;Acc:PGSC0003DMG400028401]	805139	806034	5
PGSC0003DMG400028775	-7.13583	0.00143701	Nucleolar essential protein [Source:PGSC_GENE;Acc:PGSC0003DMG400028775]	50835723	50839814	6
PGSC0003DMG400029220	-7.13583	0.00143701	Tospovirus resistance protein A [Source:PGSC_GENE;Acc:PGSC0003DMG400029220]	31326650	31329138	6
PGSC0003DMG400033354	-7.13583	0.00143701	Sn-1 protein [Source:PGSC_GENE;Acc:PGSC0003DMG400033354]	35153770	35154299	0
PGSC0003DMG400033933	-7.13583	0.00143701	Gene of unknown function [Source:PGSC_GENE;Acc:PGSC0003DMG400033933]	9301724	9304744	0
PGSC0003DMG400034877	-7.13583	0.00143701	DEXH helicase-like repair protein [Source:PGSC_GENE;Acc:PGSC0003DMG400034877]	46518693	46528596	7
PGSC0003DMG400039618	-7.13583	0.00143701	Gene of unknown function [Source:PGSC_GENE;Acc:PGSC0003DMG400039618]	33408337	33415313	3
PGSC0003DMG400045937	-7.13583	0.00143701	Gene of unknown function [Source:PGSC_GENE;Acc:PGSC0003DMG400045937]	46689646	46696745	12
PGSC0003DMG402004973	-7.13583	0.00143701	C-terminal zinc-finger [Source:PGSC_GENE;Acc:PGSC0003DMG402004973]	54038917	54045333	12
PGSC0003DMG400009556	-7.12841	2.31585e-35	Replication factor A 1, rfa1 [Source:PGSC_GENE;Acc:PGSC0003DMG400009556]	9312555	9316088	7
PGSC0003DMG401019602	-7.04226	8.67074e-19	Gene of unknown function [Source:PGSC_GENE;Acc:PGSC0003DMG401019602]	38250583	38255378	6
PGSC0003DMG400033902	-7.02102	1.47889e-27	RNA-binding gricine-rich protein-1c [Source:PGSC_GENE;Acc:PGSC0003DMG400033902]	44104540	44110529	10
PGSC0003DMG400015454	-7.00959	2.65311e-13	Conserved gene of unknown function [Source:PGSC_GENE;Acc:PGSC0003DMG400015454]	56820105	56822830	12
PGSC0003DMG400017908	-6.98341	1.8808e-18	Conserved gene of unknown function [Source:PGSC_GENE;Acc:PGSC0003DMG400017908]	20545467	20550343	1
ENSRNA049454416	-6.96719	0.00243493
PGSC0003DMG400002873	-6.96719	0.00243493	Ubiquitin-protein ligase [Source:PGSC_GENE;Acc:PGSC0003DMG400002873]	269930	270722	4
PGSC0003DMG400003598	-6.96719	0.00243493	Sugar transporter ERD6-like 6 [Source:PGSC_GENE;Acc:PGSC0003DMG400003598]	40426986	40434327	2
PGSC0003DMG400005298	-6.96719	0.00243493	Gene of unknown function [Source:PGSC_GENE;Acc:PGSC0003DMG400005298]	15032616	15033227	12
PGSC0003DMG400008310	-6.96719	0.00243493	DNA-directed RNA polymerase II 19 kD polypeptide rpb7 [Source:PGSC_GENE;Acc:PGSC0003DMG400008310]	29948673	29950997	2
PGSC0003DMG400008737	-6.96719	0.00243493	Conserved gene of unknown function [Source:PGSC_GENE;Acc:PGSC0003DMG400008737]	6603389	6605089	12
PGSC0003DMG400009700	-6.96719	0.00243493	Conserved gene of unknown function [Source:PGSC_GENE;Acc:PGSC0003DMG400009700]	23012762	23013702	3
PGSC0003DMG400010114	-6.96719	0.00243493	Methyltransferase family protein [Source:PGSC_GENE;Acc:PGSC0003DMG400010114]	45097136	45097766	2
PGSC0003DMG400010524	-6.96719	0.00243493	Conserved gene of unknown function [Source:PGSC_GENE;Acc:PGSC0003DMG400010524]	49378417	49378806	4
PGSC0003DMG400010845	-6.96719	0.00243493	Gene of unknown function [Source:PGSC_GENE;Acc:PGSC0003DMG400010845]	9299627	9300332	0
PGSC0003DMG400011943	-6.96719	0.00243493	Gene of unknown function [Source:PGSC_GENE;Acc:PGSC0003DMG400011943]	47059016	47059698	10
PGSC0003DMG400011995	-6.96719	0.00243493	Amidase [Source:PGSC_GENE;Acc:PGSC0003DMG400011995]	29063490	29068600	12
PGSC0003DMG400012805	-6.96719	0.00243493	Gene of unknown function [Source:PGSC_GENE;Acc:PGSC0003DMG400012805]	53076550	53078335	4
PGSC0003DMG400013111	-6.96719	0.00243493	Ubiquitin-protein ligase [Source:PGSC_GENE;Acc:PGSC0003DMG400013111]	49049885	49051148	5
PGSC0003DMG400013171	-6.96719	0.00243493	Conserved gene of unknown function [Source:PGSC_GENE;Acc:PGSC0003DMG400013171]	7692477	7695730	12
PGSC0003DMG400013498	-6.96719	0.00243493	Pto-like serine/threonine kinase [Source:PGSC_GENE;Acc:PGSC0003DMG400013498]	9541225	9542650	5
PGSC0003DMG400013618	-6.96719	0.00243493	RWP-RK domain-containing protein [Source:PGSC_GENE;Acc:PGSC0003DMG400013618]	34934730	34935335	11
PGSC0003DMG400014483	-6.96719	0.00243493	Conserved gene of unknown function [Source:PGSC_GENE;Acc:PGSC0003DMG400014483]	42640078	42646492	8
PGSC0003DMG400015123	-6.96719	0.00243493	Gene of unknown function [Source:PGSC_GENE;Acc:PGSC0003DMG400015123]	8684535	8687148	12
PGSC0003DMG400015631	-6.96719	0.00243493	Endonuclease/exonuclease/phosphatase [Source:PGSC_GENE;Acc:PGSC0003DMG400015631]	21338907	21340822	8
PGSC0003DMG400015839	-6.96719	0.00243493	Conserved gene of unknown function [Source:PGSC_GENE;Acc:PGSC0003DMG400015839]	40354702	40355704	12
PGSC0003DMG400015973	-6.96719	0.00243493	Conserved gene of unknown function [Source:PGSC_GENE;Acc:PGSC0003DMG400015973]	37513183	37514172	1
PGSC0003DMG400016345	-6.96719	0.00243493	Conserved gene of unknown function [Source:PGSC_GENE;Acc:PGSC0003DMG400016345]	40391640	40392406	6
PGSC0003DMG400017490	-6.96719	0.00243493	Fatty oxidation complex alpha subunit [Source:PGSC_GENE;Acc:PGSC0003DMG400017490]	19336549	19337292	2
PGSC0003DMG400019935	-6.96719	0.00243493	Avr9 elicitor response protein [Source:PGSC_GENE;Acc:PGSC0003DMG400019935]	20527584	20534691	2
PGSC0003DMG400019949	-6.96719	0.00243493	Gene of unknown function [Source:PGSC_GENE;Acc:PGSC0003DMG400019949]	18775230	18778525	6
PGSC0003DMG400021086	-6.96719	0.00243493	Hydroxyproline-rich glycoprotein [Source:PGSC_GENE;Acc:PGSC0003DMG400021086]	36505834	36506816	0
PGSC0003DMG400021279	-6.96719	0.00243493	Leucine-rich repeat family protein [Source:PGSC_GENE;Acc:PGSC0003DMG400021279]	2787701	2789284	10
PGSC0003DMG400022025	-6.96719	0.00243493	Flavin monooxygenase [Source:PGSC_GENE;Acc:PGSC0003DMG400022025]	45674186	45676122	9
PGSC0003DMG400022822	-6.96719	0.00243493	Specific tissue protein 2 [Source:PGSC_GENE;Acc:PGSC0003DMG400022822]	4729013	4732707	10
PGSC0003DMG400023009	-6.96719	0.00243493	Gene of unknown function [Source:PGSC_GENE;Acc:PGSC0003DMG400023009]	40527697	40530938	3
PGSC0003DMG400023497	-6.96719	0.00243493	Conserved gene of unknown function [Source:PGSC_GENE;Acc:PGSC0003DMG400023497]	50907838	50911260	5
PGSC0003DMG400025239	-6.96719	0.00243493	Beta-glucosidase [Source:PGSC_GENE;Acc:PGSC0003DMG400025239]	66472071	66477550	1
PGSC0003DMG400026762	-6.96719	0.00243493	Gibberellin 20-oxidase [Source:PGSC_GENE;Acc:PGSC0003DMG400026762]	3796121	3799518	4
PGSC0003DMG400027453	-6.96719	0.00243493	Ribonuclease t2 [Source:PGSC_GENE;Acc:PGSC0003DMG400027453]	2086606	2088496	7
PGSC0003DMG400027786	-6.96719	0.00243493	SNF5 [Source:PGSC_GENE;Acc:PGSC0003DMG400027786]	9791678	9794913	11
PGSC0003DMG400027799	-6.96719	0.00243493	RRNA intron-encoded homing endonuclease [Source:PGSC_GENE;Acc:PGSC0003DMG400027799]	9680452	9681534	11
PGSC0003DMG400028899	-6.96719	0.00243493	Ferric reductase [Source:PGSC_GENE;Acc:PGSC0003DMG400028899]	37816835	37825086	6
PGSC0003DMG400028946	-6.96719	0.00243493	Conserved gene of unknown function [Source:PGSC_GENE;Acc:PGSC0003DMG400028946]	46761823	46762634	7
PGSC0003DMG400029209	-6.96719	0.00243493	Conserved gene of unknown function [Source:PGSC_GENE;Acc:PGSC0003DMG400029209]	31726101	31727402	4
PGSC0003DMG400029248	-6.96719	0.00243493	Gene of unknown function [Source:PGSC_GENE;Acc:PGSC0003DMG400029248]	29924125	29932008	0
PGSC0003DMG400029875	-6.96719	0.00243493	60S ribosomal protein L23 [Source:PGSC_GENE;Acc:PGSC0003DMG400029875]	20077337	20082928	6
PGSC0003DMG400033596	-6.96719	0.00243493	Gene of unknown function [Source:PGSC_GENE;Acc:PGSC0003DMG400033596]	82514533	82515565	1
PGSC0003DMG400034306	-6.96719	0.00243493	Leafy cotyledon 1 [Source:PGSC_GENE;Acc:PGSC0003DMG400034306]	14237287	14238685	5
PGSC0003DMG400042063	-6.96719	0.00243493	Gene of unknown function [Source:PGSC_GENE;Acc:PGSC0003DMG400042063]	14128897	14130034	11
PGSC0003DMG401012350	-6.96719	0.00243493	GTP binding protein [Source:PGSC_GENE;Acc:PGSC0003DMG401012350]	54539579	54540312	8
PGSC0003DMG402002803	-6.96719	0.00243493	Gene of unknown function [Source:PGSC_GENE;Acc:PGSC0003DMG402002803]	78104509	78105446	1
PGSC0003DMG403005729	-6.96719	0.00243493	Wall-associated kinase [Source:PGSC_GENE;Acc:PGSC0003DMG403005729]	58680428	58682559	3
PGSC0003DMG400002744	-6.95417	6.25755e-13	Gene of unknown function [Source:PGSC_GENE;Acc:PGSC0003DMG400002744]	24399240	24400395	2
PGSC0003DMG400022993	-6.95417	6.25755e-13	Peptide transporter [Source:PGSC_GENE;Acc:PGSC0003DMG400022993]	5773748	5778627	7
PGSC0003DMG400014982	-6.92071	1.35916e-21	Gene of unknown function [Source:PGSC_GENE;Acc:PGSC0003DMG400014982]	33352128	33354703	1
PGSC0003DMG400017007	-6.86724	1.42221e-29	MAR-binding protein [Source:PGSC_GENE;Acc:PGSC0003DMG400017007]	17656531	17663067	12
PGSC0003DMG400027930	-6.83648	2.40226e-12	Gene of unknown function [Source:PGSC_GENE;Acc:PGSC0003DMG400027930]	27963850	27967133	12
PGSC0003DMG400010082	-6.82482	1.94105e-17	Conserved gene of unknown function [Source:PGSC_GENE;Acc:PGSC0003DMG400010082]	44685286	44690678	2
ENSRNA049457713	-6.77619	0.00417417
PGSC0003DMG400000715	-6.77619	0.00417417	Conserved gene of unknown function [Source:PGSC_GENE;Acc:PGSC0003DMG400000715]	86111823	86112661	1
PGSC0003DMG400000941	-6.77619	0.00417417	Gene of unknown function [Source:PGSC_GENE;Acc:PGSC0003DMG400000941]	42770657	42772859	7
PGSC0003DMG400000952	-6.77619	0.00417417	Phenazine biosynthesis protein [Source:PGSC_GENE;Acc:PGSC0003DMG400000952]	46990604	46991313	9
PGSC0003DMG400001765	-6.77619	0.00417417	Conserved gene of unknown function [Source:PGSC_GENE;Acc:PGSC0003DMG400001765]	6466730	6467995	9
PGSC0003DMG400002688	-6.77619	0.00417417	Cytochrome P450 76A1 [Source:PGSC_GENE;Acc:PGSC0003DMG400002688]	4046703	4049119	9
PGSC0003DMG400003502	-6.77619	0.00417417	Gene of unknown function [Source:PGSC_GENE;Acc:PGSC0003DMG400003502]	40518206	40526658	2
PGSC0003DMG400003728	-6.77619	0.00417417	ATP binding protein [Source:PGSC_GENE;Acc:PGSC0003DMG400003728]	69736991	69739896	4
PGSC0003DMG400004304	-6.77619	0.00417417	Endoplasmic oxidoreductin 1 [Source:PGSC_GENE;Acc:PGSC0003DMG400004304]	22265171	22268102	8
PGSC0003DMG400007168	-6.77619	0.00417417	Gene of unknown function [Source:PGSC_GENE;Acc:PGSC0003DMG400007168]	55382263	55383646	6
PGSC0003DMG400008245	-6.77619	0.00417417	Ulp1 protease family, C-terminal catalytic domain containing protein [Source:PGSC_GENE;Acc:PGSC0003DMG400008245]	43340460	43345799	10
PGSC0003DMG400009233	-6.77619	0.00417417	GRAS family transcription factor [Source:PGSC_GENE;Acc:PGSC0003DMG400009233]	8991422	8992660	11
PGSC0003DMG400010967	-6.77619	0.00417417	Putative protein [Source:PGSC_GENE;Acc:PGSC0003DMG400010967]	46767306	46770406	6
PGSC0003DMG400011389	-6.77619	0.00417417	Protein kinase WEE1 [Source:PGSC_GENE;Acc:PGSC0003DMG400011389]	52365872	52369329	9
PGSC0003DMG400011525	-6.77619	0.00417417	EDNR2GH4 protein [Source:PGSC_GENE;Acc:PGSC0003DMG400011525]	4648570	4651089	4
PGSC0003DMG400011938	-6.77619	0.00417417	Gene of unknown function [Source:PGSC_GENE;Acc:PGSC0003DMG400011938]	35006624	35008623	3
PGSC0003DMG400012414	-6.77619	0.00417417	Enolase-phosphatase E1 [Source:PGSC_GENE;Acc:PGSC0003DMG400012414]	53123219	53129103	7
PGSC0003DMG400012889	-6.77619	0.00417417	Gene of unknown function [Source:PGSC_GENE;Acc:PGSC0003DMG400012889]	47569757	47573694	9
PGSC0003DMG400012894	-6.77619	0.00417417	Gene of unknown function [Source:PGSC_GENE;Acc:PGSC0003DMG400012894]	47350458	47351189	9
PGSC0003DMG400013319	-6.77619	0.00417417	Auxin-induced SAUR [Source:PGSC_GENE;Acc:PGSC0003DMG400013319]	1031106	1032085	11
PGSC0003DMG400015019	-6.77619	0.00417417	Protein kinase [Source:PGSC_GENE;Acc:PGSC0003DMG400015019]	46148971	46150110	7
PGSC0003DMG400015129	-6.77619	0.00417417	Defensin protein [Source:PGSC_GENE;Acc:PGSC0003DMG400015129]	29362813	29364680	0
PGSC0003DMG400015524	-6.77619	0.00417417	CCT [Source:PGSC_GENE;Acc:PGSC0003DMG400015524]	45034220	45035662	11
PGSC0003DMG400018019	-6.77619	0.00417417	TNP2, partial [Source:PGSC_GENE;Acc:PGSC0003DMG400018019]	12828588	12830248	10
PGSC0003DMG400018692	-6.77619	0.00417417	Actin [Source:PGSC_GENE;Acc:PGSC0003DMG400018692]	42794987	42797397	11
PGSC0003DMG400019929	-6.77619	0.00417417	Resistance gene [Source:PGSC_GENE;Acc:PGSC0003DMG400019929]	49490538	49491110	1
PGSC0003DMG400020070	-6.77619	0.00417417	1-aminocyclopropane-1-carboxylate oxidase [Source:PGSC_GENE;Acc:PGSC0003DMG400020070]	58772076	58773812	6
PGSC0003DMG400020234	-6.77619	0.00417417	Gene of unknown function [Source:PGSC_GENE;Acc:PGSC0003DMG400020234]	48400312	48401565	2
PGSC0003DMG400020689	-6.77619	0.00417417	Antifungal protein [Source:PGSC_GENE;Acc:PGSC0003DMG400020689]	7690270	7690840	7
PGSC0003DMG400020851	-6.77619	0.00417417	Tospovirus resistance protein D [Source:PGSC_GENE;Acc:PGSC0003DMG400020851]	3986258	3991562	6
PGSC0003DMG400021483	-6.77619	0.00417417	Gag non-LTR retrotransposase [Source:PGSC_GENE;Acc:PGSC0003DMG400021483]	17886100	17890642	2
PGSC0003DMG400021907	-6.77619	0.00417417	Conserved gene of unknown function [Source:PGSC_GENE;Acc:PGSC0003DMG400021907]	14536512	14536871	5
PGSC0003DMG400021939	-6.77619	0.00417417	Gene of unknown function [Source:PGSC_GENE;Acc:PGSC0003DMG400021939]	25939046	25939782	12
PGSC0003DMG400022580	-6.77619	0.00417417	Gene of unknown function [Source:PGSC_GENE;Acc:PGSC0003DMG400022580]	3442431	3443066	3
PGSC0003DMG400026594	-6.77619	0.00417417	Cytochrome P450 [Source:PGSC_GENE;Acc:PGSC0003DMG400026594]	44439443	44441537	6
PGSC0003DMG400027881	-6.77619	0.00417417	Gene of unknown function [Source:PGSC_GENE;Acc:PGSC0003DMG400027881]	9172540	9173069	12
PGSC0003DMG400028053	-6.77619	0.00417417	Cytochrome P450 [Source:PGSC_GENE;Acc:PGSC0003DMG400028053]	52927314	52929582	8
PGSC0003DMG400028734	-6.77619	0.00417417	Gene of unknown function [Source:PGSC_GENE;Acc:PGSC0003DMG400028734]	6463784	6464740	7
PGSC0003DMG400029095	-6.77619	0.00417417	Conserved gene of unknown function [Source:PGSC_GENE;Acc:PGSC0003DMG400029095]	36439931	36440335	12
PGSC0003DMG400030280	-6.77619	0.00417417	Gene of unknown function [Source:PGSC_GENE;Acc:PGSC0003DMG400030280]	31433911	31434857	12
PGSC0003DMG400030461	-6.77619	0.00417417	LOB domain-containing protein [Source:PGSC_GENE;Acc:PGSC0003DMG400030461]	57561148	57563084	6
PGSC0003DMG400031712	-6.77619	0.00417417	Conserved gene of unknown function [Source:PGSC_GENE;Acc:PGSC0003DMG400031712]	45265401	45266122	0
PGSC0003DMG400033356	-6.77619	0.00417417	Sn-1 protein [Source:PGSC_GENE;Acc:PGSC0003DMG400033356]	2293098	2293974	4
PGSC0003DMG400035020	-6.77619	0.00417417	Gene of unknown function [Source:PGSC_GENE;Acc:PGSC0003DMG400035020]	1550680	1559669	4
PGSC0003DMG400036825	-6.77619	0.00417417	Gene of unknown function [Source:PGSC_GENE;Acc:PGSC0003DMG400036825]	30558574	30559852	8
PGSC0003DMG400036968	-6.77619	0.00417417	Conserved gene of unknown function [Source:PGSC_GENE;Acc:PGSC0003DMG400036968]	42526871	42532880	10
PGSC0003DMG400037660	-6.77619	0.00417417	Allyl alcohol dehydrogenase [Source:PGSC_GENE;Acc:PGSC0003DMG400037660]	1469270	1469599	12
PGSC0003DMG400037886	-6.77619	0.00417417	Globulin [Source:PGSC_GENE;Acc:PGSC0003DMG400037886]	80783956	80786749	1
PGSC0003DMG400038193	-6.77619	0.00417417	Gene of unknown function [Source:PGSC_GENE;Acc:PGSC0003DMG400038193]	46129628	46129930	8
PGSC0003DMG400038282	-6.77619	0.00417417	Ubiquitin-protein ligase [Source:PGSC_GENE;Acc:PGSC0003DMG400038282]	40910337	40910957	8
PGSC0003DMG400039083	-6.77619	0.00417417	Conserved gene of unknown function [Source:PGSC_GENE;Acc:PGSC0003DMG400039083]	65172673	65174328	1
PGSC0003DMG400042993	-6.77619	0.00417417	TNP2-like transposon protein [Source:PGSC_GENE;Acc:PGSC0003DMG400042993]	9571166	9571634	10
PGSC0003DMG401012435	-6.77619	0.00417417	Gene of unknown function [Source:PGSC_GENE;Acc:PGSC0003DMG401012435]	52850417	52851659	7
PGSC0003DMG402015894	-6.77619	0.00417417	Verticillium wilt disease resistance protein [Source:PGSC_GENE;Acc:PGSC0003DMG402015894]	49725474	49730023	10
PGSC0003DMG402026555	-6.77619	0.00417417	Conserved gene of unknown function [Source:PGSC_GENE;Acc:PGSC0003DMG402026555]	24842279	24843431	2
PGSC0003DMG400020663	-6.77384	4.84185e-12	Gene of unknown function [Source:PGSC_GENE;Acc:PGSC0003DMG400020663]	2534391	2536079	6
PGSC0003DMG400020595	-6.62753	3.51487e-16	Caryophyllene/alpha-humulene synthase [Source:PGSC_GENE;Acc:PGSC0003DMG400020595]	59766915	59775177	9
PGSC0003DMG400016634	-6.60417	4.50078e-11	Gene of unknown function [Source:PGSC_GENE;Acc:PGSC0003DMG400016634]	33775168	33776949	6
PGSC0003DMG400028622	-6.6035	7.97498e-32	Acyl-protein thioesterase [Source:PGSC_GENE;Acc:PGSC0003DMG400028622]	49850041	49852913	12
PGSC0003DMG400003907	-6.5677	5.8403e-11	NAC transcription factor [Source:PGSC_GENE;Acc:PGSC0003DMG400003907]	43551938	43557433	8
PGSC0003DMG400024880	-6.5677	5.8403e-11	Conserved gene of unknown function [Source:PGSC_GENE;Acc:PGSC0003DMG400024880]	80022615	80030075	1
PGSC0003DMG400012578	-6.55419	1.78599e-28	UDP-glucuronosyltransferase [Source:PGSC_GENE;Acc:PGSC0003DMG400012578]	82017479	82020626	1
PGSC0003DMG400002213	-6.53029	9.91633e-11	Aldehyde dehydrogenase [Source:PGSC_GENE;Acc:PGSC0003DMG400002213]	31398921	31402302	4
PGSC0003DMG400009685	-6.53029	9.91633e-11	Gene of unknown function [Source:PGSC_GENE;Acc:PGSC0003DMG400009685]	6382511	6383637	6
PGSC0003DMG400008427	-6.51604	1.49956e-21	Tetracycline transporter [Source:PGSC_GENE;Acc:PGSC0003DMG400008427]	25724014	25726737	7
PGSC0003DMG402024222	-6.48097	5.94534e-27	BRASSINOSTEROID INSENSITIVE 1-associated receptor kinase 1 [Source:PGSC_GENE;Acc:PGSC0003DMG402024222]	50111433	50119199	8
PGSC0003DMG400006250	-6.45242	2.24222e-10	Gene of unknown function [Source:PGSC_GENE;Acc:PGSC0003DMG400006250]	11280238	11283034	1
PGSC0003DMG400012916	-6.45242	2.24222e-10	Conserved gene of unknown function [Source:PGSC_GENE;Acc:PGSC0003DMG400012916]	14622887	14623453	2
PGSC0003DMG400020523	-6.45242	2.24222e-10	Conserved gene of unknown function [Source:PGSC_GENE;Acc:PGSC0003DMG400020523]	36028628	36029999	12
PGSC0003DMG400033679	-6.45242	2.24222e-10	Gene of unknown function [Source:PGSC_GENE;Acc:PGSC0003DMG400033679]	36635828	36638344	0
PGSC0003DMG401010918	-6.45242	2.24222e-10	Conserved gene of unknown function [Source:PGSC_GENE;Acc:PGSC0003DMG401010918]	37373567	37377091	11
PGSC0003DMG400034100	-6.44619	3.54915e-23	Gene of unknown function [Source:PGSC_GENE;Acc:PGSC0003DMG400034100]	8129283	8131048	3
PGSC0003DMG400005219	-6.43986	1.65031e-18	Gene of unknown function [Source:PGSC_GENE;Acc:PGSC0003DMG400005219]	63118526	63120143	1
PGSC0003DMG400011971	-6.42667	2.04805e-29	Glucosyltransferase [Source:PGSC_GENE;Acc:PGSC0003DMG400011971]	41264702	41266583	7
PGSC0003DMG400009893	-6.41438	2.42201e-29	RNA helicase [Source:PGSC_GENE;Acc:PGSC0003DMG400009893]	71419612	71421804	4
PGSC0003DMG400023234	-6.37701	4.38812e-26	Sn-1 protein [Source:PGSC_GENE;Acc:PGSC0003DMG400023234]	21220520	21222375	0
PGSC0003DMG400000746	-6.37623	1.12102e-14	Geraniol 10-hydroxylase [Source:PGSC_GENE;Acc:PGSC0003DMG400000746]	23854875	23857018	2
PGSC0003DMG400005590	-6.36031	2.21623e-23	Disease resistance protein [Source:PGSC_GENE;Acc:PGSC0003DMG400005590]	9807523	9810836	8
PGSC0003DMG400008725	-6.35317	1.35074e-14	Gene of unknown function [Source:PGSC_GENE;Acc:PGSC0003DMG400008725]	31768504	31770847	9
PGSC0003DMG400013325	-6.35317	1.35074e-14	Importin beta-3 [Source:PGSC_GENE;Acc:PGSC0003DMG400013325]	932594	934543	11
PGSC0003DMG402017090	-6.32974	1.96936e-14	Patatin-04/09 [Source:PGSC_GENE;Acc:PGSC0003DMG402017090]	1555288	1556629	8
PGSC0003DMG400006796	-6.32713	9.29778e-10	Gene of unknown function [Source:PGSC_GENE;Acc:PGSC0003DMG400006796]	65675437	65678021	1
PGSC0003DMG400008617	-6.29794	1.26509e-17	Mitochondrial carrier protein [Source:PGSC_GENE;Acc:PGSC0003DMG400008617]	59777593	59784114	4
PGSC0003DMG400025964	-6.28282	1.6816e-09	Ulp1 protease family, C-terminal catalytic domain containing protein [Source:PGSC_GENE;Acc:PGSC0003DMG400025964]	70430424	70435743	1
PGSC0003DMG400020391	-6.2676	4.79344e-24	Multidrug resistance pump [Source:PGSC_GENE;Acc:PGSC0003DMG400020391]	12781986	12789615	12
PGSC0003DMG400033363	-6.25706	5.18668e-14	Gene of unknown function [Source:PGSC_GENE;Acc:PGSC0003DMG400033363]	37082960	37083951	0
PGSC0003DMG400030820	-6.25469	2.89225e-22	Gene of unknown function [Source:PGSC_GENE;Acc:PGSC0003DMG400030820]	64226069	64228682	4
PGSC0003DMG400015355	-6.23009	3.47528e-17	Monooxygenase [Source:PGSC_GENE;Acc:PGSC0003DMG400015355]	658192	658642	12
PGSC0003DMG402002635	-6.22214	4.03046e-25	Auxin-responsive protein IAA1 [Source:PGSC_GENE;Acc:PGSC0003DMG402002635]	59819277	59820939	3
PGSC0003DMG400006423	-6.1899	4.20377e-09	Gene of unknown function [Source:PGSC_GENE;Acc:PGSC0003DMG400006423]	43026145	43026967	4
PGSC0003DMG400009645	-6.1899	4.20377e-09	Gene of unknown function [Source:PGSC_GENE;Acc:PGSC0003DMG400009645]	20907570	20908247	0
PGSC0003DMG400022262	-6.1899	4.20377e-09	Conserved gene of unknown function [Source:PGSC_GENE;Acc:PGSC0003DMG400022262]	55909468	55912272	7
PGSC0003DMG400013370	-6.18053	1.42056e-13	Gene of unknown function [Source:PGSC_GENE;Acc:PGSC0003DMG400013370]	1028340	1030972	11
PGSC0003DMG400017064	-6.18053	1.42056e-13	Gene of unknown function [Source:PGSC_GENE;Acc:PGSC0003DMG400017064]	48473029	48477316	8
PGSC0003DMG400026899	-6.16396	1.19063e-21	Multicystatin [Source:PGSC_GENE;Acc:PGSC0003DMG400026899]	54093287	54095728	6
PGSC0003DMG400016599	-6.15889	9.96283e-17	Tospovirus resistance protein C [Source:PGSC_GENE;Acc:PGSC0003DMG400016599]	60664498	60666578	9
PGSC0003DMG400021351	-6.15409	2.15063e-13	Cohesion establishment factor 7 [Source:PGSC_GENE;Acc:PGSC0003DMG400021351]	3150921	3156724	1
PGSC0003DMG400029965	-6.13339	4.62989e-19	Non-LTR retroelement reverse transcriptase [Source:PGSC_GENE;Acc:PGSC0003DMG400029965]	8208261	8214731	7
PGSC0003DMG400024003	-6.12899	1.06197e-19	FAD binding domain containing protein [Source:PGSC_GENE;Acc:PGSC0003DMG400024003]	23619208	23621616	4
PGSC0003DMG400026227	-6.12715	2.65311e-13	Amino acid transporter [Source:PGSC_GENE;Acc:PGSC0003DMG400026227]	51232328	51237121	8
PGSC0003DMG400031728	-6.12192	1.58663e-16	Gene of unknown function [Source:PGSC_GENE;Acc:PGSC0003DMG400031728]	40603024	40604441	0
PGSC0003DMG400014441	-6.10308	2.17436e-16	Snakin-1 [Source:PGSC_GENE;Acc:PGSC0003DMG400014441]	49371055	49372039	12
PGSC0003DMG400000432	-6.03825	2.09586e-08	Glucosyltransferase [Source:PGSC_GENE;Acc:PGSC0003DMG400000432]	39558017	39559674	11
PGSC0003DMG400007870	-6.03825	2.09586e-08	NBS-LRR protein [Source:PGSC_GENE;Acc:PGSC0003DMG400007870]	1727363	1731186	12
PGSC0003DMG400009755	-6.03825	2.09586e-08	Hcr2-0A [Source:PGSC_GENE;Acc:PGSC0003DMG400009755]	24106692	24108194	0
PGSC0003DMG400014397	-6.03825	2.09586e-08	Conserved gene of unknown function [Source:PGSC_GENE;Acc:PGSC0003DMG400014397]	1341976	1343857	10
PGSC0003DMG400021478	-6.03825	2.09586e-08	F-box protein [Source:PGSC_GENE;Acc:PGSC0003DMG400021478]	17440094	17444430	2
PGSC0003DMG400027758	-6.03825	2.09586e-08	Non-LTR retroelement reverse transcriptase [Source:PGSC_GENE;Acc:PGSC0003DMG400027758]	28408974	28414640	5
PGSC0003DMG400013898	-6.01408	1.21497e-12	Hcr2-0B [Source:PGSC_GENE;Acc:PGSC0003DMG400013898]	6371117	6374196	12
PGSC0003DMG400017248	-5.98474	7.51481e-21	1-aminocyclopropane-1-carboxylate oxidase homolog [Source:PGSC_GENE;Acc:PGSC0003DMG400017248]	56067616	56074341	9
PGSC0003DMG400025407	-5.96857	3.2006e-24	Pyruvate dehydrogenase [Source:PGSC_GENE;Acc:PGSC0003DMG400025407]	16698981	16707877	5
PGSC0003DMG400014956	-5.9638	1.57355e-15	17.6 kD class I small heat shock protein [Source:PGSC_GENE;Acc:PGSC0003DMG400014956]	31436185	31436781	9
PGSC0003DMG400019184	-5.92749	5.79163e-08	Gene of unknown function [Source:PGSC_GENE;Acc:PGSC0003DMG400019184]	50537269	50540947	10
PGSC0003DMG400005262	-5.92306	3.82466e-12	Anthranilate phosphoribosyltransferase [Source:PGSC_GENE;Acc:PGSC0003DMG400005262]	36369484	36373547	3
PGSC0003DMG400014062	-5.89973	3.76863e-15	Acyltransferase [Source:PGSC_GENE;Acc:PGSC0003DMG400014062]	3274525	3275923	5
PGSC0003DMG400033941	-5.89856	9.50967e-23	Gene of unknown function [Source:PGSC_GENE;Acc:PGSC0003DMG400033941]	36656293	36658002	0
PGSC0003DMG400006498	-5.89331	3.57166e-18	ATP binding protein [Source:PGSC_GENE;Acc:PGSC0003DMG400006498]	10907993	10917493	9
PGSC0003DMG400023126	-5.89139	4.84185e-12	Conserved gene of unknown function [Source:PGSC_GENE;Acc:PGSC0003DMG400023126]	31872294	31873293	7
PGSC0003DMG400006722	-5.87083	4.58131e-20	Conserved gene of unknown function [Source:PGSC_GENE;Acc:PGSC0003DMG400006722]	3075247	3076430	10
PGSC0003DMG400000406	-5.86875	8.20482e-08	Gene of unknown function [Source:PGSC_GENE;Acc:PGSC0003DMG400000406]	38935914	38938684	11
PGSC0003DMG400000759	-5.85538	6.46118e-15	Geraniol 10-hydroxylase [Source:PGSC_GENE;Acc:PGSC0003DMG400000759]	23928184	23934453	2
PGSC0003DMG400026700	-5.83984	1.78225e-19	Hydroxymethylglutaryl-CoA lyase, mitochondrial [Source:PGSC_GENE;Acc:PGSC0003DMG400026700]	36015349	36020306	4
PGSC0003DMG400009810	-5.83269	7.75341e-15	Cytochrome P450 hydroxylase [Source:PGSC_GENE;Acc:PGSC0003DMG400009810]	4847253	4848359	1
PGSC0003DMG400026141	-5.82701	4.96343e-28	Gene of unknown function [Source:PGSC_GENE;Acc:PGSC0003DMG400026141]	45798110	45799031	6
PGSC0003DMG400010027	-5.8259	1.27257e-11	Zinc finger protein [Source:PGSC_GENE;Acc:PGSC0003DMG400010027]	44493415	44494622	2
PGSC0003DMG400020534	-5.8259	1.27257e-11	Protein ycf2 [Source:PGSC_GENE;Acc:PGSC0003DMG400020534]	34931451	34932026	12
PGSC0003DMG400013616	-5.82431	9.34593e-18	Transcription factor [Source:PGSC_GENE;Acc:PGSC0003DMG400013616]	34901669	34904641	11
PGSC0003DMG400026722	-5.81325	9.94673e-29	SKP1 3 [Source:PGSC_GENE;Acc:PGSC0003DMG400026722]	47297946	47300998	10
PGSC0003DMG400027273	-5.80752	1.67165e-07	Conserved gene of unknown function [Source:PGSC_GENE;Acc:PGSC0003DMG400027273]	10112477	10113172	4
PGSC0003DMG400003820	-5.79201	1.63003e-11	Oligopeptide transporter [Source:PGSC_GENE;Acc:PGSC0003DMG400003820]	50738225	50742637	9
PGSC0003DMG402016929	-5.79201	1.63003e-11	Cytochrome c1-2, heme protein, mitochondrial [Source:PGSC_GENE;Acc:PGSC0003DMG402016929]	49105527	49106478	4
PGSC0003DMG400029398	-5.75729	2.69457e-11	Auxin efflux carrier family protein [Source:PGSC_GENE;Acc:PGSC0003DMG400029398]	57585894	57590723	12
PGSC0003DMG400000263	-5.74357	2.40483e-07	Conserved gene of unknown function [Source:PGSC_GENE;Acc:PGSC0003DMG400000263]	72617205	72618065	1
PGSC0003DMG400001677	-5.74357	2.40483e-07	RING finger [Source:PGSC_GENE;Acc:PGSC0003DMG400001677]	68235639	68236447	1
PGSC0003DMG400006098	-5.74357	2.40483e-07	RTM1 protein [Source:PGSC_GENE;Acc:PGSC0003DMG400006098]	55054588	55055408	9
PGSC0003DMG400003507	-5.72754	1.40299e-20	TVLP1 [Source:PGSC_GENE;Acc:PGSC0003DMG400003507]	40462161	40470409	2
PGSC0003DMG400009511	-5.71898	1.64015e-20	Aspartic protease inhibitor 8 [Source:PGSC_GENE;Acc:PGSC0003DMG400009511]	49798113	49798938	3
PGSC0003DMG400008255	-5.68526	5.8403e-11	Conserved gene of unknown function [Source:PGSC_GENE;Acc:PGSC0003DMG400008255]	43183301	43184446	10
PGSC0003DMG400007098	-5.68035	3.24469e-22	Glutenin high molecular weight subunit DY10 [Source:PGSC_GENE;Acc:PGSC0003DMG400007098]	52513999	52514721	7
PGSC0003DMG400008524	-5.67666	5.05952e-07	F-box family protein [Source:PGSC_GENE;Acc:PGSC0003DMG400008524]	7499230	7502018	7
PGSC0003DMG400011429	-5.67666	5.05952e-07	Conserved gene of unknown function [Source:PGSC_GENE;Acc:PGSC0003DMG400011429]	59013881	59015523	10
PGSC0003DMG400025453	-5.67666	5.05952e-07	Gene of unknown function [Source:PGSC_GENE;Acc:PGSC0003DMG400025453]	5347554	5348044	4
PGSC0003DMG400019989	-5.67555	8.23326e-17	Conserved gene of unknown function [Source:PGSC_GENE;Acc:PGSC0003DMG400019989]	47213653	47214384	12
PGSC0003DMG400021247	-5.67021	3.85312e-28	Glutathione S-transferase [Source:PGSC_GENE;Acc:PGSC0003DMG400021247]	2646304	2647976	10
PGSC0003DMG400026212	-5.647	5.48434e-28	Conserved gene of unknown function [Source:PGSC_GENE;Acc:PGSC0003DMG400026212]	50934228	50938927	8
PGSC0003DMG400033632	-5.62432	5.75489e-22	Cf-2.2 [Source:PGSC_GENE;Acc:PGSC0003DMG400033632]	42364702	42367767	8
PGSC0003DMG400027876	-5.60649	1.08934e-06	Serine/threonine-protein phosphatase 7 long form homolog [Source:PGSC_GENE;Acc:PGSC0003DMG400027876]	9099057	9104866	12
PGSC0003DMG400013716	-5.53273	1.61305e-06	Gene of unknown function [Source:PGSC_GENE;Acc:PGSC0003DMG400013716]	8223502	8229966	8
PGSC0003DMG400018078	-5.53273	1.61305e-06	Ubiquitin-protein ligase [Source:PGSC_GENE;Acc:PGSC0003DMG400018078]	52972141	52973610	3
ENSRNA049454647	-5.52941	2.96087e-10
PGSC0003DMG400002920	-5.52753	2.64767e-15	RGC1 [Source:PGSC_GENE;Acc:PGSC0003DMG400002920]	3002413	3006190	12
PGSC0003DMG400015130	-5.52632	3.0939e-20	Defensin P322 [Source:PGSC_GENE;Acc:PGSC0003DMG400015130]	29367042	29370713	0
PGSC0003DMG400021216	-5.49608	1.65907e-25	Nectarin 5 [Source:PGSC_GENE;Acc:PGSC0003DMG400021216]	29384162	29385406	2
PGSC0003DMG402004079	-5.48767	3.9222e-10	D-aminoacyl-tRNA deacylase [Source:PGSC_GENE;Acc:PGSC0003DMG402004079]	51169135	51175201	6
PGSC0003DMG400015405	-5.4674	4.25611e-17	Ubiquitin carrier protein [Source:PGSC_GENE;Acc:PGSC0003DMG400015405]	56519864	56522473	12
PGSC0003DMG400000757	-5.46302	8.26989e-20	Salicylic acid-binding protein 2 [Source:PGSC_GENE;Acc:PGSC0003DMG400000757]	23982243	23984105	2
PGSC0003DMG400004259	-5.45837	9.21075e-28	Thaumatin [Source:PGSC_GENE;Acc:PGSC0003DMG400004259]	54234236	54235106	12
PGSC0003DMG400011271	-5.455	2.40377e-06	WRKY DNA-binding protein [Source:PGSC_GENE;Acc:PGSC0003DMG400011271]	751714	755910	10
PGSC0003DMG400023485	-5.455	2.40377e-06	Gene of unknown function [Source:PGSC_GENE;Acc:PGSC0003DMG400023485]	51123581	51124793	5
PGSC0003DMG400029197	-5.455	2.40377e-06	Gene of unknown function [Source:PGSC_GENE;Acc:PGSC0003DMG400029197]	10548226	10548891	9
PGSC0003DMG400031515	-5.42389	2.15826e-18	Conserved gene of unknown function [Source:PGSC_GENE;Acc:PGSC0003DMG400031515]	60028804	60037404	9
PGSC0003DMG400006692	-5.41575	1.12102e-14	Cytochrome P450 hydroxylase [Source:PGSC_GENE;Acc:PGSC0003DMG400006692]	43007432	43008327	6
PGSC0003DMG400035769	-5.40038	9.29778e-10	Cytochrome P450 [Source:PGSC_GENE;Acc:PGSC0003DMG400035769]	37764343	37765618	0
PGSC0003DMG400009635	-5.37951	3.02785e-12	Gene of unknown function [Source:PGSC_GENE;Acc:PGSC0003DMG400009635]	20989994	20992540	0
PGSC0003DMG400004380	-5.37284	3.60565e-06	Phytophthora-inhibited protease 1 [Source:PGSC_GENE;Acc:PGSC0003DMG400004380]	1585024	1586785	3
PGSC0003DMG400022819	-5.37284	3.60565e-06	Conserved gene of unknown function [Source:PGSC_GENE;Acc:PGSC0003DMG400022819]	4488196	4493537	10
PGSC0003DMG400024231	-5.37284	3.60565e-06	EDNR2GH7 protein [Source:PGSC_GENE;Acc:PGSC0003DMG400024231]	22035625	22038557	4
PGSC0003DMG400004547	-5.37036	2.16229e-26	Proteinase inhibitor type-2 P303.51 [Source:PGSC_GENE;Acc:PGSC0003DMG400004547]	49956094	49956945	3
PGSC0003DMG402006809	-5.36849	1.96936e-14	Gene of unknown function [Source:PGSC_GENE;Acc:PGSC0003DMG402006809]	66011068	66012009	1
PGSC0003DMG400021293	-5.35706	1.86093e-16	Gene of unknown function [Source:PGSC_GENE;Acc:PGSC0003DMG400021293]	2576890	2577490	10
PGSC0003DMG400019762	-5.35467	1.6816e-09	Transferase [Source:PGSC_GENE;Acc:PGSC0003DMG400019762]	20676784	20678451	11
PGSC0003DMG400021874	-5.35234	2.30157e-21	Cytochrome P450 [Source:PGSC_GENE;Acc:PGSC0003DMG400021874]	59987211	59989280	9
PGSC0003DMG400029708	-5.28572	8.28134e-06	Zinc finger protein [Source:PGSC_GENE;Acc:PGSC0003DMG400029708]	33732665	33733954	2
PGSC0003DMG402025870	-5.28572	8.28134e-06	Cysteine protease [Source:PGSC_GENE;Acc:PGSC0003DMG402025870]	84148666	84151175	1
PGSC0003DMG401007388	-5.28236	9.95922e-12	MRNA, 1346 bp sequence [Source:PGSC_GENE;Acc:PGSC0003DMG401007388]	40844603	40845641	8
PGSC0003DMG400012325	-5.26907	7.72324e-14	SP1L [Source:PGSC_GENE;Acc:PGSC0003DMG400012325]	55167883	55169716	8
PGSC0003DMG400001288	-5.24846	1.27257e-11	Conserved gene of unknown function [Source:PGSC_GENE;Acc:PGSC0003DMG400001288]	21329537	21332007	10
PGSC0003DMG400022572	-5.21375	2.09311e-11	ATP binding protein [Source:PGSC_GENE;Acc:PGSC0003DMG400022572]	4083380	4086147	3
PGSC0003DMG400015425	-5.20195	9.65299e-26	SRE1a [Source:PGSC_GENE;Acc:PGSC0003DMG400015425]	56838740	56841549	12
PGSC0003DMG400010506	-5.19299	1.26863e-05	Gene of unknown function [Source:PGSC_GENE;Acc:PGSC0003DMG400010506]	4472884	4473759	1
PGSC0003DMG400021284	-5.19299	1.26863e-05	Conserved gene of unknown function [Source:PGSC_GENE;Acc:PGSC0003DMG400021284]	2730286	2731298	10
PGSC0003DMG400006672	-5.18158	2.23659e-23	Sucrose synthase [Source:PGSC_GENE;Acc:PGSC0003DMG400006672]	61464882	61472259	9
PGSC0003DMG400019732	-5.17818	2.69457e-11	Disease resistance protein [Source:PGSC_GENE;Acc:PGSC0003DMG400019732]	9431449	9435345	4
PGSC0003DMG400004420	-5.1558	1.08849e-08	Transposon protein, CACTA, En/Spm sub-class [Source:PGSC_GENE;Acc:PGSC0003DMG400004420]	24364718	24365886	7
PGSC0003DMG400026846	-5.1558	1.08849e-08	NAC transcription factor [Source:PGSC_GENE;Acc:PGSC0003DMG400026846]	43442966	43443727	8
PGSC0003DMG400028501	-5.14572	4.06389e-15	Conserved gene of unknown function [Source:PGSC_GENE;Acc:PGSC0003DMG400028501]	49910282	49911132	6
PGSC0003DMG400021787	-5.13816	1.28283e-18	UDP-glucuronosyltransferase [Source:PGSC_GENE;Acc:PGSC0003DMG400021787]	32712270	32713950	3
PGSC0003DMG400005693	-5.1343	4.05952e-13	Castasterone 26-hydroxylase [Source:PGSC_GENE;Acc:PGSC0003DMG400005693]	59454539	59458085	3
PGSC0003DMG400006950	-5.0939	3.04594e-05	Glycosyltransferase UGT90A7 [Source:PGSC_GENE;Acc:PGSC0003DMG400006950]	26379233	26380775	2
PGSC0003DMG400017358	-5.0939	3.04594e-05	Receptor-like kinase [Source:PGSC_GENE;Acc:PGSC0003DMG400017358]	50700421	50701168	7
PGSC0003DMG400019093	-5.0939	3.04594e-05	UDP-glucose:glucosyltransferase [Source:PGSC_GENE;Acc:PGSC0003DMG400019093]	38379277	38379630	0
PGSC0003DMG400029310	-5.0939	3.04594e-05	Conserved gene of unknown function [Source:PGSC_GENE;Acc:PGSC0003DMG400029310]	57592579	57593838	12
PGSC0003DMG400030852	-5.0939	3.04594e-05	CYCLOPS [Source:PGSC_GENE;Acc:PGSC0003DMG400030852]	48096817	48102332	8
PGSC0003DMG400031776	-5.0939	3.04594e-05	Flavonol 4'-sulfotransferase [Source:PGSC_GENE;Acc:PGSC0003DMG400031776]	33217947	33220811	2
PGSC0003DMG400014939	-5.07666	9.71979e-13	Urease accessory protein D [Source:PGSC_GENE;Acc:PGSC0003DMG400014939]	15525454	15536131	2
PGSC0003DMG400002028	-5.06948	4.38697e-22	Cytoplasmic small heat shock protein class I [Source:PGSC_GENE;Acc:PGSC0003DMG400002028]	7119128	7119829	9
PGSC0003DMG400010310	-5.06779	1.05675e-14	Cytochrome P450 hydroxylase [Source:PGSC_GENE;Acc:PGSC0003DMG400010310]	49897761	49899403	9
PGSC0003DMG400029323	-5.03906	7.67233e-15	Gene of unknown function [Source:PGSC_GENE;Acc:PGSC0003DMG400029323]	57338763	57343664	12
PGSC0003DMG400033055	-5.03906	7.67233e-15	Conserved gene of unknown function [Source:PGSC_GENE;Acc:PGSC0003DMG400033055]	51345072	51352014	6
PGSC0003DMG401003745	-5.02644	1.70322e-10	Phosphatidylinositol transfer III [Source:PGSC_GENE;Acc:PGSC0003DMG401003745]	70081749	70086479	4
PGSC0003DMG400004412	-4.99154	2.01276e-19	Conserved gene of unknown function [Source:PGSC_GENE;Acc:PGSC0003DMG400004412]	15693250	15698777	9
PGSC0003DMG400012454	-4.98749	4.77659e-05	Conserved gene of unknown function [Source:PGSC_GENE;Acc:PGSC0003DMG400012454]	53333410	53335170	7
PGSC0003DMG400019320	-4.98749	4.77659e-05	Cytochrome P450 hydroxylase [Source:PGSC_GENE;Acc:PGSC0003DMG400019320]	47969213	47974194	9
PGSC0003DMG400022031	-4.98749	4.77659e-05	RWP-RK domain-containing protein [Source:PGSC_GENE;Acc:PGSC0003DMG400022031]	2393759	2396915	6
PGSC0003DMG400031541	-4.98749	4.77659e-05	TNP2-like transposon protein [Source:PGSC_GENE;Acc:PGSC0003DMG400031541]	22125902	22128556	5
PGSC0003DMG402024183	-4.98749	4.77659e-05	Monoglyceride lipase [Source:PGSC_GENE;Acc:PGSC0003DMG402024183]	21949558	21950479	2
PGSC0003DMG402031202	-4.98749	4.77659e-05	Gene of unknown function [Source:PGSC_GENE;Acc:PGSC0003DMG402031202]	54733409	54739281	4
PGSC0003DMG400005648	-4.98631	5.79163e-08	Conserved gene of unknown function [Source:PGSC_GENE;Acc:PGSC0003DMG400005648]	58693990	58697505	3
PGSC0003DMG400027584	-4.98631	5.79163e-08	Gene of unknown function [Source:PGSC_GENE;Acc:PGSC0003DMG400027584]	34957024	34958056	6
PGSC0003DMG400003803	-4.98587	2.24222e-10	Gene of unknown function [Source:PGSC_GENE;Acc:PGSC0003DMG400003803]	51128968	51130104	9
PGSC0003DMG402000528	-4.98587	2.24222e-10	Aldehyde dehydrogenase [Source:PGSC_GENE;Acc:PGSC0003DMG402000528]	46920438	46926955	2
PGSC0003DMG400006842	-4.97341	9.55628e-17	SBT4B protein [Source:PGSC_GENE;Acc:PGSC0003DMG400006842]	65030088	65034486	1
PGSC0003DMG400008571	-4.96405	4.76242e-14	Integral membrane single C2 domain protein [Source:PGSC_GENE;Acc:PGSC0003DMG400008571]	1021161	1028081	12
PGSC0003DMG400032582	-4.96405	4.76242e-14	HJTR2GH1 protein [Source:PGSC_GENE;Acc:PGSC0003DMG400032582]	4738697	4741385	4
PGSC0003DMG400010359	-4.94413	3.9222e-10	Phloem protein 2 [Source:PGSC_GENE;Acc:PGSC0003DMG400010359]	28064836	28065934	2
PGSC0003DMG400008214	-4.92508	1.16814e-07	Gene of unknown function [Source:PGSC_GENE;Acc:PGSC0003DMG400008214]	34887182	34890472	8
PGSC0003DMG400031845	-4.92037	8.0319e-14	CXE carboxylesterase [Source:PGSC_GENE;Acc:PGSC0003DMG400031845]	53112036	53113321	9
PGSC0003DMG400015318	-4.90286	1.10126e-23	Metallothionein [Source:PGSC_GENE;Acc:PGSC0003DMG400015318]	609681	611652	12
PGSC0003DMG403029631	-4.88848	7.81283e-12	F-box family protein [Source:PGSC_GENE;Acc:PGSC0003DMG403029631]	58552129	58553942	9
PGSC0003DMG400011027	-4.88065	3.57037e-12	UDP-glucuronosyltransferase [Source:PGSC_GENE;Acc:PGSC0003DMG400011027]	53823860	53825780	10
PGSC0003DMG400036549	-4.88065	3.57037e-12	Gene of unknown function [Source:PGSC_GENE;Acc:PGSC0003DMG400036549]	43914608	43915802	4
PGSC0003DMG400002345	-4.87261	0.000120499	Cytochrome P450 hydroxylase [Source:PGSC_GENE;Acc:PGSC0003DMG400002345]	23140808	23141884	0
PGSC0003DMG400003402	-4.87261	0.000120499	PPR1 protein [Source:PGSC_GENE;Acc:PGSC0003DMG400003402]	2284075	2288419	6
PGSC0003DMG400014553	-4.87261	0.000120499	Zinc finger protein [Source:PGSC_GENE;Acc:PGSC0003DMG400014553]	3069072	3069916	5
PGSC0003DMG400023374	-4.87261	0.000120499	Glycine-rich cell wall structural protein 1 [Source:PGSC_GENE;Acc:PGSC0003DMG400023374]	51177306	51178496	5
PGSC0003DMG401005133	-4.87261	0.000120499	Gene of unknown function [Source:PGSC_GENE;Acc:PGSC0003DMG401005133]	83305605	83306748	1
PGSC0003DMG400020889	-4.85683	9.29778e-10	Conserved gene of unknown function [Source:PGSC_GENE;Acc:PGSC0003DMG400020889]	49435857	49437274	3
PGSC0003DMG400023388	-4.85683	9.29778e-10	Pleiotropic drug resistance protein 2 [Source:PGSC_GENE;Acc:PGSC0003DMG400023388]	51014542	51019609	5
PGSC0003DMG400026165	-4.85458	1.27257e-11	Conserved gene of unknown function [Source:PGSC_GENE;Acc:PGSC0003DMG400026165]	47541518	47543551	7
PGSC0003DMG400004262	-4.85009	5.78791e-16	Thaumatin [Source:PGSC_GENE;Acc:PGSC0003DMG400004262]	54225144	54226786	12
PGSC0003DMG400005226	-4.81205	9.61697e-20	Hcr9-OR3A [Source:PGSC_GENE;Acc:PGSC0003DMG400005226]	8865832	8868745	1
PGSC0003DMG400007894	-4.81112	1.6816e-09	Conserved gene of unknown function [Source:PGSC_GENE;Acc:PGSC0003DMG400007894]	2129770	2134245	12
PGSC0003DMG400023221	-4.81112	1.6816e-09	MLP 34 [Source:PGSC_GENE;Acc:PGSC0003DMG400023221]	22629286	22632091	0
PGSC0003DMG400011748	-4.79422	3.47842e-07	Gene of unknown function [Source:PGSC_GENE;Acc:PGSC0003DMG400011748]	41439949	41441439	7
PGSC0003DMG400012453	-4.79422	3.47842e-07	Nucleolar GTP-binding protein 2 [Source:PGSC_GENE;Acc:PGSC0003DMG400012453]	53328483	53330299	7
PGSC0003DMG400015220	-4.79422	3.47842e-07	Cytochrome P450 71A4 [Source:PGSC_GENE;Acc:PGSC0003DMG400015220]	51550729	51552620	3
PGSC0003DMG400019017	-4.79422	3.47842e-07	BHLH transcriptional regulator [Source:PGSC_GENE;Acc:PGSC0003DMG400019017]	26664801	26666904	6
PGSC0003DMG401031036	-4.79422	3.47842e-07	Chalcone reductase [Source:PGSC_GENE;Acc:PGSC0003DMG401031036]	45103421	45107315	3
PGSC0003DMG402004425	-4.79024	2.28406e-13	Cc-nbs-lrr resistance protein [Source:PGSC_GENE;Acc:PGSC0003DMG402004425]	46099444	46103892	10
PGSC0003DMG400024477	-4.78431	3.99855e-10	Calmodulin binding protein [Source:PGSC_GENE;Acc:PGSC0003DMG400024477]	53791239	53793065	3
PGSC0003DMG400017457	-4.76392	3.08575e-09	Plant mitotic spindle assembly checkpoint protein mad2 [Source:PGSC_GENE;Acc:PGSC0003DMG400017457]	11841149	11843566	5
PGSC0003DMG400017919	-4.76392	3.08575e-09	Conserved gene of unknown function [Source:PGSC_GENE;Acc:PGSC0003DMG400017919]	60252397	60253006	9
PGSC0003DMG400030324	-4.76392	3.08575e-09	MYBR domain class transcription factor [Source:PGSC_GENE;Acc:PGSC0003DMG400030324]	56715994	56720030	6
PGSC0003DMG400038827	-4.76392	3.08575e-09	Tetratricopeptide repeat protein [Source:PGSC_GENE;Acc:PGSC0003DMG400038827]	18432431	18433646	2
PGSC0003DMG403009622	-4.76216	2.0192e-20	Cytochrome P450 [Source:PGSC_GENE;Acc:PGSC0003DMG403009622]	49159042	49161960	4
PGSC0003DMG400007770	-4.74784	6.58751e-10	Gene of unknown function [Source:PGSC_GENE;Acc:PGSC0003DMG400007770]	37313493	37318169	1
PGSC0003DMG400004260	-4.74778	0.000193974	Thaumatin [Source:PGSC_GENE;Acc:PGSC0003DMG400004260]	54231188	54232163	12
PGSC0003DMG400023303	-4.74778	0.000193974	Protein yippee [Source:PGSC_GENE;Acc:PGSC0003DMG400023303]	34902515	34905408	3
PGSC0003DMG400024662	-4.74778	0.000193974	Myosin heavy chain [Source:PGSC_GENE;Acc:PGSC0003DMG400024662]	55459293	55461461	3
PGSC0003DMG400030948	-4.74778	0.000193974	Conserved gene of unknown function [Source:PGSC_GENE;Acc:PGSC0003DMG400030948]	86286217	86288019	1
PGSC0003DMG404006439	-4.74539	4.68687e-22	Aldo/keto reductase [Source:PGSC_GENE;Acc:PGSC0003DMG404006439]	54491397	54495405	9
PGSC0003DMG400034095	-4.73109	8.8544e-13	Dehydrin DH2a [Source:PGSC_GENE;Acc:PGSC0003DMG400034095]	38280978	38282567	0
PGSC0003DMG400006493	-4.72405	5.05952e-07	40S ribosomal protein S15a-5 [Source:PGSC_GENE;Acc:PGSC0003DMG400006493]	51617598	51620818	12
PGSC0003DMG400011141	-4.72405	5.05952e-07	Serine carboxypeptidase [Source:PGSC_GENE;Acc:PGSC0003DMG400011141]	940940	949907	7
PGSC0003DMG400015307	-4.72405	5.05952e-07	Gene of unknown function [Source:PGSC_GENE;Acc:PGSC0003DMG400015307]	50027073	50029569	3
PGSC0003DMG400007909	-4.71511	4.20377e-09	Zeatin O-glucosyltransferase [Source:PGSC_GENE;Acc:PGSC0003DMG400007909]	2421295	2422925	12
PGSC0003DMG400029132	-4.71363	3.44113e-15	UDP-glucose:glucosyltransferase [Source:PGSC_GENE;Acc:PGSC0003DMG400029132]	25049360	25051422	0
PGSC0003DMG400019472	-4.70144	2.16417e-22	Copper chaperone [Source:PGSC_GENE;Acc:PGSC0003DMG400019472]	5119621	5121945	11
PGSC0003DMG400009942	-4.6832	2.38518e-17	Gene of unknown function [Source:PGSC_GENE;Acc:PGSC0003DMG400009942]	70970947	70975509	4
PGSC0003DMG400016007	-4.67656	3.78455e-11	ATP binding protein [Source:PGSC_GENE;Acc:PGSC0003DMG400016007]	47344346	47345022	5
PGSC0003DMG401016929	-4.65029	1.08934e-06	Gene of unknown function [Source:PGSC_GENE;Acc:PGSC0003DMG401016929]	49111885	49113106	4
PGSC0003DMG403024894	-4.65029	1.08934e-06	ATP-dependent RNA helicase [Source:PGSC_GENE;Acc:PGSC0003DMG403024894]	80273206	80277252	1
PGSC0003DMG400029360	-4.64278	1.06016e-14	Inosine-uridine preferring nucleoside hydrolase family protein [Source:PGSC_GENE;Acc:PGSC0003DMG400029360]	58232394	58235729	12
PGSC0003DMG400021824	-4.62624	3.57037e-12	F-box protein [Source:PGSC_GENE;Acc:PGSC0003DMG400021824]	47186758	47188366	5
PGSC0003DMG400021131	-4.62578	2.09627e-20	AAA ATPase [Source:PGSC_GENE;Acc:PGSC0003DMG400021131]	28863321	28865120	2
PGSC0003DMG400012087	-4.61263	2.15444e-12	AP2/ERF domain-containing transcription factor [Source:PGSC_GENE;Acc:PGSC0003DMG400012087]	15342189	15343090	10
PGSC0003DMG400027778	-4.61252	9.46504e-11	Progesterone 5beta reductase-A [Source:PGSC_GENE;Acc:PGSC0003DMG400027778]	71132925	71134313	1
PGSC0003DMG400018039	-4.61226	1.08849e-08	PhD-finger protein [Source:PGSC_GENE;Acc:PGSC0003DMG400018039]	88618988	88627702	1
PGSC0003DMG400000983	-4.61111	0.000517265	GEX1 [Source:PGSC_GENE;Acc:PGSC0003DMG400000983]	6332972	6335493	11
PGSC0003DMG400005705	-4.61111	0.000517265	TCP transcription factor [Source:PGSC_GENE;Acc:PGSC0003DMG400005705]	59170851	59173468	3
PGSC0003DMG400008797	-4.61111	0.000517265	Endochitinase [Source:PGSC_GENE;Acc:PGSC0003DMG400008797]	25114697	25116025	0
PGSC0003DMG400011000	-4.61111	0.000517265	Putative sulfate transporter [Source:PGSC_GENE;Acc:PGSC0003DMG400011000]	54459020	54460535	10
PGSC0003DMG400021204	-4.61111	0.000517265	LOB domain-containing protein 4 [Source:PGSC_GENE;Acc:PGSC0003DMG400021204]	28587700	28590685	2
PGSC0003DMG400021854	-4.61111	0.000517265	O-methyltransferase 3 [Source:PGSC_GENE;Acc:PGSC0003DMG400021854]	3511694	3513963	10
PGSC0003DMG400024207	-4.61111	0.000517265	Subtilase [Source:PGSC_GENE;Acc:PGSC0003DMG400024207]	7153785	7155709	7
PGSC0003DMG400029705	-4.61111	0.000517265	Gene of unknown function [Source:PGSC_GENE;Acc:PGSC0003DMG400029705]	33745022	33746450	2
PGSC0003DMG400031746	-4.61111	0.000517265	Gene of unknown function [Source:PGSC_GENE;Acc:PGSC0003DMG400031746]	45966092	45966789	3
PGSC0003DMG402023866	-4.61111	0.000517265	Hcr2-0B [Source:PGSC_GENE;Acc:PGSC0003DMG402023866]	60672196	60673152	12
PGSC0003DMG400021301	-4.59199	3.13479e-09	Conserved gene of unknown function [Source:PGSC_GENE;Acc:PGSC0003DMG400021301]	2374755	2375557	10
PGSC0003DMG400024308	-4.57526	2.29058e-13	Conserved gene of unknown function [Source:PGSC_GENE;Acc:PGSC0003DMG400024308]	32067124	32069141	6
PGSC0003DMG400002296	-4.57256	1.61305e-06	Gene of unknown function [Source:PGSC_GENE;Acc:PGSC0003DMG400002296]	29834735	29836319	8
PGSC0003DMG401030252	-4.57082	6.65137e-12	Conserved gene of unknown function [Source:PGSC_GENE;Acc:PGSC0003DMG401030252]	615361	617661	1
PGSC0003DMG400025765	-4.56459	4.48309e-12	NtPRp27 [Source:PGSC_GENE;Acc:PGSC0003DMG400025765]	83959670	83960588	1
PGSC0003DMG400014433	-4.55616	3.10311e-13	Electron transporter [Source:PGSC_GENE;Acc:PGSC0003DMG400014433]	1420691	1423889	10
PGSC0003DMG400007546	-4.53479	4.8707e-14	Gene of unknown function [Source:PGSC_GENE;Acc:PGSC0003DMG400007546]	48944541	48948663	9
PGSC0003DMG400031535	-4.53479	4.8707e-14	Glycine-rich protein A3 [Source:PGSC_GENE;Acc:PGSC0003DMG400031535]	60161286	60162084	9
PGSC0003DMG400009225	-4.51802	3.76679e-13	Conserved gene of unknown function [Source:PGSC_GENE;Acc:PGSC0003DMG400009225]	8675853	8677049	11
PGSC0003DMG400020832	-4.5172	4.92716e-13	Conserved gene of unknown function [Source:PGSC_GENE;Acc:PGSC0003DMG400020832]	4063949	4070983	6
PGSC0003DMG400012924	-4.51619	7.4591e-13	Retrotransposon protein, unclassified [Source:PGSC_GENE;Acc:PGSC0003DMG400012924]	14515182	14518485	2
PGSC0003DMG400025953	-4.51187	1.25429e-19	Conserved gene of unknown function [Source:PGSC_GENE;Acc:PGSC0003DMG400025953]	85358730	85359523	1
PGSC0003DMG400025824	-4.5015	2.92755e-08	GDSL-like Lipase/Acylhydrolase family protein [Source:PGSC_GENE;Acc:PGSC0003DMG400025824]	84981240	84982672	1
PGSC0003DMG403019589	-4.49115	1.03951e-15	Conserved gene of unknown function [Source:PGSC_GENE;Acc:PGSC0003DMG403019589]	4747483	4755248	3
PGSC0003DMG400009525	-4.4904	3.60565e-06	UDP-glucose:glucosyltransferase [Source:PGSC_GENE;Acc:PGSC0003DMG400009525]	2283959	2285496	8
PGSC0003DMG400009559	-4.4904	3.60565e-06	Specific tissue protein 1 [Source:PGSC_GENE;Acc:PGSC0003DMG400009559]	9404771	9407668	7
PGSC0003DMG400013654	-4.4904	3.60565e-06	Peroxidase 7 [Source:PGSC_GENE;Acc:PGSC0003DMG400013654]	37854370	37856703	2
PGSC0003DMG400024786	-4.4904	3.60565e-06	Gene of unknown function [Source:PGSC_GENE;Acc:PGSC0003DMG400024786]	76865898	76868474	1
PGSC0003DMG400043045	-4.4904	3.60565e-06	AtRLP45 (Receptor 45); protein binding [Source:PGSC_GENE;Acc:PGSC0003DMG400043045]	9610353	9612875	8
PGSC0003DMG400008419	-4.4864	1.3561e-19	LRR receptor-like serine/threonine-protein kinase [Source:PGSC_GENE;Acc:PGSC0003DMG400008419]	17970826	17973912	11
PGSC0003DMG402000020	-4.48543	4.13151e-16	Conserved gene of unknown function [Source:PGSC_GENE;Acc:PGSC0003DMG402000020]	71818482	71821156	1
PGSC0003DMG400028221	-4.48037	7.60937e-20	Tropinone reductase I [Source:PGSC_GENE;Acc:PGSC0003DMG400028221]	56414554	56425560	10
PGSC0003DMG400000839	-4.47716	9.25095e-13	Orcinol O-methyltransferase [Source:PGSC_GENE;Acc:PGSC0003DMG400000839]	63745593	63755595	1
PGSC0003DMG400014959	-4.46361	7.74171e-13	Acyltransferase [Source:PGSC_GENE;Acc:PGSC0003DMG400014959]	40814509	40815955	5
PGSC0003DMG400001706	-4.46014	0.00085757	RING-H2 finger protein ATL5A [Source:PGSC_GENE;Acc:PGSC0003DMG400001706]	68183363	68183852	1
PGSC0003DMG400008265	-4.46014	0.00085757	Wound-responsive AP2 like factor 2 [Source:PGSC_GENE;Acc:PGSC0003DMG400008265]	43594344	43595395	10
PGSC0003DMG400012023	-4.46014	0.00085757	O-methyltransferase [Source:PGSC_GENE;Acc:PGSC0003DMG400012023]	45584619	45585767	3
PGSC0003DMG400013850	-4.46014	0.00085757	NAC domain-containing protein [Source:PGSC_GENE;Acc:PGSC0003DMG400013850]	39327743	39328477	3
PGSC0003DMG400020109	-4.46014	0.00085757	Conserved gene of unknown function [Source:PGSC_GENE;Acc:PGSC0003DMG400020109]	58172516	58173556	6
PGSC0003DMG400021952	-4.46014	0.00085757	Casein kinase II alpha subunit (Protein kinase) [Source:PGSC_GENE;Acc:PGSC0003DMG400021952]	16434927	16440303	6
PGSC0003DMG400024586	-4.46014	0.00085757	PBng143 [Source:PGSC_GENE;Acc:PGSC0003DMG400024586]	53857004	53861462	3
PGSC0003DMG400024718	-4.46014	0.00085757	Hypoxia-responsive family protein [Source:PGSC_GENE;Acc:PGSC0003DMG400024718]	77554157	77555141	1
PGSC0003DMG400027798	-4.46014	0.00085757	Auxin response factor [Source:PGSC_GENE;Acc:PGSC0003DMG400027798]	9698606	9700138	11
PGSC0003DMG400031181	-4.46014	0.00085757	Ubiquitin-protein ligase [Source:PGSC_GENE;Acc:PGSC0003DMG400031181]	69016768	69019388	1
PGSC0003DMG400031217	-4.46014	0.00085757	Phosphatidylinositol n-acetylglucosaminyltransferase subunit p [Source:PGSC_GENE;Acc:PGSC0003DMG400031217]	17406889	17408561	6
PGSC0003DMG400033050	-4.46014	0.00085757	Conserved gene of unknown function [Source:PGSC_GENE;Acc:PGSC0003DMG400033050]	51498151	51499466	6
PGSC0003DMG401017944	-4.46014	0.00085757	Gene of unknown function [Source:PGSC_GENE;Acc:PGSC0003DMG401017944]	7340226	7348506	2
PGSC0003DMG401023899	-4.46014	0.00085757	Conserved gene of unknown function [Source:PGSC_GENE;Acc:PGSC0003DMG401023899]	19834767	19837387	2
PGSC0003DMG402022167	-4.46014	0.00085757	Cellulose synthase [Source:PGSC_GENE;Acc:PGSC0003DMG402022167]	55712030	55716310	7
PGSC0003DMG404026432	-4.46014	0.00085757	Tir-nbs-lrr resistance protein [Source:PGSC_GENE;Acc:PGSC0003DMG404026432]	59385823	59386293	9
PGSC0003DMG400031116	-4.45648	1.69397e-15	Conserved gene of unknown function [Source:PGSC_GENE;Acc:PGSC0003DMG400031116]	67124957	67127218	1
PGSC0003DMG400014293	-4.45398	1.80431e-15	Low-temperature-induced 65 kDa protein [Source:PGSC_GENE;Acc:PGSC0003DMG400014293]	42936904	42939732	3
PGSC0003DMG400031763	-4.45314	2.50108e-10	Conserved gene of unknown function [Source:PGSC_GENE;Acc:PGSC0003DMG400031763]	33334373	33335759	2
PGSC0003DMG400020691	-4.44679	2.8559e-16	Protein ycf2 [Source:PGSC_GENE;Acc:PGSC0003DMG400020691]	7734759	7738042	7
PGSC0003DMG400014322	-4.44294	1.32821e-13	CEN 1 [Source:PGSC_GENE;Acc:PGSC0003DMG400014322]	42491175	42492430	3
PGSC0003DMG400014440	-4.42924	9.27143e-16	Gene of unknown function [Source:PGSC_GENE;Acc:PGSC0003DMG400014440]	49373984	49380008	12
PGSC0003DMG400011851	-4.40903	1.1394e-14	Conserved gene of unknown function [Source:PGSC_GENE;Acc:PGSC0003DMG400011851]	14864451	14867717	3
PGSC0003DMG402015339	-4.40871	5.5495e-16	Conserved gene of unknown function [Source:PGSC_GENE;Acc:PGSC0003DMG402015339]	186106	187527	12
PGSC0003DMG400000725	-4.40328	8.28134e-06	2-hydroxyacid dehydrogenase [Source:PGSC_GENE;Acc:PGSC0003DMG400000725]	85919727	85922285	1
PGSC0003DMG400002139	-4.40328	8.28134e-06	GRAS family transcription factor [Source:PGSC_GENE;Acc:PGSC0003DMG400002139]	4675948	4679240	6
PGSC0003DMG400016765	-4.40328	8.28134e-06	Conserved gene of unknown function [Source:PGSC_GENE;Acc:PGSC0003DMG400016765]	45266675	45268111	6
PGSC0003DMG400025857	-4.40019	7.6854e-17	Auxin and ethylene responsive GH3 [Source:PGSC_GENE;Acc:PGSC0003DMG400025857]	83872772	83873383	1
PGSC0003DMG400012993	-4.38326	5.72803e-17	Conserved gene of unknown function [Source:PGSC_GENE;Acc:PGSC0003DMG400012993]	32509128	32509944	8
PGSC0003DMG400020829	-4.34237	6.65329e-20	Copper transporter 1 [Source:PGSC_GENE;Acc:PGSC0003DMG400020829]	4116003	4116946	6
PGSC0003DMG400014589	-4.32609	8.60531e-11	Calmodulin binding protein [Source:PGSC_GENE;Acc:PGSC0003DMG400014589]	45973049	45974840	5
PGSC0003DMG400030658	-4.325	9.57593e-10	Symbiosis receptor-like kinase [Source:PGSC_GENE;Acc:PGSC0003DMG400030658]	41983221	41988281	2
PGSC0003DMG400020451	-4.31758	1.67165e-07	Gene of unknown function [Source:PGSC_GENE;Acc:PGSC0003DMG400020451]	50133599	50135117	7
PGSC0003DMG400029750	-4.31758	1.67165e-07	Gene of unknown function [Source:PGSC_GENE;Acc:PGSC0003DMG400029750]	81508335	81509246	1
PGSC0003DMG401016070	-4.31758	1.67165e-07	White-brown-complex ABC transporter family [Source:PGSC_GENE;Acc:PGSC0003DMG401016070]	11084307	11091060	10
PGSC0003DMG400030480	-4.31639	5.52679e-16	Conserved gene of unknown function [Source:PGSC_GENE;Acc:PGSC0003DMG400030480]	56265380	56266100	6
PGSC0003DMG400006605	-4.31055	1.26863e-05	RNA 3' terminal phosphate cyclase [Source:PGSC_GENE;Acc:PGSC0003DMG400006605]	56084617	56088096	6
PGSC0003DMG400012809	-4.31055	1.26863e-05	Conserved gene of unknown function [Source:PGSC_GENE;Acc:PGSC0003DMG400012809]	1956252	1957922	3
PGSC0003DMG400014463	-4.31055	1.26863e-05	Peru 2 [Source:PGSC_GENE;Acc:PGSC0003DMG400014463]	49460016	49462934	12
PGSC0003DMG400015331	-4.3099	1.03878e-12	Sodium/calcium exchanger family protein [Source:PGSC_GENE;Acc:PGSC0003DMG400015331]	358127	362404	12
PGSC0003DMG400002351	-4.29747	2.21705e-13	CYP72A58 [Source:PGSC_GENE;Acc:PGSC0003DMG400002351]	38175152	38178520	6
ENSRNA049454661	-4.29149	0.00243493
PGSC0003DMG400000148	-4.29149	0.00243493	Cytochrome P450 [Source:PGSC_GENE;Acc:PGSC0003DMG400000148]	71701972	71704270	1
PGSC0003DMG400002467	-4.29149	0.00243493	Geraniol 10-hydroxylase [Source:PGSC_GENE;Acc:PGSC0003DMG400002467]	32354306	32356707	0
PGSC0003DMG400003090	-4.29149	0.00243493	Leucoanthocyanidin dioxygenase [Source:PGSC_GENE;Acc:PGSC0003DMG400003090]	30594268	30595100	2
PGSC0003DMG400008064	-4.29149	0.00243493	Conserved gene of unknown function [Source:PGSC_GENE;Acc:PGSC0003DMG400008064]	41140852	41143097	11
PGSC0003DMG400024243	-4.29149	0.00243493	Conserved gene of unknown function [Source:PGSC_GENE;Acc:PGSC0003DMG400024243]	28111113	28113145	6
PGSC0003DMG400029311	-4.29149	0.00243493	Transcription factor [Source:PGSC_GENE;Acc:PGSC0003DMG400029311]	57570831	57572324	12
PGSC0003DMG400030167	-4.29149	0.00243493	DMC1 [Source:PGSC_GENE;Acc:PGSC0003DMG400030167]	54531319	54535135	9
PGSC0003DMG400046771	-4.29149	0.00243493	Threonyl-tRNA synthetase [Source:PGSC_GENE;Acc:PGSC0003DMG400046771]	54962426	54963667	7
PGSC0003DMG400022936	-4.28962	4.46674e-16	AAA ATPase [Source:PGSC_GENE;Acc:PGSC0003DMG400022936]	31103867	31105655	11
PGSC0003DMG402024195	-4.28689	7.66797e-12	Gene of unknown function [Source:PGSC_GENE;Acc:PGSC0003DMG402024195]	10595149	10596838	6
PGSC0003DMG400027052	-4.28454	1.54883e-18	Kunitz trypsin inhibitor [Source:PGSC_GENE;Acc:PGSC0003DMG400027052]	52986351	52987108	6
PGSC0003DMG400009186	-4.28291	3.13479e-09	Glutamate-gated kainate-type ion channel receptor subunit GluR5 [Source:PGSC_GENE;Acc:PGSC0003DMG400009186]	61859575	61863694	3
PGSC0003DMG400026880	-4.28291	3.13479e-09	Conserved gene of unknown function [Source:PGSC_GENE;Acc:PGSC0003DMG400026880]	30577042	30583129	9
PGSC0003DMG400022217	-4.2818	1.14172e-11	Inducible plastid-lipid associated protein [Source:PGSC_GENE;Acc:PGSC0003DMG400022217]	54846232	54850298	7
PGSC0003DMG402014734	-4.2818	1.14172e-11	P-coumaroyl quinate/shikimate 3'-hydroxylase [Source:PGSC_GENE;Acc:PGSC0003DMG402014734]	6747592	6755049	1
PGSC0003DMG400009332	-4.27372	3.50024e-15	Protein HVA22 [Source:PGSC_GENE;Acc:PGSC0003DMG400009332]	65292940	65296311	4
PGSC0003DMG400031444	-4.27073	9.79951e-08	Nucleotide binding [Source:PGSC_GENE;Acc:PGSC0003DMG400031444]	23281478	23285171	0
PGSC0003DMG400016287	-4.26982	1.69953e-15	Desacetoxyvindoline 4-hydroxylase [Source:PGSC_GENE;Acc:PGSC0003DMG400016287]	39690028	39692855	6
PGSC0003DMG400015344	-4.26727	1.62344e-10	White-brown-complex ABC transporter family [Source:PGSC_GENE;Acc:PGSC0003DMG400015344]	808495	811827	12
PGSC0003DMG400018636	-4.25998	8.56172e-14	Glycerol-3-phosphate acyltransferase [Source:PGSC_GENE;Acc:PGSC0003DMG400018636]	87865977	87872886	1
PGSC0003DMG400030217	-4.25639	1.92608e-09	C2 domain-containing protein [Source:PGSC_GENE;Acc:PGSC0003DMG400030217]	41787200	41789562	10
PGSC0003DMG400013298	-4.25067	3.47842e-07	Conserved gene of unknown function [Source:PGSC_GENE;Acc:PGSC0003DMG400013298]	241968	242863	11
PGSC0003DMG400026011	-4.25067	3.47842e-07	Gene of unknown function [Source:PGSC_GENE;Acc:PGSC0003DMG400026011]	70281631	70282027	1
PGSC0003DMG400016620	-4.24146	1.92214e-12	Aldo/keto reductase AKR [Source:PGSC_GENE;Acc:PGSC0003DMG400016620]	60504154	60508222	9
PGSC0003DMG400008345	-4.23902	4.69496e-17	Alpha-xylosidase [Source:PGSC_GENE;Acc:PGSC0003DMG400008345]	36893134	36896848	3
PGSC0003DMG400001399	-4.23193	4.87783e-13	Paired amphipathic helix protein Sin3-like 2 [Source:PGSC_GENE;Acc:PGSC0003DMG400001399]	46627443	46631350	2
PGSC0003DMG400001884	-4.22082	3.10263e-09	Cystathionine beta-lyase [Source:PGSC_GENE;Acc:PGSC0003DMG400001884]	50781285	50784347	4
PGSC0003DMG400015906	-4.21838	1.33489e-07	WD-repeat protein [Source:PGSC_GENE;Acc:PGSC0003DMG400015906]	20249911	20255997	5
PGSC0003DMG400026434	-4.21146	3.04594e-05	Conserved gene of unknown function [Source:PGSC_GENE;Acc:PGSC0003DMG400026434]	59412752	59414350	9
PGSC0003DMG400028575	-4.21146	3.04594e-05	Verticillium wilt disease resistance protein [Source:PGSC_GENE;Acc:PGSC0003DMG400028575]	76313588	76316735	1
PGSC0003DMG400020937	-4.21073	9.69693e-17	Copia-type polyprotein [Source:PGSC_GENE;Acc:PGSC0003DMG400020937]	21079778	21081911	4
PGSC0003DMG400026784	-4.20679	6.119e-14	Inorganic pyrophosphatase [Source:PGSC_GENE;Acc:PGSC0003DMG400026784]	31204939	31211655	10
PGSC0003DMG400000272	-4.20596	3.11306e-10	YA5 [Source:PGSC_GENE;Acc:PGSC0003DMG400000272]	3488309	3493742	12
PGSC0003DMG400039325	-4.19818	7.10124e-09	Ubiquitin carrier protein [Source:PGSC_GENE;Acc:PGSC0003DMG400039325]	33688149	33688957	7
PGSC0003DMG400024764	-4.19346	5.62071e-15	MtN3/saliva family protein [Source:PGSC_GENE;Acc:PGSC0003DMG400024764]	77612333	77615421	1
PGSC0003DMG400029201	-4.18468	1.70191e-16	Sesquiterpene synthase 2 [Source:PGSC_GENE;Acc:PGSC0003DMG400029201]	23690270	23693414	0
PGSC0003DMG400000758	-4.1805	5.24925e-06	Geraniol 10-hydroxylase [Source:PGSC_GENE;Acc:PGSC0003DMG400000758]	23955312	23957463	2
PGSC0003DMG400024339	-4.1805	5.24925e-06	Gene of unknown function [Source:PGSC_GENE;Acc:PGSC0003DMG400024339]	21144870	21147021	3
PGSC0003DMG400024968	-4.17339	6.5792e-16	Root phototropism protein [Source:PGSC_GENE;Acc:PGSC0003DMG400024968]	43061064	43061772	2
PGSC0003DMG400000583	-4.17252	5.57932e-12	NDR1/HIN1 [Source:PGSC_GENE;Acc:PGSC0003DMG400000583]	47430096	47430988	3
PGSC0003DMG402012314	-4.16989	4.51728e-17	VIRB2-interacting protein 2 [Source:PGSC_GENE;Acc:PGSC0003DMG402012314]	55411710	55414235	8
PGSC0003DMG402016495	-4.15089	6.79189e-17	Stem 28 kDa glycoprotein [Source:PGSC_GENE;Acc:PGSC0003DMG402016495]	49100842	49102333	6
PGSC0003DMG400029122	-4.15066	3.10162e-15	Histidine decarboxylase [Source:PGSC_GENE;Acc:PGSC0003DMG400029122]	59460877	59468416	4
PGSC0003DMG400032272	-4.14348	1.34658e-16	N-acetyltransferase [Source:PGSC_GENE;Acc:PGSC0003DMG400032272]	53954403	53955427	9
PGSC0003DMG400032243	-4.13838	5.58626e-16	Homocysteine s-methyltransferase [Source:PGSC_GENE;Acc:PGSC0003DMG400032243]	54116254	54121312	9
PGSC0003DMG400010550	-4.13074	1.05811e-11	Activator of basal transcription [Source:PGSC_GENE;Acc:PGSC0003DMG400010550]	3395676	3401786	10
PGSC0003DMG400015060	-4.12119	7.46138e-14	Protein ycf2 [Source:PGSC_GENE;Acc:PGSC0003DMG400015060]	16246285	16249776	1
PGSC0003DMG400021840	-4.11752	3.29188e-15	Gene of unknown function [Source:PGSC_GENE;Acc:PGSC0003DMG400021840]	45421046	45423235	1
PGSC0003DMG402004423	-4.11711	1.94814e-15	Cc-nbs-lrr resistance protein [Source:PGSC_GENE;Acc:PGSC0003DMG402004423]	46016893	46023191	10
PGSC0003DMG400018652	-4.1088	9.57593e-10	Activator of basal transcription [Source:PGSC_GENE;Acc:PGSC0003DMG400018652]	87932556	87935363	1
PGSC0003DMG400016525	-4.10674	1.08654e-05	Avr9/Cf-9 rapidly elicited protein 146 [Source:PGSC_GENE;Acc:PGSC0003DMG400016525]	49182041	49182922	6
PGSC0003DMG400010189	-4.10505	4.77659e-05	Gene of unknown function [Source:PGSC_GENE;Acc:PGSC0003DMG400010189]	44266528	44267074	3
PGSC0003DMG400016913	-4.10505	4.77659e-05	3-phosphoinositide-dependent protein kinase-1 [Source:PGSC_GENE;Acc:PGSC0003DMG400016913]	17041192	17046193	3
PGSC0003DMG400024900	-4.10505	4.77659e-05	Protein kinase APK1B, chloroplast [Source:PGSC_GENE;Acc:PGSC0003DMG400024900]	80483167	80484772	1
PGSC0003DMG400001348	-4.1005	0.00417417	Mitochondrial saccharopine dehydrogenase [Source:PGSC_GENE;Acc:PGSC0003DMG400001348]	45814619	45816598	2
PGSC0003DMG400004119	-4.1005	0.00417417	Auxin-induced protein 5NG4 [Source:PGSC_GENE;Acc:PGSC0003DMG400004119]	7572151	7576843	5
PGSC0003DMG400009642	-4.1005	0.00417417	Retrotransposon protein [Source:PGSC_GENE;Acc:PGSC0003DMG400009642]	20898239	20898991	0
PGSC0003DMG400010092	-4.1005	0.00417417	Cinnamoyl-CoA reductase [Source:PGSC_GENE;Acc:PGSC0003DMG400010092]	44944475	44946675	2
PGSC0003DMG400011759	-4.1005	0.00417417	Gene of unknown function [Source:PGSC_GENE;Acc:PGSC0003DMG400011759]	18919973	18922227	10
PGSC0003DMG400016000	-4.1005	0.00417417	Gene of unknown function [Source:PGSC_GENE;Acc:PGSC0003DMG400016000]	21927328	21928040	1
PGSC0003DMG400018695	-4.1005	0.00417417	Homoserine dehydrogenase family protein [Source:PGSC_GENE;Acc:PGSC0003DMG400018695]	42837710	42840156	11
PGSC0003DMG400019447	-4.1005	0.00417417	Calmodulin binding protein [Source:PGSC_GENE;Acc:PGSC0003DMG400019447]	75187029	75188561	1
PGSC0003DMG400021201	-4.1005	0.00417417	Transcription factor [Source:PGSC_GENE;Acc:PGSC0003DMG400021201]	28660293	28664239	2
PGSC0003DMG400023306	-4.1005	0.00417417	Conserved gene of unknown function [Source:PGSC_GENE;Acc:PGSC0003DMG400023306]	39361248	39363437	0
PGSC0003DMG400024241	-4.1005	0.00417417	Gene of unknown function [Source:PGSC_GENE;Acc:PGSC0003DMG400024241]	27802768	27807057	6
PGSC0003DMG400025501	-4.1005	0.00417417	MATE efflux family protein [Source:PGSC_GENE;Acc:PGSC0003DMG400025501]	47024648	47027028	7
PGSC0003DMG400029662	-4.1005	0.00417417	Gene of unknown function [Source:PGSC_GENE;Acc:PGSC0003DMG400029662]	58717203	58717802	9
PGSC0003DMG400034116	-4.1005	0.00417417	Vetispiradiene synthase 1 [Source:PGSC_GENE;Acc:PGSC0003DMG400034116]	4100845	4102490	11
PGSC0003DMG400037864	-4.1005	0.00417417	Raffionse synthase 2 [Source:PGSC_GENE;Acc:PGSC0003DMG400037864]	52609732	52610076	3
PGSC0003DMG402023061	-4.1005	0.00417417	HVA22 c [Source:PGSC_GENE;Acc:PGSC0003DMG402023061]	5474956	5477116	5
PGSC0003DMG400018221	-4.09997	1.87193e-14	ATRAD3 [Source:PGSC_GENE;Acc:PGSC0003DMG400018221]	79357029	79357632	1
PGSC0003DMG400030801	-4.06943	1.74641e-11	Gene of unknown function [Source:PGSC_GENE;Acc:PGSC0003DMG400030801]	63754981	63759842	4
PGSC0003DMG401014734	-4.06908	1.7719e-08	P-coumaroyl quinate/shikimate 3'-hydroxylase [Source:PGSC_GENE;Acc:PGSC0003DMG401014734]	6735093	6744153	1
PGSC0003DMG400007528	-4.06096	2.95108e-08	Conserved gene of unknown function [Source:PGSC_GENE;Acc:PGSC0003DMG400007528]	1200301	1200797	5
PGSC0003DMG400017458	-4.0565	9.41033e-16	Transcription regulator [Source:PGSC_GENE;Acc:PGSC0003DMG400017458]	12039187	12040089	5
PGSC0003DMG400029643	-4.04896	1.16267e-09	Nodule inception protein [Source:PGSC_GENE;Acc:PGSC0003DMG400029643]	58209105	58211610	9
PGSC0003DMG400012950	-4.04019	1.92608e-09	Gene of unknown function [Source:PGSC_GENE;Acc:PGSC0003DMG400012950]	53774922	53777755	4
PGSC0003DMG400009410	-4.02819	1.89643e-12	UDP-glucosyltransferase [Source:PGSC_GENE;Acc:PGSC0003DMG400009410]	26948385	26956316	2
PGSC0003DMG400010316	-4.00887	1.44201e-13	G1-like6 protein [Source:PGSC_GENE;Acc:PGSC0003DMG400010316]	50078122	50079254	9
PGSC0003DMG400020570	-4.00618	2.08427e-16	26S protease regulatory subunit 6B homolog [Source:PGSC_GENE;Acc:PGSC0003DMG400020570]	2784478	2789052	6
PGSC0003DMG400022574	-3.99988	9.87963e-13	ATP binding protein [Source:PGSC_GENE;Acc:PGSC0003DMG400022574]	4113888	4116762	3
PGSC0003DMG400002934	-3.99017	0.000120499	Conserved gene of unknown function [Source:PGSC_GENE;Acc:PGSC0003DMG400002934]	3239730	3242020	12
PGSC0003DMG400014385	-3.99017	0.000120499	Cell differentiation protein rcd1 [Source:PGSC_GENE;Acc:PGSC0003DMG400014385]	1154690	1156617	10
PGSC0003DMG400032500	-3.99017	0.000120499	RNA binding protein [Source:PGSC_GENE;Acc:PGSC0003DMG400032500]	35492669	35499979	11
PGSC0003DMG400011981	-3.98916	7.51918e-16	Gene of unknown function [Source:PGSC_GENE;Acc:PGSC0003DMG400011981]	11672118	11672832	5
PGSC0003DMG400000126	-3.98765	9.26662e-07	Conserved gene of unknown function [Source:PGSC_GENE;Acc:PGSC0003DMG400000126]	73826302	73827911	1
PGSC0003DMG400020897	-3.98677	3.88302e-08	UDP-glucose:glucosyltransferase [Source:PGSC_GENE;Acc:PGSC0003DMG400020897]	24485951	24486631	0
PGSC0003DMG402027085	-3.98554	1.24253e-12	Conserved gene of unknown function [Source:PGSC_GENE;Acc:PGSC0003DMG402027085]	52389433	52391884	6
PGSC0003DMG400005109	-3.97422	2.40618e-15	PR-1 [Source:PGSC_GENE;Acc:PGSC0003DMG400005109]	83191900	83192662	1
PGSC0003DMG400012089	-3.97182	4.13092e-10	Type I serine protease inhibitor [Source:PGSC_GENE;Acc:PGSC0003DMG400012089]	55671793	55672462	9
PGSC0003DMG400019120	-3.96165	7.2206e-08	Oxidoreductase [Source:PGSC_GENE;Acc:PGSC0003DMG400019120]	50188825	50189666	10
PGSC0003DMG400029964	-3.96165	7.2206e-08	Phospholipase A2 [Source:PGSC_GENE;Acc:PGSC0003DMG400029964]	8357046	8361081	7
PGSC0003DMG400036760	-3.95394	3.41807e-09	Salicylic acid-binding protein 2 [Source:PGSC_GENE;Acc:PGSC0003DMG400036760]	11385520	11385937	9
PGSC0003DMG400001303	-3.94685	3.36527e-05	Atlastin [Source:PGSC_GENE;Acc:PGSC0003DMG400001303]	46559982	46560881	2
PGSC0003DMG400020745	-3.94685	3.36527e-05	ATP binding protein [Source:PGSC_GENE;Acc:PGSC0003DMG400020745]	34699175	34699764	3
PGSC0003DMG400023310	-3.94685	3.36527e-05	NRAMP2 [Source:PGSC_GENE;Acc:PGSC0003DMG400023310]	38584114	38587604	0
PGSC0003DMG400027527	-3.94685	3.36527e-05	CCaMK [Source:PGSC_GENE;Acc:PGSC0003DMG400027527]	74561225	74565369	1
PGSC0003DMG400025079	-3.94271	6.21778e-10	Interferon-induced GTP-binding protein mx [Source:PGSC_GENE;Acc:PGSC0003DMG400025079]	61310818	61312959	4
PGSC0003DMG400006392	-3.93773	2.07702e-13	Conserved gene of unknown function [Source:PGSC_GENE;Acc:PGSC0003DMG400006392]	65718469	65721489	4
PGSC0003DMG400023980	-3.93363	5.94772e-10	Gene of unknown function [Source:PGSC_GENE;Acc:PGSC0003DMG400023980]	5504894	5506227	11
PGSC0003DMG400014717	-3.92918	2.64679e-11	Hcr2-0A [Source:PGSC_GENE;Acc:PGSC0003DMG400014717]	1768337	1773055	6
PGSC0003DMG400033085	-3.92918	2.64679e-11	Thioredoxin II [Source:PGSC_GENE;Acc:PGSC0003DMG400033085]	51574638	51578821	6
PGSC0003DMG400024167	-3.92572	9.37108e-16	TGB12K interacting protein 3 [Source:PGSC_GENE;Acc:PGSC0003DMG400024167]	27386905	27394202	10
PGSC0003DMG400026518	-3.92397	2.75179e-13	Avr9/Cf-9 rapidly elicited protein 141 [Source:PGSC_GENE;Acc:PGSC0003DMG400026518]	48149766	48153410	6
PGSC0003DMG400010043	-3.9093	1.33489e-07	Conserved gene of unknown function [Source:PGSC_GENE;Acc:PGSC0003DMG400010043]	44820036	44823839	2
PGSC0003DMG403011252	-3.9093	1.33489e-07	Linalool synthase [Source:PGSC_GENE;Acc:PGSC0003DMG403011252]	444480	446095	10
PGSC0003DMG402029312	-3.90742	2.91015e-13	DNA binding protein [Source:PGSC_GENE;Acc:PGSC0003DMG402029312]	57552532	57558870	12
PGSC0003DMG402008383	-3.89022	4.11899e-11	Nbs-lrr resistance protein [Source:PGSC_GENE;Acc:PGSC0003DMG402008383]	53365621	53370110	10
ENSRNA049460108	-3.8803	0.00724341
PGSC0003DMG400010627	-3.8803	0.00724341	Transcription cofactor [Source:PGSC_GENE;Acc:PGSC0003DMG400010627]	12094021	12099382	4
PGSC0003DMG400011288	-3.8803	0.00724341	Ubiquitin-protein ligase [Source:PGSC_GENE;Acc:PGSC0003DMG400011288]	250823	256969	10
PGSC0003DMG400011921	-3.8803	0.00724341	SNKR2GH5 protein [Source:PGSC_GENE;Acc:PGSC0003DMG400011921]	5836666	5837586	4
PGSC0003DMG400013935	-3.8803	0.00724341	Inosine-uridine preferring nucleoside hydrolase [Source:PGSC_GENE;Acc:PGSC0003DMG400013935]	13101254	13105135	11
PGSC0003DMG400014428	-3.8803	0.00724341	Protein COBRA [Source:PGSC_GENE;Acc:PGSC0003DMG400014428]	1360865	1364199	10
PGSC0003DMG400015257	-3.8803	0.00724341	Ribosome [Source:PGSC_GENE;Acc:PGSC0003DMG400015257]	50528919	50532108	3
PGSC0003DMG400025834	-3.8803	0.00724341	Amino acid transporter [Source:PGSC_GENE;Acc:PGSC0003DMG400025834]	83425096	83425713	1
PGSC0003DMG400026586	-3.8803	0.00724341	Cytochrome P450 [Source:PGSC_GENE;Acc:PGSC0003DMG400026586]	44479607	44481751	6
PGSC0003DMG400028438	-3.8803	0.00724341	Conserved gene of unknown function [Source:PGSC_GENE;Acc:PGSC0003DMG400028438]	31830269	31834155	2
PGSC0003DMG400028640	-3.8803	0.00724341	Conserved gene of unknown function [Source:PGSC_GENE;Acc:PGSC0003DMG400028640]	49996281	49999412	12
PGSC0003DMG400029247	-3.8803	0.00724341	Patatin group O [Source:PGSC_GENE;Acc:PGSC0003DMG400029247]	1649642	1654633	8
PGSC0003DMG400030779	-3.8803	0.00724341	Conserved gene of unknown function [Source:PGSC_GENE;Acc:PGSC0003DMG400030779]	41048406	41049562	6
PGSC0003DMG400032222	-3.8803	0.00724341	Extensin Dif10 [Source:PGSC_GENE;Acc:PGSC0003DMG400032222]	1432776	1434117	1
PGSC0003DMG401005337	-3.8803	0.00724341	Late blight resistance protein Rpi-blb2 [Source:PGSC_GENE;Acc:PGSC0003DMG401005337]	1165928	1167783	6
PGSC0003DMG402005139	-3.8803	0.00724341	Zinc finger protein [Source:PGSC_GENE;Acc:PGSC0003DMG402005139]	69643897	69646845	4
PGSC0003DMG402006791	-3.8803	0.00724341	Gene of unknown function [Source:PGSC_GENE;Acc:PGSC0003DMG402006791]	65423389	65424220	1
PGSC0003DMG402012862	-3.8803	0.00724341	Elicitor inducible beta-1,3-glucanase NtEIG-E76 [Source:PGSC_GENE;Acc:PGSC0003DMG402012862]	9380330	9385114	12
PGSC0003DMG400009686	-3.87034	5.5553e-11	Bacterial spot disease resistance protein 4 [Source:PGSC_GENE;Acc:PGSC0003DMG400009686]	6553332	6555332	6
PGSC0003DMG400011282	-3.86967	7.36412e-15	Tryptophan synthase beta chain [Source:PGSC_GENE;Acc:PGSC0003DMG400011282]	369866	372589	10
PGSC0003DMG400024759	-3.86847	2.23558e-16	Arginine/serine-rich splicing factor [Source:PGSC_GENE;Acc:PGSC0003DMG400024759]	77525802	77534090	1
PGSC0003DMG400000697	-3.86534	0.000193974	Gene of unknown function [Source:PGSC_GENE;Acc:PGSC0003DMG400000697]	44919237	44919668	7
PGSC0003DMG400004316	-3.86534	0.000193974	Exostosin family protein [Source:PGSC_GENE;Acc:PGSC0003DMG400004316]	39159712	39162338	8
PGSC0003DMG400006802	-3.86534	0.000193974	Conserved gene of unknown function [Source:PGSC_GENE;Acc:PGSC0003DMG400006802]	65790748	65791963	1
PGSC0003DMG400013289	-3.86534	0.000193974	Gene of unknown function [Source:PGSC_GENE;Acc:PGSC0003DMG400013289]	388673	390721	11
PGSC0003DMG400015419	-3.86534	0.000193974	Conserved gene of unknown function [Source:PGSC_GENE;Acc:PGSC0003DMG400015419]	56685801	56686961	12
PGSC0003DMG400015852	-3.86534	0.000193974	Charged multivesicular body protein 4b [Source:PGSC_GENE;Acc:PGSC0003DMG400015852]	16008388	16011836	8
PGSC0003DMG400019415	-3.86534	0.000193974	Serine-threonine protein kinase, plant-type [Source:PGSC_GENE;Acc:PGSC0003DMG400019415]	6563345	6566450	10
PGSC0003DMG400019761	-3.86534	0.000193974	Gene of unknown function [Source:PGSC_GENE;Acc:PGSC0003DMG400019761]	20660494	20663817	11
PGSC0003DMG401007209	-3.86534	0.000193974	Calcium dependent protein kinase 2 [Source:PGSC_GENE;Acc:PGSC0003DMG401007209]	59665323	59670010	10
PGSC0003DMG400012674	-3.85973	4.95961e-05	Lipase [Source:PGSC_GENE;Acc:PGSC0003DMG400012674]	41005579	41006732	2
PGSC0003DMG400016526	-3.85973	4.95961e-05	Avr9/Cf-9 rapidly elicited protein 146 [Source:PGSC_GENE;Acc:PGSC0003DMG400016526]	49190618	49191453	6
PGSC0003DMG400037859	-3.85679	3.67596e-06	C2 domain-containing protein [Source:PGSC_GENE;Acc:PGSC0003DMG400037859]	24000268	24003371	1
PGSC0003DMG402002428	-3.85679	3.67596e-06	NL25 [Source:PGSC_GENE;Acc:PGSC0003DMG402002428]	11364687	11367656	6
PGSC0003DMG400038970	-3.84918	1.28786e-12	Conserved gene of unknown function [Source:PGSC_GENE;Acc:PGSC0003DMG400038970]	7227682	7228215	4
PGSC0003DMG400003044	-3.84507	5.9272e-17	Osmotin [Source:PGSC_GENE;Acc:PGSC0003DMG400003044]	54292153	54293066	8
PGSC0003DMG400019202	-3.83193	2.48473e-11	5-alpha-reductase [Source:PGSC_GENE;Acc:PGSC0003DMG400019202]	51201389	51202395	10
PGSC0003DMG400004235	-3.81664	1.67587e-08	Ribonuclease P family protein [Source:PGSC_GENE;Acc:PGSC0003DMG400004235]	38144457	38152433	12
PGSC0003DMG400010597	-3.81422	1.17472e-12	Gene of unknown function [Source:PGSC_GENE;Acc:PGSC0003DMG400010597]	46629098	46630684	7
PGSC0003DMG400000718	-3.80368	1.32586e-11	Conserved gene of unknown function [Source:PGSC_GENE;Acc:PGSC0003DMG400000718]	86132483	86133587	1
PGSC0003DMG401021876	-3.79855	3.45318e-07	Gene of unknown function [Source:PGSC_GENE;Acc:PGSC0003DMG401021876]	60006460	60008936	9
PGSC0003DMG400031156	-3.79388	9.45609e-14	Ankyrin repeat-containing protein [Source:PGSC_GENE;Acc:PGSC0003DMG400031156]	68782463	68785929	1
PGSC0003DMG400007815	-3.79194	4.11899e-11	GDSL esterase/lipase [Source:PGSC_GENE;Acc:PGSC0003DMG400007815]	1866473	1869939	12
PGSC0003DMG400008413	-3.78662	5.24925e-06	Endo-1,4-beta-D-glucanase [Source:PGSC_GENE;Acc:PGSC0003DMG400008413]	17868693	17872105	11
PGSC0003DMG400010765	-3.78662	5.24925e-06	Glutaredoxin [Source:PGSC_GENE;Acc:PGSC0003DMG400010765]	7663130	7663877	4
PGSC0003DMG400032817	-3.78103	5.08494e-11	Squamosa promoter binding [Source:PGSC_GENE;Acc:PGSC0003DMG400032817]	49394603	49398305	7
PGSC0003DMG400027856	-3.77861	1.89131e-12	Geranylgeranyl pyrophosphate synthase 2 [Source:PGSC_GENE;Acc:PGSC0003DMG400027856]	69344146	69345467	4
PGSC0003DMG400015121	-3.77683	4.97793e-11	Serine-threonine protein kinase, plant-type [Source:PGSC_GENE;Acc:PGSC0003DMG400015121]	20771551	20775460	0
PGSC0003DMG400021948	-3.77234	2.15025e-11	Cc-nbs-lrr resistance protein [Source:PGSC_GENE;Acc:PGSC0003DMG400021948]	46667539	46672082	10
PGSC0003DMG400014736	-3.7721	1.12699e-14	Serine-threonine protein kinase, plant-type [Source:PGSC_GENE;Acc:PGSC0003DMG400014736]	6817495	6818958	1
PGSC0003DMG400026017	-3.77195	7.22774e-16	Xenotropic and polytropic murine leukemia virus receptor [Source:PGSC_GENE;Acc:PGSC0003DMG400026017]	70183000	70185203	1
PGSC0003DMG400014872	-3.76701	0.000109596	Alcohol dehydrogenase [Source:PGSC_GENE;Acc:PGSC0003DMG400014872]	7371887	7375776	3
PGSC0003DMG400023021	-3.76701	0.000109596	Conserved gene of unknown function [Source:PGSC_GENE;Acc:PGSC0003DMG400023021]	56517543	56518865	4
PGSC0003DMG400029329	-3.75671	5.33646e-16	Conserved gene of unknown function [Source:PGSC_GENE;Acc:PGSC0003DMG400029329]	57186109	57192231	12
PGSC0003DMG400018232	-3.74413	1.05761e-09	Conserved gene of unknown function [Source:PGSC_GENE;Acc:PGSC0003DMG400018232]	79182278	79182919	1
PGSC0003DMG400000277	-3.74276	3.41702e-08	Cytokinin oxidase/dehydrogenase 2 [Source:PGSC_GENE;Acc:PGSC0003DMG400000277]	3650404	3656647	12
PGSC0003DMG400013101	-3.74276	3.41702e-08	Ethylene-induced esterase [Source:PGSC_GENE;Acc:PGSC0003DMG400013101]	24135282	24140915	2
PGSC0003DMG400019001	-3.74276	3.41702e-08	Conserved gene of unknown function [Source:PGSC_GENE;Acc:PGSC0003DMG400019001]	18344712	18347145	11
PGSC0003DMG400025440	-3.73981	6.64018e-07	Conserved gene of unknown function [Source:PGSC_GENE;Acc:PGSC0003DMG400025440]	5449073	5449730	4
PGSC0003DMG400025495	-3.73853	5.10081e-15	Glucose-6-phosphate/phosphate translocator 2 [Source:PGSC_GENE;Acc:PGSC0003DMG400025495]	47074664	47077697	7
PGSC0003DMG400007132	-3.72867	0.000315208	Ubiquitin-protein ligase [Source:PGSC_GENE;Acc:PGSC0003DMG400007132]	55322402	55325582	6
PGSC0003DMG400008698	-3.72867	0.000315208	Heat shock protein hsp70 [Source:PGSC_GENE;Acc:PGSC0003DMG400008698]	5489712	5492079	6
PGSC0003DMG400013047	-3.72867	0.000315208	Transposon protein, Mutator sub-class [Source:PGSC_GENE;Acc:PGSC0003DMG400013047]	36656784	36658937	5
PGSC0003DMG400016591	-3.72867	0.000315208	Gene of unknown function [Source:PGSC_GENE;Acc:PGSC0003DMG400016591]	54380903	54382304	4
PGSC0003DMG400019161	-3.72867	0.000315208	AtRab GTP-binding protein [Source:PGSC_GENE;Acc:PGSC0003DMG400019161]	51455616	51457247	10
PGSC0003DMG400028483	-3.72867	0.000315208	Gene of unknown function [Source:PGSC_GENE;Acc:PGSC0003DMG400028483]	31387019	31388206	2
PGSC0003DMG400047155	-3.72867	0.000315208	ATP binding protein [Source:PGSC_GENE;Acc:PGSC0003DMG400047155]	80163191	80164378	1
PGSC0003DMG402030227	-3.72867	0.000315208	Gene of unknown function [Source:PGSC_GENE;Acc:PGSC0003DMG402030227]	38987404	38990173	6
PGSC0003DMG400017738	-3.72758	5.07099e-08	BRASSINOSTEROID INSENSITIVE 1-associated receptor kinase 1 [Source:PGSC_GENE;Acc:PGSC0003DMG400017738]	37326209	37328626	2
PGSC0003DMG400017505	-3.7026	7.94879e-09	Nam 11 [Source:PGSC_GENE;Acc:PGSC0003DMG400017505]	49864654	49866761	8
PGSC0003DMG400026933	-3.69034	1.50905e-10	Hydrogen peroxide-induced 1 [Source:PGSC_GENE;Acc:PGSC0003DMG400026933]	53518008	53518782	6
PGSC0003DMG400012498	-3.66791	0.000164371	Multidrug resistance pump [Source:PGSC_GENE;Acc:PGSC0003DMG400012498]	78521	79183	8
PGSC0003DMG400022858	-3.66791	0.000164371	F-box family protein [Source:PGSC_GENE;Acc:PGSC0003DMG400022858]	60036805	60038756	1
PGSC0003DMG400031474	-3.66791	0.000164371	Gene of unknown function [Source:PGSC_GENE;Acc:PGSC0003DMG400031474]	63696784	63698833	4
PGSC0003DMG400009205	-3.65851	2.84298e-09	F-box family protein [Source:PGSC_GENE;Acc:PGSC0003DMG400009205]	9253448	9255065	11
PGSC0003DMG400003367	-3.65695	8.53526e-11	Conserved gene of unknown function [Source:PGSC_GENE;Acc:PGSC0003DMG400003367]	20711525	20712601	9
PGSC0003DMG400018028	-3.65482	6.95622e-10	Gene of unknown function [Source:PGSC_GENE;Acc:PGSC0003DMG400018028]	31012204	31012597	0
PGSC0003DMG402004840	-3.65335	2.85206e-14	Phosphatase [Source:PGSC_GENE;Acc:PGSC0003DMG402004840]	48831134	48832463	6
PGSC0003DMG403001521	-3.6479	9.99588e-14	Disease resistance response protein [Source:PGSC_GENE;Acc:PGSC0003DMG403001521]	38554309	38555180	2
PGSC0003DMG400004342	-3.643	6.68319e-13	O-methyltransferase [Source:PGSC_GENE;Acc:PGSC0003DMG400004342]	45706177	45708815	3
PGSC0003DMG400034322	-3.64284	2.07283e-14	Zinc finger protein [Source:PGSC_GENE;Acc:PGSC0003DMG400034322]	83673568	83674356	1
PGSC0003DMG400011026	-3.64206	5.34838e-14	Heparanase [Source:PGSC_GENE;Acc:PGSC0003DMG400011026]	53828715	53832970	10
PGSC0003DMG400022394	-3.63514	1.57535e-05	FAD-binding domain-containing protein [Source:PGSC_GENE;Acc:PGSC0003DMG400022394]	35147187	35148800	2
PGSC0003DMG400010950	-3.62881	3.48075e-09	Serine-threonine protein kinase, plant-type [Source:PGSC_GENE;Acc:PGSC0003DMG400010950]	31415313	31416356	0
PGSC0003DMG400046546	-3.62485	1.29571e-12	Tir-nbs resistance protein [Source:PGSC_GENE;Acc:PGSC0003DMG400046546]	56085169	56088078	7
PGSC0003DMG400016954	-3.62464	9.8371e-10	Ripening regulated protein DDTFR8 [Source:PGSC_GENE;Acc:PGSC0003DMG400016954]	54934677	54940772	12
PGSC0003DMG400003104	-3.61463	1.05718e-05	Nbs-lrr resistance protein [Source:PGSC_GENE;Acc:PGSC0003DMG400003104]	83024497	83028858	1
PGSC0003DMG400030747	-3.61463	1.05718e-05	Conserved gene of unknown function [Source:PGSC_GENE;Acc:PGSC0003DMG400030747]	3270649	3271288	7
PGSC0003DMG400021108	-3.6136	1.12218e-09	Conserved gene of unknown function [Source:PGSC_GENE;Acc:PGSC0003DMG400021108]	29336420	29338253	2
PGSC0003DMG400022070	-3.60545	2.31856e-08	Gene of unknown function [Source:PGSC_GENE;Acc:PGSC0003DMG400022070]	13799343	13802555	8
PGSC0003DMG400025830	-3.60058	1.16337e-06	Conserved gene of unknown function [Source:PGSC_GENE;Acc:PGSC0003DMG400025830]	85284518	85289980	1
PGSC0003DMG400027054	-3.60058	1.16337e-06	Kunitz-type protease inhibitor KPI-D12 [Source:PGSC_GENE;Acc:PGSC0003DMG400027054]	52974774	52975515	6
PGSC0003DMG400045331	-3.58259	1.51019e-07	Conserved gene of unknown function [Source:PGSC_GENE;Acc:PGSC0003DMG400045331]	265163	266287	12
PGSC0003DMG400007760	-3.5796	1.58781e-09	Bet v I allergen family protein [Source:PGSC_GENE;Acc:PGSC0003DMG400007760]	33872554	33875876	0
PGSC0003DMG400031194	-3.57819	7.41904e-13	Nucleotide pyrophosphatase/phosphodiesterase [Source:PGSC_GENE;Acc:PGSC0003DMG400031194]	54678437	54684274	4
PGSC0003DMG400001649	-3.5777	0.00085757	Auxin-induced SAUR [Source:PGSC_GENE;Acc:PGSC0003DMG400001649]	87067321	87068090	1
PGSC0003DMG400008893	-3.5777	0.00085757	Conserved gene of unknown function [Source:PGSC_GENE;Acc:PGSC0003DMG400008893]	1403208	1403787	9
PGSC0003DMG400012769	-3.5777	0.00085757	ESC [Source:PGSC_GENE;Acc:PGSC0003DMG400012769]	70865903	70867479	1
PGSC0003DMG400015343	-3.5777	0.00085757	ATP-binding cassette transporter [Source:PGSC_GENE;Acc:PGSC0003DMG400015343]	813841	815847	12
PGSC0003DMG400020774	-3.5777	0.00085757	Protein MLO [Source:PGSC_GENE;Acc:PGSC0003DMG400020774]	8965361	8966585	6
PGSC0003DMG400032793	-3.5777	0.00085757	Heat stress transcription factor HSFA9 [Source:PGSC_GENE;Acc:PGSC0003DMG400032793]	36269190	36271391	7
PGSC0003DMG400002174	-3.57725	3.49418e-14	Glutathione S-transferase [Source:PGSC_GENE;Acc:PGSC0003DMG400002174]	1069048	1070159	9
PGSC0003DMG401030595	-3.57648	3.41702e-08	Serine-threonine protein kinase [Source:PGSC_GENE;Acc:PGSC0003DMG401030595]	41678376	41684296	2
PGSC0003DMG402019948	-3.57648	3.41702e-08	ABC transporter G family member 7 [Source:PGSC_GENE;Acc:PGSC0003DMG402019948]	18748034	18752765	6
ENSRNA049463913	-3.5692	9.92696e-15
PGSC0003DMG400031725	-3.56749	7.94879e-09	26S protease regulatory subunit S10b [Source:PGSC_GENE;Acc:PGSC0003DMG400031725]	41711691	41712575	0
PGSC0003DMG400002700	-3.5615	0.000376589	F-box family protein [Source:PGSC_GENE;Acc:PGSC0003DMG400002700]	3218108	3220290	9
PGSC0003DMG400006788	-3.5615	0.000376589	Conserved gene of unknown function [Source:PGSC_GENE;Acc:PGSC0003DMG400006788]	65362367	65362824	1
PGSC0003DMG400008645	-3.5615	0.000376589	Gene of unknown function [Source:PGSC_GENE;Acc:PGSC0003DMG400008645]	13713132	13713942	3
PGSC0003DMG400014219	-3.55298	3.36527e-05	Phosphate abc transporter [Source:PGSC_GENE;Acc:PGSC0003DMG400014219]	57427570	57431577	3
PGSC0003DMG400017946	-3.55013	1.73606e-13	S locus glycoprotein [Source:PGSC_GENE;Acc:PGSC0003DMG400017946]	7282508	7287663	2
PGSC0003DMG401031759	-3.53977	1.13212e-11	Phospholipase A1 [Source:PGSC_GENE;Acc:PGSC0003DMG401031759]	33035228	33036634	2
PGSC0003DMG400035142	-3.53807	5.55554e-08	ATP binding protein [Source:PGSC_GENE;Acc:PGSC0003DMG400035142]	34700160	34700918	3
PGSC0003DMG400006368	-3.53777	1.22512e-14	Cytochrome P450 92B1 [Source:PGSC_GENE;Acc:PGSC0003DMG400006368]	60659933	60661295	4
PGSC0003DMG400027029	-3.53684	4.50392e-08	Conserved gene of unknown function [Source:PGSC_GENE;Acc:PGSC0003DMG400027029]	53551085	53554883	6
PGSC0003DMG400008043	-3.53583	9.81226e-09	Gene of unknown function [Source:PGSC_GENE;Acc:PGSC0003DMG400008043]	68390670	68391460	4
PGSC0003DMG400008764	-3.53364	2.71829e-09	Transcription cofactor [Source:PGSC_GENE;Acc:PGSC0003DMG400008764]	11762331	11767463	4
PGSC0003DMG400008492	-3.53263	9.8371e-10	Polygalacturonase inhibiting protein [Source:PGSC_GENE;Acc:PGSC0003DMG400008492]	161301	162488	9
PGSC0003DMG400006797	-3.53185	4.06501e-10	Glutamate/malate translocator [Source:PGSC_GENE;Acc:PGSC0003DMG400006797]	65678454	65681464	1
PGSC0003DMG400002202	-3.52816	3.69522e-12	ATP synthase subunit 9, mitochondrial [Source:PGSC_GENE;Acc:PGSC0003DMG400002202]	36684939	36689112	8
PGSC0003DMG400017314	-3.51267	5.52888e-10	CYP72A57 [Source:PGSC_GENE;Acc:PGSC0003DMG400017314]	50442297	50445256	7
PGSC0003DMG400012019	-3.5111	6.91001e-14	DC1.2 homologue [Source:PGSC_GENE;Acc:PGSC0003DMG400012019]	39761197	39762042	3
PGSC0003DMG400013494	-3.50768	3.27672e-14	Conserved gene of unknown function [Source:PGSC_GENE;Acc:PGSC0003DMG400013494]	9282913	9285557	5
PGSC0003DMG400020118	-3.49995	9.62849e-12	Oxidoreductase [Source:PGSC_GENE;Acc:PGSC0003DMG400020118]	59193490	59197152	6
PGSC0003DMG400011185	-3.49181	6.2902e-10	Low-molecular-weight cysteine-rich protein LCR78 [Source:PGSC_GENE;Acc:PGSC0003DMG400011185]	848532	852857	7
PGSC0003DMG400029396	-3.48834	1.63261e-11	Nitrate transporter [Source:PGSC_GENE;Acc:PGSC0003DMG400029396]	57637416	57642347	12
ENSRNA049464138	-3.48745	9.86436e-13
PGSC0003DMG400002029	-3.4835	5.74616e-14	Cytoplasmic small heat shock protein class I [Source:PGSC_GENE;Acc:PGSC0003DMG400002029]	7124220	7124925	9
PGSC0003DMG400021763	-3.48021	2.0766e-14	Nonspecific lipid transfer protein [Source:PGSC_GENE;Acc:PGSC0003DMG400021763]	5151954	5152503	3
PGSC0003DMG400006806	-3.47754	2.88486e-05	ADP/ATP translocator [Source:PGSC_GENE;Acc:PGSC0003DMG400006806]	65937775	65940357	1
PGSC0003DMG402009791	-3.47754	2.88486e-05	Cytochrome P450 hydroxylase [Source:PGSC_GENE;Acc:PGSC0003DMG402009791]	26571065	26572471	0
PGSC0003DMG400008160	-3.4746	2.76312e-12	BOP/NPR1/NIM1-like regulatory protein [Source:PGSC_GENE;Acc:PGSC0003DMG400008160]	58316421	58318888	10
PGSC0003DMG400022337	-3.46991	5.1718e-12	Gene of unknown function [Source:PGSC_GENE;Acc:PGSC0003DMG400022337]	54913047	54914090	7
PGSC0003DMG400006100	-3.46585	4.95961e-05	Restricted tev movement 1 [Source:PGSC_GENE;Acc:PGSC0003DMG400006100]	55062421	55063886	9
PGSC0003DMG400009462	-3.46585	4.95961e-05	Gene of unknown function [Source:PGSC_GENE;Acc:PGSC0003DMG400009462]	35722574	35724730	11
PGSC0003DMG400017190	-3.46585	4.95961e-05	1-aminocyclopropane-1-carboxylate oxidase homolog [Source:PGSC_GENE;Acc:PGSC0003DMG400017190]	55855564	55855905	9
PGSC0003DMG400005082	-3.4648	8.9009e-08	Beta-glucosidase [Source:PGSC_GENE;Acc:PGSC0003DMG400005082]	2582598	2589609	3
PGSC0003DMG400012953	-3.46453	2.19571e-09	Cytochrome P450 [Source:PGSC_GENE;Acc:PGSC0003DMG400012953]	53620383	53622171	4
PGSC0003DMG400017751	-3.46453	2.19571e-09	Purine transporter [Source:PGSC_GENE;Acc:PGSC0003DMG400017751]	55367629	55371917	12
PGSC0003DMG400026566	-3.46453	2.19571e-09	Gene of unknown function [Source:PGSC_GENE;Acc:PGSC0003DMG400026566]	25020908	25021558	2
PGSC0003DMG400001120	-3.45901	3.33449e-12	Ribonuclease P [Source:PGSC_GENE;Acc:PGSC0003DMG400001120]	63445053	63448660	1
PGSC0003DMG400012664	-3.45115	3.78253e-12	Multidrug resistance pump [Source:PGSC_GENE;Acc:PGSC0003DMG400012664]	16875918	16882893	2
PGSC0003DMG400012466	-3.44901	1.63261e-11	Conserved gene of unknown function [Source:PGSC_GENE;Acc:PGSC0003DMG400012466]	773509	780723	8
PGSC0003DMG400008960	-3.44662	0.000575412	Cytochrome P450 [Source:PGSC_GENE;Acc:PGSC0003DMG400008960]	2883710	2885393	9
PGSC0003DMG400020521	-3.44662	0.000575412	Gene of unknown function [Source:PGSC_GENE;Acc:PGSC0003DMG400020521]	1343129	1344357	8
PGSC0003DMG400025404	-3.44662	0.000575412	Class S F-box protein [Source:PGSC_GENE;Acc:PGSC0003DMG400025404]	36074601	36080438	10
PGSC0003DMG400026443	-3.44541	1.32633e-11	Avr9/Cf-9 rapidly elicited protein 146 [Source:PGSC_GENE;Acc:PGSC0003DMG400026443]	51060020	51060871	12
PGSC0003DMG400037235	-3.44395	2.95296e-08	UDP-glucose:glucosyltransferase [Source:PGSC_GENE;Acc:PGSC0003DMG400037235]	39421518	39422739	0
PGSC0003DMG400006185	-3.44145	6.30263e-12	Skp1 1 [Source:PGSC_GENE;Acc:PGSC0003DMG400006185]	87619565	87621021	1
PGSC0003DMG400018095	-3.4411	3.04876e-09	Conserved gene of unknown function [Source:PGSC_GENE;Acc:PGSC0003DMG400018095]	52654214	52656452	3
PGSC0003DMG400014639	-3.4288	9.52615e-09	Gene of unknown function [Source:PGSC_GENE;Acc:PGSC0003DMG400014639]	647195	649136	6
PGSC0003DMG400019293	-3.4288	9.52615e-09	NAC domain-containing protein [Source:PGSC_GENE;Acc:PGSC0003DMG400019293]	53586585	53589705	7
PGSC0003DMG400019173	-3.42739	1.41575e-07	ATP binding protein [Source:PGSC_GENE;Acc:PGSC0003DMG400019173]	50025831	50028366	10
PGSC0003DMG400028739	-3.42652	1.71608e-10	Oxysterol-binding protein [Source:PGSC_GENE;Acc:PGSC0003DMG400028739]	6630039	6637798	7
PGSC0003DMG402011260	-3.42542	7.25517e-10	Conserved gene of unknown function [Source:PGSC_GENE;Acc:PGSC0003DMG402011260]	283409	294992	10
PGSC0003DMG400009705	-3.41809	1.02683e-11	Purine transporter [Source:PGSC_GENE;Acc:PGSC0003DMG400009705]	30266152	30274949	2
PGSC0003DMG400011843	-3.4163	5.99247e-07	Receptor-like kinase CHRK1 [Source:PGSC_GENE;Acc:PGSC0003DMG400011843]	303868	306084	7
PGSC0003DMG401004840	-3.41242	1.04936e-13	Phosphatase [Source:PGSC_GENE;Acc:PGSC0003DMG401004840]	48841901	48846236	6
PGSC0003DMG400004080	-3.41229	3.62736e-08	Conserved gene of unknown function [Source:PGSC_GENE;Acc:PGSC0003DMG400004080]	51184739	51186241	6
PGSC0003DMG400011844	-3.41229	3.62736e-08	Gene of unknown function [Source:PGSC_GENE;Acc:PGSC0003DMG400011844]	213937	214718	7
PGSC0003DMG400002026	-3.41201	9.56044e-13	Bipolar kinesin KRP-130 [Source:PGSC_GENE;Acc:PGSC0003DMG400002026]	7097774	7104969	9
ENSRNA049461146	-3.40905	0.00839028
PGSC0003DMG400001612	-3.40905	0.00839028	Auxin-induced SAUR [Source:PGSC_GENE;Acc:PGSC0003DMG400001612]	87003036	87004155	1
PGSC0003DMG400002491	-3.40905	0.00839028	Calmodulin binding protein [Source:PGSC_GENE;Acc:PGSC0003DMG400002491]	61026778	61029326	3
PGSC0003DMG400003320	-3.40905	0.00839028	Conserved gene of unknown function [Source:PGSC_GENE;Acc:PGSC0003DMG400003320]	22625721	22626807	2
PGSC0003DMG400011029	-3.40905	0.00839028	UDP-glucose glucosyltransferase [Source:PGSC_GENE;Acc:PGSC0003DMG400011029]	53813783	53818184	10
PGSC0003DMG400014878	-3.40905	0.00839028	Glycosyl hydrolase family protein 17 [Source:PGSC_GENE;Acc:PGSC0003DMG400014878]	7006149	7008392	3
PGSC0003DMG400017831	-3.40905	0.00839028	Kinesin [Source:PGSC_GENE;Acc:PGSC0003DMG400017831]	41181869	41185376	1
PGSC0003DMG400018818	-3.40905	0.00839028	ATP-binding cassette transporter [Source:PGSC_GENE;Acc:PGSC0003DMG400018818]	23009880	23018244	12
PGSC0003DMG400024657	-3.40905	0.00839028	Pentatricopeptide repeat-containing protein [Source:PGSC_GENE;Acc:PGSC0003DMG400024657]	55417808	55420194	3
PGSC0003DMG400031727	-3.40905	0.00839028	Gene of unknown function [Source:PGSC_GENE;Acc:PGSC0003DMG400031727]	41392344	41394003	0
PGSC0003DMG401012314	-3.40905	0.00839028	24 kDa seed maturation protein [Source:PGSC_GENE;Acc:PGSC0003DMG401012314]	55412267	55414235	8
PGSC0003DMG402000076	-3.40905	0.00839028	Gene of unknown function [Source:PGSC_GENE;Acc:PGSC0003DMG402000076]	72819731	72820743	1
PGSC0003DMG402000117	-3.40905	0.00839028	Gene of unknown function [Source:PGSC_GENE;Acc:PGSC0003DMG402000117]	73597502	73598969	1
PGSC0003DMG402003185	-3.40905	0.00839028	Gene of unknown function [Source:PGSC_GENE;Acc:PGSC0003DMG402003185]	486426	487226	7
PGSC0003DMG402004813	-3.40905	0.00839028	Cysteine synthase [Source:PGSC_GENE;Acc:PGSC0003DMG402004813]	52286445	52286820	8
PGSC0003DMG402027394	-3.40905	0.00839028	2-oxoglutarate-dependent dioxygenase [Source:PGSC_GENE;Acc:PGSC0003DMG402027394]	43699786	43700528	11
PGSC0003DMG400015340	-3.40379	4.06483e-05	Conserved gene of unknown function [Source:PGSC_GENE;Acc:PGSC0003DMG400015340]	162508	165165	12
PGSC0003DMG400019414	-3.40379	4.06483e-05	Omega-6 fatty acid desaturase, chloroplastic [Source:PGSC_GENE;Acc:PGSC0003DMG400019414]	6485579	6487853	10
PGSC0003DMG401015009	-3.40238	9.57367e-07	Conserved gene of unknown function [Source:PGSC_GENE;Acc:PGSC0003DMG401015009]	9156205	9159851	4
PGSC0003DMG400033042	-3.40173	1.60369e-07	Abc transporter [Source:PGSC_GENE;Acc:PGSC0003DMG400033042]	51759443	51766133	6
PGSC0003DMG400010490	-3.39688	5.2113e-13	Acidic class II 1,3-beta-glucanase [Source:PGSC_GENE;Acc:PGSC0003DMG400010490]	4749188	4750046	1
PGSC0003DMG403026153	-3.39374	2.25164e-11	Lectin receptor kinase [Source:PGSC_GENE;Acc:PGSC0003DMG403026153]	47771794	47773499	7
PGSC0003DMG400001361	-3.38989	5.53808e-10	LysM type receptor kinase [Source:PGSC_GENE;Acc:PGSC0003DMG400001361]	45526430	45531632	2
PGSC0003DMG400007741	-3.38848	1.19142e-12	Conserved gene of unknown function [Source:PGSC_GENE;Acc:PGSC0003DMG400007741]	59455494	59457501	9
PGSC0003DMG400024080	-3.38709	2.0988e-10	Conserved gene of unknown function [Source:PGSC_GENE;Acc:PGSC0003DMG400024080]	2854321	2858719	3
PGSC0003DMG402014331	-3.38438	5.19332e-06	F-box family protein [Source:PGSC_GENE;Acc:PGSC0003DMG402014331]	42664240	42665815	3
PGSC0003DMG400000310	-3.38367	1.31458e-10	Gene of unknown function [Source:PGSC_GENE;Acc:PGSC0003DMG400000310]	4463945	4466819	12
PGSC0003DMG400017997	-3.37498	1.03761e-11	Cytochrome P450 [Source:PGSC_GENE;Acc:PGSC0003DMG400017997]	25483627	25485760	0
PGSC0003DMG400030201	-3.37313	0.000109596	Conserved gene of unknown function [Source:PGSC_GENE;Acc:PGSC0003DMG400030201]	26900836	26901299	2
PGSC0003DMG400015889	-3.36455	2.84893e-09	AP2/ERF domain-containing transcription factor [Source:PGSC_GENE;Acc:PGSC0003DMG400015889]	49592307	49593838	10
PGSC0003DMG400016863	-3.36377	6.13108e-12	F-box family protein [Source:PGSC_GENE;Acc:PGSC0003DMG400016863]	59024497	59028340	12
PGSC0003DMG400025872	-3.35493	4.8931e-10	UDP-glucose:glucosyltransferase [Source:PGSC_GENE;Acc:PGSC0003DMG400025872]	84162732	84164309	1
PGSC0003DMG400013520	-3.35358	1.25988e-06	F-Box protein [Source:PGSC_GENE;Acc:PGSC0003DMG400013520]	9273070	9278152	5
PGSC0003DMG401023448	-3.35358	1.25988e-06	Protein disulfide isomerase [Source:PGSC_GENE;Acc:PGSC0003DMG401023448]	51861550	51863797	5
PGSC0003DMG400010519	-3.34879	1.6917e-11	Serine/threonine-protein kinase [Source:PGSC_GENE;Acc:PGSC0003DMG400010519]	49708652	49712682	4
PGSC0003DMG400004327	-3.33813	1.31458e-10	Leucine-rich repeat resistance protein [Source:PGSC_GENE;Acc:PGSC0003DMG400004327]	18345899	18358342	10
PGSC0003DMG400028020	-3.331	4.80818e-09	Short chain alcohol dehydrogenase [Source:PGSC_GENE;Acc:PGSC0003DMG400028020]	20439851	20445382	0
PGSC0003DMG400029744	-3.331	4.80818e-09	Nodulin [Source:PGSC_GENE;Acc:PGSC0003DMG400029744]	81566672	81567534	1
PGSC0003DMG400013924	-3.32901	1.63986e-06	Septum-promoting GTP-binding protein 1 (GTPase spg1) [Source:PGSC_GENE;Acc:PGSC0003DMG400013924]	54578729	54579424	7
PGSC0003DMG400001227	-3.32606	8.1742e-05	Gibberellin regulated protein [Source:PGSC_GENE;Acc:PGSC0003DMG400001227]	2181782	2184002	6
PGSC0003DMG400024583	-3.32606	8.1742e-05	Conserved gene of unknown function [Source:PGSC_GENE;Acc:PGSC0003DMG400024583]	53673207	53673694	3
PGSC0003DMG400016956	-3.32425	3.90429e-10	Conserved gene of unknown function [Source:PGSC_GENE;Acc:PGSC0003DMG400016956]	54921031	54923300	12
PGSC0003DMG400000721	-3.32179	0.00136958	By genefinder and genscan [Source:PGSC_GENE;Acc:PGSC0003DMG400000721]	85866601	85867579	1
PGSC0003DMG400004075	-3.32179	0.00136958	Conserved gene of unknown function [Source:PGSC_GENE;Acc:PGSC0003DMG400004075]	51049501	51050761	6
PGSC0003DMG400005763	-3.32179	0.00136958	Conserved gene of unknown function [Source:PGSC_GENE;Acc:PGSC0003DMG400005763]	58642272	58642855	3
PGSC0003DMG400014029	-3.32179	0.00136958	Abhydrolase domain containing [Source:PGSC_GENE;Acc:PGSC0003DMG400014029]	61498488	61500867	3
PGSC0003DMG400030673	-3.32179	0.00136958	Gene of unknown function [Source:PGSC_GENE;Acc:PGSC0003DMG400030673]	41901189	41902737	2
PGSC0003DMG400020119	-3.31951	4.56158e-09	Gene of unknown function [Source:PGSC_GENE;Acc:PGSC0003DMG400020119]	59182706	59183631	6
PGSC0003DMG400021376	-3.31756	6.04437e-12	Exonuclease [Source:PGSC_GENE;Acc:PGSC0003DMG400021376]	2605465	2610590	1
PGSC0003DMG400022490	-3.31078	3.41981e-13	Sodium/hydrogen exchanger [Source:PGSC_GENE;Acc:PGSC0003DMG400022490]	75833734	75839851	1
PGSC0003DMG400010154	-3.30933	5.59044e-09	Conserved gene of unknown function [Source:PGSC_GENE;Acc:PGSC0003DMG400010154]	44563791	44565264	3
PGSC0003DMG402005729	-3.30933	5.59044e-09	Wall-associated kinase [Source:PGSC_GENE;Acc:PGSC0003DMG402005729]	58678517	58682559	3
PGSC0003DMG400020681	-3.30306	2.20061e-06	Early nodulin [Source:PGSC_GENE;Acc:PGSC0003DMG400020681]	5282787	5286762	12
PGSC0003DMG400004904	-3.29331	1.47133e-05	Gene of unknown function [Source:PGSC_GENE;Acc:PGSC0003DMG400004904]	48938011	48939892	6
PGSC0003DMG400021397	-3.29331	1.47133e-05	Gene of unknown function [Source:PGSC_GENE;Acc:PGSC0003DMG400021397]	42310663	42313425	2
PGSC0003DMG400030533	-3.29146	4.29513e-10	Wall-associated kinase [Source:PGSC_GENE;Acc:PGSC0003DMG400030533]	3392764	3395330	5
PGSC0003DMG400008197	-3.28732	7.57724e-09	Conserved gene of unknown function [Source:PGSC_GENE;Acc:PGSC0003DMG400008197]	35232677	35233407	8
PGSC0003DMG400010770	-3.28602	4.31452e-08	Glutaredoxin [Source:PGSC_GENE;Acc:PGSC0003DMG400010770]	7713878	7714403	4
PGSC0003DMG400016572	-3.2833	2.12165e-06	Glutaredoxin family protein [Source:PGSC_GENE;Acc:PGSC0003DMG400016572]	54103083	54103606	4
PGSC0003DMG400031863	-3.2833	2.12165e-06	Kinase interacting family protein [Source:PGSC_GENE;Acc:PGSC0003DMG400031863]	51889193	51891550	9
PGSC0003DMG400033554	-3.2833	2.12165e-06	Conserved gene of unknown function [Source:PGSC_GENE;Acc:PGSC0003DMG400033554]	43581468	43582415	0
PGSC0003DMG400008395	-3.28302	4.32874e-10	Srpk [Source:PGSC_GENE;Acc:PGSC0003DMG400008395]	53110142	53115123	10
PGSC0003DMG400025819	-3.28193	1.97375e-08	Gibberellin receptor GID1 [Source:PGSC_GENE;Acc:PGSC0003DMG400025819]	84934867	84936222	1
PGSC0003DMG400031771	-3.27969	2.62142e-12	O-methyltransferase [Source:PGSC_GENE;Acc:PGSC0003DMG400031771]	33118340	33123983	2
PGSC0003DMG400027053	-3.27905	3.56585e-09	Kunitz trypsin inhibitor [Source:PGSC_GENE;Acc:PGSC0003DMG400027053]	52983693	52984417	6
PGSC0003DMG400004580	-3.27404	0.000164371	Transcription factor bHLH62 [Source:PGSC_GENE;Acc:PGSC0003DMG400004580]	59462897	59465929	12
PGSC0003DMG400023010	-3.27404	0.000164371	Kinase [Source:PGSC_GENE;Acc:PGSC0003DMG400023010]	40221329	40227085	3
PGSC0003DMG400011334	-3.27252	2.19839e-12	Phylloplanin [Source:PGSC_GENE;Acc:PGSC0003DMG400011334]	57725520	57726582	1
PGSC0003DMG400005840	-3.2692	1.25995e-05	Calcineurin B [Source:PGSC_GENE;Acc:PGSC0003DMG400005840]	5157897	5159434	8
PGSC0003DMG401023061	-3.26721	5.99247e-07	Regulator of chromosome condensation RCC1 [Source:PGSC_GENE;Acc:PGSC0003DMG401023061]	5479001	5487596	5
PGSC0003DMG400012702	-3.26498	1.03065e-08	Glucan endo-1,3-beta-D-glucosidase [Source:PGSC_GENE;Acc:PGSC0003DMG400012702]	11172744	11174236	4
PGSC0003DMG400026632	-3.26012	9.17494e-11	Malonyltransferase [Source:PGSC_GENE;Acc:PGSC0003DMG400026632]	4237801	4239590	10
PGSC0003DMG401025043	-3.25831	2.62421e-09	TRANSPARENT TESTA 12 protein [Source:PGSC_GENE;Acc:PGSC0003DMG401025043]	1989000	1994746	10
PGSC0003DMG400033583	-3.25822	6.46746e-13	Conserved gene of unknown function [Source:PGSC_GENE;Acc:PGSC0003DMG400033583]	82646589	82648269	1
PGSC0003DMG400028021	-3.25569	6.38192e-08	Short chain alcohol dehydrogenase [Source:PGSC_GENE;Acc:PGSC0003DMG400028021]	20447327	20450545	0
PGSC0003DMG400006871	-3.25558	1.44436e-11	Conserved gene of unknown function [Source:PGSC_GENE;Acc:PGSC0003DMG400006871]	65930815	65934264	1
PGSC0003DMG400019144	-3.25387	6.14415e-07	UPF0497 membrane protein [Source:PGSC_GENE;Acc:PGSC0003DMG400019144]	50800818	50805069	10
PGSC0003DMG400005971	-3.25344	4.89164e-12	ATP binding protein [Source:PGSC_GENE;Acc:PGSC0003DMG400005971]	1820598	1822966	4
PGSC0003DMG401009045	-3.25072	3.889e-06	GRAS family transcription factor [Source:PGSC_GENE;Acc:PGSC0003DMG401009045]	62792770	62800719	1
PGSC0003DMG400031150	-3.24924	4.77531e-11	Protein FRIGIDA [Source:PGSC_GENE;Acc:PGSC0003DMG400031150]	61677628	61680091	4
PGSC0003DMG400015678	-3.24886	2.04658e-12	10-hydroxygeraniol oxidoreductase [Source:PGSC_GENE;Acc:PGSC0003DMG400015678]	1590553	1593526	11
PGSC0003DMG401004779	-3.24882	3.78672e-12	Cytochrome P450 [Source:PGSC_GENE;Acc:PGSC0003DMG401004779]	52871965	52881529	8
PGSC0003DMG400009371	-3.2439	0.000167283	Gene of unknown function [Source:PGSC_GENE;Acc:PGSC0003DMG400009371]	65090098	65091076	4
PGSC0003DMG400002910	-3.23441	7.08353e-12	Cf-2.1 [Source:PGSC_GENE;Acc:PGSC0003DMG400002910]	2674648	2677461	12
PGSC0003DMG400013231	-3.2344	1.73401e-11	Calcium ion binding protein [Source:PGSC_GENE;Acc:PGSC0003DMG400013231]	38071769	38074339	0
PGSC0003DMG400026364	-3.22874	5.70658e-10	BZip protein AtbZip21 [Source:PGSC_GENE;Acc:PGSC0003DMG400026364]	40345169	40354460	11
PGSC0003DMG400012024	-3.22423	9.86692e-07	O-methyltransferase [Source:PGSC_GENE;Acc:PGSC0003DMG400012024]	45600929	45602250	3
PGSC0003DMG400011338	-3.22314	2.88486e-05	Gene of unknown function [Source:PGSC_GENE;Acc:PGSC0003DMG400011338]	57846138	57848505	1
PGSC0003DMG400013537	-3.22314	2.88486e-05	Proline-rich protein [Source:PGSC_GENE;Acc:PGSC0003DMG400013537]	41143270	41145160	7
PGSC0003DMG400022026	-3.22314	2.88486e-05	Monooxygenase [Source:PGSC_GENE;Acc:PGSC0003DMG400022026]	45700489	45701676	9
PGSC0003DMG400027611	-3.22314	2.88486e-05	Heat shock protein 70 [Source:PGSC_GENE;Acc:PGSC0003DMG400027611]	12761196	12763127	11
PGSC0003DMG400007534	-3.21764	2.06424e-12	Gb protein [Source:PGSC_GENE;Acc:PGSC0003DMG400007534]	48936564	48944459	9
PGSC0003DMG400000813	-3.21745	8.6117e-08	NBS-LRR resistance protein [Source:PGSC_GENE;Acc:PGSC0003DMG400000813]	2063328	2066456	5
PGSC0003DMG400024456	-3.21441	9.7613e-07	Autoinhibited calcium ATPase [Source:PGSC_GENE;Acc:PGSC0003DMG400024456]	38339231	38340280	0
PGSC0003DMG400007987	-3.21402	1.87221e-08	Gibberellin receptor GID1 [Source:PGSC_GENE;Acc:PGSC0003DMG400007987]	68486095	68487725	4
PGSC0003DMG400025489	-3.20797	2.31155e-05	Gene of unknown function [Source:PGSC_GENE;Acc:PGSC0003DMG400025489]	47018445	47019385	7
PGSC0003DMG400028231	-3.20797	2.31155e-05	Conserved gene of unknown function [Source:PGSC_GENE;Acc:PGSC0003DMG400028231]	56218167	56223373	10
PGSC0003DMG400002161	-3.20568	3.52538e-12	Conserved gene of unknown function [Source:PGSC_GENE;Acc:PGSC0003DMG400002161]	1082546	1086035	9
PGSC0003DMG400005806	-3.19739	5.99522e-09	Phosphomannomutase [Source:PGSC_GENE;Acc:PGSC0003DMG400005806]	5487305	5493034	8
PGSC0003DMG405015682	-3.19448	6.53053e-12	Gene of unknown function [Source:PGSC_GENE;Acc:PGSC0003DMG405015682]	1840712	1843717	11
PGSC0003DMG400042481	-3.18729	4.66319e-06	Circadian clock coupling factor ZGT [Source:PGSC_GENE;Acc:PGSC0003DMG400042481]	46708109	46708912	9
PGSC0003DMG400014598	-3.18513	0.00213372	AP2 domain-containing transcription factor [Source:PGSC_GENE;Acc:PGSC0003DMG400014598]	46042602	46050131	5
PGSC0003DMG400016417	-3.18513	0.00213372	Conserved gene of unknown function [Source:PGSC_GENE;Acc:PGSC0003DMG400016417]	3324727	3325963	1
PGSC0003DMG400023565	-3.18513	0.00213372	Armadillo repeat-containing protein [Source:PGSC_GENE;Acc:PGSC0003DMG400023565]	8532518	8534278	4
PGSC0003DMG401014825	-3.18513	0.00213372	Gene of unknown function [Source:PGSC_GENE;Acc:PGSC0003DMG401014825]	38721009	38723990	3
PGSC0003DMG401027557	-3.18513	0.00213372	Conserved gene of unknown function [Source:PGSC_GENE;Acc:PGSC0003DMG401027557]	62228471	62229598	4
PGSC0003DMG401025689	-3.18447	8.75187e-11	Conserved gene of unknown function [Source:PGSC_GENE;Acc:PGSC0003DMG401025689]	15006761	15008353	6
PGSC0003DMG400024171	-3.18317	3.89721e-11	Tis11 [Source:PGSC_GENE;Acc:PGSC0003DMG400024171]	27649348	27653416	10
PGSC0003DMG400003052	-3.18308	4.93737e-08	Conserved gene of unknown function [Source:PGSC_GENE;Acc:PGSC0003DMG400003052]	54234245	54235015	8
PGSC0003DMG403006611	-3.16874	4.88882e-07	Gene of unknown function [Source:PGSC_GENE;Acc:PGSC0003DMG403006611]	56122985	56123732	6
PGSC0003DMG400017246	-3.16803	2.54764e-11	1-aminocyclopropane-1-carboxylate oxidase homolog [Source:PGSC_GENE;Acc:PGSC0003DMG400017246]	56079326	56081254	9
PGSC0003DMG400001852	-3.16763	0.000376589	ATP-dependent helicase [Source:PGSC_GENE;Acc:PGSC0003DMG400001852]	50637594	50640579	8
PGSC0003DMG400015560	-3.16763	0.000376589	Auxin-regulated protein [Source:PGSC_GENE;Acc:PGSC0003DMG400015560]	45288972	45292818	11
PGSC0003DMG400019461	-3.16763	0.000376589	Gene of unknown function [Source:PGSC_GENE;Acc:PGSC0003DMG400019461]	74977295	74978544	1
PGSC0003DMG400020979	-3.16763	0.000376589	B3 domain-containing protein Os06g0112300 [Source:PGSC_GENE;Acc:PGSC0003DMG400020979]	67337785	67340344	1
PGSC0003DMG400029817	-3.16763	0.000376589	Gene of unknown function [Source:PGSC_GENE;Acc:PGSC0003DMG400029817]	10223065	10223638	12
PGSC0003DMG401030108	-3.16763	0.000376589	Gene of unknown function [Source:PGSC_GENE;Acc:PGSC0003DMG401030108]	46817361	46818666	5
ENSRNA049464377	-3.16311	2.16337e-12
PGSC0003DMG400013491	-3.15677	0.000240916	F-Box protein [Source:PGSC_GENE;Acc:PGSC0003DMG400013491]	9172804	9178547	5
PGSC0003DMG400021778	-3.15677	0.000240916	Zinc finger protein [Source:PGSC_GENE;Acc:PGSC0003DMG400021778]	18371768	18372369	5
PGSC0003DMG400017661	-3.15413	2.87824e-09	Cytochrome b5 [Source:PGSC_GENE;Acc:PGSC0003DMG400017661]	43857410	43861563	9
PGSC0003DMG400014271	-3.14938	4.06483e-05	(S)-N-methylcoclaurine 3'-hydroxylase isozyme [Source:PGSC_GENE;Acc:PGSC0003DMG400014271]	42335109	42336809	3
PGSC0003DMG400018471	-3.14938	4.06483e-05	Conserved gene of unknown function [Source:PGSC_GENE;Acc:PGSC0003DMG400018471]	4027544	4029361	8
PGSC0003DMG400028573	-3.14938	4.06483e-05	Gene of unknown function [Source:PGSC_GENE;Acc:PGSC0003DMG400028573]	76280413	76283980	1
PGSC0003DMG400026533	-3.14107	2.61349e-12	Conserved gene of unknown function [Source:PGSC_GENE;Acc:PGSC0003DMG400026533]	39748691	39749860	11
PGSC0003DMG400025274	-3.13996	9.34721e-06	Littorine mutase/monooxygenase [Source:PGSC_GENE;Acc:PGSC0003DMG400025274]	37024095	37025843	6
PGSC0003DMG400043788	-3.13996	9.34721e-06	Amino acid transporter [Source:PGSC_GENE;Acc:PGSC0003DMG400043788]	38387386	38388654	2
PGSC0003DMG400008382	-3.13252	2.00095e-10	Conserved gene of unknown function [Source:PGSC_GENE;Acc:PGSC0003DMG400008382]	59133902	59134790	10
PGSC0003DMG400022557	-3.1291	1.20312e-10	Conserved gene of unknown function [Source:PGSC_GENE;Acc:PGSC0003DMG400022557]	3440436	3444555	3
PGSC0003DMG400008761	-3.12762	1.28503e-11	R2R3 transcription factor MYB108 1 [Source:PGSC_GENE;Acc:PGSC0003DMG400008761]	36412167	36413918	1
PGSC0003DMG400013467	-3.12643	2.2345e-07	Conserved gene of unknown function [Source:PGSC_GENE;Acc:PGSC0003DMG400013467]	850687	851294	3
PGSC0003DMG400019337	-3.1185	3.06994e-09	Conserved gene of unknown function [Source:PGSC_GENE;Acc:PGSC0003DMG400019337]	48639777	48642730	9
PGSC0003DMG400022493	-3.11824	3.50971e-09	Gibberellin receptor GID1 [Source:PGSC_GENE;Acc:PGSC0003DMG400022493]	75775130	75776366	1
PGSC0003DMG402031520	-3.10824	3.72061e-11	Cytochrome P450 [Source:PGSC_GENE;Acc:PGSC0003DMG402031520]	60094566	60096511	9
PGSC0003DMG402012350	-3.10686	1.09176e-11	GTP binding protein [Source:PGSC_GENE;Acc:PGSC0003DMG402012350]	54545670	54546881	8
PGSC0003DMG400028278	-3.10402	3.37965e-11	UDP-glucose:glucosyltransferase [Source:PGSC_GENE;Acc:PGSC0003DMG400028278]	55286940	55288932	10
ENSRNA049460492	-3.10201	6.08751e-09
PGSC0003DMG400031467	-3.101	8.91308e-09	Calmodulin-binding family protein [Source:PGSC_GENE;Acc:PGSC0003DMG400031467]	15772161	15774428	1
PGSC0003DMG400034790	-3.09922	4.57042e-12	P69B protein [Source:PGSC_GENE;Acc:PGSC0003DMG400034790]	53642229	53644070	8
PGSC0003DMG400014277	-3.09846	2.56732e-10	Hydrolase [Source:PGSC_GENE;Acc:PGSC0003DMG400014277]	42435759	42441771	3
PGSC0003DMG400017398	-3.09088	9.7613e-07	Snf1-kinase beta subunit, plants [Source:PGSC_GENE;Acc:PGSC0003DMG400017398]	43570430	43574452	7
PGSC0003DMG400018674	-3.08701	3.57765e-06	Cyclin B2 [Source:PGSC_GENE;Acc:PGSC0003DMG400018674]	3201054	3205150	3
PGSC0003DMG400006354	-3.08528	3.69807e-11	Flavonoid 3-hydroxylase [Source:PGSC_GENE;Acc:PGSC0003DMG400006354]	7545873	7548307	4
PGSC0003DMG400011713	-3.08444	2.39038e-10	Conserved gene of unknown function [Source:PGSC_GENE;Acc:PGSC0003DMG400011713]	7409325	7412416	1
PGSC0003DMG400022373	-3.07711	5.88889e-05	Serine carboxypeptidase [Source:PGSC_GENE;Acc:PGSC0003DMG400022373]	34370729	34380982	2
[truncated: 1,931 more rows]
