# Supplementary material for: Screening of wild species and transcriptome profiling to identify differentially regulated genes in response to late blight resistance in potato
Source: Front Plant Sci. 2023 Jul 12;14:1212135. doi: 10.3389/fpls.2023.1212135 (PMC10368984; doi:10.3389/fpls.2023.1212135)
Supplement: Supplementary file 1 [file DataSheet_1.zip › Suppl. files_R1_10-6-23/Excel Datasets 1-15/Dataset 5. PLD47_DEG.xlsx]

## Sheet: up
ID	Log2FC	P Value	Gene description	Gene start (bp)	Gene end (bp)	Chromosome/scaffold name
PGSC0003DMG400001407	12.3655	5.66475e-31	ATP binding protein [Source:PGSC_GENE;Acc:PGSC0003DMG400001407]	46519696	46521225	2
PGSC0003DMG400027888	12.2403	4.3594e-30	Cysteine proteinase 3 [Source:PGSC_GENE;Acc:PGSC0003DMG400027888]	38959941	38964852	7
PGSC0003DMG400010129	12.1745	1.23993e-29	Aspartic protease inhibitor 10 [Source:PGSC_GENE;Acc:PGSC0003DMG400010129]	43950496	43951544	3
PGSC0003DMG400004008	12.166	1.46203e-29	PHCLF2 [Source:PGSC_GENE;Acc:PGSC0003DMG400004008]	43561825	43570544	2
PGSC0003DMG400003851	11.9245	7.09317e-28	Conserved gene of unknown function [Source:PGSC_GENE;Acc:PGSC0003DMG400003851]	50599172	50599773	9
PGSC0003DMG400031118	11.6883	2.99217e-26	Alcohol dehydrogenase [Source:PGSC_GENE;Acc:PGSC0003DMG400031118]	67095532	67096611	1
PGSC0003DMG401005942	11.6826	5.21548e-50	Beta-D-glucan exohydrolase [Source:PGSC_GENE;Acc:PGSC0003DMG401005942]	54337350	54340093	6
PGSC0003DMG400013830	11.6585	4.70479e-26	Major latex protein [Source:PGSC_GENE;Acc:PGSC0003DMG400013830]	37019719	37023974	8
PGSC0003DMG400006956	11.29	1.48053e-23	Carbonic anhydrase [Source:PGSC_GENE;Acc:PGSC0003DMG400006956]	26445716	26447338	2
PGSC0003DMG400012763	11.2861	1.48053e-23	C-4 sterol methyl oxidase [Source:PGSC_GENE;Acc:PGSC0003DMG400012763]	70705183	70708003	1
PGSC0003DMG400014299	11.2626	2.12609e-23	40S ribosomal protein S15a-1 [Source:PGSC_GENE;Acc:PGSC0003DMG400014299]	43104038	43104540	3
PGSC0003DMG400046796	11.2346	3.30544e-23	Protein kinase atmrk1 [Source:PGSC_GENE;Acc:PGSC0003DMG400046796]	33569084	33572658	10
ENSRNA049464240	11.2019	5.58703e-23
PGSC0003DMG400011953	10.9837	1.54146e-21	Non-specific lipid-transfer protein 2 [Source:PGSC_GENE;Acc:PGSC0003DMG400011953]	22103024	22104027	0
PGSC0003DMG402017239	10.853	1.01676e-20	Desacetoxyvindoline 4-hydroxylase [Source:PGSC_GENE;Acc:PGSC0003DMG402017239]	56142815	56149370	9
PGSC0003DMG400009267	10.8522	7.68286e-44	Proteinase inhibitor [Source:PGSC_GENE;Acc:PGSC0003DMG400009267]	14382374	14383072	11
PGSC0003DMG400014836	10.8318	1.34732e-20	Steroid binding protein [Source:PGSC_GENE;Acc:PGSC0003DMG400014836]	18104826	18105445	8
PGSC0003DMG400020375	10.556	7.21722e-19	Endonuclease/exonuclease/phosphatase family protein [Source:PGSC_GENE;Acc:PGSC0003DMG400020375]	12183735	12190583	12
PGSC0003DMG400028702	10.1817	1.4138e-16	Cycloartenol synthase [Source:PGSC_GENE;Acc:PGSC0003DMG400028702]	46543274	46551909	4
PGSC0003DMG400027947	10.113	3.25398e-16	RING finger protein [Source:PGSC_GENE;Acc:PGSC0003DMG400027947]	31126980	31130371	9
PGSC0003DMG400014863	10.0953	4.32335e-16	Phenylacetaldehyde synthase [Source:PGSC_GENE;Acc:PGSC0003DMG400014863]	7206788	7208616	3
ENSRNA049462954	10.0864	4.98946e-16
PGSC0003DMG400011959	10.0864	4.98946e-16	Mannitol transporter [Source:PGSC_GENE;Acc:PGSC0003DMG400011959]	22408097	22409658	3
PGSC0003DMG400003002	10.041	8.92505e-16	Serine-threonine protein kinase, plant-type [Source:PGSC_GENE;Acc:PGSC0003DMG400003002]	43324005	43326525	11
PGSC0003DMG400007561	10.0035	1.39302e-15	Protein phosphatase 2c [Source:PGSC_GENE;Acc:PGSC0003DMG400007561]	41219598	41221134	3
PGSC0003DMG400016068	9.80019	2.04048e-14	Major latex [Source:PGSC_GENE;Acc:PGSC0003DMG400016068]	25712002	25713614	0
PGSC0003DMG400017202	9.80019	2.04048e-14	2-heptaprenyl-1,4-naphthoquinone methyltransferase [Source:PGSC_GENE;Acc:PGSC0003DMG400017202]	56846168	56848177	9
PGSC0003DMG400000225	9.74455	4.01056e-14	Conserved gene of unknown function [Source:PGSC_GENE;Acc:PGSC0003DMG400000225]	73466484	73468413	1
PGSC0003DMG400041182	9.65079	1.36977e-13	Conserved gene of unknown function [Source:PGSC_GENE;Acc:PGSC0003DMG400041182]	32628015	32636114	7
PGSC0003DMG400021672	9.44276	1.5943e-12	F-box family protein [Source:PGSC_GENE;Acc:PGSC0003DMG400021672]	4123154	4124335	10
PGSC0003DMG400042292	9.41451	2.37812e-12	Conserved gene of unknown function [Source:PGSC_GENE;Acc:PGSC0003DMG400042292]	2726980	2728074	3
PGSC0003DMG400010963	9.3857	3.57037e-12	Conserved gene of unknown function [Source:PGSC_GENE;Acc:PGSC0003DMG400010963]	2830657	2835354	7
PGSC0003DMG401026153	9.3857	3.57037e-12	Serine-threonine protein kinase, plant-type [Source:PGSC_GENE;Acc:PGSC0003DMG401026153]	47775712	47777359	7
PGSC0003DMG400007825	9.32629	6.65137e-12	Translation initiation factor [Source:PGSC_GENE;Acc:PGSC0003DMG400007825]	2165336	2170062	12
PGSC0003DMG402010281	9.29564	1.01587e-11	Integrin-linked protein kinase [Source:PGSC_GENE;Acc:PGSC0003DMG402010281]	38912954	38919046	10
PGSC0003DMG400000866	9.28006	1.01587e-11	22 kDa peroxisomal membrane protein [Source:PGSC_GENE;Acc:PGSC0003DMG400000866]	13631751	13637584	1
PGSC0003DMG400024062	9.24841	1.56288e-11	Expansin [Source:PGSC_GENE;Acc:PGSC0003DMG400024062]	2723057	2725494	3
PGSC0003DMG400010718	9.18293	3.02494e-11	GDSL-motif lipase/hydrolase family protein [Source:PGSC_GENE;Acc:PGSC0003DMG400010718]	32820378	32823829	2
PGSC0003DMG400020805	9.18293	3.02494e-11	Conserved gene of unknown function [Source:PGSC_GENE;Acc:PGSC0003DMG400020805]	32052461	32060069	9
PGSC0003DMG400005778	9.14904	4.74447e-11	NADPH-dependent thioredoxin reductase B [Source:PGSC_GENE;Acc:PGSC0003DMG400005778]	4838788	4842014	8
PGSC0003DMG401033574	9.14904	4.74447e-11	Gene of unknown function [Source:PGSC_GENE;Acc:PGSC0003DMG401033574]	82639944	82640275	1
PGSC0003DMG400019733	9.13179	5.96009e-11	FAD binding domain containing protein [Source:PGSC_GENE;Acc:PGSC0003DMG400019733]	9364937	9365739	4
PGSC0003DMG400011927	9.11434	7.50284e-11	Gene of unknown function [Source:PGSC_GENE;Acc:PGSC0003DMG400011927]	5938388	5941425	4
PGSC0003DMG400029524	9.09667	9.46504e-11	MLP 34 [Source:PGSC_GENE;Acc:PGSC0003DMG400029524]	2454118	2456957	4
PGSC0003DMG400006761	9.07878	9.46504e-11	Germin 5 [Source:PGSC_GENE;Acc:PGSC0003DMG400006761]	64505199	64505959	1
PGSC0003DMG400027200	9.06067	1.19663e-10	Family 1 glycosyltransferase [Source:PGSC_GENE;Acc:PGSC0003DMG400027200]	48357655	48358706	5
PGSC0003DMG400042346	8.96652	3.12669e-10	Conserved gene of unknown function [Source:PGSC_GENE;Acc:PGSC0003DMG400042346]	12307790	12310232	6
PGSC0003DMG400012926	8.92707	5.12595e-10	Protein kinase [Source:PGSC_GENE;Acc:PGSC0003DMG400012926]	20241786	20244784	3
PGSC0003DMG400034328	8.90694	6.58751e-10	Phosphoglycerate/bisphosphoglycerate mutase [Source:PGSC_GENE;Acc:PGSC0003DMG400034328]	36378497	36382696	10
PGSC0003DMG400018925	8.88652	8.48719e-10	Polyphenol oxidase B, chloroplastic [Source:PGSC_GENE;Acc:PGSC0003DMG400018925]	45840965	45842954	8
PGSC0003DMG400029488	8.88652	8.48719e-10	Protein OBERON 3 [Source:PGSC_GENE;Acc:PGSC0003DMG400029488]	3252237	3254776	4
PGSC0003DMG400019177	8.80181	1.8437e-09	Conserved gene of unknown function [Source:PGSC_GENE;Acc:PGSC0003DMG400019177]	50164284	50168206	10
PGSC0003DMG400019652	8.80181	1.8437e-09	Pepper esterase [Source:PGSC_GENE;Acc:PGSC0003DMG400019652]	1161861	1162920	5
PGSC0003DMG400025988	8.77983	2.40073e-09	Non-specific lipid-transfer protein [Source:PGSC_GENE;Acc:PGSC0003DMG400025988]	69558764	69559120	1
PGSC0003DMG400002156	8.746	1.93164e-33	C-4 sterol methyl oxidase 2 [Source:PGSC_GENE;Acc:PGSC0003DMG400002156]	4307391	4312331	6
PGSC0003DMG400009512	8.74293	1.18466e-40	Kunitz-type proteinase inhibitor [Source:PGSC_GENE;Acc:PGSC0003DMG400009512]	49826018	49826578	3
PGSC0003DMG400011954	8.73485	4.10498e-09	Non-specific lipid-transfer protein 1 [Source:PGSC_GENE;Acc:PGSC0003DMG400011954]	22127238	22128263	0
PGSC0003DMG400031329	8.68842	5.3911e-09	Gene of unknown function [Source:PGSC_GENE;Acc:PGSC0003DMG400031329]	46936264	46939670	6
PGSC0003DMG400008433	8.66463	7.10124e-09	Gene of unknown function [Source:PGSC_GENE;Acc:PGSC0003DMG400008433]	25728658	25729888	7
PGSC0003DMG400023599	8.66463	7.10124e-09	Disease resistance protein BS2 [Source:PGSC_GENE;Acc:PGSC0003DMG400023599]	7764378	7767633	4
PGSC0003DMG400003906	8.64044	9.38231e-09	Multifunctional protein [Source:PGSC_GENE;Acc:PGSC0003DMG400003906]	43587612	43593603	8
PGSC0003DMG400040566	8.64044	9.38231e-09	Gene of unknown function [Source:PGSC_GENE;Acc:PGSC0003DMG400040566]	43578475	43578903	2
PGSC0003DMG400020673	8.61584	1.24346e-08	Conserved gene of unknown function [Source:PGSC_GENE;Acc:PGSC0003DMG400020673]	5224470	5225007	12
PGSC0003DMG401005679	8.61584	1.24346e-08	Cytochrome P450 [Source:PGSC_GENE;Acc:PGSC0003DMG401005679]	58088029	58089423	3
PGSC0003DMG400018047	8.59082	1.65322e-08	Disease resistance protein [Source:PGSC_GENE;Acc:PGSC0003DMG400018047]	28036652	28037739	0
PGSC0003DMG400018349	8.59082	1.65322e-08	Conserved gene of unknown function [Source:PGSC_GENE;Acc:PGSC0003DMG400018349]	48976892	48980821	7
PGSC0003DMG400023842	8.59082	1.65322e-08	Microsomal oleic acid desaturase [Source:PGSC_GENE;Acc:PGSC0003DMG400023842]	60892859	60894001	12
PGSC0003DMG400017185	8.56535	2.20515e-08	1-aminocyclopropane-1-carboxylate oxidase homolog [Source:PGSC_GENE;Acc:PGSC0003DMG400017185]	56054172	56054703	9
PGSC0003DMG400029959	8.56535	2.20515e-08	ADP-ribosylation factor [Source:PGSC_GENE;Acc:PGSC0003DMG400029959]	8075570	8077016	7
PGSC0003DMG400043354	8.56535	2.20515e-08	Gene of unknown function [Source:PGSC_GENE;Acc:PGSC0003DMG400043354]	36534653	36535667	9
PGSC0003DMG400008201	8.53942	2.20515e-08	Glucosyltransferase [Source:PGSC_GENE;Acc:PGSC0003DMG400008201]	35374582	35375166	8
PGSC0003DMG400019256	8.53827	3.81947e-39	Pectinesterase [Source:PGSC_GENE;Acc:PGSC0003DMG400019256]	54336987	54338937	7
PGSC0003DMG400009732	8.51302	2.95108e-08	Conserved gene of unknown function [Source:PGSC_GENE;Acc:PGSC0003DMG400009732]	806132	807344	1
PGSC0003DMG400015779	8.51302	2.95108e-08	Conserved gene of unknown function [Source:PGSC_GENE;Acc:PGSC0003DMG400015779]	43968710	43972624	2
PGSC0003DMG400029934	8.49316	7.91035e-27	Sphingolipid delta-8 desaturase [Source:PGSC_GENE;Acc:PGSC0003DMG400029934]	35730232	35732357	8
PGSC0003DMG401018057	8.48613	3.96275e-08	Cytochrome P450 [Source:PGSC_GENE;Acc:PGSC0003DMG401018057]	31104969	31105617	0
PGSC0003DMG400025333	8.37325	9.79951e-08	Short chain alcohol dehydrogenase [Source:PGSC_GENE;Acc:PGSC0003DMG400025333]	53090265	53091554	3
PGSC0003DMG400024690	8.34359	1.33489e-07	Lipoxygenase [Source:PGSC_GENE;Acc:PGSC0003DMG400024690]	76972977	76976319	1
PGSC0003DMG400043741	8.34359	1.33489e-07	TPR repeat [Source:PGSC_GENE;Acc:PGSC0003DMG400043741]	32089221	32092539	10
PGSC0003DMG400027400	8.31331	1.82531e-07	Non-specific lipid-transfer protein [Source:PGSC_GENE;Acc:PGSC0003DMG400027400]	43618085	43621046	11
PGSC0003DMG401018368	8.28238	2.50562e-07	Indole-3-acetic acid-amido synthetase GH3.5 [Source:PGSC_GENE;Acc:PGSC0003DMG401018368]	48538967	48541974	7
PGSC0003DMG402027210	8.28238	2.50562e-07	Glucosyltransferase [Source:PGSC_GENE;Acc:PGSC0003DMG402027210]	48653517	48655143	5
PGSC0003DMG400021292	8.21846	4.77852e-07	Gibberellin 2-oxidase 3 [Source:PGSC_GENE;Acc:PGSC0003DMG400021292]	2592118	2595741	10
PGSC0003DMG400012428	8.18541	4.77852e-07	MurA transferase [Source:PGSC_GENE;Acc:PGSC0003DMG400012428]	52675388	52679852	7
PGSC0003DMG400015591	8.17144	8.32332e-35	Nitrate transporter [Source:PGSC_GENE;Acc:PGSC0003DMG400015591]	7434787	7437034	5
PGSC0003DMG400042669	8.15158	6.64018e-07	Sn-1 protein [Source:PGSC_GENE;Acc:PGSC0003DMG400042669]	21278813	21281611	0
PGSC0003DMG400023020	8.14805	1.81521e-24	40S ribosomal protein S15a-1 [Source:PGSC_GENE;Acc:PGSC0003DMG400023020]	56493996	56499076	4
PGSC0003DMG400021691	8.11694	9.26662e-07	Lipid binding protein [Source:PGSC_GENE;Acc:PGSC0003DMG400021691]	33400272	33400922	3
PGSC0003DMG400015878	8.08144	1.29886e-06	NRC1 [Source:PGSC_GENE;Acc:PGSC0003DMG400015878]	1124250	1125590	4
PGSC0003DMG400031501	8.08144	1.29886e-06	Loganic acid methyltransferase [Source:PGSC_GENE;Acc:PGSC0003DMG400031501]	724425	727712	1
PGSC0003DMG400031342	8.04506	1.67165e-07	Subtilase [Source:PGSC_GENE;Acc:PGSC0003DMG400031342]	31730939	31736141	3
PGSC0003DMG400047213	8.04506	1.67165e-07	Conserved gene of unknown function [Source:PGSC_GENE;Acc:PGSC0003DMG400047213]	82802049	82804187	1
PGSC0003DMG400024202	8.00772	2.40483e-07	Disease resistance protein BS2 [Source:PGSC_GENE;Acc:PGSC0003DMG400024202]	7146504	7149035	7
PGSC0003DMG400000431	7.9694	3.47842e-07	Glucosyltransferase [Source:PGSC_GENE;Acc:PGSC0003DMG400000431]	39545733	39547254	11
PGSC0003DMG400000576	7.9694	3.47842e-07	PGPS/D3 [Source:PGSC_GENE;Acc:PGSC0003DMG400000576]	47218946	47220018	3
PGSC0003DMG400033645	7.9694	3.47842e-07	Protein SEY1 [Source:PGSC_GENE;Acc:PGSC0003DMG400033645]	51902154	51903749	12
PGSC0003DMG400016029	7.93003	3.47842e-07	NBS-coding resistance gene analog [Source:PGSC_GENE;Acc:PGSC0003DMG400016029]	7760029	7760463	4
PGSC0003DMG400031348	7.88956	5.05952e-07	Transferase family protein [Source:PGSC_GENE;Acc:PGSC0003DMG400031348]	31776116	31777650	3
PGSC0003DMG400017135	7.88024	2.70497e-27	Cytochrome P450 [Source:PGSC_GENE;Acc:PGSC0003DMG400017135]	31187600	31188998	0
PGSC0003DMG400025985	7.80504	1.08934e-06	Conserved gene of unknown function [Source:PGSC_GENE;Acc:PGSC0003DMG400025985]	69688400	69691385	1
PGSC0003DMG400029844	7.80504	1.08934e-06	Phosphate/phosphoenolpyruvate translocator [Source:PGSC_GENE;Acc:PGSC0003DMG400029844]	57939470	57946920	10
PGSC0003DMG400011752	7.78871	3.13604e-40	Cellulose synthase [Source:PGSC_GENE;Acc:PGSC0003DMG400011752]	41671725	41675902	7
PGSC0003DMG400005923	7.76085	1.61305e-06	Ubiquinol-cytochrome C reductase [Source:PGSC_GENE;Acc:PGSC0003DMG400005923]	54807110	54808058	6
PGSC0003DMG400026464	7.76085	1.61305e-06	F-box and wd40 domain protein [Source:PGSC_GENE;Acc:PGSC0003DMG400026464]	50691322	50693938	12
PGSC0003DMG400002592	7.71526	2.40377e-06	Phospholipase d [Source:PGSC_GENE;Acc:PGSC0003DMG400002592]	60760032	60762552	3
PGSC0003DMG400005212	7.71526	2.40377e-06	3-5 exonuclease [Source:PGSC_GENE;Acc:PGSC0003DMG400005212]	63207678	63208514	1
PGSC0003DMG400009411	7.66818	2.40377e-06	UDP-glucosyltransferase [Source:PGSC_GENE;Acc:PGSC0003DMG400009411]	26967708	26969599	2
PGSC0003DMG400013225	7.66818	2.40377e-06	Gene of unknown function [Source:PGSC_GENE;Acc:PGSC0003DMG400013225]	48000040	48000459	6
PGSC0003DMG400025537	7.66818	2.40377e-06	Non-specific lipid-transfer protein [Source:PGSC_GENE;Acc:PGSC0003DMG400025537]	41101784	41102351	8
PGSC0003DMG400027162	7.66818	2.40377e-06	UDP-glucosyltransferase [Source:PGSC_GENE;Acc:PGSC0003DMG400027162]	48686110	48686604	5
PGSC0003DMG400000955	7.61952	3.60565e-06	Conserved gene of unknown function [Source:PGSC_GENE;Acc:PGSC0003DMG400000955]	46689969	46699128	9
PGSC0003DMG400010120	7.61952	3.60565e-06	Nodulation receptor kinase [Source:PGSC_GENE;Acc:PGSC0003DMG400010120]	43781751	43785196	3
PGSC0003DMG400012387	7.61952	3.60565e-06	Ppc2 protein [Source:PGSC_GENE;Acc:PGSC0003DMG400012387]	52664296	52670059	7
PGSC0003DMG400012668	7.61952	3.60565e-06	Peroxidase 57 [Source:PGSC_GENE;Acc:PGSC0003DMG400012668]	41145199	41150765	2
PGSC0003DMG400021922	7.61952	3.60565e-06	Multidrug resistance-associated protein 2, 6 (Mrp2, 6), abc-transoprter [Source:PGSC_GENE;Acc:PGSC0003DMG400021922]	37199393	37206254	10
PGSC0003DMG400013143	7.60319	2.29809e-25	Ripening induced protein [Source:PGSC_GENE;Acc:PGSC0003DMG400013143]	3826118	3828170	10
PGSC0003DMG400009073	7.56915	5.44527e-06	Nodulin MtN3 family protein [Source:PGSC_GENE;Acc:PGSC0003DMG400009073]	48852565	48854178	3
PGSC0003DMG400038085	7.56915	5.44527e-06	F-box family protein [Source:PGSC_GENE;Acc:PGSC0003DMG400038085]	10584089	10590591	4
PGSC0003DMG400008850	7.52279	1.89656e-32	Short-chain dehydrogenase [Source:PGSC_GENE;Acc:PGSC0003DMG400008850]	2039527	2046175	9
PGSC0003DMG400010343	7.51697	8.28134e-06	Iron-regulated transporter 2 [Source:PGSC_GENE;Acc:PGSC0003DMG400010343]	28265610	28267700	2
PGSC0003DMG400020293	7.51697	8.28134e-06	Gene of unknown function [Source:PGSC_GENE;Acc:PGSC0003DMG400020293]	35813423	35813767	9
PGSC0003DMG402018646	7.51697	8.28134e-06	O-methyltransferase [Source:PGSC_GENE;Acc:PGSC0003DMG402018646]	88033325	88035500	1
PGSC0003DMG400000110	7.46282	1.26863e-05	Wax synthase [Source:PGSC_GENE;Acc:PGSC0003DMG400000110]	73470018	73472321	1
PGSC0003DMG400017703	7.46282	1.26863e-05	Glutamine synthetase [Source:PGSC_GENE;Acc:PGSC0003DMG400017703]	15153987	15158085	8
PGSC0003DMG402011540	7.46282	1.26863e-05	Branched-chain-amino-acid aminotransferase [Source:PGSC_GENE;Acc:PGSC0003DMG402011540]	56081097	56089457	12
PGSC0003DMG400010706	7.40656	1.95811e-05	Aluminum-activated citrate transporter [Source:PGSC_GENE;Acc:PGSC0003DMG400010706]	4191121	4199105	1
PGSC0003DMG400015071	7.40656	1.95811e-05	Single-stranded nucleic acid binding R3H [Source:PGSC_GENE;Acc:PGSC0003DMG400015071]	15182999	15183355	11
PGSC0003DMG400014200	7.37936	1.99378e-19	Flotillin-1 [Source:PGSC_GENE;Acc:PGSC0003DMG400014200]	57013395	57015435	3
PGSC0003DMG400008734	7.34803	3.04594e-05	AP2/ERF domain-containing transcription factor [Source:PGSC_GENE;Acc:PGSC0003DMG400008734]	32182540	32183098	1
PGSC0003DMG400012080	7.34803	3.04594e-05	Conserved gene of unknown function [Source:PGSC_GENE;Acc:PGSC0003DMG400012080]	33843437	33845367	0
PGSC0003DMG400017152	7.34803	3.04594e-05	Acid phosphatase 1 [Source:PGSC_GENE;Acc:PGSC0003DMG400017152]	56917431	56919217	9
PGSC0003DMG400002780	7.28701	3.04594e-05	Conserved gene of unknown function [Source:PGSC_GENE;Acc:PGSC0003DMG400002780]	24429946	24430925	2
PGSC0003DMG400003551	7.28701	3.04594e-05	Receptor kinase [Source:PGSC_GENE;Acc:PGSC0003DMG400003551]	39656660	39660571	2
PGSC0003DMG400004759	7.28701	3.04594e-05	Pectinesterase [Source:PGSC_GENE;Acc:PGSC0003DMG400004759]	52292996	52297862	8
PGSC0003DMG400007190	7.28701	3.04594e-05	Carbohydrate transporter [Source:PGSC_GENE;Acc:PGSC0003DMG400007190]	59637608	59643311	10
PGSC0003DMG401010686	7.28701	3.04594e-05	Conserved gene of unknown function [Source:PGSC_GENE;Acc:PGSC0003DMG401010686]	46045680	46047960	4
PGSC0003DMG400000093	7.2233	4.77659e-05	Serine-threonine protein kinase [Source:PGSC_GENE;Acc:PGSC0003DMG400000093]	73115508	73118991	1
PGSC0003DMG400004743	7.2233	4.77659e-05	Conserved gene of unknown function [Source:PGSC_GENE;Acc:PGSC0003DMG400004743]	52653876	52657425	8
PGSC0003DMG400021008	7.2233	4.77659e-05	LRR receptor-like serine/threonine-protein kinase [Source:PGSC_GENE;Acc:PGSC0003DMG400021008]	13173439	13177743	2
PGSC0003DMG400021096	7.2233	4.77659e-05	Conserved gene of unknown function [Source:PGSC_GENE;Acc:PGSC0003DMG400021096]	29565481	29568887	2
PGSC0003DMG400008794	7.15664	7.55368e-05	Major latex [Source:PGSC_GENE;Acc:PGSC0003DMG400008794]	55652701	55654197	6
PGSC0003DMG400013109	7.15664	7.55368e-05	Metal transporter [Source:PGSC_GENE;Acc:PGSC0003DMG400013109]	41345919	41348870	7
PGSC0003DMG400027780	7.15664	7.55368e-05	Pentatricopeptide repeat-containing protein [Source:PGSC_GENE;Acc:PGSC0003DMG400027780]	71029683	71032545	1
PGSC0003DMG400045356	7.15664	7.55368e-05	Transposon protein, CACTA, En/Spm sub-class [Source:PGSC_GENE;Acc:PGSC0003DMG400045356]	67928653	67932026	4
PGSC0003DMG401009171	7.15664	7.55368e-05	DNA binding protein [Source:PGSC_GENE;Acc:PGSC0003DMG401009171]	61523155	61526150	3
PGSC0003DMG400014702	7.08704	6.07973e-25	Conserved gene of unknown function [Source:PGSC_GENE;Acc:PGSC0003DMG400014702]	2091273	2096456	6
PGSC0003DMG400003512	7.08676	0.000120499	Laccase [Source:PGSC_GENE;Acc:PGSC0003DMG400003512]	40341091	40347933	2
PGSC0003DMG400020736	7.08676	0.000120499	Late blight resistance protein Rpi-blb2 [Source:PGSC_GENE;Acc:PGSC0003DMG400020736]	998608	1002369	6
PGSC0003DMG400035782	7.08676	0.000120499	1-aminocyclopropane-1-carboxylate oxidase homolog [Source:PGSC_GENE;Acc:PGSC0003DMG400035782]	55874431	55875252	9
PGSC0003DMG401015877	7.08676	0.000120499	NBS-LRR protein [Source:PGSC_GENE;Acc:PGSC0003DMG401015877]	1269028	1272031	4
PGSC0003DMG400012495	7.01332	0.000193974	Alpha-expansin 7 [Source:PGSC_GENE;Acc:PGSC0003DMG400012495]	142611	144260	8
PGSC0003DMG400019886	7.01332	0.000193974	Nadhp hc toxin reductase [Source:PGSC_GENE;Acc:PGSC0003DMG400019886]	5605275	5609648	10
PGSC0003DMG400024763	7.01332	0.000193974	Conserved gene of unknown function [Source:PGSC_GENE;Acc:PGSC0003DMG400024763]	77606143	77609653	1
PGSC0003DMG400033044	7.01332	0.000193974	Gip1 [Source:PGSC_GENE;Acc:PGSC0003DMG400033044]	51619853	51620771	6
PGSC0003DMG401024607	7.01332	0.000193974	Conserved gene of unknown function [Source:PGSC_GENE;Acc:PGSC0003DMG401024607]	54463683	54467546	3
PGSC0003DMG402026992	7.01332	0.000193974	U520 [Source:PGSC_GENE;Acc:PGSC0003DMG402026992]	52463919	52465376	6
PGSC0003DMG400010995	6.9974	2.53751e-24	Cytochrome P450 hydroxylase [Source:PGSC_GENE;Acc:PGSC0003DMG400010995]	54547231	54548606	10
PGSC0003DMG400021142	6.95365	5.74545e-35	DWARF1/DIMINUTO [Source:PGSC_GENE;Acc:PGSC0003DMG400021142]	28613311	28616481	2
PGSC0003DMG400001359	6.93594	0.000315208	Conserved gene of unknown function [Source:PGSC_GENE;Acc:PGSC0003DMG400001359]	45597093	45599519	2
PGSC0003DMG400004827	6.93594	0.000315208	Peroxisomal acyl-CoA oxidase 1B [Source:PGSC_GENE;Acc:PGSC0003DMG400004827]	52051597	52055200	8
PGSC0003DMG400007878	6.93594	0.000315208	Conserved gene of unknown function [Source:PGSC_GENE;Acc:PGSC0003DMG400007878]	1835549	1841256	12
PGSC0003DMG400009022	6.93594	0.000315208	Gene of unknown function [Source:PGSC_GENE;Acc:PGSC0003DMG400009022]	61889149	61889706	1
PGSC0003DMG400035252	6.93594	0.000315208	Na(+)/H(+) antiporter [Source:PGSC_GENE;Acc:PGSC0003DMG400035252]	5000625	5002260	8
PGSC0003DMG401024691	6.93594	0.000315208	Lipoxygenase [Source:PGSC_GENE;Acc:PGSC0003DMG401024691]	76977769	76981194	1
PGSC0003DMG400001931	6.85417	0.000315208	Conserved gene of unknown function [Source:PGSC_GENE;Acc:PGSC0003DMG400001931]	12436541	12436982	0
PGSC0003DMG400007755	6.85417	0.000315208	SFBBbeta protein [Source:PGSC_GENE;Acc:PGSC0003DMG400007755]	47941457	47942626	6
PGSC0003DMG400014637	6.85417	0.000315208	Glycosyltransferase, CAZy family GT8 [Source:PGSC_GENE;Acc:PGSC0003DMG400014637]	661363	663043	6
PGSC0003DMG400015767	6.85417	0.000315208	Myb-like transcription factor [Source:PGSC_GENE;Acc:PGSC0003DMG400015767]	18144786	18146378	10
PGSC0003DMG400018698	6.85417	0.000315208	Gene of unknown function [Source:PGSC_GENE;Acc:PGSC0003DMG400018698]	42854370	42855689	11
PGSC0003DMG400019019	6.85417	0.000315208	60S ribosomal protein L35 [Source:PGSC_GENE;Acc:PGSC0003DMG400019019]	30852353	30852655	3
PGSC0003DMG400020709	6.85417	0.000315208	Germin 12 [Source:PGSC_GENE;Acc:PGSC0003DMG400020709]	79649686	79650749	1
PGSC0003DMG400021882	6.85417	0.000315208	Gene of unknown function [Source:PGSC_GENE;Acc:PGSC0003DMG400021882]	17404527	17405473	0
PGSC0003DMG400029276	6.85417	0.000315208	GDU1 [Source:PGSC_GENE;Acc:PGSC0003DMG400029276]	58139827	58140650	12
PGSC0003DMG400035475	6.85417	0.000315208	Class III peroxidase [Source:PGSC_GENE;Acc:PGSC0003DMG400035475]	28321075	28323202	10
PGSC0003DMG401011559	6.85417	0.000315208	Conserved gene of unknown function [Source:PGSC_GENE;Acc:PGSC0003DMG401011559]	56262962	56265327	12
PGSC0003DMG401019255	6.8243	7.72983e-31	Pectinesterase 3 [Source:PGSC_GENE;Acc:PGSC0003DMG401019255]	54342332	54343600	7
PGSC0003DMG400005967	6.77851	9.62435e-16	TRANSPARENT TESTA 12 protein [Source:PGSC_GENE;Acc:PGSC0003DMG400005967]	1930641	1936214	4
PGSC0003DMG400004070	6.76748	0.000517265	Aspartic proteinase nepenthesin-1 [Source:PGSC_GENE;Acc:PGSC0003DMG400004070]	50962812	50964337	6
PGSC0003DMG400005033	6.76748	0.000517265	Conserved gene of unknown function [Source:PGSC_GENE;Acc:PGSC0003DMG400005033]	2120844	2124709	3
PGSC0003DMG400005206	6.76748	0.000517265	Pectinesterase [Source:PGSC_GENE;Acc:PGSC0003DMG400005206]	63019685	63022961	1
PGSC0003DMG400005363	6.76748	0.000517265	PAE [Source:PGSC_GENE;Acc:PGSC0003DMG400005363]	13093313	13100266	12
PGSC0003DMG400010690	6.76748	0.000517265	Violaxanthin de-epoxidase [Source:PGSC_GENE;Acc:PGSC0003DMG400010690]	46040209	46044982	4
PGSC0003DMG400016275	6.76748	0.000517265	Acyltransferase [Source:PGSC_GENE;Acc:PGSC0003DMG400016275]	40080104	40081865	6
PGSC0003DMG400018934	6.76748	0.000517265	Anthranilate N-hydroxycinnamoyl/benzoyltransferase [Source:PGSC_GENE;Acc:PGSC0003DMG400018934]	47620385	47621919	10
PGSC0003DMG400020698	6.76748	0.000517265	Gene of unknown function [Source:PGSC_GENE;Acc:PGSC0003DMG400020698]	7770972	7773841	7
PGSC0003DMG400028439	6.76748	0.000517265	Growth regulator [Source:PGSC_GENE;Acc:PGSC0003DMG400028439]	31836708	31840468	2
PGSC0003DMG400031328	6.76748	0.000517265	Trypsin proteinase inhibitor [Source:PGSC_GENE;Acc:PGSC0003DMG400031328]	46964292	46964851	6
PGSC0003DMG401011802	6.76748	0.000517265	Peptidase [Source:PGSC_GENE;Acc:PGSC0003DMG401011802]	14142334	14149144	2
PGSC0003DMG402014410	6.76748	0.000517265	Gene of unknown function [Source:PGSC_GENE;Acc:PGSC0003DMG402014410]	998577	999939	10
PGSC0003DMG402023233	6.76748	0.000517265	Sn-1 protein [Source:PGSC_GENE;Acc:PGSC0003DMG402023233]	21223870	21225023	0
PGSC0003DMG400002078	6.67526	0.00085757	Cytochrome P450 [Source:PGSC_GENE;Acc:PGSC0003DMG400002078]	36145239	36147706	2
PGSC0003DMG400002279	6.67526	0.00085757	LRR [Source:PGSC_GENE;Acc:PGSC0003DMG400002279]	882241	882575	8
PGSC0003DMG400003702	6.67526	0.00085757	Conserved gene of unknown function [Source:PGSC_GENE;Acc:PGSC0003DMG400003702]	70160609	70162368	4
PGSC0003DMG400006497	6.67526	0.00085757	Conserved gene of unknown function [Source:PGSC_GENE;Acc:PGSC0003DMG400006497]	10644573	10647015	9
PGSC0003DMG400009836	6.67526	0.00085757	Cytochrome P450 [Source:PGSC_GENE;Acc:PGSC0003DMG400009836]	28346555	28348599	0
PGSC0003DMG400010679	6.67526	0.00085757	F-box protein family [Source:PGSC_GENE;Acc:PGSC0003DMG400010679]	82798342	82799442	1
PGSC0003DMG400013807	6.67526	0.00085757	Glucosyltransferase [Source:PGSC_GENE;Acc:PGSC0003DMG400013807]	43626867	43627376	6
PGSC0003DMG400017910	6.67526	0.00085757	Pentatricopeptide repeat-containing protein [Source:PGSC_GENE;Acc:PGSC0003DMG400017910]	20471344	20474907	1
PGSC0003DMG400019305	6.67526	0.00085757	Beta-ketoacyl-coa synthase family protein [Source:PGSC_GENE;Acc:PGSC0003DMG400019305]	48653992	48655401	9
PGSC0003DMG400019496	6.67526	0.00085757	Conserved gene of unknown function [Source:PGSC_GENE;Acc:PGSC0003DMG400019496]	4988718	4991648	11
PGSC0003DMG400024019	6.67526	0.00085757	Peroxidase 29 [Source:PGSC_GENE;Acc:PGSC0003DMG400024019]	45907102	45909090	1
PGSC0003DMG400024192	6.67526	0.00085757	MurB reductase [Source:PGSC_GENE;Acc:PGSC0003DMG400024192]	21954474	21958831	2
PGSC0003DMG400019983	6.59536	1.02559e-14	Anthocyanin 5-aromatic acyltransferase [Source:PGSC_GENE;Acc:PGSC0003DMG400019983]	43164437	43170357	3
PGSC0003DMG400007908	6.58648	1.28283e-18	UDP-glucosyltransferase [Source:PGSC_GENE;Acc:PGSC0003DMG400007908]	2399575	2403898	12
PGSC0003DMG400005970	6.57673	0.00143701	Late blight resistance protein [Source:PGSC_GENE;Acc:PGSC0003DMG400005970]	1858431	1862567	4
PGSC0003DMG400007653	6.57673	0.00143701	Type IIIa membrane protein cp-wap13 [Source:PGSC_GENE;Acc:PGSC0003DMG400007653]	12357674	12359785	3
PGSC0003DMG400009468	6.57673	0.00143701	Sulfate transporter 2 [Source:PGSC_GENE;Acc:PGSC0003DMG400009468]	62567049	62569733	4
PGSC0003DMG400015798	6.57673	0.00143701	ATP binding protein [Source:PGSC_GENE;Acc:PGSC0003DMG400015798]	43422095	43424818	3
PGSC0003DMG400019530	6.57673	0.00143701	Pentatricopeptide repeat-containing protein [Source:PGSC_GENE;Acc:PGSC0003DMG400019530]	55812895	55813779	3
PGSC0003DMG400019801	6.57673	0.00143701	Conserved gene of unknown function [Source:PGSC_GENE;Acc:PGSC0003DMG400019801]	47817181	47821083	8
PGSC0003DMG400024286	6.57673	0.00143701	Ca2+ antiporter/cation exchanger [Source:PGSC_GENE;Acc:PGSC0003DMG400024286]	50459496	50461280	9
PGSC0003DMG400024429	6.57673	0.00143701	NBS-coding resistance gene analog [Source:PGSC_GENE;Acc:PGSC0003DMG400024429]	28002456	28006250	0
PGSC0003DMG400027728	6.57673	0.00143701	Conserved gene of unknown function [Source:PGSC_GENE;Acc:PGSC0003DMG400027728]	35304057	35306586	3
PGSC0003DMG400028029	6.57673	0.00143701	Conserved gene of unknown function [Source:PGSC_GENE;Acc:PGSC0003DMG400028029]	36231812	36233132	6
PGSC0003DMG400028678	6.57673	0.00143701	Pectinesterase inhibitor [Source:PGSC_GENE;Acc:PGSC0003DMG400028678]	6872576	6873393	11
PGSC0003DMG400033018	6.57673	0.00143701	RNA recognition motif-containing protein [Source:PGSC_GENE;Acc:PGSC0003DMG400033018]	42267568	42268830	0
PGSC0003DMG400040946	6.57673	0.00143701	Aspartic proteinase nepenthesin-1 [Source:PGSC_GENE;Acc:PGSC0003DMG400040946]	17895190	17895787	8
PGSC0003DMG402012773	6.57673	0.00143701	Cornichon family protein [Source:PGSC_GENE;Acc:PGSC0003DMG402012773]	70750076	70753305	1
PGSC0003DMG400010952	6.47098	0.00243493	Serine-threonine protein kinase, plant-type [Source:PGSC_GENE;Acc:PGSC0003DMG400010952]	31421311	31422707	0
PGSC0003DMG400010983	6.47098	0.00243493	Cytochrome P450 [Source:PGSC_GENE;Acc:PGSC0003DMG400010983]	39099117	39099791	0
PGSC0003DMG400011214	6.47098	0.00243493	Conserved gene of unknown function [Source:PGSC_GENE;Acc:PGSC0003DMG400011214]	1388877	1390261	7
PGSC0003DMG400012040	6.47098	0.00243493	Cytochrome P450 [Source:PGSC_GENE;Acc:PGSC0003DMG400012040]	39699052	39700942	10
PGSC0003DMG400015297	6.47098	0.00243493	Conserved gene of unknown function [Source:PGSC_GENE;Acc:PGSC0003DMG400015297]	51022654	51027262	3
PGSC0003DMG400015516	6.47098	0.00243493	Short internodes 2 [Source:PGSC_GENE;Acc:PGSC0003DMG400015516]	20732793	20735767	2
PGSC0003DMG400019952	6.47098	0.00243493	Feedback-insensitive anthranilate synthase alpha-2 chain [Source:PGSC_GENE;Acc:PGSC0003DMG400019952]	3718454	3722410	6
PGSC0003DMG400020304	6.47098	0.00243493	Conserved gene of unknown function [Source:PGSC_GENE;Acc:PGSC0003DMG400020304]	35656238	35656609	9
PGSC0003DMG400023605	6.47098	0.00243493	Non-LTR retroelement reverse transcriptase [Source:PGSC_GENE;Acc:PGSC0003DMG400023605]	8754856	8758932	4
PGSC0003DMG400026157	6.47098	0.00243493	Purple acid phosphatase [Source:PGSC_GENE;Acc:PGSC0003DMG400026157]	47710712	47712499	7
PGSC0003DMG400027289	6.47098	0.00243493	Glucosyltransferase [Source:PGSC_GENE;Acc:PGSC0003DMG400027289]	10645186	10647010	4
PGSC0003DMG400030811	6.47098	0.00243493	Phosphate-induced protein [Source:PGSC_GENE;Acc:PGSC0003DMG400030811]	63977765	63978764	4
PGSC0003DMG400037572	6.47098	0.00243493	Conserved gene of unknown function [Source:PGSC_GENE;Acc:PGSC0003DMG400037572]	64444053	64444436	1
PGSC0003DMG402028232	6.47098	0.00243493	Digalactosyldiacylglycerol synthase [Source:PGSC_GENE;Acc:PGSC0003DMG402028232]	56167203	56169985	10
PGSC0003DMG402030146	6.47098	0.00243493	Conserved gene of unknown function [Source:PGSC_GENE;Acc:PGSC0003DMG402030146]	19359094	19360377	0
PGSC0003DMG400022818	6.45297	8.37864e-18	UDP-glucosyltransferase [Source:PGSC_GENE;Acc:PGSC0003DMG400022818]	4495602	4497176	10
PGSC0003DMG402001926	6.44775	5.18391e-28	LATD/NIP [Source:PGSC_GENE;Acc:PGSC0003DMG402001926]	12386709	12391564	0
PGSC0003DMG400000622	6.35685	0.00417417	Conserved gene of unknown function [Source:PGSC_GENE;Acc:PGSC0003DMG400000622]	56547451	56548584	3
PGSC0003DMG400003425	6.35685	0.00417417	Conserved gene of unknown function [Source:PGSC_GENE;Acc:PGSC0003DMG400003425]	44755826	44756543	9
PGSC0003DMG400006844	6.35685	0.00417417	Subtilase [Source:PGSC_GENE;Acc:PGSC0003DMG400006844]	65069163	65069900	1
PGSC0003DMG400013904	6.35685	0.00417417	Resistance protein PSH-RGH6 [Source:PGSC_GENE;Acc:PGSC0003DMG400013904]	6367678	6370494	12
PGSC0003DMG400016194	6.35685	0.00417417	UDP-rhamnose:rhamnosyltransferase [Source:PGSC_GENE;Acc:PGSC0003DMG400016194]	2163329	2164885	11
PGSC0003DMG400020037	6.35685	0.00417417	MtN19 [Source:PGSC_GENE;Acc:PGSC0003DMG400020037]	36669799	36673453	0
PGSC0003DMG400022000	6.35685	0.00417417	Serine-threonine protein kinase, plant-type [Source:PGSC_GENE;Acc:PGSC0003DMG400022000]	47859049	47863384	8
PGSC0003DMG400023182	6.35685	0.00417417	Triacylglycerol lipase [Source:PGSC_GENE;Acc:PGSC0003DMG400023182]	10091564	10093164	2
PGSC0003DMG400025849	6.35685	0.00417417	Phosphoribosylformylglycinamidine synthase [Source:PGSC_GENE;Acc:PGSC0003DMG400025849]	83767209	83769953	1
PGSC0003DMG400027871	6.35685	0.00417417	RING-H2 finger protein ATL2B [Source:PGSC_GENE;Acc:PGSC0003DMG400027871]	9022905	9025951	12
PGSC0003DMG400028969	6.35685	0.00417417	CHP-rich zinc finger protein [Source:PGSC_GENE;Acc:PGSC0003DMG400028969]	66868739	66869655	1
PGSC0003DMG400030381	6.35685	0.00417417	Nodulin [Source:PGSC_GENE;Acc:PGSC0003DMG400030381]	57547785	57551261	6
PGSC0003DMG400033694	6.35685	0.00417417	Zinc finger homeodomain protein SZF-HD1 [Source:PGSC_GENE;Acc:PGSC0003DMG400033694]	45225402	45226231	3
PGSC0003DMG400012089	6.34743	1.89008e-32	Type I serine protease inhibitor [Source:PGSC_GENE;Acc:PGSC0003DMG400012089]	55671793	55672462	9
PGSC0003DMG400016996	6.31229	6.73949e-24	Nitrate transporter [Source:PGSC_GENE;Acc:PGSC0003DMG400016996]	9714775	9717165	5
PGSC0003DMG400000144	6.23292	0.00724341	Flavonol 3-sulfotransferase [Source:PGSC_GENE;Acc:PGSC0003DMG400000144]	71616502	71617392	1
PGSC0003DMG400001418	6.23292	0.00724341	Transcription factor style2.1 [Source:PGSC_GENE;Acc:PGSC0003DMG400001418]	46311387	46313353	2
PGSC0003DMG400002669	6.23292	0.00724341	Meiotic recombination repair protein [Source:PGSC_GENE;Acc:PGSC0003DMG400002669]	3524983	3531231	9
PGSC0003DMG400003903	6.23292	0.00724341	ATSMC2 [Source:PGSC_GENE;Acc:PGSC0003DMG400003903]	4594241	4600175	9
PGSC0003DMG400009690	6.23292	0.00724341	Ankyrin repeat-containing protein [Source:PGSC_GENE;Acc:PGSC0003DMG400009690]	6408077	6411232	6
PGSC0003DMG400011659	6.23292	0.00724341	Caspase [Source:PGSC_GENE;Acc:PGSC0003DMG400011659]	47383253	47386176	5
PGSC0003DMG400012440	6.23292	0.00724341	D-alanine aminotransferase [Source:PGSC_GENE;Acc:PGSC0003DMG400012440]	52956543	52960115	7
PGSC0003DMG400014493	6.23292	0.00724341	Helicase and polymerase containing protein TEBICHI [Source:PGSC_GENE;Acc:PGSC0003DMG400014493]	42877614	42884033	8
PGSC0003DMG400014568	6.23292	0.00724341	3-ketoacyl-CoA synthase [Source:PGSC_GENE;Acc:PGSC0003DMG400014568]	2957727	2959209	5
PGSC0003DMG400019784	6.23292	0.00724341	Sesquiterpene synthase 2 [Source:PGSC_GENE;Acc:PGSC0003DMG400019784]	41842821	41849214	6
PGSC0003DMG400020980	6.23292	0.00724341	Conserved gene of unknown function [Source:PGSC_GENE;Acc:PGSC0003DMG400020980]	67334138	67337676	1
PGSC0003DMG400021447	6.23292	0.00724341	Adenylyl-sulfate kinase [Source:PGSC_GENE;Acc:PGSC0003DMG400021447]	42752320	42755675	2
PGSC0003DMG400023390	6.23292	0.00724341	Conserved gene of unknown function [Source:PGSC_GENE;Acc:PGSC0003DMG400023390]	50964389	50968088	5
PGSC0003DMG400023674	6.23292	0.00724341	Transcription factor [Source:PGSC_GENE;Acc:PGSC0003DMG400023674]	57510511	57512579	10
PGSC0003DMG400023704	6.23292	0.00724341	Protein kinase 1 [Source:PGSC_GENE;Acc:PGSC0003DMG400023704]	57404196	57407235	10
PGSC0003DMG400027805	6.23292	0.00724341	Quinone oxidoreductase [Source:PGSC_GENE;Acc:PGSC0003DMG400027805]	24818524	24818834	11
PGSC0003DMG400031286	6.23292	0.00724341	Calcium-binding protein CML22 [Source:PGSC_GENE;Acc:PGSC0003DMG400031286]	58998271	58999480	9
PGSC0003DMG400035390	6.23292	0.00724341	Cytochrome P450 [Source:PGSC_GENE;Acc:PGSC0003DMG400035390]	23397128	23397580	10
PGSC0003DMG400005886	6.20082	3.01989e-16	Neoxanthin synthase, chloroplastic [Source:PGSC_GENE;Acc:PGSC0003DMG400005886]	54774962	54776783	6
PGSC0003DMG400015289	6.20082	3.01989e-16	Proteinase inhibitor type-2 CEVI57 [Source:PGSC_GENE;Acc:PGSC0003DMG400015289]	50043509	50044247	3
PGSC0003DMG400026586	6.18419	5.11309e-23	Cytochrome P450 [Source:PGSC_GENE;Acc:PGSC0003DMG400026586]	44479607	44481751	6
PGSC0003DMG402015792	6.10606	1.85038e-18	Short-chain dehydrogenase [Source:PGSC_GENE;Acc:PGSC0003DMG402015792]	43492819	43498769	3
PGSC0003DMG400006880	6.10116	4.48309e-12	DRT100 [Source:PGSC_GENE;Acc:PGSC0003DMG400006880]	66140208	66141654	1
PGSC0003DMG400000205	6.09734	0.00724341	Lanatoside 15'-O-acetylesterase [Source:PGSC_GENE;Acc:PGSC0003DMG400000205]	73026913	73029829	1
PGSC0003DMG400001971	6.09734	0.00724341	Electron carrier [Source:PGSC_GENE;Acc:PGSC0003DMG400001971]	47019692	47020380	8
PGSC0003DMG400004467	6.09734	0.00724341	Pentatricopeptide repeat-containing protein [Source:PGSC_GENE;Acc:PGSC0003DMG400004467]	2878891	2881301	8
PGSC0003DMG400005185	6.09734	0.00724341	Zinc finger protein [Source:PGSC_GENE;Acc:PGSC0003DMG400005185]	47314893	47319013	6
PGSC0003DMG400006594	6.09734	0.00724341	ATMRP14 [Source:PGSC_GENE;Acc:PGSC0003DMG400006594]	49148550	49154397	3
PGSC0003DMG400008016	6.09734	0.00724341	Glycogenin [Source:PGSC_GENE;Acc:PGSC0003DMG400008016]	68284625	68288857	4
PGSC0003DMG400008898	6.09734	0.00724341	Laccase [Source:PGSC_GENE;Acc:PGSC0003DMG400008898]	1533832	1536167	9
PGSC0003DMG400008969	6.09734	0.00724341	Gene of unknown function [Source:PGSC_GENE;Acc:PGSC0003DMG400008969]	1677455	1678009	9
PGSC0003DMG400009792	6.09734	0.00724341	Cytochrome P450 71D7 [Source:PGSC_GENE;Acc:PGSC0003DMG400009792]	26560197	26560821	0
PGSC0003DMG400011019	6.09734	0.00724341	Diphenol oxidase [Source:PGSC_GENE;Acc:PGSC0003DMG400011019]	53998228	54002288	10
PGSC0003DMG400011430	6.09734	0.00724341	TGA10 transcription factor [Source:PGSC_GENE;Acc:PGSC0003DMG400011430]	59001688	59007142	10
PGSC0003DMG400015970	6.09734	0.00724341	ArcA2 protein [Source:PGSC_GENE;Acc:PGSC0003DMG400015970]	37551259	37551871	1
PGSC0003DMG400020599	6.09734	0.00724341	Gene of unknown function [Source:PGSC_GENE;Acc:PGSC0003DMG400020599]	35848465	35849370	3
PGSC0003DMG400022757	6.09734	0.00724341	Conserved gene of unknown function [Source:PGSC_GENE;Acc:PGSC0003DMG400022757]	53954511	53960550	8
PGSC0003DMG400023192	6.09734	0.00724341	Leucine-rich repeat receptor protein kinase EXS [Source:PGSC_GENE;Acc:PGSC0003DMG400023192]	54849651	54853316	12
PGSC0003DMG400023786	6.09734	0.00724341	Green ripe [Source:PGSC_GENE;Acc:PGSC0003DMG400023786]	80967523	80968798	1
PGSC0003DMG400023840	6.09734	0.00724341	Flavonoid 3-hydroxylase [Source:PGSC_GENE;Acc:PGSC0003DMG400023840]	60916815	60924691	12
PGSC0003DMG400023863	6.09734	0.00724341	Cf-2.2 [Source:PGSC_GENE;Acc:PGSC0003DMG400023863]	60699691	60701865	12
PGSC0003DMG400024897	6.09734	0.00724341	Conserved gene of unknown function [Source:PGSC_GENE;Acc:PGSC0003DMG400024897]	80421137	80422337	1
PGSC0003DMG400029770	6.09734	0.00724341	Nodulin [Source:PGSC_GENE;Acc:PGSC0003DMG400029770]	81585234	81586203	1
PGSC0003DMG400030419	6.09734	0.00724341	Conserved gene of unknown function [Source:PGSC_GENE;Acc:PGSC0003DMG400030419]	56751228	56753788	6
PGSC0003DMG400037554	6.09734	0.00724341	Sulfated surface glycoprotein 185 [Source:PGSC_GENE;Acc:PGSC0003DMG400037554]	34960797	34961249	8
PGSC0003DMG400042937	6.09734	0.00724341	Resistance protein PSH-RGH6 [Source:PGSC_GENE;Acc:PGSC0003DMG400042937]	45039060	45041435	8
PGSC0003DMG401009494	6.09734	0.00724341	Ferric-chelate reductase [Source:PGSC_GENE;Acc:PGSC0003DMG401009494]	49639886	49644116	3
PGSC0003DMG401015074	6.09734	0.00724341	Metal ion transporter [Source:PGSC_GENE;Acc:PGSC0003DMG401015074]	49077865	49079748	9
PGSC0003DMG401025826	6.09734	0.00724341	3-hydroxyisobutyryl-CoA hydrolase 1 [Source:PGSC_GENE;Acc:PGSC0003DMG401025826]	85143050	85146896	1
PGSC0003DMG402014514	6.09734	0.00724341	PERK1 kinase [Source:PGSC_GENE;Acc:PGSC0003DMG402014514]	43141824	43151367	8
PGSC0003DMG402015175	6.09734	0.00724341	Gene of unknown function [Source:PGSC_GENE;Acc:PGSC0003DMG402015175]	51055205	51056460	3
PGSC0003DMG400015593	6.02035	1.1557e-11	LATD/NIP [Source:PGSC_GENE;Acc:PGSC0003DMG400015593]	7410649	7413350	5
PGSC0003DMG400030782	6.02035	1.1557e-11	Conserved gene of unknown function [Source:PGSC_GENE;Acc:PGSC0003DMG400030782]	40928419	40932025	6
PGSC0003DMG400025226	5.97819	2.07599e-11	Endonuclease/exonuclease/phosphatase family protein [Source:PGSC_GENE;Acc:PGSC0003DMG400025226]	8040460	8046815	8
ENSRNA049461414	5.94767	0.0127308
PGSC0003DMG400001983	5.94767	0.0127308	Disease resistance protein BS2 [Source:PGSC_GENE;Acc:PGSC0003DMG400001983]	6053514	6056533	11
PGSC0003DMG400004298	5.94767	0.0127308	Fasciclin-like arabinogalactan protein 19 [Source:PGSC_GENE;Acc:PGSC0003DMG400004298]	6269726	6271762	12
PGSC0003DMG400004793	5.94767	0.0127308	Conserved gene of unknown function [Source:PGSC_GENE;Acc:PGSC0003DMG400004793]	52665768	52666647	8
PGSC0003DMG400005618	5.94767	0.0127308	Universal stress protein family protein [Source:PGSC_GENE;Acc:PGSC0003DMG400005618]	59265482	59266748	3
PGSC0003DMG400006297	5.94767	0.0127308	Tospovirus resistance protein C [Source:PGSC_GENE;Acc:PGSC0003DMG400006297]	60457984	60465175	1
PGSC0003DMG400006867	5.94767	0.0127308	Conserved gene of unknown function [Source:PGSC_GENE;Acc:PGSC0003DMG400006867]	65862142	65867154	1
PGSC0003DMG400007310	5.94767	0.0127308	Acyltransferase [Source:PGSC_GENE;Acc:PGSC0003DMG400007310]	37487751	37492818	2
PGSC0003DMG400008056	5.94767	0.0127308	Gene of unknown function [Source:PGSC_GENE;Acc:PGSC0003DMG400008056]	41375287	41376376	11
PGSC0003DMG400009508	5.94767	0.0127308	Gene of unknown function [Source:PGSC_GENE;Acc:PGSC0003DMG400009508]	49717363	49721365	3
PGSC0003DMG400010905	5.94767	0.0127308	Amino acid transporter [Source:PGSC_GENE;Acc:PGSC0003DMG400010905]	13673381	13674816	0
PGSC0003DMG400011031	5.94767	0.0127308	UDP-glucuronosyltransferase [Source:PGSC_GENE;Acc:PGSC0003DMG400011031]	53805311	53807413	10
PGSC0003DMG400011497	5.94767	0.0127308	Light-dependent short hypocotyls 1 [Source:PGSC_GENE;Acc:PGSC0003DMG400011497]	6230160	6232158	4
PGSC0003DMG400013917	5.94767	0.0127308	Conserved gene of unknown function [Source:PGSC_GENE;Acc:PGSC0003DMG400013917]	54628263	54630596	7
PGSC0003DMG400016907	5.94767	0.0127308	Bcr-associated protein, bap [Source:PGSC_GENE;Acc:PGSC0003DMG400016907]	44856017	44856997	10
PGSC0003DMG400017280	5.94767	0.0127308	CYP72A56 [Source:PGSC_GENE;Acc:PGSC0003DMG400017280]	50603860	50606171	7
PGSC0003DMG400018056	5.94767	0.0127308	Gene of unknown function [Source:PGSC_GENE;Acc:PGSC0003DMG400018056]	31131838	31132307	0
PGSC0003DMG400018779	5.94767	0.0127308	LEDI-5c protein [Source:PGSC_GENE;Acc:PGSC0003DMG400018779]	17050675	17052654	11
PGSC0003DMG400019802	5.94767	0.0127308	Serine-threonine protein kinase, plant-type [Source:PGSC_GENE;Acc:PGSC0003DMG400019802]	47824763	47828949	8
PGSC0003DMG400020345	5.94767	0.0127308	Diphenol oxidase [Source:PGSC_GENE;Acc:PGSC0003DMG400020345]	384605	388145	9
PGSC0003DMG400021715	5.94767	0.0127308	Conserved gene of unknown function [Source:PGSC_GENE;Acc:PGSC0003DMG400021715]	35661291	35662768	2
PGSC0003DMG400023191	5.94767	0.0127308	Brg-1 associated factor [Source:PGSC_GENE;Acc:PGSC0003DMG400023191]	54839596	54840231	12
PGSC0003DMG400023756	5.94767	0.0127308	Zinc finger protein [Source:PGSC_GENE;Acc:PGSC0003DMG400023756]	80910129	80911736	1
PGSC0003DMG400027332	5.94767	0.0127308	Self-pruning interacting protein 1 [Source:PGSC_GENE;Acc:PGSC0003DMG400027332]	4295001	4295491	11
PGSC0003DMG400028637	5.94767	0.0127308	2-oxoglutarate-dependent dioxygenase [Source:PGSC_GENE;Acc:PGSC0003DMG400028637]	50107859	50110978	12
PGSC0003DMG400031054	5.94767	0.0127308	Transcription factor [Source:PGSC_GENE;Acc:PGSC0003DMG400031054]	45023571	45028433	3
PGSC0003DMG400033332	5.94767	0.0127308	Reverse transcriptase [Source:PGSC_GENE;Acc:PGSC0003DMG400033332]	39805337	39807530	0
PGSC0003DMG400035467	5.94767	0.0127308	Disease resistance protein RGA2 [Source:PGSC_GENE;Acc:PGSC0003DMG400035467]	47719663	47723768	8
PGSC0003DMG400038869	5.94767	0.0127308	Gene of unknown function [Source:PGSC_GENE;Acc:PGSC0003DMG400038869]	17885278	17886681	8
PGSC0003DMG400041870	5.94767	0.0127308	Skp1 3 [Source:PGSC_GENE;Acc:PGSC0003DMG400041870]	34625193	34625648	2
PGSC0003DMG401018864	5.94767	0.0127308	Exonuclease [Source:PGSC_GENE;Acc:PGSC0003DMG401018864]	46489649	46491274	9
PGSC0003DMG401019826	5.94767	0.0127308	Nucleic acid binding protein [Source:PGSC_GENE;Acc:PGSC0003DMG401019826]	56723535	56733474	3
PGSC0003DMG401024654	5.94767	0.0127308	Heparanase 1 [Source:PGSC_GENE;Acc:PGSC0003DMG401024654]	55353167	55354136	3
PGSC0003DMG402009171	5.94767	0.0127308	AP2 domain-containing transcription factor [Source:PGSC_GENE;Acc:PGSC0003DMG402009171]	61526463	61527637	3
PGSC0003DMG402023974	5.94767	0.0127308	Germin 18 [Source:PGSC_GENE;Acc:PGSC0003DMG402023974]	5332901	5334008	11
PGSC0003DMG400011085	5.88728	1.10242e-24	Peptide transporter [Source:PGSC_GENE;Acc:PGSC0003DMG400011085]	54161108	54166759	10
PGSC0003DMG400024289	5.85932	8.60531e-11	Reticuline oxidase [Source:PGSC_GENE;Acc:PGSC0003DMG400024289]	50417898	50420300	9
PGSC0003DMG400008137	5.84866	3.58815e-20	Glucosyltransferase [Source:PGSC_GENE;Acc:PGSC0003DMG400008137]	58436322	58438211	10
PGSC0003DMG400004078	5.84374	8.60531e-11	Conserved gene of unknown function [Source:PGSC_GENE;Acc:PGSC0003DMG400004078]	51146950	51150905	6
PGSC0003DMG400009570	5.828	1.06143e-10	MYB transcription factor [Source:PGSC_GENE;Acc:PGSC0003DMG400009570]	13837383	13839091	4
PGSC0003DMG400005269	5.81646	4.8945e-27	Glucose-6-phosphate/phosphate translocator 2 [Source:PGSC_GENE;Acc:PGSC0003DMG400005269]	42300217	42303680	5
PGSC0003DMG400010742	5.79599	1.62344e-10	3-ketoacyl-CoA reductase 2 [Source:PGSC_GENE;Acc:PGSC0003DMG400010742]	11311414	11317293	5
PGSC0003DMG400022890	5.78823	1.32466e-14	(S)-2-hydroxy-acid oxidase [Source:PGSC_GENE;Acc:PGSC0003DMG400022890]	61313405	61316296	3
PGSC0003DMG400032510	5.71087	2.9472e-19	L-ascorbate oxidase [Source:PGSC_GENE;Acc:PGSC0003DMG400032510]	35454491	35461331	11
PGSC0003DMG402005942	5.67953	1.21714e-17	Beta-D-glucan exohydrolase [Source:PGSC_GENE;Acc:PGSC0003DMG402005942]	54345177	54347242	6
PGSC0003DMG400010222	5.66035	7.618e-10	Phospholipase A1 [Source:PGSC_GENE;Acc:PGSC0003DMG400010222]	32415956	32417689	2
PGSC0003DMG400008261	5.64246	9.57593e-10	Conserved gene of unknown function [Source:PGSC_GENE;Acc:PGSC0003DMG400008261]	43440238	43444139	10
PGSC0003DMG402028685	5.64246	9.57593e-10	Pentatricopeptide repeat-containing protein, mitochondrial [Source:PGSC_GENE;Acc:PGSC0003DMG402028685]	6713091	6717265	11
PGSC0003DMG400013010	5.606	1.20621e-09	24K germin [Source:PGSC_GENE;Acc:PGSC0003DMG400013010]	38547947	38548774	7
PGSC0003DMG400003563	5.59698	1.69693e-13	Flavanone 3 beta-hydroxylase [Source:PGSC_GENE;Acc:PGSC0003DMG400003563]	39368621	39370527	2
PGSC0003DMG400005931	5.57429	2.5759e-26	Sterol delta-7 reductase DWF5 [Source:PGSC_GENE;Acc:PGSC0003DMG400005931]	54670203	54676242	6
PGSC0003DMG400039685	5.56322	6.70274e-19	Cytochrome P450 hydroxylase [Source:PGSC_GENE;Acc:PGSC0003DMG400039685]	54567409	54569023	10
PGSC0003DMG400005802	5.38714	1.06398e-08	ATP binding protein [Source:PGSC_GENE;Acc:PGSC0003DMG400005802]	5428441	5431488	8
PGSC0003DMG400008299	5.32735	6.72449e-24	Chlorophyll a/b binding protein [Source:PGSC_GENE;Acc:PGSC0003DMG400008299]	30124662	30125611	2
PGSC0003DMG400017513	5.321	7.21347e-25	Acetylornithine deacetylase [Source:PGSC_GENE;Acc:PGSC0003DMG400017513]	49666212	49670996	8
PGSC0003DMG400011750	5.30622	3.53518e-23	Cytochrome P-450 [Source:PGSC_GENE;Acc:PGSC0003DMG400011750]	41884815	41887155	7
PGSC0003DMG400029400	5.29853	2.9815e-08	Cysteine protease 14 [Source:PGSC_GENE;Acc:PGSC0003DMG400029400]	57549098	57552323	12
PGSC0003DMG401028529	5.2755	3.88302e-08	Inorganic pyrophosphatase [Source:PGSC_GENE;Acc:PGSC0003DMG401028529]	49878727	49880692	6
PGSC0003DMG400026594	5.25941	7.2752e-18	Cytochrome P450 [Source:PGSC_GENE;Acc:PGSC0003DMG400026594]	44439443	44441537	6
PGSC0003DMG400019525	5.25828	1.14172e-11	MADS-box family protein [Source:PGSC_GENE;Acc:PGSC0003DMG400019525]	55765548	55767778	3
PGSC0003DMG400004934	5.2521	3.88302e-08	UPA25 [Source:PGSC_GENE;Acc:PGSC0003DMG400004934]	66154866	66155910	4
PGSC0003DMG400021814	5.2521	3.88302e-08	Conserved gene of unknown function [Source:PGSC_GENE;Acc:PGSC0003DMG400021814]	8091264	8092695	12
PGSC0003DMG400027019	5.2521	3.88302e-08	Polygalacturonase-1 non-catalytic subunit beta [Source:PGSC_GENE;Acc:PGSC0003DMG400027019]	53737455	53738914	6
PGSC0003DMG400010002	5.23538	2.41734e-24	Kinetochore protein nuf2 [Source:PGSC_GENE;Acc:PGSC0003DMG400010002]	71985416	71995405	4
PGSC0003DMG400014664	5.22831	5.07099e-08	Sugar transporter [Source:PGSC_GENE;Acc:PGSC0003DMG400014664]	88391789	88392779	1
PGSC0003DMG401021564	5.22831	5.07099e-08	Phenylalanine ammonia-lyase [Source:PGSC_GENE;Acc:PGSC0003DMG401021564]	5539567	5540170	9
PGSC0003DMG402019255	5.22259	1.07071e-25	Pectinesterase [Source:PGSC_GENE;Acc:PGSC0003DMG402019255]	54348411	54350031	7
PGSC0003DMG400013627	5.16577	7.30358e-13	Tir-nbs-lrr resistance protein [Source:PGSC_GENE;Acc:PGSC0003DMG400013627]	37802516	37808556	2
PGSC0003DMG400022744	5.15465	4.48551e-21	Cytochrome P450 [Source:PGSC_GENE;Acc:PGSC0003DMG400022744]	54066816	54068358	8
PGSC0003DMG400007362	5.1545	1.14875e-07	Sugar transporter [Source:PGSC_GENE;Acc:PGSC0003DMG400007362]	38202980	38204591	11
PGSC0003DMG400009880	5.1545	1.14875e-07	Zinc finger protein [Source:PGSC_GENE;Acc:PGSC0003DMG400009880]	71112531	71122866	4
PGSC0003DMG400012031	5.1545	1.14875e-07	Major latex [Source:PGSC_GENE;Acc:PGSC0003DMG400012031]	2393615	2394286	4
PGSC0003DMG400004969	5.12903	1.51753e-07	Integrase [Source:PGSC_GENE;Acc:PGSC0003DMG400004969]	66417029	66418018	4
PGSC0003DMG400019477	5.12903	1.51753e-07	ATP-binding cassette transporter [Source:PGSC_GENE;Acc:PGSC0003DMG400019477]	5021794	5029583	11
PGSC0003DMG400038700	5.12903	1.51753e-07	SNF2 domain-containing protein / helicase domain-containing protein / RING finger domain-containing protein [Source:PGSC_GENE;Acc:PGSC0003DMG400038700]	46540101	46545084	7
PGSC0003DMG400020189	5.12299	1.6723e-19	DNA cross-link repair protein pso2/snm1 [Source:PGSC_GENE;Acc:PGSC0003DMG400020189]	48418173	48422179	2
PGSC0003DMG400011751	5.12279	4.23572e-24	2-oxoglutarate-dependent dioxygenase [Source:PGSC_GENE;Acc:PGSC0003DMG400011751]	41845573	41847191	7
PGSC0003DMG400000932	5.12058	1.2639e-12	Reticulon family protein [Source:PGSC_GENE;Acc:PGSC0003DMG400000932]	42668296	42673171	7
PGSC0003DMG400028601	5.12058	1.2639e-12	Alpha-L-fucosidase 2 [Source:PGSC_GENE;Acc:PGSC0003DMG400028601]	76304376	76306297	1
PGSC0003DMG400007239	5.11602	5.86758e-11	Root phototropism protein [Source:PGSC_GENE;Acc:PGSC0003DMG400007239]	46577401	46582898	5
PGSC0003DMG400017969	5.10237	7.08521e-11	Hcr2-0A [Source:PGSC_GENE;Acc:PGSC0003DMG400017969]	10959337	10962640	5
PGSC0003DMG400002581	5.07579	1.22116e-18	Succinic semialdehyde reductase isofom2 [Source:PGSC_GENE;Acc:PGSC0003DMG400002581]	60995902	61001399	3
PGSC0003DMG400009921	5.06835	2.68024e-16	Cysteine protease 14 [Source:PGSC_GENE;Acc:PGSC0003DMG400009921]	71882747	71884327	4
PGSC0003DMG400026401	5.06385	1.31976e-23	Delta(7)-sterol-C5(6)-desaturase [Source:PGSC_GENE;Acc:PGSC0003DMG400026401]	41420745	41423455	2
PGSC0003DMG400025803	5.04981	2.67252e-07	Peroxidase 10 [Source:PGSC_GENE;Acc:PGSC0003DMG400025803]	84743550	84745137	1
PGSC0003DMG400012801	5.02241	3.56323e-07	Pentatricopeptide repeat-containing protein [Source:PGSC_GENE;Acc:PGSC0003DMG400012801]	52962744	52966964	4
PGSC0003DMG400003210	4.99447	4.76602e-07	Leucine Rich Repeat family protein [Source:PGSC_GENE;Acc:PGSC0003DMG400003210]	47610725	47614838	3
PGSC0003DMG400015005	4.99243	1.54454e-13	Heavy metal-associated domain containing protein [Source:PGSC_GENE;Acc:PGSC0003DMG400015005]	9201119	9206477	4
PGSC0003DMG400003912	4.97874	2.15897e-20	P69F protein [Source:PGSC_GENE;Acc:PGSC0003DMG400003912]	53520485	53522910	8
PGSC0003DMG400012814	4.97327	2.76222e-10	Gene of unknown function [Source:PGSC_GENE;Acc:PGSC0003DMG400012814]	1874814	1877640	3
PGSC0003DMG400004982	4.96599	6.39568e-07	Short chain alcohol dehydrogenase [Source:PGSC_GENE;Acc:PGSC0003DMG400004982]	53936654	53937712	12
PGSC0003DMG400019243	4.96599	6.39568e-07	Conserved gene of unknown function [Source:PGSC_GENE;Acc:PGSC0003DMG400019243]	53789533	53790113	7
PGSC0003DMG400017237	4.96567	9.51364e-12	Desacetoxyvindoline 4-hydroxylase [Source:PGSC_GENE;Acc:PGSC0003DMG400017237]	56156265	56161407	9
PGSC0003DMG400024689	4.90727	8.6112e-07	Lipoxygenase [Source:PGSC_GENE;Acc:PGSC0003DMG400024689]	76963545	76966941	1
PGSC0003DMG400039347	4.90727	8.6112e-07	Reticuline oxidase [Source:PGSC_GENE;Acc:PGSC0003DMG400039347]	28805282	28806925	2
PGSC0003DMG400000367	4.88246	3.73804e-14	Sugar transporter [Source:PGSC_GENE;Acc:PGSC0003DMG400000367]	4279877	4282888	12
PGSC0003DMG400024281	4.88002	3.50187e-22	Gamma aminobutyrate transaminase isoform2 [Source:PGSC_GENE;Acc:PGSC0003DMG400024281]	5776516	5780741	12
PGSC0003DMG402027687	4.8651	1.38898e-19	Wound-inducible carboxypeptidase [Source:PGSC_GENE;Acc:PGSC0003DMG402027687]	57984703	57988708	6
PGSC0003DMG400014582	4.83148	1.43735e-09	Conserved gene of unknown function [Source:PGSC_GENE;Acc:PGSC0003DMG400014582]	46186916	46193174	5
PGSC0003DMG402000586	4.82129	7.11145e-20	Cucumisin [Source:PGSC_GENE;Acc:PGSC0003DMG402000586]	47475273	47476635	3
PGSC0003DMG401000586	4.80527	2.3471e-21	Subtilase family protein [Source:PGSC_GENE;Acc:PGSC0003DMG401000586]	47474237	47474854	3
PGSC0003DMG400002833	4.80358	6.15698e-11	Pentatricopeptide repeat-containing protein [Source:PGSC_GENE;Acc:PGSC0003DMG400002833]	374336	379202	4
PGSC0003DMG400035573	4.78508	6.27041e-15	Glucosyltransferase [Source:PGSC_GENE;Acc:PGSC0003DMG400035573]	58441524	58442948	10
PGSC0003DMG400024344	4.78219	2.48248e-18	Anthocyanidin 3-O-glucosyltransferase [Source:PGSC_GENE;Acc:PGSC0003DMG400024344]	31520020	31521721	9
PGSC0003DMG400001944	4.78214	2.92973e-06	Cytochrome P450 [Source:PGSC_GENE;Acc:PGSC0003DMG400001944]	12669441	12671840	0
PGSC0003DMG400023608	4.78214	2.92973e-06	Fumarylacetoacetate hydrolase [Source:PGSC_GENE;Acc:PGSC0003DMG400023608]	8733227	8738412	4
PGSC0003DMG401022117	4.75881	1.9367e-13	Serine/threonine protein kinase [Source:PGSC_GENE;Acc:PGSC0003DMG401022117]	56645246	56654218	7
PGSC0003DMG400007247	4.74909	4.01499e-06	Exonuclease 1 [Source:PGSC_GENE;Acc:PGSC0003DMG400007247]	30796793	30806252	2
PGSC0003DMG400012839	4.74523	1.18423e-10	Non-specific lipid-transfer protein [Source:PGSC_GENE;Acc:PGSC0003DMG400012839]	13444785	13445603	10
PGSC0003DMG400014029	4.7168	1.92501e-16	Abhydrolase domain containing [Source:PGSC_GENE;Acc:PGSC0003DMG400014029]	61498488	61500867	3
PGSC0003DMG400004458	4.6812	1.23642e-16	Light-harvesting complex I protein Lhca5 [Source:PGSC_GENE;Acc:PGSC0003DMG400004458]	31603459	31605657	7
PGSC0003DMG400013816	4.68062	5.52293e-06	Conserved gene of unknown function [Source:PGSC_GENE;Acc:PGSC0003DMG400013816]	43585358	43588353	6
PGSC0003DMG403005679	4.67116	7.11171e-19	Cytochrome P450 [Source:PGSC_GENE;Acc:PGSC0003DMG403005679]	58067289	58073895	3
PGSC0003DMG400035539	4.66417	6.43558e-15	Sugar transporter [Source:PGSC_GENE;Acc:PGSC0003DMG400035539]	88386348	88390053	1
PGSC0003DMG401018962	4.66127	9.7066e-12	Beta-amyrin synthase [Source:PGSC_GENE;Acc:PGSC0003DMG401018962]	5434064	5442021	12
PGSC0003DMG401022752	4.64384	9.01548e-14	Glucose-methanol-choline (Gmc) oxidoreductase [Source:PGSC_GENE;Acc:PGSC0003DMG401022752]	53876119	53880526	8
PGSC0003DMG400027509	4.62094	5.50016e-10	Protein ZINC INDUCED FACILITATOR-LIKE 1 [Source:PGSC_GENE;Acc:PGSC0003DMG400027509]	74477169	74484054	1
PGSC0003DMG400027963	4.60874	1.05718e-05	Ga20 oxidase [Source:PGSC_GENE;Acc:PGSC0003DMG400027963]	36542515	36544842	6
PGSC0003DMG400001529	4.60625	1.20593e-21	Acidic 27 kDa endochitinase [Source:PGSC_GENE;Acc:PGSC0003DMG400001529]	38749197	38750328	2
PGSC0003DMG400014540	4.58649	2.80933e-19	Alpha-glucosidase [Source:PGSC_GENE;Acc:PGSC0003DMG400014540]	2724264	2731649	5
PGSC0003DMG400029364	4.58568	2.0644e-16	Selenium-binding protein [Source:PGSC_GENE;Acc:PGSC0003DMG400029364]	58162646	58164532	12
PGSC0003DMG400019493	4.5714	1.47133e-05	Serine/threonine protein kinase [Source:PGSC_GENE;Acc:PGSC0003DMG400019493]	5054363	5056729	11
PGSC0003DMG400026023	4.5714	1.47133e-05	Nuc-1 negative regulatory protein preg [Source:PGSC_GENE;Acc:PGSC0003DMG400026023]	70096672	70097905	1
PGSC0003DMG400042445	4.56649	8.09954e-18	Subtilisin-like protease [Source:PGSC_GENE;Acc:PGSC0003DMG400042445]	65052696	65055035	1
PGSC0003DMG400024082	4.55351	1.04415e-19	AMP dependent ligase [Source:PGSC_GENE;Acc:PGSC0003DMG400024082]	2895300	2899344	3
PGSC0003DMG400026428	4.55269	7.5449e-17	Sucrose-phosphate synthase isoform B [Source:PGSC_GENE;Acc:PGSC0003DMG400026428]	59231173	59240160	9
PGSC0003DMG400010128	4.54088	1.34535e-09	Serine protease inhibitor 7 [Source:UniProtKB/Swiss-Prot;Acc:P30941]	43944960	43945792	3
PGSC0003DMG400013015	4.53308	2.05601e-05	N-acetyltransferase [Source:PGSC_GENE;Acc:PGSC0003DMG400013015]	22769361	22771952	2
PGSC0003DMG400009602	4.51842	3.41702e-08	Hydrolase, hydrolyzing O-glycosyl compounds [Source:PGSC_GENE;Acc:PGSC0003DMG400009602]	39580917	39585020	8
PGSC0003DMG400023849	4.50884	4.43611e-12	Pleiotropic drug resistance protein 1 [Source:PGSC_GENE;Acc:PGSC0003DMG400023849]	60789800	60796666	12
PGSC0003DMG400015156	4.5052	3.90908e-15	Conserved gene of unknown function [Source:PGSC_GENE;Acc:PGSC0003DMG400015156]	51443477	51446492	3
PGSC0003DMG400007533	4.4977	4.35206e-08	Bypass1 [Source:PGSC_GENE;Acc:PGSC0003DMG400007533]	48963936	48964418	9
PGSC0003DMG400029327	4.49371	2.05601e-05	Transcription factor [Source:PGSC_GENE;Acc:PGSC0003DMG400029327]	57250912	57256026	12
PGSC0003DMG400027409	4.48913	8.7593e-11	CC-NBS-LRR protein [Source:PGSC_GENE;Acc:PGSC0003DMG400027409]	43961651	43965085	11
PGSC0003DMG400035500	4.47834	8.7593e-11	Conserved gene of unknown function [Source:PGSC_GENE;Acc:PGSC0003DMG400035500]	43116247	43117755	1
PGSC0003DMG400001989	4.47669	5.55554e-08	PRF [Source:PGSC_GENE;Acc:PGSC0003DMG400001989]	5842698	5844699	11
PGSC0003DMG400016616	4.47416	1.59588e-18	Cytochrome P450 [Source:PGSC_GENE;Acc:PGSC0003DMG400016616]	60536376	60538029	9
PGSC0003DMG400023033	4.45673	8.48907e-12	ATP binding protein [Source:PGSC_GENE;Acc:PGSC0003DMG400023033]	56638574	56644298	4
PGSC0003DMG402014186	4.4565	1.19203e-10	ATP binding protein [Source:PGSC_GENE;Acc:PGSC0003DMG402014186]	58013723	58015665	3
PGSC0003DMG400004146	4.45324	2.88486e-05	Receptor protein kinase CLAVATA1 [Source:PGSC_GENE;Acc:PGSC0003DMG400004146]	47676600	47679800	4
ENSRNA049463898	4.43641	6.55885e-18
PGSC0003DMG400008420	4.43371	7.10818e-08	Endo-1,4-beta-xylanase A [Source:PGSC_GENE;Acc:PGSC0003DMG400008420]	17866961	17870775	11
PGSC0003DMG400020729	4.43371	7.10818e-08	TIR1 [Source:PGSC_GENE;Acc:PGSC0003DMG400020729]	966451	967260	6
PGSC0003DMG400007654	4.41188	5.13469e-17	Salicylic acid-binding protein 2 [Source:PGSC_GENE;Acc:PGSC0003DMG400007654]	12336998	12340873	3
PGSC0003DMG400007161	4.4116	4.06483e-05	T-complex protein 1 beta subunit (TCP-1-beta) [Source:PGSC_GENE;Acc:PGSC0003DMG400007161]	55409069	55411555	6
PGSC0003DMG400020515	4.41048	4.45927e-18	H-Protein [Source:PGSC_GENE;Acc:PGSC0003DMG400020515]	1215438	1217672	8
PGSC0003DMG400001339	4.39347	1.89158e-11	Protein 1 [Source:PGSC_GENE;Acc:PGSC0003DMG400001339]	46057853	46060165	2
PGSC0003DMG400014894	4.38942	1.17191e-07	Membrane protein [Source:PGSC_GENE;Acc:PGSC0003DMG400014894]	40639078	40642512	2
PGSC0003DMG400029298	4.37561	8.73095e-14	Receptor-like kinase [Source:PGSC_GENE;Acc:PGSC0003DMG400029298]	57812998	57820238	12
PGSC0003DMG400018271	4.36872	5.75184e-05	Calmodulin binding protein [Source:PGSC_GENE;Acc:PGSC0003DMG400018271]	79235994	79239439	1
PGSC0003DMG400016967	4.3657	3.61157e-10	Conserved gene of unknown function [Source:PGSC_GENE;Acc:PGSC0003DMG400016967]	10902441	10906218	5
PGSC0003DMG400001378	4.33694	3.76147e-11	MADS-box transcription factor FBP29 [Source:PGSC_GENE;Acc:PGSC0003DMG400001378]	45341112	45345702	2
PGSC0003DMG400001682	4.33012	5.00187e-10	Dynamin [Source:PGSC_GENE;Acc:PGSC0003DMG400001682]	68312971	68314669	1
PGSC0003DMG400002303	4.32453	8.1742e-05	Glucan endo-1,3-beta-glucosidase [Source:PGSC_GENE;Acc:PGSC0003DMG400002303]	10619528	10622576	7
PGSC0003DMG400006387	4.32453	8.1742e-05	CONSTANS [Source:PGSC_GENE;Acc:PGSC0003DMG400006387]	65533307	65538392	4
PGSC0003DMG400013443	4.32453	8.1742e-05	Acyltransferase [Source:PGSC_GENE;Acc:PGSC0003DMG400013443]	370274	373324	3
PGSC0003DMG401029918	4.32453	8.1742e-05	Conserved gene of unknown function [Source:PGSC_GENE;Acc:PGSC0003DMG401029918]	37423003	37426193	6
PGSC0003DMG400032825	4.31675	2.07702e-13	ATP binding / protein kinase/ protein serine/threonine kinase [Source:PGSC_GENE;Acc:PGSC0003DMG400032825]	49381736	49388919	7
PGSC0003DMG402013013	4.28302	3.69876e-15	Protein binding / signal transducer [Source:PGSC_GENE;Acc:PGSC0003DMG402013013]	22848983	22852953	2
PGSC0003DMG400014420	4.27894	0.000116677	Ribonuclease III [Source:PGSC_GENE;Acc:PGSC0003DMG400014420]	1179555	1182732	10
PGSC0003DMG400019622	4.27894	0.000116677	Aspartic proteinase nepenthesin-2 [Source:PGSC_GENE;Acc:PGSC0003DMG400019622]	40723034	40724830	11
PGSC0003DMG400027323	4.27894	0.000116677	Ribosome recycling factor [Source:PGSC_GENE;Acc:PGSC0003DMG400027323]	4472467	4478658	11
PGSC0003DMG400028701	4.27235	3.28061e-07	Zinc finger protein [Source:PGSC_GENE;Acc:PGSC0003DMG400028701]	46475606	46480004	4
PGSC0003DMG400000493	4.2704	1.48126e-19	Carbonic anhydrase [Source:PGSC_GENE;Acc:PGSC0003DMG400000493]	47048113	47051618	2
PGSC0003DMG401012139	4.2365	2.95296e-08	Oligopeptide transporter [Source:PGSC_GENE;Acc:PGSC0003DMG401012139]	56106271	56106684	8
PGSC0003DMG400003619	4.23558	3.00081e-17	Aldehyde dehydrogenase family 3 member F1 [Source:PGSC_GENE;Acc:PGSC0003DMG400003619]	39881712	39886402	2
PGSC0003DMG400009947	4.22272	5.57417e-07	Subtilisin-type protease [Source:PGSC_GENE;Acc:PGSC0003DMG400009947]	71120202	71125558	4
PGSC0003DMG401026150	4.22179	2.48365e-12	6-phosphogluconolactonase [Source:PGSC_GENE;Acc:PGSC0003DMG401026150]	47818237	47824313	7
PGSC0003DMG400016915	4.18509	2.46122e-10	Non-symbiotic hemoglobin 2 [Source:PGSC_GENE;Acc:PGSC0003DMG400016915]	16988661	16990717	3
PGSC0003DMG400001626	4.18476	5.50009e-08	Amidase [Source:PGSC_GENE;Acc:PGSC0003DMG400001626]	87237380	87240391	1
PGSC0003DMG400010166	4.18476	5.50009e-08	Anthocyanin permease [Source:PGSC_GENE;Acc:PGSC0003DMG400010166]	43777496	43780468	3
PGSC0003DMG400000869	4.1832	0.000167283	Quinonprotein alcohol dehydrogenase [Source:PGSC_GENE;Acc:PGSC0003DMG400000869]	13500092	13503486	1
PGSC0003DMG400020672	4.1832	0.000167283	Conserved gene of unknown function [Source:PGSC_GENE;Acc:PGSC0003DMG400020672]	5232332	5232819	12
PGSC0003DMG400033132	4.1832	0.000167283	Tospovirus resistance protein E [Source:PGSC_GENE;Acc:PGSC0003DMG400033132]	47417865	47420755	6
PGSC0003DMG400001760	4.17133	7.29517e-07	P70 protein [Source:PGSC_GENE;Acc:PGSC0003DMG400001760]	6486418	6489624	9
PGSC0003DMG400024377	4.16205	2.23981e-11	Conserved gene of unknown function [Source:PGSC_GENE;Acc:PGSC0003DMG400024377]	4957061	4964639	3
PGSC0003DMG400028438	4.1536	5.08494e-11	Conserved gene of unknown function [Source:PGSC_GENE;Acc:PGSC0003DMG400028438]	31830269	31834155	2
PGSC0003DMG400014275	4.14676	1.61286e-17	ATP binding protein [Source:PGSC_GENE;Acc:PGSC0003DMG400014275]	42416176	42419270	3
PGSC0003DMG400014093	4.14092	7.00919e-12	Flavonol synthase [Source:PGSC_GENE;Acc:PGSC0003DMG400014093]	10503844	10509592	11
PGSC0003DMG400008309	4.13406	2.84422e-14	Chlorophyll a/b binding protein [Source:PGSC_GENE;Acc:PGSC0003DMG400008309]	29947171	29948098	2
PGSC0003DMG400013833	4.13283	0.000240916	Transcription factor jumonji domain-containing protein [Source:PGSC_GENE;Acc:PGSC0003DMG400013833]	37156205	37157915	8
PGSC0003DMG400025256	4.13283	0.000240916	Synaptotagmin [Source:PGSC_GENE;Acc:PGSC0003DMG400025256]	66371104	66374451	1
PGSC0003DMG401001731	4.13022	4.72798e-16	Ascorbate peroxidase [Source:PGSC_GENE;Acc:PGSC0003DMG401001731]	6599287	6603984	9
PGSC0003DMG400010771	4.12256	3.58033e-11	Pectate lyase [Source:PGSC_GENE;Acc:PGSC0003DMG400010771]	11221031	11223925	5
PGSC0003DMG400014634	4.09597	6.61652e-09	Pentatricopeptide [Source:PGSC_GENE;Acc:PGSC0003DMG400014634]	6439321	6443002	8
PGSC0003DMG400008310	4.08438	1.48695e-11	DNA-directed RNA polymerase II 19 kD polypeptide rpb7 [Source:PGSC_GENE;Acc:PGSC0003DMG400008310]	29948673	29950997	2
PGSC0003DMG402022480	4.0627	2.20061e-06	DNA-directed RNA polymerase II [Source:PGSC_GENE;Acc:PGSC0003DMG402022480]	75928312	75929671	1
PGSC0003DMG400030540	4.05723	1.68639e-12	Extensin [Source:PGSC_GENE;Acc:PGSC0003DMG400030540]	4196446	4197088	5
PGSC0003DMG400025538	4.03975	1.99521e-10	Non-specific lipid-transfer protein [Source:PGSC_GENE;Acc:PGSC0003DMG400025538]	41110087	41110753	8
PGSC0003DMG400012794	4.0265	0.000506526	Cytochrome P450 [Source:PGSC_GENE;Acc:PGSC0003DMG400012794]	53038978	53040584	4
PGSC0003DMG400014289	4.0265	0.000506526	Flap endonuclease GEN-like 2 [Source:PGSC_GENE;Acc:PGSC0003DMG400014289]	42819202	42826118	3
PGSC0003DMG400005780	4.02356	1.37859e-08	Water channel protein [Source:PGSC_GENE;Acc:PGSC0003DMG400005780]	4860554	4864632	8
PGSC0003DMG400033872	4.00515	3.889e-06	Delta-8 sphingolipid desaturase [Source:PGSC_GENE;Acc:PGSC0003DMG400033872]	44242600	44244430	5
PGSC0003DMG401000526	3.98837	1.98434e-10	Calcium homeostasis regulator CHoR1 [Source:PGSC_GENE;Acc:PGSC0003DMG401000526]	46976943	46986899	2
PGSC0003DMG400006160	3.97831	2.42388e-08	Fasciclin-like arabinogalactan protein 2 [Source:PGSC_GENE;Acc:PGSC0003DMG400006160]	44648656	44650402	7
PGSC0003DMG400018176	3.97736	1.12142e-07	Oleosin [Source:PGSC_GENE;Acc:PGSC0003DMG400018176]	52211805	52212667	3
PGSC0003DMG402017464	3.97736	1.12142e-07	DNA topoisomerase [Source:PGSC_GENE;Acc:PGSC0003DMG402017464]	12265137	12267931	5
PGSC0003DMG400007335	3.97688	1.49186e-13	Apyrase 3 [Source:PGSC_GENE;Acc:PGSC0003DMG400007335]	37654317	37658665	2
PGSC0003DMG400002255	3.97024	0.000739506	Gene of unknown function [Source:PGSC_GENE;Acc:PGSC0003DMG400002255]	41539965	41543816	8
PGSC0003DMG400018822	3.97024	0.000739506	Cyclin-dependent kinases regulatory subunit [Source:PGSC_GENE;Acc:PGSC0003DMG400018822]	23265177	23265485	12
PGSC0003DMG402026400	3.97024	0.000739506	Delta(7)-sterol-C5(6)-desaturase [Source:PGSC_GENE;Acc:PGSC0003DMG402026400]	41427979	41430737	2
PGSC0003DMG400007622	3.95404	3.04876e-09	Chaperonin containing t-complex protein 1, beta subunit, tcpb [Source:PGSC_GENE;Acc:PGSC0003DMG400007622]	11319568	11321744	4
PGSC0003DMG400029406	3.94994	3.37538e-17	Glyceraldehyde-3-phosphate dehydrogenase B subunit [Source:PGSC_GENE;Acc:PGSC0003DMG400029406]	57465469	57468885	12
PGSC0003DMG400000134	3.94522	5.19332e-06	Xylem serine proteinase 1 [Source:PGSC_GENE;Acc:PGSC0003DMG400000134]	71337837	71340591	1
PGSC0003DMG400002880	3.9422	3.15148e-14	Proline-rich protein [Source:PGSC_GENE;Acc:PGSC0003DMG400002880]	2714289	2715753	12
PGSC0003DMG400031758	3.93816	3.60667e-12	Phospholipase A1 [Source:PGSC_GENE;Acc:PGSC0003DMG400031758]	33058256	33059792	2
PGSC0003DMG400024253	3.92686	7.28754e-10	Peroxidase 66 [Source:PGSC_GENE;Acc:PGSC0003DMG400024253]	41650077	41652515	3
PGSC0003DMG400013029	3.91676	6.05581e-13	Branched chain alpha-keto acid dehydrogenase E1-alpha subunit [Source:PGSC_GENE;Acc:PGSC0003DMG400013029]	41407026	41412160	6
PGSC0003DMG400007110	3.91429	6.95643e-06	BZIP transcription factor [Source:PGSC_GENE;Acc:PGSC0003DMG400007110]	54903296	54909094	6
PGSC0003DMG400001769	3.91171	0.00108459	Beta-1,3-glucuronyltransferase [Source:PGSC_GENE;Acc:PGSC0003DMG400001769]	6403788	6407533	9
PGSC0003DMG400016917	3.90198	4.0335e-11	Conserved gene of unknown function [Source:PGSC_GENE;Acc:PGSC0003DMG400016917]	16816166	16820923	3
PGSC0003DMG400038453	3.9001	1.45164e-10	Alcohol dehydrogenase [Source:PGSC_GENE;Acc:PGSC0003DMG400038453]	58578007	58579056	9
PGSC0003DMG400027357	3.89958	5.2436e-08	Gene of unknown function [Source:PGSC_GENE;Acc:PGSC0003DMG400027357]	4432444	4433904	11
PGSC0003DMG400001335	3.89388	2.27052e-07	KH domain-containing protein [Source:PGSC_GENE;Acc:PGSC0003DMG400001335]	46102537	46108946	2
PGSC0003DMG400000502	3.8883	6.35425e-10	Conserved gene of unknown function [Source:PGSC_GENE;Acc:PGSC0003DMG400000502]	46893212	46897662	2
PGSC0003DMG400007848	3.88268	9.34721e-06	Phospholipase D [Source:PGSC_GENE;Acc:PGSC0003DMG400007848]	1189936	1194359	12
PGSC0003DMG400007863	3.88268	9.34721e-06	Caffeic acid 3-O-methyltransferase [Source:PGSC_GENE;Acc:PGSC0003DMG400007863]	1631727	1634585	12
PGSC0003DMG400024362	3.88156	9.19319e-13	Anthranilate N-benzoyltransferase protein [Source:PGSC_GENE;Acc:PGSC0003DMG400024362]	59496524	59499993	9
PGSC0003DMG400022905	3.85069	0.00108459	Multidrug/pheromone exporter, MDR family, ABC transporter family [Source:PGSC_GENE;Acc:PGSC0003DMG400022905]	61265905	61272730	3
PGSC0003DMG400018253	3.85037	1.25995e-05	Leucine rich repeat-type serine/threonine receptor-like kinase [Source:PGSC_GENE;Acc:PGSC0003DMG400018253]	79520244	79522922	1
PGSC0003DMG401017464	3.85037	1.25995e-05	DNA topoisomerase [Source:PGSC_GENE;Acc:PGSC0003DMG401017464]	12276541	12278029	5
PGSC0003DMG400009788	3.85025	3.67248e-07	Cytochrome P450 [Source:PGSC_GENE;Acc:PGSC0003DMG400009788]	26561375	26563348	0
PGSC0003DMG400024068	3.85014	1.79415e-09	Homeobox-leucine zipper protein PROTODERMAL FACTOR 2 [Source:PGSC_GENE;Acc:PGSC0003DMG400024068]	2640480	2645773	3
PGSC0003DMG400023764	3.82575	1.20064e-12	Globulin [Source:PGSC_GENE;Acc:PGSC0003DMG400023764]	80764519	80766195	1
PGSC0003DMG400001915	3.81744	2.13661e-14	Flavonoid 3-hydroxylase [Source:PGSC_GENE;Acc:PGSC0003DMG400001915]	12457259	12460690	0
PGSC0003DMG400010221	3.81671	7.8757e-14	Phospholipase A1 [Source:PGSC_GENE;Acc:PGSC0003DMG400010221]	32409077	32410633	2
PGSC0003DMG400006591	3.78698	0.00159793	Class III chitinase [Source:PGSC_GENE;Acc:PGSC0003DMG400006591]	49162479	49163703	3
PGSC0003DMG400030776	3.78698	0.00159793	Acyl-[acyl-carrier-protein] desaturase [Source:PGSC_GENE;Acc:PGSC0003DMG400030776]	41096477	41098427	6
PGSC0003DMG400028267	3.78348	1.70381e-05	Cellulose synthase-like A1 [Source:PGSC_GENE;Acc:PGSC0003DMG400028267]	55494269	55502628	10
PGSC0003DMG400033638	3.78348	1.70381e-05	Endosomal P24A protein [Source:PGSC_GENE;Acc:PGSC0003DMG400033638]	51887085	51891253	12
PGSC0003DMG400023004	3.75884	7.6806e-07	Leucine rich repeat receptor kinase [Source:PGSC_GENE;Acc:PGSC0003DMG400023004]	40355149	40358845	3
PGSC0003DMG400003633	3.74884	2.31155e-05	GDP-mannose 4,6-dehydratase [Source:PGSC_GENE;Acc:PGSC0003DMG400003633]	39580864	39582118	2
PGSC0003DMG400017755	3.74884	2.31155e-05	Conserved gene of unknown function [Source:PGSC_GENE;Acc:PGSC0003DMG400017755]	55454515	55460737	12
PGSC0003DMG400028435	3.74604	2.63265e-07	Serine-threonine protein kinase, plant-type [Source:PGSC_GENE;Acc:PGSC0003DMG400028435]	31795876	31805098	2
PGSC0003DMG400018458	3.73219	3.44408e-10	Electron carrier [Source:PGSC_GENE;Acc:PGSC0003DMG400018458]	3477509	3486296	8
PGSC0003DMG400024632	3.72032	0.00236482	Transcription factor [Source:PGSC_GENE;Acc:PGSC0003DMG400024632]	54995032	54997193	3
PGSC0003DMG400028801	3.72032	0.00236482	ATP binding protein [Source:PGSC_GENE;Acc:PGSC0003DMG400028801]	50601780	50605313	6
PGSC0003DMG400030388	3.72032	0.00236482	Conserved gene of unknown function [Source:PGSC_GENE;Acc:PGSC0003DMG400030388]	57736580	57737437	6
PGSC0003DMG400012987	3.71742	4.43257e-16	Threonine dehydratase biosynthetic, chloroplastic [Source:PGSC_GENE;Acc:PGSC0003DMG400012987]	4336457	4342614	9
PGSC0003DMG403003154	3.71335	3.14646e-05	Proteasome-activating nucleotidase [Source:PGSC_GENE;Acc:PGSC0003DMG403003154]	46764461	46764911	3
PGSC0003DMG400003329	3.71085	1.48528e-13	EMB1895 [Source:PGSC_GENE;Acc:PGSC0003DMG400003329]	22655278	22664133	2
PGSC0003DMG400000046	3.70818	9.73298e-14	GPAT [Source:PGSC_GENE;Acc:PGSC0003DMG400000046]	72271885	72275263	1
PGSC0003DMG400024829	3.69918	1.89485e-12	F-box family protein [Source:PGSC_GENE;Acc:PGSC0003DMG400024829]	57860547	57862051	4
PGSC0003DMG400022263	3.68465	3.21349e-15	Fructose-bisphosphate aldolase [Source:PGSC_GENE;Acc:PGSC0003DMG400022263]	55888669	55891111	7
PGSC0003DMG400000432	3.67794	5.52293e-13	Glucosyltransferase [Source:PGSC_GENE;Acc:PGSC0003DMG400000432]	39558017	39559674	11
PGSC0003DMG400023322	3.67054	1.20031e-08	White-brown-complex ABC transporter family [Source:PGSC_GENE;Acc:PGSC0003DMG400023322]	51897601	51899687	5
PGSC0003DMG400013547	3.6692	2.78121e-10	Sucrose sythase [Source:PGSC_GENE;Acc:PGSC0003DMG400013547]	40610342	40613974	7
PGSC0003DMG400014222	3.66554	1.11844e-14	Zinc finger protein [Source:PGSC_GENE;Acc:PGSC0003DMG400014222]	57463427	57464296	3
PGSC0003DMG400005896	3.66457	7.7089e-09	Protein kinase [Source:PGSC_GENE;Acc:PGSC0003DMG400005896]	54653147	54657439	6
PGSC0003DMG400024203	3.66124	2.12165e-06	Disease resistance protein BS2 [Source:PGSC_GENE;Acc:PGSC0003DMG400024203]	7141501	7144579	7
PGSC0003DMG400006838	3.65305	1.55986e-14	SBT4E protein [Source:PGSC_GENE;Acc:PGSC0003DMG400006838]	65005156	65008218	1
PGSC0003DMG402004581	3.65195	3.43859e-11	Hydrolase, alpha/beta fold family protein [Source:PGSC_GENE;Acc:PGSC0003DMG402004581]	59489261	59494577	12
PGSC0003DMG400027916	3.65167	7.39394e-15	Inositol-3-phosphate synthase [Source:PGSC_GENE;Acc:PGSC0003DMG400027916]	51913243	51916631	4
PGSC0003DMG400011521	3.65044	0.00351516	EDNR2GH5 protein [Source:PGSC_GENE;Acc:PGSC0003DMG400011521]	4675508	4681260	4
PGSC0003DMG400011984	3.65044	0.00351516	F-box domain-containing protein [Source:PGSC_GENE;Acc:PGSC0003DMG400011984]	28829038	28829666	0
PGSC0003DMG400035491	3.65044	0.00351516	Phosphoglycerate dehydrogenase [Source:PGSC_GENE;Acc:PGSC0003DMG400035491]	46583846	46585678	6
PGSC0003DMG400005884	3.63963	5.88889e-05	Conserved gene of unknown function [Source:PGSC_GENE;Acc:PGSC0003DMG400005884]	54783996	54785492	6
PGSC0003DMG400031046	3.63577	2.75169e-06	Sucrose synthase [Source:PGSC_GENE;Acc:PGSC0003DMG400031046]	44884179	44885195	3
PGSC0003DMG400017570	3.60914	5.23685e-14	Chlorophyll synthase [Source:PGSC_GENE;Acc:PGSC0003DMG400017570]	43209528	43214827	6
PGSC0003DMG400029243	3.60131	8.09767e-05	P-coumaroyl quinate/shikimate 3'-hydroxylase [Source:PGSC_GENE;Acc:PGSC0003DMG400029243]	36321415	36323915	0
PGSC0003DMG400018206	3.60092	1.25596e-07	Conserved gene of unknown function [Source:PGSC_GENE;Acc:PGSC0003DMG400018206]	52535181	52537606	3
PGSC0003DMG400017998	3.60082	4.4932e-09	F-box family protein [Source:PGSC_GENE;Acc:PGSC0003DMG400017998]	25509563	25514000	0
PGSC0003DMG400015410	3.59295	5.06979e-14	Subtilisin-like protease preproenzyme [Source:PGSC_GENE;Acc:PGSC0003DMG400015410]	56577225	56579570	12
PGSC0003DMG400000685	3.58543	1.87221e-08	Zinc finger protein [Source:PGSC_GENE;Acc:PGSC0003DMG400000685]	45228370	45236576	7
PGSC0003DMG400011749	3.58344	3.57765e-06	UDP-galactose:solanidine galactosyltransferase [Source:PGSC_GENE;Acc:PGSC0003DMG400011749]	41953952	41955645	7
PGSC0003DMG400022365	3.58052	5.90397e-09	Beta-galactosidase [Source:PGSC_GENE;Acc:PGSC0003DMG400022365]	34594318	34600104	2
PGSC0003DMG400027047	3.5784	3.27652e-08	UPF0497 membrane protein [Source:PGSC_GENE;Acc:PGSC0003DMG400027047]	53102742	53104170	6
PGSC0003DMG402016112	3.57742	2.13692e-12	Sinapyl alcohol dehydrogenase 2 [Source:PGSC_GENE;Acc:PGSC0003DMG402016112]	2027234	2031745	11
PGSC0003DMG400014547	3.577	0.00524731	LOB domain-containing protein [Source:PGSC_GENE;Acc:PGSC0003DMG400014547]	2923715	2925346	5
PGSC0003DMG400016192	3.577	0.00524731	Anthocyanidine rhamnosyl-transferase [Source:PGSC_GENE;Acc:PGSC0003DMG400016192]	2138402	2140018	11
PGSC0003DMG400029495	3.577	0.00524731	Glucosyltransferase [Source:PGSC_GENE;Acc:PGSC0003DMG400029495]	3173204	3174329	4
PGSC0003DMG400030889	3.577	0.00524731	Lipid binding protein [Source:PGSC_GENE;Acc:PGSC0003DMG400030889]	4040495	4041215	7
PGSC0003DMG401016449	3.577	0.00524731	Ankyrin repeat family protein [Source:PGSC_GENE;Acc:PGSC0003DMG401016449]	36402776	36404161	2
PGSC0003DMG403019668	3.577	0.00524731	Disease resistance protein R3a [Source:PGSC_GENE;Acc:PGSC0003DMG403019668]	42240423	42242738	11
PGSC0003DMG400020814	3.57668	2.14178e-09	Conserved gene of unknown function [Source:PGSC_GENE;Acc:PGSC0003DMG400020814]	46750692	46754949	8
PGSC0003DMG400033915	3.5742	1.17426e-06	RNA-binding gricine-rich protein-1c [Source:PGSC_GENE;Acc:PGSC0003DMG400033915]	44107194	44108289	10
PGSC0003DMG400011199	3.57377	2.17695e-08	Pentatricopeptide repeat-containing protein [Source:PGSC_GENE;Acc:PGSC0003DMG400011199]	1110561	1113772	7
PGSC0003DMG401018223	3.5607	7.96347e-15	Ferric-chelate reductase [Source:PGSC_GENE;Acc:PGSC0003DMG401018223]	79287174	79291540	1
PGSC0003DMG400016744	3.55655	4.66319e-06	Short chain alcohol dehydrogenase [Source:PGSC_GENE;Acc:PGSC0003DMG400016744]	33875366	33883885	3
PGSC0003DMG400021676	3.55293	2.39409e-13	Indole-3-acetic acid-amido synthetase GH3.5 [Source:PGSC_GENE;Acc:PGSC0003DMG400021676]	4060338	4065244	10
PGSC0003DMG401009879	3.53819	2.95092e-08	Zinc finger protein [Source:PGSC_GENE;Acc:PGSC0003DMG401009879]	71096999	71101030	4
PGSC0003DMG400019536	3.53556	8.54581e-14	Conserved gene of unknown function [Source:PGSC_GENE;Acc:PGSC0003DMG400019536]	55898988	55903542	3
PGSC0003DMG401009929	3.52846	2.81509e-13	Light-harvesting complex II protein Lhcb7 [Source:PGSC_GENE;Acc:PGSC0003DMG401009929]	72040559	72044649	4
PGSC0003DMG400014551	3.52146	0.000111734	Conserved gene of unknown function [Source:PGSC_GENE;Acc:PGSC0003DMG400014551]	3037281	3038325	5
PGSC0003DMG400006462	3.51751	6.76051e-10	GDSL-like Lipase/Acylhydrolase family protein [Source:PGSC_GENE;Acc:PGSC0003DMG400006462]	11154584	11155938	12
PGSC0003DMG400003030	3.51137	4.61747e-09	Gene of unknown function [Source:PGSC_GENE;Acc:PGSC0003DMG400003030]	24214983	24222050	5
PGSC0003DMG400000135	3.50121	7.9832e-06	Xylem serine proteinase 1 [Source:PGSC_GENE;Acc:PGSC0003DMG400000135]	71345314	71349093	1
PGSC0003DMG400004975	3.49962	0.00786477	Phosphopentothenoylcysteine decarboxylase [Source:PGSC_GENE;Acc:PGSC0003DMG400004975]	54018739	54020416	12
PGSC0003DMG400008990	3.49962	0.00786477	Conserved gene of unknown function [Source:PGSC_GENE;Acc:PGSC0003DMG400008990]	62042065	62045290	1
PGSC0003DMG400012818	3.49962	0.00786477	Conserved gene of unknown function [Source:PGSC_GENE;Acc:PGSC0003DMG400012818]	1726269	1727006	3
PGSC0003DMG400012891	3.49962	0.00786477	Anthocyanin 1 [Source:PGSC_GENE;Acc:PGSC0003DMG400012891]	47422301	47429221	9
PGSC0003DMG400013832	3.49962	0.00786477	Transcription factor [Source:PGSC_GENE;Acc:PGSC0003DMG400013832]	37116408	37121383	8
PGSC0003DMG400014281	3.49962	0.00786477	Leucine-rich repeat receptor protein kinase exs [Source:PGSC_GENE;Acc:PGSC0003DMG400014281]	42514986	42518804	3
PGSC0003DMG400023260	3.49962	0.00786477	LIGULELESS1 protein [Source:PGSC_GENE;Acc:PGSC0003DMG400023260]	29311795	29315649	12
PGSC0003DMG400003626	3.49072	2.28665e-06	Lactoylglutathione lyase [Source:PGSC_GENE;Acc:PGSC0003DMG400003626]	39706489	39707596	2
PGSC0003DMG400011558	3.49027	2.15624e-13	Transcription factor LIM [Source:PGSC_GENE;Acc:PGSC0003DMG400011558]	56212993	56215429	12
PGSC0003DMG400004955	3.48431	4.02532e-07	Xylanase Xyn2 [Source:PGSC_GENE;Acc:PGSC0003DMG400004955]	66174735	66180134	4
PGSC0003DMG400028883	3.48001	2.54787e-09	Multicopper oxidase [Source:PGSC_GENE;Acc:PGSC0003DMG400028883]	26289853	26295201	9
PGSC0003DMG400001994	3.47982	0.000154712	NBS-LRR protein [Source:PGSC_GENE;Acc:PGSC0003DMG400001994]	5910140	5910879	11
PGSC0003DMG400022787	3.47982	0.000154712	Conserved gene of unknown function [Source:PGSC_GENE;Acc:PGSC0003DMG400022787]	298627	302106	1
PGSC0003DMG401000479	3.47982	0.000154712	Pentatricopeptide repeat-containing protein [Source:PGSC_GENE;Acc:PGSC0003DMG401000479]	47255725	47258634	2
PGSC0003DMG400025771	3.46428	2.65136e-08	Interleukin-1 receptor-associated kinase [Source:PGSC_GENE;Acc:PGSC0003DMG400025771]	84058040	84061476	1
PGSC0003DMG400007794	3.45058	1.11132e-07	Xyloglucan endotransglucosylase-hydrolase XTH9 [Source:PGSC_GENE;Acc:PGSC0003DMG400007794]	1299709	1301072	12
PGSC0003DMG400014696	3.45058	1.11132e-07	Pentatricopeptide repeat-containing protein [Source:PGSC_GENE;Acc:PGSC0003DMG400014696]	1843833	1846922	6
PGSC0003DMG400005901	3.44367	1.38101e-05	Aspartic proteinase nepenthesin-2 [Source:PGSC_GENE;Acc:PGSC0003DMG400005901]	54605426	54607144	6
PGSC0003DMG400024109	3.43997	9.20906e-14	Fructose-1,6-bisphosphatase, cytosolic [Source:PGSC_GENE;Acc:PGSC0003DMG400024109]	59825146	59829212	4
PGSC0003DMG400032537	3.43878	3.66059e-08	Glutathione-s-transferase omega [Source:PGSC_GENE;Acc:PGSC0003DMG400032537]	5173806	5179545	4
PGSC0003DMG400018549	3.43694	0.000214972	Conserved gene of unknown function [Source:PGSC_GENE;Acc:PGSC0003DMG400018549]	48189694	48191353	3
PGSC0003DMG400019478	3.43694	0.000214972	ATP-binding cassette transporter [Source:PGSC_GENE;Acc:PGSC0003DMG400019478]	5013377	5020180	11
PGSC0003DMG400005855	3.42915	1.87148e-09	S-adenosylmethionine-dependent methyltransferase [Source:PGSC_GENE;Acc:PGSC0003DMG400005855]	5440236	5447526	8
PGSC0003DMG400027428	3.42586	4.30754e-08	Sigma factor sigb regulation protein rsbq [Source:PGSC_GENE;Acc:PGSC0003DMG400027428]	19127293	19129332	5
PGSC0003DMG400008836	3.42057	1.59188e-07	Osmotic avoidance abnormal protein [Source:PGSC_GENE;Acc:PGSC0003DMG400008836]	1805808	1807780	9
PGSC0003DMG400003945	3.41785	0.0118324	Leucine-rich repeat transmembrane protein kinase [Source:PGSC_GENE;Acc:PGSC0003DMG400003945]	53452920	53455652	8
PGSC0003DMG400004164	3.41785	0.0118324	Serine-threonine protein kinase, plant-type [Source:PGSC_GENE;Acc:PGSC0003DMG400004164]	3504938	3508100	6
PGSC0003DMG400006845	3.41785	0.0118324	Subtilase [Source:PGSC_GENE;Acc:PGSC0003DMG400006845]	65069976	65071472	1
PGSC0003DMG400014871	3.41785	0.0118324	Alcohol dehydrogenase [Source:PGSC_GENE;Acc:PGSC0003DMG400014871]	7434756	7438389	3
PGSC0003DMG400015035	3.41785	0.0118324	Peroxidase [Source:PGSC_GENE;Acc:PGSC0003DMG400015035]	42586160	42587797	5
PGSC0003DMG400017337	3.41785	0.0118324	Serine/threonine-protein kinase bri1 [Source:PGSC_GENE;Acc:PGSC0003DMG400017337]	50913022	50915136	7
PGSC0003DMG400023867	3.41785	0.0118324	Hcr2-p3 [Source:PGSC_GENE;Acc:PGSC0003DMG400023867]	60660460	60662301	12
PGSC0003DMG400024568	3.41785	0.0118324	Rhicadhesin receptor [Source:PGSC_GENE;Acc:PGSC0003DMG400024568]	53465261	53465923	3
PGSC0003DMG400042340	3.41785	0.0118324	CONSTANS [Source:PGSC_GENE;Acc:PGSC0003DMG400042340]	18944287	18945393	12
PGSC0003DMG401022579	3.41785	0.0118324	Ubiquitin-protein ligase [Source:PGSC_GENE;Acc:PGSC0003DMG401022579]	4254254	4259140	3
PGSC0003DMG400014444	3.39275	0.000299755	Conserved gene of unknown function [Source:PGSC_GENE;Acc:PGSC0003DMG400014444]	49281104	49284214	12
PGSC0003DMG400025431	3.39275	0.000299755	ATEXO70A2 (exocyst subunit EXO70 family protein A2); protein binding [Source:PGSC_GENE;Acc:PGSC0003DMG400025431]	5534767	5536596	4
PGSC0003DMG400040401	3.39275	0.000299755	Gene of unknown function [Source:PGSC_GENE;Acc:PGSC0003DMG400040401]	59864497	59865186	1
PGSC0003DMG400017119	3.3877	1.88187e-12	Flavonoid glucoyltransferase UGT73E2 [Source:PGSC_GENE;Acc:PGSC0003DMG400017119]	52458048	52462263	10
PGSC0003DMG400010955	3.38373	1.82365e-05	Gene of unknown function [Source:PGSC_GENE;Acc:PGSC0003DMG400010955]	36781053	36781442	0
PGSC0003DMG400033028	3.38328	2.64197e-13	Betaine aldehyde dehyrogenase [Source:PGSC_GENE;Acc:PGSC0003DMG400033028]	52130166	52135413	6
PGSC0003DMG400009933	3.37298	7.06105e-08	Electron transporter [Source:PGSC_GENE;Acc:PGSC0003DMG400009933]	72073530	72079846	4
PGSC0003DMG401014410	3.37298	7.06105e-08	Transporter [Source:PGSC_GENE;Acc:PGSC0003DMG401014410]	995079	998381	10
PGSC0003DMG400026131	3.35884	8.02675e-11	ABC transporter [Source:PGSC_GENE;Acc:PGSC0003DMG400026131]	46111808	46121113	6
PGSC0003DMG401019811	3.35578	7.21603e-10	Conserved gene of unknown function [Source:PGSC_GENE;Acc:PGSC0003DMG401019811]	15169941	15172623	5
PGSC0003DMG400013942	3.35568	9.10742e-06	Fimbrin [Source:PGSC_GENE;Acc:PGSC0003DMG400013942]	23252601	23258207	9
PGSC0003DMG402000479	3.35359	4.37147e-09	Pentatricopeptide repeat-containing protein [Source:PGSC_GENE;Acc:PGSC0003DMG402000479]	47250152	47255631	2
PGSC0003DMG401019427	3.33607	7.88773e-08	Annexin [Source:PGSC_GENE;Acc:PGSC0003DMG401019427]	75218640	75221596	1
PGSC0003DMG401022480	3.3319	9.10742e-06	DNA-directed RNA polymerase II [Source:PGSC_GENE;Acc:PGSC0003DMG401022480]	75930576	75932373	1
PGSC0003DMG400011004	3.33116	0.0118324	GTP1/OBG family member [Source:PGSC_GENE;Acc:PGSC0003DMG400011004]	54401027	54404313	10
PGSC0003DMG400013564	3.33116	0.0118324	ATPase [Source:PGSC_GENE;Acc:PGSC0003DMG400013564]	40972055	40973470	7
PGSC0003DMG400015893	3.33116	0.0118324	DNA binding protein [Source:PGSC_GENE;Acc:PGSC0003DMG400015893]	49699620	49701642	10
PGSC0003DMG400018689	3.33116	0.0118324	Monovalent cation:proton antiporter [Source:PGSC_GENE;Acc:PGSC0003DMG400018689]	3262049	3266705	3
PGSC0003DMG400020770	3.33116	0.0118324	Emsy N terminus domain-containing protein [Source:PGSC_GENE;Acc:PGSC0003DMG400020770]	8783553	8787559	6
PGSC0003DMG400023022	3.33116	0.0118324	Conserved gene of unknown function [Source:PGSC_GENE;Acc:PGSC0003DMG400023022]	56519261	56523779	4
PGSC0003DMG400026184	3.33116	0.0118324	Conserved gene of unknown function [Source:PGSC_GENE;Acc:PGSC0003DMG400026184]	47737361	47738286	7
PGSC0003DMG400027491	3.33116	0.0118324	STS14 protein [Source:PGSC_GENE;Acc:PGSC0003DMG400027491]	2367910	2368878	7
PGSC0003DMG400030457	3.33116	0.0118324	Conserved gene of unknown function [Source:PGSC_GENE;Acc:PGSC0003DMG400030457]	57494055	57497091	6
PGSC0003DMG400026275	3.3212	3.20597e-05	O-methyltransferase [Source:PGSC_GENE;Acc:PGSC0003DMG400026275]	1794626	1796740	8
PGSC0003DMG402008272	3.3212	3.20597e-05	EDM2; transcription factor [Source:PGSC_GENE;Acc:PGSC0003DMG402008272]	43797014	43797715	10
PGSC0003DMG401029709	3.32032	1.09155e-10	Squamosa promoter binding [Source:PGSC_GENE;Acc:PGSC0003DMG401029709]	33695033	33699331	2
PGSC0003DMG400044996	3.31809	1.16819e-07	Conserved gene of unknown function [Source:PGSC_GENE;Acc:PGSC0003DMG400044996]	57992408	57992878	1
PGSC0003DMG400029515	3.31805	6.86208e-12	Myosin heavy chain, clone [Source:PGSC_GENE;Acc:PGSC0003DMG400029515]	2701611	2707308	4
PGSC0003DMG400024093	3.31525	1.85546e-12	Ci21B protein [Source:PGSC_GENE;Acc:PGSC0003DMG400024093]	60138729	60139537	4
PGSC0003DMG400028891	3.31033	4.81783e-07	Potassium transporter 26 [Source:PGSC_GENE;Acc:PGSC0003DMG400028891]	38062351	38064920	6
PGSC0003DMG400015265	3.30173	4.41245e-09	Phospholipase C 4 [Source:PGSC_GENE;Acc:PGSC0003DMG400015265]	50389074	50392190	3
PGSC0003DMG400001336	3.30009	0.000589	Pentatricopeptide repeat-containing protein [Source:PGSC_GENE;Acc:PGSC0003DMG400001336]	46092747	46094939	2
PGSC0003DMG400008360	3.30009	0.000589	Tyrosine-specific transport protein [Source:PGSC_GENE;Acc:PGSC0003DMG400008360]	59202658	59204878	10
PGSC0003DMG402026906	3.30009	0.000589	Endonuclease III [Source:PGSC_GENE;Acc:PGSC0003DMG402026906]	53904363	53908663	6
PGSC0003DMG400033692	3.29383	1.23952e-11	Stelar K+ outward rectifying channel [Source:PGSC_GENE;Acc:PGSC0003DMG400033692]	45308625	45309119	3
PGSC0003DMG401023679	3.29011	9.90595e-09	Kinase family protein [Source:PGSC_GENE;Acc:PGSC0003DMG401023679]	57571454	57578774	10
PGSC0003DMG400015960	3.28888	4.26833e-05	Photosystem I P700 chlorophyll a apoprotein A1 [Source:PGSC_GENE;Acc:PGSC0003DMG400015960]	14163601	14164143	7
PGSC0003DMG401015580	3.28888	4.26833e-05	Conserved gene of unknown function [Source:PGSC_GENE;Acc:PGSC0003DMG401015580]	7133837	7137926	5
PGSC0003DMG402010918	3.28888	4.26833e-05	Xyloglucan endotransglycosylase [Source:PGSC_GENE;Acc:PGSC0003DMG402010918]	37383583	37385779	11
PGSC0003DMG400031385	3.27968	2.23437e-11	Pectin acetylesterase [Source:PGSC_GENE;Acc:PGSC0003DMG400031385]	25588669	25594332	10
PGSC0003DMG400018658	3.27721	7.03988e-07	Axi 1 protein [Source:PGSC_GENE;Acc:PGSC0003DMG400018658]	87877940	87882652	1
PGSC0003DMG400026320	3.27676	1.8538e-09	Sarcosine oxidase [Source:PGSC_GENE;Acc:PGSC0003DMG400026320]	2202110	2203672	8
PGSC0003DMG400011999	3.26858	4.6601e-10	ATP-binding cassette transporter [Source:PGSC_GENE;Acc:PGSC0003DMG400011999]	55502947	55512202	6
PGSC0003DMG400039453	3.26394	1.6881e-12	Zeatin O-xylosyltransferase [Source:PGSC_GENE;Acc:PGSC0003DMG400039453]	3138009	3138797	4
PGSC0003DMG400017524	3.26296	8.12038e-13	P-glycoprotein [Source:PGSC_GENE;Acc:PGSC0003DMG400017524]	49324723	49334357	8
PGSC0003DMG400012503	3.26153	1.69779e-07	DNA mismatch repair protein mutS [Source:PGSC_GENE;Acc:PGSC0003DMG400012503]	580621	588125	8
PGSC0003DMG400025208	3.26153	1.69779e-07	Formin 1 [Source:PGSC_GENE;Acc:PGSC0003DMG400025208]	7746500	7751941	8
PGSC0003DMG400002583	3.25945	3.15101e-06	Cell wall invertase [Source:PGSC_GENE;Acc:PGSC0003DMG400002583]	60976904	60979810	3
PGSC0003DMG400018348	3.25808	1.86467e-05	Prenyl-dependent CAAX protease [Source:PGSC_GENE;Acc:PGSC0003DMG400018348]	49005928	49009803	7
PGSC0003DMG400013598	3.25142	0.000589	Ly200 [Source:PGSC_GENE;Acc:PGSC0003DMG400013598]	34697237	34701219	11
PGSC0003DMG400024984	3.24401	6.22873e-10	D-type cyclin family 3 subgroup 1 [Source:PGSC_GENE;Acc:PGSC0003DMG400024984]	43349553	43351534	2
PGSC0003DMG400030450	3.24164	3.73764e-08	Protein kinase [Source:PGSC_GENE;Acc:PGSC0003DMG400030450]	57379912	57384899	6
PGSC0003DMG400040332	3.23261	2.37703e-05	Ribosomal protein L23 [Source:PGSC_GENE;Acc:PGSC0003DMG400040332]	54503751	54504325	10
PGSC0003DMG400017918	3.222	5.69854e-05	Glycine-rich protein [Source:PGSC_GENE;Acc:PGSC0003DMG400017918]	60249708	60251109	9
PGSC0003DMG400028912	3.222	5.69854e-05	80 kDa MCM3-associated protein (GANP protein). [Source:PGSC_GENE;Acc:PGSC0003DMG400028912]	50249384	50261425	6
PGSC0003DMG400000587	3.21138	8.29709e-10	PTAC15 [Source:PGSC_GENE;Acc:PGSC0003DMG400000587]	47493172	47495493	3
PGSC0003DMG400026125	3.20669	3.03616e-05	Zinc finger protein [Source:PGSC_GENE;Acc:PGSC0003DMG400026125]	46339104	46343638	6
PGSC0003DMG400026591	3.20106	0.000829981	Conserved gene of unknown function [Source:PGSC_GENE;Acc:PGSC0003DMG400026591]	44330259	44331052	6
PGSC0003DMG400030415	3.20106	0.000829981	Expansin18 [Source:PGSC_GENE;Acc:PGSC0003DMG400030415]	56687730	56689959	6
PGSC0003DMG400004456	3.19725	1.39604e-09	Protein dimerization [Source:PGSC_GENE;Acc:PGSC0003DMG400004456]	7770275	7778079	9
PGSC0003DMG400029938	3.19269	8.86852e-13	Glycine dehydrogenase [decarboxylating], mitochondrial [Source:PGSC_GENE;Acc:PGSC0003DMG400029938]	36036442	36043558	8
PGSC0003DMG400013096	3.19101	5.41013e-09	Germin 12 [Source:PGSC_GENE;Acc:PGSC0003DMG400013096]	79622805	79623853	1
PGSC0003DMG400029033	3.19095	1.52712e-06	Growth regulator [Source:PGSC_GENE;Acc:PGSC0003DMG400029033]	10200736	10209110	11
ENSRNA049463952	3.18736	7.62932e-05
PGSC0003DMG400010287	3.18736	7.62932e-05	Conserved gene of unknown function [Source:PGSC_GENE;Acc:PGSC0003DMG400010287]	49910733	49917963	9
PGSC0003DMG400030704	3.18736	7.62932e-05	ATP binding protein [Source:PGSC_GENE;Acc:PGSC0003DMG400030704]	2915808	2924365	7
PGSC0003DMG400014459	3.18148	3.88076e-12	Phosphoethanolamine N-methyltransferase [Source:PGSC_GENE;Acc:PGSC0003DMG400014459]	48514277	48518536	12
PGSC0003DMG400019823	3.17919	4.21023e-12	Conserved gene of unknown function [Source:PGSC_GENE;Acc:PGSC0003DMG400019823]	56664519	56667403	3
PGSC0003DMG400008298	3.17027	4.4152e-12	Chlorophyll a/b binding protein [Source:PGSC_GENE;Acc:PGSC0003DMG400008298]	30122170	30123048	2
PGSC0003DMG400024320	3.16939	4.38601e-07	Auxin response factor 16 [Source:PGSC_GENE;Acc:PGSC0003DMG400024320]	55805067	55808251	6
PGSC0003DMG400022096	3.15685	7.36987e-09	Ubiquitin carrier protein [Source:PGSC_GENE;Acc:PGSC0003DMG400022096]	24186133	24190119	7
PGSC0003DMG400004948	3.15433	7.49803e-06	MYB transcription factor MYB161 [Source:PGSC_GENE;Acc:PGSC0003DMG400004948]	66350883	66352780	4
PGSC0003DMG400001058	3.1534	3.88578e-05	Beta-ketoacyl-coa synthase family protein [Source:PGSC_GENE;Acc:PGSC0003DMG400001058]	5014594	5017321	12
PGSC0003DMG400030239	3.15186	0.000102431	CC-NBS-LRR protein [Source:PGSC_GENE;Acc:PGSC0003DMG400030239]	44145146	44151152	11
PGSC0003DMG400031137	3.15186	0.000102431	Ripening regulated protein DDTFR8 [Source:PGSC_GENE;Acc:PGSC0003DMG400031137]	61647473	61650205	4
PGSC0003DMG400000547	3.14887	0.0011736	UP-9A [Source:PGSC_GENE;Acc:PGSC0003DMG400000547]	47138960	47139688	3
PGSC0003DMG400000847	3.14887	0.0011736	Binding protein [Source:PGSC_GENE;Acc:PGSC0003DMG400000847]	63617295	63624285	1
PGSC0003DMG400002886	3.14887	0.0011736	Serine-threonine protein kinase, plant-type [Source:PGSC_GENE;Acc:PGSC0003DMG400002886]	2876908	2879222	12
PGSC0003DMG400002937	3.14887	0.0011736	Disease resistance protein [Source:PGSC_GENE;Acc:PGSC0003DMG400002937]	2859177	2862174	12
PGSC0003DMG400018752	3.14887	0.0011736	Serine-threonine protein kinase, plant-type [Source:PGSC_GENE;Acc:PGSC0003DMG400018752]	2513572	2517476	7
PGSC0003DMG400024679	3.14887	0.0011736	Calcium ion binding protein [Source:PGSC_GENE;Acc:PGSC0003DMG400024679]	54987489	54988223	3
PGSC0003DMG401017729	3.14887	0.0011736	Conserved gene of unknown function [Source:PGSC_GENE;Acc:PGSC0003DMG401017729]	37347531	37350521	2
PGSC0003DMG400010471	3.14861	1.44302e-10	Subtilase [Source:PGSC_GENE;Acc:PGSC0003DMG400010471]	54783039	54785477	10
PGSC0003DMG400027630	3.14598	3.57468e-10	Heme-binding protein [Source:PGSC_GENE;Acc:PGSC0003DMG400027630]	52001233	52007739	7
PGSC0003DMG400028394	3.14307	9.55536e-09	Ribulose-1,5 bisphosphate carboxylase/oxygenase large subunit N-methyltransferase, chloroplastic [Source:PGSC_GENE;Acc:PGSC0003DMG400028394]	68265	72989	5
PGSC0003DMG400018281	3.13966	8.04485e-07	Anaphase-promoting complex subunit 11 [Source:PGSC_GENE;Acc:PGSC0003DMG400018281]	78966473	78971790	1
PGSC0003DMG400028967	3.13404	1.12081e-07	CHP-rich zinc finger protein [Source:PGSC_GENE;Acc:PGSC0003DMG400028967]	66852942	66853885	1
PGSC0003DMG400009036	3.12599	4.98313e-05	Beta-glucosidase [Source:PGSC_GENE;Acc:PGSC0003DMG400009036]	62538805	62543846	1
PGSC0003DMG400028560	3.12599	4.98313e-05	Receptor protein kinase [Source:PGSC_GENE;Acc:PGSC0003DMG400028560]	76067121	76068552	1
PGSC0003DMG400022217	3.12529	3.79377e-11	Inducible plastid-lipid associated protein [Source:PGSC_GENE;Acc:PGSC0003DMG400022217]	54846232	54850298	7
PGSC0003DMG400009330	3.12374	8.04485e-07	Lyase [Source:PGSC_GENE;Acc:PGSC0003DMG400009330]	65351351	65356219	4
PGSC0003DMG400010122	3.11803	2.76889e-06	Conserved gene of unknown function [Source:PGSC_GENE;Acc:PGSC0003DMG400010122]	43845800	43848749	3
PGSC0003DMG402019636	3.11682	1.94766e-08	Mitochondrial import inner membrane translocase subunit tim22 [Source:PGSC_GENE;Acc:PGSC0003DMG402019636]	40843222	40846507	11
PGSC0003DMG402028565	3.11607	2.87207e-11	Sugar transporter [Source:PGSC_GENE;Acc:PGSC0003DMG402028565]	76175146	76181955	1
PGSC0003DMG402027324	3.11003	1.16813e-05	Nucleotide binding protein [Source:PGSC_GENE;Acc:PGSC0003DMG402027324]	4396984	4401731	11
PGSC0003DMG401004944	3.0995	3.7974e-10	Amino acid transporter [Source:PGSC_GENE;Acc:PGSC0003DMG401004944]	66527155	66537044	4
PGSC0003DMG400002706	3.09473	0.00166513	Vacuolar protein sorting 13C protein [Source:PGSC_GENE;Acc:PGSC0003DMG400002706]	3432260	3434590	9
PGSC0003DMG400003165	3.09473	0.00166513	ORF41g [Source:PGSC_GENE;Acc:PGSC0003DMG400003165]	46584134	46584774	3
PGSC0003DMG400021561	3.09171	4.8854e-09	Cytokinin riboside 5'-monophosphate phosphoribohydrolase LOG3 [Source:PGSC_GENE;Acc:PGSC0003DMG400021561]	5646681	5651020	9
PGSC0003DMG400027979	3.08737	1.4617e-05	DNA binding protein [Source:PGSC_GENE;Acc:PGSC0003DMG400027979]	31134218	31135845	6
PGSC0003DMG400020190	3.08717	4.54289e-08	Protein kinase family protein [Source:PGSC_GENE;Acc:PGSC0003DMG400020190]	48372657	48382546	2
PGSC0003DMG400000353	3.07814	0.000186219	Conserved gene of unknown function [Source:PGSC_GENE;Acc:PGSC0003DMG400000353]	3952324	3955899	12
PGSC0003DMG400022754	3.07491	1.39491e-06	Pentatricopeptide repeat-containing protein [Source:PGSC_GENE;Acc:PGSC0003DMG400022754]	53925116	53928232	8
PGSC0003DMG400030691	3.06541	2.27851e-07	Conserved gene of unknown function [Source:PGSC_GENE;Acc:PGSC0003DMG400030691]	3314393	3315623	7
PGSC0003DMG400021391	3.06434	1.83216e-05	ATPAO5 [Source:PGSC_GENE;Acc:PGSC0003DMG400021391]	21227172	21229189	5
PGSC0003DMG402006783	3.06006	4.86597e-09	RNA polymerase sigma subunit SigD [Source:PGSC_GENE;Acc:PGSC0003DMG402006783]	65130372	65132031	1
PGSC0003DMG400011178	3.05826	1.67985e-06	Reticulon B21 [Source:PGSC_GENE;Acc:PGSC0003DMG400011178]	689802	695517	7
PGSC0003DMG400028426	3.05365	2.63171e-07	Cellulose synthase catalytic subunit [Source:PGSC_GENE;Acc:PGSC0003DMG400028426]	31665394	31670190	2
PGSC0003DMG400031013	3.04602	7.90664e-10	Stress-associated protein 8 [Source:PGSC_GENE;Acc:PGSC0003DMG400031013]	41010353	41018084	3
PGSC0003DMG400007902	3.04122	6.24382e-06	DNA-3-methyladenine glycosylase [Source:PGSC_GENE;Acc:PGSC0003DMG400007902]	2318645	2323071	12
PGSC0003DMG400026792	3.04051	0.000106371	Brassinosteroid LRR receptor kinase [Source:PGSC_GENE;Acc:PGSC0003DMG400026792]	17857068	17860901	9
PGSC0003DMG400037401	3.04051	0.000106371	2'-hydroxy isoflavone/dihydroflavonol reductase homolog [Source:PGSC_GENE;Acc:PGSC0003DMG400037401]	39522858	39523989	10
PGSC0003DMG400024989	3.03982	0.000252157	Nucleic acid binding protein [Source:PGSC_GENE;Acc:PGSC0003DMG400024989]	43438486	43439667	2
PGSC0003DMG400010819	3.03847	0.00237037	3-ketoacyl-CoA synthase 10 [Source:PGSC_GENE;Acc:PGSC0003DMG400010819]	4868963	4871351	10
PGSC0003DMG400018147	3.03847	0.00237037	Gene of unknown function [Source:PGSC_GENE;Acc:PGSC0003DMG400018147]	52804555	52805920	3
PGSC0003DMG400004643	3.02983	3.04194e-07	Histidine kinase 1 plant [Source:PGSC_GENE;Acc:PGSC0003DMG400004643]	60313830	60322789	12
PGSC0003DMG400006319	3.02858	2.16611e-10	Beta-glucosidase 01 [Source:PGSC_GENE;Acc:PGSC0003DMG400006319]	66544367	66552432	1
PGSC0003DMG402028319	3.02674	7.63818e-11	Alpha/beta hydrolase [Source:PGSC_GENE;Acc:PGSC0003DMG402028319]	473553	483489	5
PGSC0003DMG400028584	3.02351	9.19321e-08	Coleoptile phototropism protein 1 [Source:PGSC_GENE;Acc:PGSC0003DMG400028584]	76467253	76469640	1
PGSC0003DMG400015232	3.02234	2.88352e-10	Pentatricopeptide repeat-containing protein [Source:PGSC_GENE;Acc:PGSC0003DMG400015232]	51286421	51289350	3
PGSC0003DMG400012888	3.02217	2.18154e-11	MRNA binding protein [Source:PGSC_GENE;Acc:PGSC0003DMG400012888]	47584676	47587482	9
PGSC0003DMG400008059	3.01719	2.47674e-11	Conserved gene of unknown function [Source:PGSC_GENE;Acc:PGSC0003DMG400008059]	41239579	41241870	11
PGSC0003DMG400016004	3.01555	2.2385e-11	Ethylene response factor 4 [Source:PGSC_GENE;Acc:PGSC0003DMG400016004]	47293160	47294004	5
PGSC0003DMG400003424	3.01037	1.27274e-08	Conserved gene of unknown function [Source:PGSC_GENE;Acc:PGSC0003DMG400003424]	44760684	44763979	9
PGSC0003DMG400030762	2.99411	2.42259e-10	Zinc finger family protein [Source:PGSC_GENE;Acc:PGSC0003DMG400030762]	40884304	40889220	6
PGSC0003DMG400002173	2.99291	2.27683e-10	Rop guanine nucleotide exchange factor [Source:PGSC_GENE;Acc:PGSC0003DMG400002173]	1075676	1079306	9
PGSC0003DMG400014156	2.99038	1.51858e-10	Aspartic proteinase nepenthesin-1 [Source:PGSC_GENE;Acc:PGSC0003DMG400014156]	57358317	57360129	3
PGSC0003DMG400015129	2.98967	2.95562e-06	Defensin protein [Source:PGSC_GENE;Acc:PGSC0003DMG400015129]	29362813	29364680	0
PGSC0003DMG400030062	2.98386	1.83089e-10	Pentatricopeptide repeat-containing protein [Source:PGSC_GENE;Acc:PGSC0003DMG400030062]	7406801	7410499	6
PGSC0003DMG400027960	2.98098	5.47171e-07	Pepper esterase [Source:PGSC_GENE;Acc:PGSC0003DMG400027960]	36503583	36504843	6
PGSC0003DMG400028651	2.9808	9.45778e-06	Microsomal omega-6-desaturase [Source:PGSC_GENE;Acc:PGSC0003DMG400028651]	49572381	49572719	12
PGSC0003DMG400006760	2.97993	0.00338513	Conserved gene of unknown function [Source:PGSC_GENE;Acc:PGSC0003DMG400006760]	64501534	64502533	1
PGSC0003DMG400014461	2.97993	0.00338513	Microsomal omega-6-desaturase [Source:PGSC_GENE;Acc:PGSC0003DMG400014461]	49505061	49506441	12
PGSC0003DMG400020114	2.97993	0.00338513	Gene of unknown function [Source:PGSC_GENE;Acc:PGSC0003DMG400020114]	58119185	58119522	6
PGSC0003DMG400020738	2.97993	0.00338513	NBS-LRR root-knot nematode resistance protein [Source:PGSC_GENE;Acc:PGSC0003DMG400020738]	1023441	1024414	6
PGSC0003DMG400028639	2.97993	0.00338513	Conserved gene of unknown function [Source:PGSC_GENE;Acc:PGSC0003DMG400028639]	50059798	50064313	12
PGSC0003DMG400014501	2.97534	2.9659e-07	Conserved gene of unknown function [Source:PGSC_GENE;Acc:PGSC0003DMG400014501]	42557441	42562966	8
PGSC0003DMG400004574	2.97486	1.34515e-08	UDP-glucose:glucosyltransferase [Source:PGSC_GENE;Acc:PGSC0003DMG400004574]	59391505	59393303	12
PGSC0003DMG400014917	2.97224	3.8093e-10	Leucine-rich repeat receptor kinase [Source:PGSC_GENE;Acc:PGSC0003DMG400014917]	13160875	13165031	5
PGSC0003DMG400017341	2.97075	8.16334e-11	Glycosyltransferase QUASIMODO1 [Source:PGSC_GENE;Acc:PGSC0003DMG400017341]	51038422	51045598	7
PGSC0003DMG401015876	2.96851	6.34906e-07	Conserved gene of unknown function [Source:PGSC_GENE;Acc:PGSC0003DMG401015876]	1247705	1251736	4
PGSC0003DMG400010721	2.96836	3.64545e-05	SNI1 [Source:PGSC_GENE;Acc:PGSC0003DMG400010721]	32806934	32816138	2
PGSC0003DMG402026153	2.96227	1.59964e-08	S-locus lectin protein kinase family protein [Source:PGSC_GENE;Acc:PGSC0003DMG402026153]	47766707	47768346	7
PGSC0003DMG400023657	2.95998	0.000342416	Cytochrome P450 [Source:PGSC_GENE;Acc:PGSC0003DMG400023657]	57162195	57163823	10
PGSC0003DMG400024591	2.95998	0.000342416	Cyclic nucleotide-gated ion channel 16 [Source:PGSC_GENE;Acc:PGSC0003DMG400024591]	53961000	53966772	3
PGSC0003DMG401011367	2.9569	1.89527e-07	Conserved gene of unknown function [Source:PGSC_GENE;Acc:PGSC0003DMG401011367]	52372352	52381053	9
PGSC0003DMG400008090	2.95411	4.33464e-06	Kinase [Source:PGSC_GENE;Acc:PGSC0003DMG400008090]	41455926	41459934	11
PGSC0003DMG400020070	2.95411	4.33464e-06	1-aminocyclopropane-1-carboxylate oxidase [Source:PGSC_GENE;Acc:PGSC0003DMG400020070]	58772076	58773812	6
PGSC0003DMG402020840	2.9517	7.52585e-08	Gene of unknown function [Source:PGSC_GENE;Acc:PGSC0003DMG402020840]	3815735	3816132	6
PGSC0003DMG400005563	2.9496	3.85484e-06	Acyltransferase [Source:PGSC_GENE;Acc:PGSC0003DMG400005563]	29394	32179	5
PGSC0003DMG400024803	2.94323	7.37291e-07	Pentatricopeptide repeat-containing protein, mitochondrial [Source:PGSC_GENE;Acc:PGSC0003DMG400024803]	58426469	58429555	4
PGSC0003DMG400011265	2.94176	1.99679e-09	Pentatricopeptide repeat-containing protein [Source:PGSC_GENE;Acc:PGSC0003DMG400011265]	171944	175064	10
PGSC0003DMG400012911	2.93895	4.1497e-07	Pentatricopeptide repeat-containing protein [Source:PGSC_GENE;Acc:PGSC0003DMG400012911]	64767132	64768973	4
PGSC0003DMG400004842	2.936	5.25939e-06	Beta-galactosidase [Source:PGSC_GENE;Acc:PGSC0003DMG400004842]	48799787	48806874	6
PGSC0003DMG400017322	2.93499	1.82914e-08	CYP72A56 [Source:PGSC_GENE;Acc:PGSC0003DMG400017322]	50585910	50591325	7
PGSC0003DMG400002749	2.93368	3.85484e-06	Polygalacturonase [Source:PGSC_GENE;Acc:PGSC0003DMG400002749]	78567889	78569935	1
PGSC0003DMG400013148	2.93368	3.85484e-06	DNA binding protein [Source:PGSC_GENE;Acc:PGSC0003DMG400013148]	3773970	3774455	10
PGSC0003DMG400007977	2.92108	2.99689e-09	UDP-glucosyltransferase [Source:PGSC_GENE;Acc:PGSC0003DMG400007977]	68310048	68312592	4
PGSC0003DMG400011834	2.91891	0.00338513	Oxidoreductase [Source:PGSC_GENE;Acc:PGSC0003DMG400011834]	257439	263152	7
PGSC0003DMG400014401	2.91891	0.00338513	Glycosyltransferase, CAZy family GT8 [Source:PGSC_GENE;Acc:PGSC0003DMG400014401]	1407998	1412306	10
PGSC0003DMG400021866	2.91891	0.00338513	Aminotransferase family protein [Source:PGSC_GENE;Acc:PGSC0003DMG400021866]	3572187	3576509	10
PGSC0003DMG400025474	2.91891	0.00338513	Nucleic acid binding protein [Source:PGSC_GENE;Acc:PGSC0003DMG400025474]	23415952	23417262	2
PGSC0003DMG400008593	2.91804	0.000231229	Flavonoid glucoyltransferase UGT73E2 [Source:PGSC_GENE;Acc:PGSC0003DMG400008593]	52585349	52586952	10
PGSC0003DMG400000963	2.91786	5.81712e-05	Ubiquitin-protein ligase [Source:PGSC_GENE;Acc:PGSC0003DMG400000963]	19972788	19974722	8
PGSC0003DMG400027337	2.91774	1.78285e-05	Vetispiradiene synthase 1 [Source:PGSC_GENE;Acc:PGSC0003DMG400027337]	4173307	4175648	11
PGSC0003DMG400015211	2.91738	1.04977e-07	Beta-galactosidase [Source:PGSC_GENE;Acc:PGSC0003DMG400015211]	50214691	50224678	3
PGSC0003DMG400008018	2.90879	6.10445e-09	1-O-acylglucose:anthocyanin-O-acyltransferase [Source:PGSC_GENE;Acc:PGSC0003DMG400008018]	68312708	68320129	4
PGSC0003DMG400021784	2.89808	6.28792e-10	UDP-glucuronosyltransferase [Source:PGSC_GENE;Acc:PGSC0003DMG400021784]	32626043	32630248	3
PGSC0003DMG400003091	2.89736	1.72783e-10	Leucoanthocyanidin dioxygenase [Source:PGSC_GENE;Acc:PGSC0003DMG400003091]	30597160	30600716	2
PGSC0003DMG400036966	2.8961	1.78285e-05	UDP-glucose 6-dehydrogenase [Source:PGSC_GENE;Acc:PGSC0003DMG400036966]	55259886	55261328	3
PGSC0003DMG400036851	2.89601	6.89398e-09	Actin-depolymerizing factor 2 [Source:PGSC_GENE;Acc:PGSC0003DMG400036851]	33717987	33718489	0
PGSC0003DMG400026185	2.89194	7.36758e-05	S-locus-specific glycoprotein S6 [Source:PGSC_GENE;Acc:PGSC0003DMG400026185]	47717792	47721579	7
PGSC0003DMG400004158	2.88573	0.000300744	Ca2+ antiporter/cation exchanger [Source:PGSC_GENE;Acc:PGSC0003DMG400004158]	3353777	3362834	6
PGSC0003DMG400031050	2.87897	1.18426e-09	Conserved gene of unknown function [Source:PGSC_GENE;Acc:PGSC0003DMG400031050]	45096523	45104961	3
PGSC0003DMG400006461	2.87849	1.17195e-07	GDSL-like Lipase/Acylhydrolase family protein [Source:PGSC_GENE;Acc:PGSC0003DMG400006461]	11121480	11122861	12
PGSC0003DMG400008639	2.8775	1.08468e-08	Galactose mutarotase [Source:PGSC_GENE;Acc:PGSC0003DMG400008639]	13684749	13686526	3
PGSC0003DMG400003733	2.87546	0.000636793	Agglutinin isoform [Source:PGSC_GENE;Acc:PGSC0003DMG400003733]	69798360	69801667	4
PGSC0003DMG400012588	2.87546	0.000636793	Serine-threonine protein kinase, plant-type [Source:PGSC_GENE;Acc:PGSC0003DMG400012588]	81818597	81820923	1
PGSC0003DMG400014906	2.87412	2.20899e-05	Conserved gene of unknown function [Source:PGSC_GENE;Acc:PGSC0003DMG400014906]	40669679	40670305	2
PGSC0003DMG400016971	2.87366	3.3496e-06	Conserved gene of unknown function [Source:PGSC_GENE;Acc:PGSC0003DMG400016971]	10874707	10878289	5
PGSC0003DMG400009482	2.85622	4.64873e-10	Transporter [Source:PGSC_GENE;Acc:PGSC0003DMG400009482]	62630354	62635755	4
PGSC0003DMG400007188	2.8556	1.0771e-10	Desaturase [Source:PGSC_GENE;Acc:PGSC0003DMG400007188]	59600046	59602799	10
PGSC0003DMG400029966	2.85528	2.06777e-07	Sodium transporter hkt1 [Source:PGSC_GENE;Acc:PGSC0003DMG400029966]	8188850	8194714	7
PGSC0003DMG400000807	2.8552	0.00484911	Basic 7S globulin 2 small subunit [Source:PGSC_GENE;Acc:PGSC0003DMG400000807]	1901842	1903487	5
PGSC0003DMG400009465	2.8552	0.00484911	Aspartic proteinase nepenthesin-1 [Source:PGSC_GENE;Acc:PGSC0003DMG400009465]	62448469	62450355	4
PGSC0003DMG400010442	2.8552	0.00484911	Pentatricopeptide repeat-containing protein [Source:PGSC_GENE;Acc:PGSC0003DMG400010442]	27497433	27499897	2
PGSC0003DMG400020383	2.8552	0.00484911	Conserved gene of unknown function [Source:PGSC_GENE;Acc:PGSC0003DMG400020383]	11965366	11967554	12
PGSC0003DMG400021464	2.8552	0.00484911	Conserved gene of unknown function [Source:PGSC_GENE;Acc:PGSC0003DMG400021464]	17638760	17646660	2
PGSC0003DMG400022488	2.84827	8.48925e-09	Protein FRIGIDA [Source:PGSC_GENE;Acc:PGSC0003DMG400022488]	75878351	75886570	1
PGSC0003DMG400004301	2.8399	1.77341e-10	Chlorophyll a,b binding protein type I [Source:PGSC_GENE;Acc:PGSC0003DMG400004301]	6238850	6240548	12
PGSC0003DMG400000837	2.83864	9.34767e-05	Armadillo repeat-containing protein [Source:PGSC_GENE;Acc:PGSC0003DMG400000837]	63689704	63691302	1
PGSC0003DMG400001631	2.83319	4.01778e-10	Proline-rich protein [Source:PGSC_GENE;Acc:PGSC0003DMG400001631]	87210776	87213515	1
PGSC0003DMG400010477	2.83174	5.80063e-08	Conserved gene of unknown function [Source:PGSC_GENE;Acc:PGSC0003DMG400010477]	54947721	54952054	10
PGSC0003DMG400015573	2.83127	0.000872039	Purine permease [Source:PGSC_GENE;Acc:PGSC0003DMG400015573]	7331949	7337703	5
PGSC0003DMG400028169	2.82991	6.66823e-08	Serine/threonine protein kinase [Source:PGSC_GENE;Acc:PGSC0003DMG400028169]	55694358	55699103	10
PGSC0003DMG401008361	2.82914	3.40661e-05	Conserved gene of unknown function [Source:PGSC_GENE;Acc:PGSC0003DMG401008361]	59241039	59243232	10
PGSC0003DMG400028816	2.82227	1.41028e-05	Conserved gene of unknown function [Source:PGSC_GENE;Acc:PGSC0003DMG400028816]	6046327	6051286	12
PGSC0003DMG400017384	2.81994	1.57573e-07	Pentatricopeptide repeat-containing protein [Source:PGSC_GENE;Acc:PGSC0003DMG400017384]	43255991	43258478	7
PGSC0003DMG401014450	2.81707	1.11365e-05	ADP-ribosylation factor GTPase-activating protein AGD3 [Source:PGSC_GENE;Acc:PGSC0003DMG401014450]	48805694	48813788	12
PGSC0003DMG400005442	2.81667	1.1957e-08	Uncharacterized GPI-anchored protein [Source:PGSC_GENE;Acc:PGSC0003DMG400005442]	48224118	48225712	7
PGSC0003DMG400000045	2.8134	1.53735e-08	Water channel protein [Source:PGSC_GENE;Acc:PGSC0003DMG400000045]	72262979	72265501	1
PGSC0003DMG400031816	2.81124	0.000118807	Pectinesterase [Source:PGSC_GENE;Acc:PGSC0003DMG400031816]	52837192	52839305	9
PGSC0003DMG400035146	2.80871	1.64133e-08	ALY protein [Source:PGSC_GENE;Acc:PGSC0003DMG400035146]	45406621	45409456	11
PGSC0003DMG400007478	2.80705	1.43205e-06	DNA repair protein rad9 [Source:PGSC_GENE;Acc:PGSC0003DMG400007478]	32247665	32255734	10
PGSC0003DMG400000295	2.80621	9.98631e-10	Hexokinase 5 [Source:PGSC_GENE;Acc:PGSC0003DMG400000295]	4039633	4049261	12
PGSC0003DMG400014663	2.80611	4.24015e-05	Glutamate receptor 3 plant [Source:PGSC_GENE;Acc:PGSC0003DMG400014663]	88379429	88385233	1
PGSC0003DMG400014527	2.80241	1.41028e-05	Transcription regulator [Source:PGSC_GENE;Acc:PGSC0003DMG400014527]	6803883	6812430	2
PGSC0003DMG400025174	2.80207	7.98948e-09	Acyl CoA synthetase [Source:PGSC_GENE;Acc:PGSC0003DMG400025174]	85500884	85506041	1
PGSC0003DMG402029358	2.80067	2.65788e-08	Serine-threonine protein kinase, plant-type [Source:PGSC_GENE;Acc:PGSC0003DMG402029358]	58287738	58290199	12
PGSC0003DMG400024584	2.79961	1.33399e-05	Alpha-n-acetylglucosaminidase [Source:PGSC_GENE;Acc:PGSC0003DMG400024584]	53675263	53678132	3
PGSC0003DMG401014189	2.79568	2.93665e-06	Conserved gene of unknown function [Source:PGSC_GENE;Acc:PGSC0003DMG401014189]	56844480	56847012	3
PGSC0003DMG400020287	2.79114	6.23793e-07	A/G-specific adenine glycosylase muty [Source:PGSC_GENE;Acc:PGSC0003DMG400020287]	36102790	36107014	9
PGSC0003DMG400021630	2.78855	0.00696616	Polygalacturonase [Source:PGSC_GENE;Acc:PGSC0003DMG400021630]	61120520	61124079	9
PGSC0003DMG400027585	2.78855	0.00696616	ATP binding protein [Source:PGSC_GENE;Acc:PGSC0003DMG400027585]	34923093	34927364	6
PGSC0003DMG400030343	2.78855	0.00696616	Receptor protein kinase [Source:PGSC_GENE;Acc:PGSC0003DMG400030343]	56921488	56926709	6
PGSC0003DMG402024517	2.78586	4.88298e-08	Pentatricopeptide repeat-containing protein [Source:PGSC_GENE;Acc:PGSC0003DMG402024517]	54598447	54602052	3
PGSC0003DMG400004317	2.78568	0.00119746	Stellacyanin [Source:PGSC_GENE;Acc:PGSC0003DMG400004317]	39265830	39266806	8
PGSC0003DMG400026705	2.7842	0.000211448	Aquaporin, MIP family, PIP subfamily [Source:PGSC_GENE;Acc:PGSC0003DMG400026705]	46315494	46317123	10
PGSC0003DMG400003691	2.78169	7.73676e-06	Phenylcoumaran benzylic ether reductase [Source:PGSC_GENE;Acc:PGSC0003DMG400003691]	69952033	69958274	4
PGSC0003DMG400020063	2.78149	3.43834e-06	S-adenosylmethionine-dependent methyltransferase [Source:PGSC_GENE;Acc:PGSC0003DMG400020063]	58857193	58862114	6
PGSC0003DMG400027115	2.78056	1.16174e-07	Leucine Rich Repeat family protein [Source:PGSC_GENE;Acc:PGSC0003DMG400027115]	47664016	47667035	5
PGSC0003DMG400029738	2.77407	3.83069e-10	LEXYL2 protein [Source:PGSC_GENE;Acc:PGSC0003DMG400029738]	81721373	81725474	1
PGSC0003DMG400007317	2.77245	6.42222e-10	Cationic amino acid transporter [Source:PGSC_GENE;Acc:PGSC0003DMG400007317]	37553912	37556037	2
PGSC0003DMG400021677	2.77129	4.65896e-07	Pentatricopeptide repeat-containing protein [Source:PGSC_GENE;Acc:PGSC0003DMG400021677]	4045310	4050911	10
PGSC0003DMG400019115	2.76715	4.02917e-06	Endoribonuclease [Source:PGSC_GENE;Acc:PGSC0003DMG400019115]	49928337	49931112	10
PGSC0003DMG400010619	2.76676	3.33919e-09	XPA-binding protein [Source:PGSC_GENE;Acc:PGSC0003DMG400010619]	66923583	66930628	4
PGSC0003DMG400015726	2.76577	7.73676e-06	Glutathione s-transferase [Source:PGSC_GENE;Acc:PGSC0003DMG400015726]	37120892	37123572	12
PGSC0003DMG400022278	2.76406	1.92024e-05	Histone deacetylase [Source:PGSC_GENE;Acc:PGSC0003DMG400022278]	55518213	55527275	7
PGSC0003DMG400014419	2.76037	9.04542e-07	Cell differentiation protein rcd1 [Source:PGSC_GENE;Acc:PGSC0003DMG400014419]	1171686	1176381	10
PGSC0003DMG400014862	2.75914	2.54197e-09	Subtilisin-like protease [Source:PGSC_GENE;Acc:PGSC0003DMG400014862]	7245969	7248783	3
PGSC0003DMG400011936	2.75892	5.28572e-05	Conserved gene of unknown function [Source:PGSC_GENE;Acc:PGSC0003DMG400011936]	34999941	35004114	3
PGSC0003DMG400012946	2.75892	5.28572e-05	Gene of unknown function [Source:PGSC_GENE;Acc:PGSC0003DMG400012946]	22096157	22100840	12
PGSC0003DMG400031858	2.75892	5.28572e-05	Conserved gene of unknown function [Source:PGSC_GENE;Acc:PGSC0003DMG400031858]	53430848	53431854	9
PGSC0003DMG400019189	2.75347	5.72278e-08	Fructose-1,6-bisphosphatase [Source:PGSC_GENE;Acc:PGSC0003DMG400019189]	50658315	50661555	10
PGSC0003DMG400041767	2.74605	4.1328e-10	Elongation factor TuB, chloroplastic [Source:PGSC_GENE;Acc:PGSC0003DMG400041767]	52596634	52598067	6
PGSC0003DMG400027087	2.74374	2.43076e-08	Isoamyl acetate-hydrolyzing esterase [Source:PGSC_GENE;Acc:PGSC0003DMG400027087]	52372525	52376920	6
PGSC0003DMG402023533	2.7386	0.0016487	DNA replication complex GINS protein PSF2 [Source:PGSC_GENE;Acc:PGSC0003DMG402023533]	50171921	50176728	5
PGSC0003DMG402018444	2.73805	5.54716e-06	Calcium/calmodulin-regulated receptor-like kinase [Source:PGSC_GENE;Acc:PGSC0003DMG402018444]	32240607	32247774	3
PGSC0003DMG400016191	2.73473	6.59924e-05	Anthocyanidine rhamnosyl-transferase [Source:PGSC_GENE;Acc:PGSC0003DMG400016191]	2133750	2135350	11
PGSC0003DMG400032152	2.73341	1.08865e-05	Enoyl-acyl-carrier-protein reductase [Source:PGSC_GENE;Acc:PGSC0003DMG400032152]	2043182	2048782	1
PGSC0003DMG400033043	2.7276	2.30762e-05	MYB domain class transcription factor [Source:PGSC_GENE;Acc:PGSC0003DMG400033043]	51677474	51679814	6
PGSC0003DMG400021394	2.72576	0.000246499	Kinase [Source:PGSC_GENE;Acc:PGSC0003DMG400021394]	21719079	21724155	5
PGSC0003DMG400022114	2.72498	1.87129e-06	Ent-kaurene synthase B, chloroplast [Source:PGSC_GENE;Acc:PGSC0003DMG400022114]	56710790	56715111	7
PGSC0003DMG400030864	2.72327	6.51721e-06	Conserved gene of unknown function [Source:PGSC_GENE;Acc:PGSC0003DMG400030864]	48307010	48309308	8
PGSC0003DMG400000099	2.72048	6.28937e-07	Pentatricopeptide repeat-containing protein, mitochondrial [Source:PGSC_GENE;Acc:PGSC0003DMG400000099]	73257318	73260546	1
PGSC0003DMG400004054	2.72012	3.17962e-05	TCP protein [Source:PGSC_GENE;Acc:PGSC0003DMG400004054]	50994183	50995911	6
PGSC0003DMG400010356	2.71867	0.0100337	Conserved gene of unknown function [Source:PGSC_GENE;Acc:PGSC0003DMG400010356]	28046119	28048422	2
PGSC0003DMG400019330	2.71867	0.0100337	Conserved gene of unknown function [Source:PGSC_GENE;Acc:PGSC0003DMG400019330]	47769664	47770740	9
PGSC0003DMG400032576	2.71867	0.0100337	Rpi protein [Source:PGSC_GENE;Acc:PGSC0003DMG400032576]	4836548	4839324	4
PGSC0003DMG401028133	2.71867	0.0100337	Calcium-dependent protein kinase [Source:PGSC_GENE;Acc:PGSC0003DMG401028133]	56313942	56318530	10
PGSC0003DMG400018332	2.71672	5.59744e-07	DNA binding protein [Source:PGSC_GENE;Acc:PGSC0003DMG400018332]	74024336	74026082	1
PGSC0003DMG400005525	2.71232	0.000372105	MYC2 [Source:PGSC_GENE;Acc:PGSC0003DMG400005525]	4991092	4993952	10
PGSC0003DMG400017556	2.7119	8.11357e-10	Photosystem II 22 kDa protein, chloroplastic [Source:PGSC_GENE;Acc:PGSC0003DMG400017556]	43260201	43261970	6
PGSC0003DMG400009579	2.70757	1.49597e-06	Protein translocase [Source:PGSC_GENE;Acc:PGSC0003DMG400009579]	28850811	28855507	11
PGSC0003DMG400002575	2.70654	5.48095e-08	Conserved gene of unknown function [Source:PGSC_GENE;Acc:PGSC0003DMG400002575]	61081335	61091207	3
PGSC0003DMG400014243	2.70632	1.86588e-09	S-adenosyl-L-methionine Mg-protoporphyrin IX methyltranserase [Source:PGSC_GENE;Acc:PGSC0003DMG400014243]	57796519	57798594	3
PGSC0003DMG400013334	2.70236	2.82519e-08	Ubiquitin ligase protein cop1 [Source:PGSC_GENE;Acc:PGSC0003DMG400013334]	793966	800249	11
PGSC0003DMG400015227	2.70192	2.44181e-06	Conserved gene of unknown function [Source:PGSC_GENE;Acc:PGSC0003DMG400015227]	51428931	51431438	3
PGSC0003DMG400015270	2.69996	4.36814e-09	ATP-binding cassette transporter [Source:PGSC_GENE;Acc:PGSC0003DMG400015270]	50323170	50327354	3
PGSC0003DMG400019881	2.69788	7.04708e-07	JAR1 [Source:PGSC_GENE;Acc:PGSC0003DMG400019881]	5779667	5782434	10
PGSC0003DMG400024274	2.69743	3.29965e-09	Cytochrome P450 monooxygenase [Source:PGSC_GENE;Acc:PGSC0003DMG400024274]	5853429	5858832	12
PGSC0003DMG400027217	2.69326	7.66358e-06	Hydroxyethylthiazole kinase [Source:PGSC_GENE;Acc:PGSC0003DMG400027217]	48761783	48765391	5
ENSRNA049453292	2.68994	0.0016487
PGSC0003DMG400008510	2.68994	0.0016487	F-box protein [Source:PGSC_GENE;Acc:PGSC0003DMG400008510]	7521051	7522452	7
PGSC0003DMG400015287	2.68994	0.0016487	Proteinase inhibitor type-2 CEVI57 [Source:PGSC_GENE;Acc:PGSC0003DMG400015287]	50085156	50086034	3
PGSC0003DMG400018505	2.68994	0.0016487	DAD1 [Source:PGSC_GENE;Acc:PGSC0003DMG400018505]	4005998	4010444	8
PGSC0003DMG400018678	2.68965	4.95902e-09	Auxin:hydrogen symporter [Source:PGSC_GENE;Acc:PGSC0003DMG400018678]	2976443	2982482	3
PGSC0003DMG400016051	2.6854	1.32815e-07	Glucosyl/glucuronosyl transferases [Source:PGSC_GENE;Acc:PGSC0003DMG400016051]	32088681	32090016	0
PGSC0003DMG400008564	2.68535	1.1119e-09	Chlorophyll a-b binding protein 13, chloroplastic [Source:PGSC_GENE;Acc:PGSC0003DMG400008564]	1010684	1012186	12
PGSC0003DMG401001701	2.68345	1.83042e-05	Conserved gene of unknown function [Source:PGSC_GENE;Acc:PGSC0003DMG401001701]	68020527	68030269	1
PGSC0003DMG400002720	2.67766	1.81666e-08	Delta14-sterol reductase [Source:PGSC_GENE;Acc:PGSC0003DMG400002720]	3919011	3927016	9
PGSC0003DMG400018761	2.67521	4.05621e-09	Ammonium transporter 1 member 3 [Source:PGSC_GENE;Acc:PGSC0003DMG400018761]	10325657	10330408	3
PGSC0003DMG400016173	2.67213	3.29658e-07	Pentatricopeptide repeat-containing protein [Source:PGSC_GENE;Acc:PGSC0003DMG400016173]	3116153	3118684	11
PGSC0003DMG401010056	2.67186	1.37175e-06	CONSTANS 3 [Source:PGSC_GENE;Acc:PGSC0003DMG401010056]	45098374	45101578	2
PGSC0003DMG402023468	2.67186	1.37175e-06	DNA-directed RNA polymerase III [Source:PGSC_GENE;Acc:PGSC0003DMG402023468]	51461969	51465122	5
PGSC0003DMG400003822	2.66981	3.08661e-06	Cellulose synthase [Source:PGSC_GENE;Acc:PGSC0003DMG400003822]	50786598	50795112	9
PGSC0003DMG400019735	2.66915	8.88881e-07	Glucan endo-1,3-beta-glucosidase [Source:PGSC_GENE;Acc:PGSC0003DMG400019735]	9346647	9350636	4
PGSC0003DMG401030816	2.66849	2.03161e-07	Seryl-tRNA synthetase [Source:PGSC_GENE;Acc:PGSC0003DMG401030816]	64076180	64083745	4
PGSC0003DMG400008313	2.66705	1.08185e-08	Conserved gene of unknown function [Source:PGSC_GENE;Acc:PGSC0003DMG400008313]	29985211	29987950	2
PGSC0003DMG400008301	2.6663	1.33894e-09	Chlorophyll a/b binding protein [Source:PGSC_GENE;Acc:PGSC0003DMG400008301]	30141196	30142231	2
PGSC0003DMG400014379	2.66616	2.83022e-08	Serine acetyltransferase 1 [Source:PGSC_GENE;Acc:PGSC0003DMG400014379]	1037936	1039899	10
PGSC0003DMG400005673	2.65659	3.38467e-08	Zinc finger (Ran-binding) family protein [Source:PGSC_GENE;Acc:PGSC0003DMG400005673]	58216381	58220772	3
PGSC0003DMG400024577	2.65517	4.81313e-05	Actin binding protein [Source:PGSC_GENE;Acc:PGSC0003DMG400024577]	53603782	53606897	3
PGSC0003DMG400023598	2.65232	5.062e-08	Conserved gene of unknown function [Source:PGSC_GENE;Acc:PGSC0003DMG400023598]	7770476	7774933	4
PGSC0003DMG400003614	2.6518	4.86554e-05	Dimethyladenosine transferase [Source:PGSC_GENE;Acc:PGSC0003DMG400003614]	39987137	39989624	2
PGSC0003DMG400019531	2.6496	3.72993e-08	EMB514 [Source:PGSC_GENE;Acc:PGSC0003DMG400019531]	55819907	55821627	3
PGSC0003DMG400006843	2.64891	4.71826e-08	SBT4C protein [Source:PGSC_GENE;Acc:PGSC0003DMG400006843]	65035925	65038698	1
PGSC0003DMG400015535	2.64522	0.0144854	Methyl binding domain protein [Source:PGSC_GENE;Acc:PGSC0003DMG400015535]	45267478	45272485	11
PGSC0003DMG400025295	2.64522	0.0144854	Serine-threonine protein kinase, plant-type [Source:PGSC_GENE;Acc:PGSC0003DMG400025295]	3946010	3948068	4
PGSC0003DMG400035172	2.64522	0.0144854	Short-chain dehydrogenase [Source:PGSC_GENE;Acc:PGSC0003DMG400035172]	43485187	43488290	3
PGSC0003DMG401000668	2.64522	0.0144854	Glycosyl hydrolase family 9 [Source:PGSC_GENE;Acc:PGSC0003DMG401000668]	45038335	45042206	7
PGSC0003DMG400000997	2.64064	1.75361e-06	Zinc finger protein [Source:PGSC_GENE;Acc:PGSC0003DMG400000997]	6372939	6375928	11
PGSC0003DMG400019510	2.6399	1.80149e-09	Geranylgeranyl diphosphate reductase, chloroplastic [Source:PGSC_GENE;Acc:PGSC0003DMG400019510]	55804950	55806678	3
PGSC0003DMG400005662	2.63957	0.00227587	Pentatricopeptide repeat-containing protein [Source:PGSC_GENE;Acc:PGSC0003DMG400005662]	58453867	58455531	3
PGSC0003DMG400006244	2.63957	0.00227587	Quinone reductase family protein [Source:PGSC_GENE;Acc:PGSC0003DMG400006244]	10914923	10915511	1
PGSC0003DMG400014528	2.63957	0.00227587	Pentatricopeptide repeat-containing protein [Source:PGSC_GENE;Acc:PGSC0003DMG400014528]	6875263	6877329	2
PGSC0003DMG400020934	2.63908	1.32983e-07	DNA-binding protein S1FA [Source:PGSC_GENE;Acc:PGSC0003DMG400020934]	21075745	21076282	4
PGSC0003DMG400018930	2.63667	0.000660977	Proteinase inhibitor I4, serpin [Source:PGSC_GENE;Acc:PGSC0003DMG400018930]	42196658	42198625	1
PGSC0003DMG400005644	2.6349	0.000404469	Conserved gene of unknown function [Source:PGSC_GENE;Acc:PGSC0003DMG400005644]	58749053	58750133	3
PGSC0003DMG401016475	2.6349	0.000404469	Multicopper oxidase [Source:PGSC_GENE;Acc:PGSC0003DMG401016475]	36463203	36467130	2
PGSC0003DMG400003865	2.63371	0.000162828	Conserved gene of unknown function [Source:PGSC_GENE;Acc:PGSC0003DMG400003865]	5050520	5052828	9
PGSC0003DMG400016683	2.63371	0.000162828	MATE transporter [Source:PGSC_GENE;Acc:PGSC0003DMG400016683]	5342258	5351006	3
PGSC0003DMG400025581	2.63046	4.80063e-06	Binding protein [Source:PGSC_GENE;Acc:PGSC0003DMG400025581]	50448776	50450836	6
PGSC0003DMG402001984	2.63046	4.80063e-06	Charged multivesicular body protein [Source:PGSC_GENE;Acc:PGSC0003DMG402001984]	6073411	6078542	11
PGSC0003DMG400012703	2.62333	5.90347e-09	U4/U6 small nuclear ribonucleoprotein Prp4 [Source:PGSC_GENE;Acc:PGSC0003DMG400012703]	11189908	11195283	4
PGSC0003DMG401012339	2.62087	5.69742e-08	BHLH transcription factor JAF13 [Source:PGSC_GENE;Acc:PGSC0003DMG401012339]	54833821	54838836	8
PGSC0003DMG400031028	2.61741	4.78731e-06	Transmembrane protein kinase [Source:PGSC_GENE;Acc:PGSC0003DMG400031028]	41019714	41025639	3
PGSC0003DMG400032534	2.61403	3.10494e-05	Early nodulin 75 protein [Source:PGSC_GENE;Acc:PGSC0003DMG400032534]	20952856	20953501	6
PGSC0003DMG400019446	2.61134	2.9214e-08	Annexin 11 [Source:PGSC_GENE;Acc:PGSC0003DMG400019446]	75213727	75215659	1
PGSC0003DMG400015552	2.61019	7.32564e-05	Beta-ketoacyl-coa synthase family protein [Source:PGSC_GENE;Acc:PGSC0003DMG400015552]	45143235	45144868	11
PGSC0003DMG400002179	2.60807	1.87161e-07	Glutathione S-transferase [Source:PGSC_GENE;Acc:PGSC0003DMG400002179]	1044352	1045516	9
PGSC0003DMG400004621	2.60731	0.000162828	Fip1 motif-containing protein [Source:PGSC_GENE;Acc:PGSC0003DMG400004621]	60014012	60022309	12
PGSC0003DMG400015539	2.60731	0.000162828	Nutrient reservoir [Source:PGSC_GENE;Acc:PGSC0003DMG400015539]	45354462	45358874	11
PGSC0003DMG400006183	2.60336	3.27184e-07	Aquaporin [Source:PGSC_GENE;Acc:PGSC0003DMG400006183]	87631164	87632633	1
PGSC0003DMG400009584	2.60254	1.055e-08	Xylulose kinase [Source:PGSC_GENE;Acc:PGSC0003DMG400009584]	28737245	28743298	11
PGSC0003DMG400017644	2.60248	1.04893e-07	Zinc knuckle (CCHC-type) family protein [Source:PGSC_GENE;Acc:PGSC0003DMG400017644]	5910340	5914504	5
PGSC0003DMG400017379	2.60247	1.50589e-08	Las1-like family protein [Source:PGSC_GENE;Acc:PGSC0003DMG400017379]	43375465	43383476	7
PGSC0003DMG400003510	2.60003	6.81536e-07	Transcription factor [Source:PGSC_GENE;Acc:PGSC0003DMG400003510]	40388344	40389718	2
PGSC0003DMG400029800	2.5973	0.000883969	Conserved gene of unknown function [Source:PGSC_GENE;Acc:PGSC0003DMG400029800]	9740997	9742470	12
PGSC0003DMG400008906	2.58739	0.00314942	Gene of unknown function [Source:PGSC_GENE;Acc:PGSC0003DMG400008906]	1669960	1671836	9
PGSC0003DMG400010732	2.58739	0.00314942	Gene of unknown function [Source:PGSC_GENE;Acc:PGSC0003DMG400010732]	25510068	25510531	11
PGSC0003DMG400021146	2.58739	0.00314942	Transcription factor [Source:PGSC_GENE;Acc:PGSC0003DMG400021146]	28549951	28551939	2
PGSC0003DMG400021880	2.58739	0.00314942	Conserved gene of unknown function [Source:PGSC_GENE;Acc:PGSC0003DMG400021880]	59984146	59985795	9
PGSC0003DMG400000616	2.58716	9.05611e-05	Conserved gene of unknown function [Source:PGSC_GENE;Acc:PGSC0003DMG400000616]	56448515	56454248	3
PGSC0003DMG402014450	2.58716	9.05611e-05	ADP-ribosylation factor GTPase-activating protein AGD3 [Source:PGSC_GENE;Acc:PGSC0003DMG402014450]	48798810	48804477	12
PGSC0003DMG400011530	2.57711	3.27138e-09	Glyceraldehyde-3-phosphate dehydrogenase A, chloroplastic [Source:PGSC_GENE;Acc:PGSC0003DMG400011530]	4585086	4587819	4
PGSC0003DMG403017205	2.57216	1.21297e-05	Nucleolar GTP-binding protein [Source:PGSC_GENE;Acc:PGSC0003DMG403017205]	56780636	56782829	9
PGSC0003DMG400019264	2.57179	4.39671e-05	Kinesin [Source:PGSC_GENE;Acc:PGSC0003DMG400019264]	54211444	54217049	7
PGSC0003DMG401021057	2.56788	3.85703e-08	Cytochrome P450 [Source:PGSC_GENE;Acc:PGSC0003DMG401021057]	36286352	36288185	0
PGSC0003DMG400014718	2.56375	0.000112106	Cf-2.2 [Source:PGSC_GENE;Acc:PGSC0003DMG400014718]	1754242	1755636	6
PGSC0003DMG400027276	2.56048	4.25015e-09	Mg protoporphyrin IX chelatase [Source:PGSC_GENE;Acc:PGSC0003DMG400027276]	10137640	10143624	4
PGSC0003DMG400009016	2.55993	5.86325e-07	Pentatricopeptide repeat-containing protein [Source:PGSC_GENE;Acc:PGSC0003DMG400009016]	62861420	62863869	1
PGSC0003DMG400008944	2.55683	0.000883969	Bipolar kinesin KRP-130 [Source:PGSC_GENE;Acc:PGSC0003DMG400008944]	2487713	2490051	9
PGSC0003DMG400030308	2.55683	0.000883969	Nodulin-26 [Source:PGSC_GENE;Acc:PGSC0003DMG400030308]	56310987	56312173	6
PGSC0003DMG400015548	2.55301	0.000258125	Peroxidase 15 [Source:PGSC_GENE;Acc:PGSC0003DMG400015548]	45091849	45093280	11
PGSC0003DMG400005794	2.55005	5.19008e-07	Auxin response factor 9 [Source:PGSC_GENE;Acc:PGSC0003DMG400005794]	5263704	5267763	8
PGSC0003DMG400032821	2.54898	3.32948e-08	Conserved gene of unknown function [Source:PGSC_GENE;Acc:PGSC0003DMG400032821]	49327894	49331908	7
PGSC0003DMG400012012	2.54507	6.89394e-09	Fructose-bisphosphate aldolase [Source:PGSC_GENE;Acc:PGSC0003DMG400012012]	20680814	20683256	2
PGSC0003DMG400018284	2.54235	1.103e-05	Vetispiradiene synthase [Source:PGSC_GENE;Acc:PGSC0003DMG400018284]	78899523	78900108	1
PGSC0003DMG400017245	2.54227	1.4113e-07	1-aminocyclopropane-1-carboxylate oxidase homolog [Source:PGSC_GENE;Acc:PGSC0003DMG400017245]	56064957	56067196	9
PGSC0003DMG400002146	2.54119	6.71185e-09	PTAC16 [Source:PGSC_GENE;Acc:PGSC0003DMG400002146]	4418689	4422502	6
PGSC0003DMG400028053	2.53997	0.000112106	Cytochrome P450 [Source:PGSC_GENE;Acc:PGSC0003DMG400028053]	52927314	52929582	8
PGSC0003DMG400030982	2.53842	2.69082e-06	Polygalacturonase non-catalytic subunit AroGP3 [Source:PGSC_GENE;Acc:PGSC0003DMG400030982]	8344302	8346958	5
PGSC0003DMG400014246	2.53792	0.000860935	BHLH domain class transcription factor [Source:PGSC_GENE;Acc:PGSC0003DMG400014246]	57881899	57884424	3
PGSC0003DMG401012874	2.53792	0.000860935	Gene of unknown function [Source:PGSC_GENE;Acc:PGSC0003DMG401012874]	32339331	32340202	4
PGSC0003DMG402000097	2.5365	7.14343e-06	Conserved gene of unknown function [Source:PGSC_GENE;Acc:PGSC0003DMG402000097]	73196771	73200269	1
PGSC0003DMG400016442	2.53426	6.58994e-08	Aspartic proteinase [Source:PGSC_GENE;Acc:PGSC0003DMG400016442]	36582089	36587773	2
PGSC0003DMG401017804	2.53324	0.00436855	RNA binding protein [Source:PGSC_GENE;Acc:PGSC0003DMG401017804]	13255	18254	4
PGSC0003DMG401012965	2.53121	3.49872e-08	Plastid-specific 30S ribosomal protein 3, chloroplast [Source:PGSC_GENE;Acc:PGSC0003DMG401012965]	2255814	2257171	5
PGSC0003DMG400019200	2.52643	1.95679e-05	GRAS family transcription factor [Source:PGSC_GENE;Acc:PGSC0003DMG400019200]	51169422	51171416	10
PGSC0003DMG400005895	2.52532	2.19461e-06	Histone deacetylase superfamily [Source:PGSC_GENE;Acc:PGSC0003DMG400005895]	54660358	54663473	6
PGSC0003DMG400003585	2.51879	2.81479e-08	Zinc finger protein [Source:PGSC_GENE;Acc:PGSC0003DMG400003585]	39116400	39126032	2
PGSC0003DMG402014138	2.51803	2.99276e-07	WD-repeat protein [Source:PGSC_GENE;Acc:PGSC0003DMG402014138]	57122159	57129453	3
PGSC0003DMG400014262	2.51607	2.58375e-08	Conserved gene of unknown function [Source:PGSC_GENE;Acc:PGSC0003DMG400014262]	41998341	42000442	3
PGSC0003DMG400008461	2.51578	0.000138966	Pollen tube RhoGDI2 [Source:PGSC_GENE;Acc:PGSC0003DMG400008461]	49768383	49773709	5
PGSC0003DMG400019231	2.51086	2.29874e-05	Gene of unknown function [Source:PGSC_GENE;Acc:PGSC0003DMG400019231]	54130351	54133467	7
PGSC0003DMG400028809	2.5102	1.43539e-08	2-oxoglutarate-dependent dioxygenase [Source:PGSC_GENE;Acc:PGSC0003DMG400028809]	5926113	5928357	12
PGSC0003DMG400007309	2.50569	8.37501e-07	3beta-hydroxysteroid-dehydrogenase/decarboxylase isoform 2 [Source:PGSC_GENE;Acc:PGSC0003DMG400007309]	37479653	37486513	2
PGSC0003DMG400019703	2.5041	0.00111107	PpPPR_98 protein [Source:PGSC_GENE;Acc:PGSC0003DMG400019703]	55432031	55434604	4
PGSC0003DMG400024755	2.50358	3.61275e-07	Xyloglucan endotransglucosylase/hydrolase 1 [Source:PGSC_GENE;Acc:PGSC0003DMG400024755]	77350563	77353332	1
PGSC0003DMG400002498	2.4982	6.10635e-08	WD-repeat protein [Source:PGSC_GENE;Acc:PGSC0003DMG400002498]	60857172	60867163	3
PGSC0003DMG400011703	2.49716	1.02285e-07	Ku70-binding family protein [Source:PGSC_GENE;Acc:PGSC0003DMG400011703]	7268162	7276813	1
PGSC0003DMG400012111	2.49664	9.04694e-09	Granule-bound starch synthase 1, chloroplastic/amyloplastic [Source:UniProtKB/Swiss-Prot;Acc:Q00775]	56782186	56785790	8
PGSC0003DMG400009315	2.49659	0.000411667	Cytochrome P450 [Source:PGSC_GENE;Acc:PGSC0003DMG400009315]	48815261	48817323	8
PGSC0003DMG400007244	2.49623	2.03698e-07	GDSL-lipase 1 [Source:PGSC_GENE;Acc:PGSC0003DMG400007244]	30908950	30918894	2
PGSC0003DMG400013506	2.49368	1.18574e-07	Late blight resistance protein homolog R1B-16 [Source:PGSC_GENE;Acc:PGSC0003DMG400013506]	8619648	8627296	5
PGSC0003DMG400026965	2.48947	1.68638e-05	Zinc finger protein [Source:PGSC_GENE;Acc:PGSC0003DMG400026965]	53020891	53022574	6
PGSC0003DMG400006955	2.48883	3.37152e-06	Conserved gene of unknown function [Source:PGSC_GENE;Acc:PGSC0003DMG400006955]	26439830	26445057	2
PGSC0003DMG400012509	2.48877	2.57945e-07	Translation release factor [Source:PGSC_GENE;Acc:PGSC0003DMG400012509]	413170	416628	8
PGSC0003DMG400028707	2.48724	1.22553e-05	Conserved gene of unknown function [Source:PGSC_GENE;Acc:PGSC0003DMG400028707]	46893292	46901951	4
ENSRNA049462987	2.48709	7.99597e-05
PGSC0003DMG400031110	2.48709	7.99597e-05	Conserved gene of unknown function [Source:PGSC_GENE;Acc:PGSC0003DMG400031110]	67255432	67259372	1
PGSC0003DMG400003548	2.48475	1.02549e-08	Fructose-bisphosphate aldolase [Source:PGSC_GENE;Acc:PGSC0003DMG400003548]	39716526	39718870	2
PGSC0003DMG401030679	2.4792	2.70266e-05	Plant synaptotagmin [Source:PGSC_GENE;Acc:PGSC0003DMG401030679]	3602149	3608892	7
PGSC0003DMG400004719	2.47373	1.45283e-06	Pentatricopeptide repeat-containing protein [Source:PGSC_GENE;Acc:PGSC0003DMG400004719]	60407099	60409722	12
PGSC0003DMG403020585	2.47231	0.00159155	Rpi-vnt1 [Source:PGSC_GENE;Acc:PGSC0003DMG403020585]	59541619	59544402	9
PGSC0003DMG400014054	2.47156	1.53297e-07	Oligopeptide transporter [Source:PGSC_GENE;Acc:PGSC0003DMG400014054]	31438515	31443669	6
PGSC0003DMG400022428	2.46753	0.000521035	Conserved gene of unknown function [Source:PGSC_GENE;Acc:PGSC0003DMG400022428]	34394554	34399265	2
PGSC0003DMG400027125	2.4673	1.32287e-08	Chloroplast sedoheptulose-1,7-bisphosphatase [Source:PGSC_GENE;Acc:PGSC0003DMG400027125]	47883736	47886923	5
PGSC0003DMG401022351	2.46623	1.00908e-06	Pentatricopeptide repeat-containing protein [Source:PGSC_GENE;Acc:PGSC0003DMG401022351]	35004837	35008117	2
PGSC0003DMG400013424	2.46518	1.67088e-07	Conserved gene of unknown function [Source:PGSC_GENE;Acc:PGSC0003DMG400013424]	189146	197051	3
PGSC0003DMG400029652	2.46514	3.4824e-08	Protein ABC1, mitochondrial [Source:PGSC_GENE;Acc:PGSC0003DMG400029652]	58448983	58457077	9
PGSC0003DMG400031790	2.46196	1.40467e-05	Epoxide hydrolase [Source:PGSC_GENE;Acc:PGSC0003DMG400031790]	52821181	52826591	9
PGSC0003DMG400001917	2.45909	3.15092e-07	2-oxoglutarate decarboxylase/ hydro-lyase/ magnesium ion binding / thiamin pyrophosphate binding [Source:PGSC_GENE;Acc:PGSC0003DMG400001917]	12523530	12527098	0
PGSC0003DMG400013632	2.45598	1.21132e-07	Conserved gene of unknown function [Source:PGSC_GENE;Acc:PGSC0003DMG400013632]	37900671	37903818	2
PGSC0003DMG400044152	2.45443	2.36355e-08	UDP-glucosyltransferase [Source:PGSC_GENE;Acc:PGSC0003DMG400044152]	3141730	3143166	4
PGSC0003DMG400016482	2.45427	1.56009e-08	ATP synthase gamma chain, chloroplastic [Source:PGSC_GENE;Acc:PGSC0003DMG400016482]	36344050	36345659	2
PGSC0003DMG401011224	2.45427	5.30818e-07	Glycosyltransferase [Source:PGSC_GENE;Acc:PGSC0003DMG401011224]	1693216	1697588	7
PGSC0003DMG400021364	2.4532	5.76992e-08	33 kDa ribonucleoprotein, chloroplastic [Source:PGSC_GENE;Acc:PGSC0003DMG400021364]	2804438	2807368	1
PGSC0003DMG400008545	2.45307	4.35828e-08	Cryptochrome 1b [Source:PGSC_GENE;Acc:PGSC0003DMG400008545]	55309460	55313424	12
PGSC0003DMG400014840	2.44915	1.61096e-05	Chromatin remodeling complex subunit [Source:PGSC_GENE;Acc:PGSC0003DMG400014840]	18235477	18239284	8
PGSC0003DMG400018141	2.44576	6.83045e-05	Cytochrome P450 71A4 [Source:PGSC_GENE;Acc:PGSC0003DMG400018141]	51714334	51716154	3
PGSC0003DMG400001345	2.44564	7.34113e-08	Pentatricopeptide repeat-containing protein [Source:PGSC_GENE;Acc:PGSC0003DMG400001345]	45868577	45871118	2
PGSC0003DMG400014192	2.44279	0.000119861	Mitochondrial glycoprotein family protein [Source:PGSC_GENE;Acc:PGSC0003DMG400014192]	56888976	56891846	3
PGSC0003DMG400012014	2.44188	5.21216e-06	GATA domain class transcription factor [Source:PGSC_GENE;Acc:PGSC0003DMG400012014]	20711656	20712986	2
PGSC0003DMG400026534	2.44127	3.61771e-08	EMB1211 [Source:PGSC_GENE;Acc:PGSC0003DMG400026534]	39757786	39767718	11
PGSC0003DMG400025851	2.43821	1.76233e-07	Pentatricopeptide repeat-containing protein [Source:PGSC_GENE;Acc:PGSC0003DMG400025851]	83789152	83791937	1
PGSC0003DMG400030548	2.43766	1.18408e-05	Myb-like transcription factor 6 [Source:PGSC_GENE;Acc:PGSC0003DMG400030548]	4046634	4053740	5
PGSC0003DMG400016240	2.43458	2.99728e-05	Beta-hexosaminidase [Source:PGSC_GENE;Acc:PGSC0003DMG400016240]	3026069	3033902	11
PGSC0003DMG400002787	2.43038	4.41425e-05	Zinc finger protein [Source:PGSC_GENE;Acc:PGSC0003DMG400002787]	78541922	78545458	1
PGSC0003DMG400004017	2.42811	0.00214237	Conserved gene of unknown function [Source:PGSC_GENE;Acc:PGSC0003DMG400004017]	43775796	43781840	2
PGSC0003DMG400024892	2.42811	0.00214237	Pseudouridine synthase [Source:PGSC_GENE;Acc:PGSC0003DMG400024892]	80244408	80250319	1
PGSC0003DMG400030783	2.42764	8.13336e-05	RING zinc finger protein [Source:PGSC_GENE;Acc:PGSC0003DMG400030783]	40924475	40928010	6
PGSC0003DMG400002414	2.42747	3.74632e-06	Sn-2 protein [Source:PGSC_GENE;Acc:PGSC0003DMG400002414]	27881930	27882869	0
PGSC0003DMG400030849	2.42602	3.38935e-06	Conserved gene of unknown function [Source:PGSC_GENE;Acc:PGSC0003DMG400030849]	48016834	48020991	8
PGSC0003DMG400004917	2.42053	2.99728e-05	ATP binding protein [Source:PGSC_GENE;Acc:PGSC0003DMG400004917]	66689345	66699317	4
PGSC0003DMG400025355	2.42013	0.000147018	Why2 protein [Source:PGSC_GENE;Acc:PGSC0003DMG400025355]	44806814	44808324	11
PGSC0003DMG401004946	2.41994	7.45964e-07	S-locus-specific glycoprotein S13 [Source:PGSC_GENE;Acc:PGSC0003DMG401004946]	66437869	66444426	4
PGSC0003DMG400007795	2.41911	4.1305e-06	Haloacid dehalogenase superfamily protein [Source:PGSC_GENE;Acc:PGSC0003DMG400007795]	1303277	1306715	12
PGSC0003DMG400021358	2.41844	0.00845893	U-box protein [Source:PGSC_GENE;Acc:PGSC0003DMG400021358]	2894302	2895549	1
PGSC0003DMG400016457	2.41522	5.16511e-06	Multidrug resistance pump [Source:PGSC_GENE;Acc:PGSC0003DMG400016457]	36276296	36280081	2
PGSC0003DMG400022264	2.41467	2.82957e-06	LRR receptor-like serine/threonine-protein kinase [Source:PGSC_GENE;Acc:PGSC0003DMG400022264]	55852620	55856340	7
PGSC0003DMG400016234	2.41373	5.20713e-05	Pentatricopeptide repeat-containing protein, chloroplastic [Source:PGSC_GENE;Acc:PGSC0003DMG400016234]	2920500	2929340	11
PGSC0003DMG400033945	2.41296	6.49603e-06	F-box family protein [Source:PGSC_GENE;Acc:PGSC0003DMG400033945]	9258639	9260341	11
PGSC0003DMG400022135	2.40975	8.28812e-08	Replicase [Source:PGSC_GENE;Acc:PGSC0003DMG400022135]	56366456	56370688	7
PGSC0003DMG400013645	2.4076	0.000660415	EMB1624 [Source:PGSC_GENE;Acc:PGSC0003DMG400013645]	38127585	38130411	2
PGSC0003DMG400023822	2.40246	1.95288e-07	Isoamyl acetate-hydrolyzing esterase [Source:PGSC_GENE;Acc:PGSC0003DMG400023822]	26011733	26015157	6
PGSC0003DMG400022656	2.39757	0.00185899	Zinc finger family protein [Source:PGSC_GENE;Acc:PGSC0003DMG400022656]	58676084	58680739	1
PGSC0003DMG400014660	2.39553	2.00194e-07	Conserved gene of unknown function [Source:PGSC_GENE;Acc:PGSC0003DMG400014660]	88298577	88304485	1
PGSC0003DMG401024041	2.39489	8.63854e-07	Ribonucleoprotein [Source:PGSC_GENE;Acc:PGSC0003DMG401024041]	59250255	59256905	6
PGSC0003DMG400033650	2.39138	1.74747e-07	Sterol desaturase [Source:PGSC_GENE;Acc:PGSC0003DMG400033650]	40407650	40413597	8
PGSC0003DMG400010427	2.39072	9.69355e-05	Kinase [Source:PGSC_GENE;Acc:PGSC0003DMG400010427]	27526362	27530909	2
PGSC0003DMG400028026	2.38842	5.54828e-07	Proton-dependent oligopeptide transport family protein [Source:PGSC_GENE;Acc:PGSC0003DMG400028026]	19452106	19456164	11
PGSC0003DMG400008269	2.38668	7.86229e-08	Tic62 protein [Source:PGSC_GENE;Acc:PGSC0003DMG400008269]	43730215	43737028	10
PGSC0003DMG400017256	2.38656	9.21121e-07	Conserved gene of unknown function [Source:PGSC_GENE;Acc:PGSC0003DMG400017256]	55895917	55900270	9
PGSC0003DMG400011277	2.38643	4.05406e-05	Conserved gene of unknown function [Source:PGSC_GENE;Acc:PGSC0003DMG400011277]	538242	539527	10
PGSC0003DMG400022495	2.38606	1.67468e-06	Esterase/lipase/thioesterase family protein [Source:PGSC_GENE;Acc:PGSC0003DMG400022495]	75764523	75770351	1
PGSC0003DMG400001455	2.38448	1.72151e-07	Serine carboxypeptidase-like 25 [Source:PGSC_GENE;Acc:PGSC0003DMG400001455]	45614205	45620032	2
PGSC0003DMG400000027	2.38252	0.00288962	R2r3-myb transcription factor [Source:PGSC_GENE;Acc:PGSC0003DMG400000027]	71939878	71942036	1
PGSC0003DMG400013970	2.38252	0.00288962	3-dehydroquinate synthase [Source:PGSC_GENE;Acc:PGSC0003DMG400013970]	30396088	30402324	3
PGSC0003DMG400029985	2.38252	0.00288962	EMB2744 [Source:PGSC_GENE;Acc:PGSC0003DMG400029985]	36822152	36824401	11
PGSC0003DMG400000805	2.38046	3.87607e-08	CHUP1 (CHLOROPLAST UNUSUAL POSITIONING 1) [Source:PGSC_GENE;Acc:PGSC0003DMG400000805]	1857415	1863020	5
PGSC0003DMG402016617	2.37761	4.10563e-07	Cytochrome P450 [Source:PGSC_GENE;Acc:PGSC0003DMG402016617]	60531716	60533882	9
PGSC0003DMG401026086	2.37667	0.00083827	Conserved gene of unknown function [Source:PGSC_GENE;Acc:PGSC0003DMG401026086]	46203052	46212359	6
PGSC0003DMG401018424	2.37598	8.47018e-07	Chalcone reductase [Source:PGSC_GENE;Acc:PGSC0003DMG401018424]	4489996	4494218	5
PGSC0003DMG400006047	2.37274	4.58764e-07	Replication factor C / DNA polymerase III gamma-tau subunit [Source:PGSC_GENE;Acc:PGSC0003DMG400006047]	8490715	8498200	11
PGSC0003DMG402024842	2.36619	7.86294e-07	Conserved gene of unknown function [Source:PGSC_GENE;Acc:PGSC0003DMG402024842]	58597250	58598631	4
PGSC0003DMG400024951	2.36617	6.0911e-08	Conserved gene of unknown function [Source:PGSC_GENE;Acc:PGSC0003DMG400024951]	43244833	43251619	2
PGSC0003DMG400018657	2.36443	1.23287e-07	Conserved gene of unknown function [Source:PGSC_GENE;Acc:PGSC0003DMG400018657]	87887878	87892357	1
PGSC0003DMG401016766	2.36343	1.01391e-05	Ceo protein [Source:PGSC_GENE;Acc:PGSC0003DMG401016766]	45228611	45234940	6
PGSC0003DMG400014386	2.36335	4.39025e-08	Chlorophyll a-b binding protein 7, chloroplastic [Source:PGSC_GENE;Acc:PGSC0003DMG400014386]	1193415	1196144	10
PGSC0003DMG400030789	2.35967	4.9364e-06	Kinase family protein [Source:PGSC_GENE;Acc:PGSC0003DMG400030789]	40815658	40819688	6
PGSC0003DMG400012224	2.3593	2.75153e-07	Electron carrier [Source:PGSC_GENE;Acc:PGSC0003DMG400012224]	56805297	56806504	8
PGSC0003DMG401010896	2.35803	1.47859e-05	Isoform 2 of Putative E3 ubiquitin-protein ligase XBAT35 [Source:PGSC_GENE;Acc:PGSC0003DMG401010896]	1472575	1481606	6
PGSC0003DMG400002901	2.35769	4.29008e-07	Chlorophyll A/B binding protein [Source:PGSC_GENE;Acc:PGSC0003DMG400002901]	3197921	3200565	12
PGSC0003DMG400030507	2.35744	9.45927e-08	Abc transporter [Source:PGSC_GENE;Acc:PGSC0003DMG400030507]	3945081	3955925	5
PGSC0003DMG400003673	2.35743	0.011803	Auxin-induced SAUR [Source:PGSC_GENE;Acc:PGSC0003DMG400003673]	39507436	39507824	2
PGSC0003DMG400012437	2.35743	0.011803	Ring finger protein [Source:PGSC_GENE;Acc:PGSC0003DMG400012437]	52876945	52884720	7
PGSC0003DMG400012878	2.35743	0.011803	Patatin T5 [Source:PGSC_GENE;Acc:PGSC0003DMG400012878]	47707264	47709221	9
PGSC0003DMG400016966	2.35743	0.011803	Gene of unknown function [Source:PGSC_GENE;Acc:PGSC0003DMG400016966]	10855087	10856457	5
PGSC0003DMG400024494	2.35718	3.47736e-07	Phosphoglycerate mutase [Source:PGSC_GENE;Acc:PGSC0003DMG400024494]	54166590	54168781	3
PGSC0003DMG400008640	2.35465	1.1829e-06	Aldose 1-epimerase family protein [Source:PGSC_GENE;Acc:PGSC0003DMG400008640]	13686731	13688511	3
PGSC0003DMG400034882	2.35441	4.47877e-07	Glucosyltransferase [Source:PGSC_GENE;Acc:PGSC0003DMG400034882]	41317611	41319068	7
PGSC0003DMG400010035	2.35275	4.98521e-08	Oxygen-evolving enhancer protein 1, chloroplastic [Source:PGSC_GENE;Acc:PGSC0003DMG400010035]	44695145	44696700	2
PGSC0003DMG400009141	2.34929	1.12307e-07	Subtilisin serine protease [Source:PGSC_GENE;Acc:PGSC0003DMG400009141]	61561385	61564291	3
PGSC0003DMG400002239	2.34732	1.66212e-05	EMB2733/ESP3 (EMBRYO DEFECTIVE 2733); ATP-dependent RNA helicase [Source:PGSC_GENE;Acc:PGSC0003DMG400002239]	11429705	11432173	12
PGSC0003DMG400007542	2.34601	8.14734e-07	Conserved gene of unknown function [Source:PGSC_GENE;Acc:PGSC0003DMG400007542]	48895646	48905385	9
PGSC0003DMG400030443	2.34506	0.0010655	Receptor protein kinase [Source:PGSC_GENE;Acc:PGSC0003DMG400030443]	57160730	57167644	6
PGSC0003DMG400005613	2.34238	4.27552e-05	Signal transducer [Source:PGSC_GENE;Acc:PGSC0003DMG400005613]	59358880	59361028	3
PGSC0003DMG400025098	2.34225	3.55903e-07	All-trans-retinol 13,14-reductase [Source:PGSC_GENE;Acc:PGSC0003DMG400025098]	1494012	1498760	5
PGSC0003DMG400004936	2.34172	6.57482e-07	50S ribosomal protein 6, chloroplastic [Source:PGSC_GENE;Acc:PGSC0003DMG400004936]	66136884	66137511	4
PGSC0003DMG400011148	2.33934	9.86087e-06	Cellulose synthase 3 [Source:PGSC_GENE;Acc:PGSC0003DMG400011148]	1104237	1110318	7
PGSC0003DMG400030619	2.33868	5.56786e-05	Starch synthase V [Source:PGSC_GENE;Acc:PGSC0003DMG400030619]	42100875	42107550	2
PGSC0003DMG400021197	2.33545	0.00390492	Vacuolar protein sorting-associated protein 2 homolog 2 [Source:PGSC_GENE;Acc:PGSC0003DMG400021197]	28800373	28804820	2
PGSC0003DMG400024585	2.33545	0.00390492	Methyltransferase gidB [Source:PGSC_GENE;Acc:PGSC0003DMG400024585]	53699509	53704520	3
PGSC0003DMG401010599	2.33545	0.00390492	CYP72A58 [Source:PGSC_GENE;Acc:PGSC0003DMG401010599]	46558170	46559644	7
PGSC0003DMG400016385	2.33406	0.000518548	Conserved gene of unknown function [Source:PGSC_GENE;Acc:PGSC0003DMG400016385]	3378667	3379699	1
PGSC0003DMG400000188	2.33392	1.19465e-06	Bmru protein [Source:PGSC_GENE;Acc:PGSC0003DMG400000188]	72574336	72579880	1
PGSC0003DMG400026930	2.33287	1.42185e-05	Flavonoid glucoyltransferase UGT73N1 [Source:PGSC_GENE;Acc:PGSC0003DMG400026930]	53543856	53545690	6
PGSC0003DMG400017403	2.32957	1.09976e-05	Pentatricopeptide repeat-containing protein [Source:PGSC_GENE;Acc:PGSC0003DMG400017403]	43408411	43414391	7
PGSC0003DMG401028329	2.32678	2.19062e-06	DNA binding protein [Source:PGSC_GENE;Acc:PGSC0003DMG401028329]	285252	289921	5
PGSC0003DMG400008804	2.32513	8.79633e-08	Chlorophyll a/b binding protein [Source:PGSC_GENE;Acc:PGSC0003DMG400008804]	38002644	38006119	0
PGSC0003DMG400002856	2.32359	3.1425e-07	Mitochondrial transcription termination factor family protein [Source:PGSC_GENE;Acc:PGSC0003DMG400002856]	256005	261562	4
PGSC0003DMG400007859	2.32311	8.69636e-08	Ketol-acid reductoisomerase [Source:PGSC_GENE;Acc:PGSC0003DMG400007859]	1514517	1520854	12
PGSC0003DMG400047044	2.32231	1.2534e-07	Geranyl diphosphate synthase large subunit [Source:PGSC_GENE;Acc:PGSC0003DMG400047044]	40939136	40940224	2
PGSC0003DMG400002051	2.32074	2.4777e-05	SAB [Source:PGSC_GENE;Acc:PGSC0003DMG400002051]	55826983	55832851	12
PGSC0003DMG400001573	2.31991	1.7545e-07	Serine acetyltransferase 2 [Source:PGSC_GENE;Acc:PGSC0003DMG400001573]	38670684	38677631	2
PGSC0003DMG400006208	2.31794	1.19048e-07	Plastoquinol-plastocyanin reductase [Source:PGSC_GENE;Acc:PGSC0003DMG400006208]	42759130	42760767	10
PGSC0003DMG400031776	2.31441	5.68159e-05	Flavonol 4'-sulfotransferase [Source:PGSC_GENE;Acc:PGSC0003DMG400031776]	33217947	33220811	2
PGSC0003DMG400003555	2.31275	0.00135615	Zinc finger (CCCH-type) family protein [Source:PGSC_GENE;Acc:PGSC0003DMG400003555]	39572471	39576123	2
PGSC0003DMG400024849	2.31275	0.00135615	Alcohol dehydrogenase 1 [Source:PGSC_GENE;Acc:PGSC0003DMG400024849]	58258628	58261287	4
PGSC0003DMG400021184	2.31119	3.95299e-05	LRR receptor-like serine/threonine-protein kinase [Source:PGSC_GENE;Acc:PGSC0003DMG400021184]	29128386	29135289	2
PGSC0003DMG400004436	2.30992	1.48783e-07	Triosephosphate isomerase, chloroplastic [Source:PGSC_GENE;Acc:PGSC0003DMG400004436]	46412633	46419474	10
PGSC0003DMG400006458	2.3085	7.76854e-07	Leucine rich repeat protein [Source:PGSC_GENE;Acc:PGSC0003DMG400006458]	11259744	11265390	12
PGSC0003DMG400023907	2.30708	4.24385e-06	Conserved gene of unknown function [Source:PGSC_GENE;Acc:PGSC0003DMG400023907]	7435642	7441463	9
PGSC0003DMG400026004	2.30613	0.00064876	Leucine-rich repeat receptor kinase [Source:PGSC_GENE;Acc:PGSC0003DMG400026004]	70544467	70547797	1
PGSC0003DMG400018128	2.30583	1.2347e-05	Protein phosphatase 2c [Source:PGSC_GENE;Acc:PGSC0003DMG400018128]	51889958	51891673	3
PGSC0003DMG400043267	2.30581	6.16599e-06	Farnesyltranstransferase [Source:PGSC_GENE;Acc:PGSC0003DMG400043267]	40945073	40946191	2
PGSC0003DMG400009864	2.30287	8.40839e-05	Conserved gene of unknown function [Source:PGSC_GENE;Acc:PGSC0003DMG400009864]	70811925	70815684	4
PGSC0003DMG401023624	2.29839	4.85485e-07	Mitochondrial ribosomal protein L51/S25/CI-B8 family protein [Source:PGSC_GENE;Acc:PGSC0003DMG401023624]	8269761	8272472	4
PGSC0003DMG400023115	2.29728	1.18855e-07	Cyclase family protein [Source:PGSC_GENE;Acc:PGSC0003DMG400023115]	41411825	41414006	10
PGSC0003DMG400015817	2.29709	5.86057e-07	UDP-glucose:sterol 3-O-glucosyltransferase [Source:PGSC_GENE;Acc:PGSC0003DMG400015817]	44984672	44997546	9
PGSC0003DMG400003509	2.29415	4.94824e-06	Abhydrolase domain containing [Source:PGSC_GENE;Acc:PGSC0003DMG400003509]	40432974	40436268	2
PGSC0003DMG400005279	2.29372	0.011803	Peroxidase [Source:PGSC_GENE;Acc:PGSC0003DMG400005279]	42523943	42525912	5
PGSC0003DMG400030362	2.29372	0.011803	20G-Fe(II) oxidoreductase [Source:PGSC_GENE;Acc:PGSC0003DMG400030362]	57254939	57261466	6
PGSC0003DMG401022475	2.2918	3.0143e-07	Phototropin-2 [Source:PGSC_GENE;Acc:PGSC0003DMG401022475]	75443290	75445226	1
PGSC0003DMG400015178	2.28678	0.00390492	Heat shock protein [Source:PGSC_GENE;Acc:PGSC0003DMG400015178]	51027315	51029996	3
PGSC0003DMG400039893	2.28678	0.00390492	Pentatricopeptide repeat-containing protein [Source:PGSC_GENE;Acc:PGSC0003DMG400039893]	36728060	36729847	6
PGSC0003DMG402002270	2.28678	0.00390492	Mutt domain protein [Source:PGSC_GENE;Acc:PGSC0003DMG402002270]	844679	848394	8
PGSC0003DMG400002519	2.28524	1.29489e-06	Zinc finger protein [Source:PGSC_GENE;Acc:PGSC0003DMG400002519]	60497040	60499222	3
PGSC0003DMG400000549	2.28255	0.00406587	Conserved gene of unknown function [Source:PGSC_GENE;Acc:PGSC0003DMG400000549]	47178778	47180015	3
PGSC0003DMG400024161	2.27817	2.91977e-06	Monoxygenase [Source:PGSC_GENE;Acc:PGSC0003DMG400024161]	44153192	44157361	6
PGSC0003DMG400025492	2.2778	1.3203e-05	Peroxidase [Source:PGSC_GENE;Acc:PGSC0003DMG400025492]	47159149	47160776	7
PGSC0003DMG400016886	2.27593	8.71508e-06	Plastidial lipoyltransferase 2 [Source:PGSC_GENE;Acc:PGSC0003DMG400016886]	69099773	69102482	4
PGSC0003DMG400004698	2.27364	4.62939e-07	Aldehyde dehydrogenase [Source:PGSC_GENE;Acc:PGSC0003DMG400004698]	60024228	60031694	12
PGSC0003DMG400004837	2.27312	0.000169373	Conserved gene of unknown function [Source:PGSC_GENE;Acc:PGSC0003DMG400004837]	48910531	48913358	6
PGSC0003DMG400028549	2.27312	0.000169373	Vacuolar membrane ATPase subunit c'' [Source:PGSC_GENE;Acc:PGSC0003DMG400028549]	49633295	49635659	6
PGSC0003DMG400029467	2.27005	1.12286e-06	Protein CCC1 [Source:PGSC_GENE;Acc:PGSC0003DMG400029467]	2719630	2722919	4
PGSC0003DMG400014306	2.26974	2.51861e-05	ABC transporter family protein [Source:PGSC_GENE;Acc:PGSC0003DMG400014306]	42016262	42019869	3
PGSC0003DMG400014507	2.26974	2.51861e-05	BZIP protein [Source:PGSC_GENE;Acc:PGSC0003DMG400014507]	42856354	42864676	8
PGSC0003DMG400024588	2.26904	8.86068e-07	Permease I [Source:PGSC_GENE;Acc:PGSC0003DMG400024588]	53892509	53899728	3
PGSC0003DMG400018171	2.26241	2.31448e-06	Receptor protein kinase [Source:PGSC_GENE;Acc:PGSC0003DMG400018171]	52373676	52378435	3
PGSC0003DMG400029091	2.26031	9.82177e-07	1-deoxyxylulose-5-phosphate synthase [Source:PGSC_GENE;Acc:PGSC0003DMG400029091]	39917377	39919310	8
PGSC0003DMG400023240	2.26001	1.05156e-06	Multidrug resistance pump [Source:PGSC_GENE;Acc:PGSC0003DMG400023240]	16202563	16208258	7
PGSC0003DMG401015175	2.25925	2.13359e-05	B3 domain-containing protein Os01g0905400 [Source:PGSC_GENE;Acc:PGSC0003DMG401015175]	51055179	51062521	3
PGSC0003DMG400014394	2.25727	1.02142e-06	Conserved gene of unknown function [Source:PGSC_GENE;Acc:PGSC0003DMG400014394]	1294582	1298224	10
PGSC0003DMG400005943	2.25353	8.52961e-06	Hydrolase, hydrolyzing O-glycosyl compounds [Source:PGSC_GENE;Acc:PGSC0003DMG400005943]	54330416	54335617	6
PGSC0003DMG400024535	2.25294	6.8934e-07	Conserved gene of unknown function [Source:PGSC_GENE;Acc:PGSC0003DMG400024535]	54980279	54986682	3
PGSC0003DMG400004768	2.25063	0.000513333	FHA domain-containing protein [Source:PGSC_GENE;Acc:PGSC0003DMG400004768]	52131609	52133440	8
PGSC0003DMG400000146	2.24587	0.00220539	Cytochrome P450 monooxygenase [Source:PGSC_GENE;Acc:PGSC0003DMG400000146]	71662356	71664445	1
PGSC0003DMG401014160	2.24576	2.11865e-06	Protein WAX2 [Source:PGSC_GENE;Acc:PGSC0003DMG401014160]	57424461	57431053	3
PGSC0003DMG400024220	2.24506	3.44864e-07	Pyruvate kinase isozyme G, chloroplastic [Source:PGSC_GENE;Acc:PGSC0003DMG400024220]	49977938	49986319	8
PGSC0003DMG400016143	2.24448	1.90835e-07	Multidrug resistance pump [Source:PGSC_GENE;Acc:PGSC0003DMG400016143]	2509935	2516081	11
PGSC0003DMG400005863	2.24207	0.00406587	Cystathionine gamma-synthase [Source:PGSC_GENE;Acc:PGSC0003DMG400005863]	5599069	5600578	8
PGSC0003DMG400028509	2.24207	0.00406587	SNF4 [Source:PGSC_GENE;Acc:PGSC0003DMG400028509]	49806567	49808390	6
PGSC0003DMG401004578	2.24207	0.00406587	Late blight resistance protein [Source:PGSC_GENE;Acc:PGSC0003DMG401004578]	59431625	59433736	12
PGSC0003DMG400017301	2.24201	0.00010106	ER glycerol-phosphate acyltransferase [Source:PGSC_GENE;Acc:PGSC0003DMG400017301]	51152717	51156534	7
PGSC0003DMG400018431	2.24023	0.000153781	Alpha-expansin 1 [Source:PGSC_GENE;Acc:PGSC0003DMG400018431]	4627876	4630459	5
PGSC0003DMG400010263	2.23816	0.000124729	MADS-box transcription factor FBP28 [Source:PGSC_GENE;Acc:PGSC0003DMG400010263]	38698247	38706939	10
PGSC0003DMG400022731	2.23789	2.09118e-07	PGR5 1A, chloroplastic [Source:PGSC_GENE;Acc:PGSC0003DMG400022731]	53735299	53740498	8
PGSC0003DMG400004647	2.23769	1.23661e-05	Cytochrome P450 CYP82E4v2 nicotine demethylase [Source:PGSC_GENE;Acc:PGSC0003DMG400004647]	60411417	60419534	12
PGSC0003DMG400023722	2.23642	0.00528628	Conserved gene of unknown function [Source:PGSC_GENE;Acc:PGSC0003DMG400023722]	57676094	57679253	10
PGSC0003DMG402023899	2.23642	0.00528628	Early-responsive to dehydration 7 [Source:PGSC_GENE;Acc:PGSC0003DMG402023899]	19832703	19834066	2
PGSC0003DMG401017546	2.23601	5.62456e-07	Alpha,alpha-trehalose-phosphate synthase [UDP-forming] 5 [Source:PGSC_GENE;Acc:PGSC0003DMG401017546]	49235086	49241244	8
PGSC0003DMG400008997	2.23278	0.000339487	Protein kinase [Source:PGSC_GENE;Acc:PGSC0003DMG400008997]	62168629	62176059	1
PGSC0003DMG400030577	2.23159	3.78089e-07	3-isopropylmalate dehydrogenase [Source:PGSC_GENE;Acc:PGSC0003DMG400030577]	3358506	3366733	5
PGSC0003DMG400000894	2.23151	1.06077e-06	Thylakoid-bound ascorbate peroxidase 6 [Source:PGSC_GENE;Acc:PGSC0003DMG400000894]	11112668	11122209	11
PGSC0003DMG400005803	2.22743	4.90668e-07	Nodulin-26 [Source:PGSC_GENE;Acc:PGSC0003DMG400005803]	5436433	5440098	8
PGSC0003DMG402012338	2.22247	9.27655e-07	UDP-n-acetylmuramoylalanyl-d-glutamate--2, 6-diaminopimelate ligase [Source:PGSC_GENE;Acc:PGSC0003DMG402012338]	54857248	54861885	8
PGSC0003DMG400006395	2.22185	2.80658e-05	Pentatricopeptide repeat-containing protein [Source:PGSC_GENE;Acc:PGSC0003DMG400006395]	65582282	65585113	4
PGSC0003DMG400026463	2.22071	0.000146896	Aquaporin TIP2;3 [Source:PGSC_GENE;Acc:PGSC0003DMG400026463]	50722190	50723610	12
PGSC0003DMG400011768	2.21893	0.00127988	C2 domain-containing protein [Source:PGSC_GENE;Acc:PGSC0003DMG400011768]	42877857	42886386	6
PGSC0003DMG400011905	2.21893	0.00127988	Minor histocompatibility antigen H13 [Source:PGSC_GENE;Acc:PGSC0003DMG400011905]	60945640	60950721	9
PGSC0003DMG400024582	2.21874	2.91116e-07	Aminoaldehyde dehydrogenase 2 [Source:PGSC_GENE;Acc:PGSC0003DMG400024582]	53657940	53666241	3
PGSC0003DMG400020489	2.21869	6.24314e-05	Transferase [Source:PGSC_GENE;Acc:PGSC0003DMG400020489]	992969	994886	8
PGSC0003DMG400035976	2.21837	3.1079e-07	Glycosyltransferase [Source:PGSC_GENE;Acc:PGSC0003DMG400035976]	73205387	73206954	1
PGSC0003DMG400031380	2.21748	2.98733e-05	Pentatricopeptide repeat-containing protein [Source:PGSC_GENE;Acc:PGSC0003DMG400031380]	50366567	50368387	12
PGSC0003DMG400007562	2.21664	0.000238999	SBT2 protein [Source:PGSC_GENE;Acc:PGSC0003DMG400007562]	41191469	41194165	3
PGSC0003DMG400009992	2.21586	2.75346e-07	Glyceraldehyde-3-phosphate dehydrogenase B subunit [Source:PGSC_GENE;Acc:PGSC0003DMG400009992]	71825714	71828787	4
PGSC0003DMG400019831	2.21494	4.00878e-05	Gene of unknown function [Source:PGSC_GENE;Acc:PGSC0003DMG400019831]	56781487	56783357	3
PGSC0003DMG400019856	2.21492	1.9041e-06	Poly(A) polymerase [Source:PGSC_GENE;Acc:PGSC0003DMG400019856]	45426909	45435437	3
PGSC0003DMG400012407	2.21122	0.00220539	Conserved gene of unknown function [Source:PGSC_GENE;Acc:PGSC0003DMG400012407]	53064018	53067220	7
PGSC0003DMG400003576	2.20971	4.56204e-06	Glycosyl hydrolase family 38 protein [Source:PGSC_GENE;Acc:PGSC0003DMG400003576]	39213558	39222288	2
PGSC0003DMG400002287	2.20899	9.74557e-06	Aluminum-induced protein [Source:PGSC_GENE;Acc:PGSC0003DMG400002287]	29909319	29914790	8
PGSC0003DMG400017335	2.20786	0.00017912	Strictosidine synthase [Source:PGSC_GENE;Acc:PGSC0003DMG400017335]	50811053	50812572	7
PGSC0003DMG400002398	2.20674	6.72081e-07	Gamma-tocopherol methyltransferase [Source:PGSC_GENE;Acc:PGSC0003DMG400002398]	48935231	48939823	8
PGSC0003DMG400004351	2.20665	4.70879e-07	Conserved gene of unknown function [Source:PGSC_GENE;Acc:PGSC0003DMG400004351]	61297432	61309393	1
PGSC0003DMG400013389	2.20542	3.11093e-07	37kDa chloroplast inner envelope membrane polypeptide [Source:PGSC_GENE;Acc:PGSC0003DMG400013389]	310316	314042	3
PGSC0003DMG402019427	2.19732	0.000284245	Annexin [Source:PGSC_GENE;Acc:PGSC0003DMG402019427]	75204355	75207502	1
PGSC0003DMG400034672	2.19675	0.000135269	Glucosyl/glucuronosyl transferases [Source:PGSC_GENE;Acc:PGSC0003DMG400034672]	4864096	4865229	11
PGSC0003DMG402011794	2.19639	5.71591e-05	ATP binding protein [Source:PGSC_GENE;Acc:PGSC0003DMG402011794]	9052131	9053614	9
PGSC0003DMG400002989	2.19567	1.27007e-05	Strictosidine synthase [Source:PGSC_GENE;Acc:PGSC0003DMG400002989]	43254527	43258781	11
PGSC0003DMG400003495	2.19532	5.19151e-07	Alpha-1,4 glucan phosphorylase L-1 isozyme, chloroplastic/amyloplastic [Source:PGSC_GENE;Acc:PGSC0003DMG400003495]	40931583	40932805	0
PGSC0003DMG400019149	2.19467	3.03554e-07	Ribulose bisphosphate carboxylase/oxygenase activase, chloroplastic [Source:PGSC_GENE;Acc:PGSC0003DMG400019149]	50945736	50948506	10
PGSC0003DMG400011355	2.19265	2.90343e-06	UPF0497 membrane protein 6 [Source:PGSC_GENE;Acc:PGSC0003DMG400011355]	52020855	52023195	9
PGSC0003DMG400024543	2.1914	0.000208768	Protein tyrosine phosphatase [Source:PGSC_GENE;Acc:PGSC0003DMG400024543]	55179369	55182340	3
PGSC0003DMG400027722	2.19093	4.2067e-06	Ankyrin repeat-containing protein [Source:PGSC_GENE;Acc:PGSC0003DMG400027722]	35562833	35565426	3
PGSC0003DMG400003538	2.19044	0.000489496	CRT1 [Source:PGSC_GENE;Acc:PGSC0003DMG400003538]	39954129	39955226	2
PGSC0003DMG400031145	2.18902	7.20257e-07	Conserved gene of unknown function [Source:PGSC_GENE;Acc:PGSC0003DMG400031145]	61538430	61546726	4
PGSC0003DMG400004874	2.18865	0.00127988	Resistance protein PSH-RGH7 [Source:PGSC_GENE;Acc:PGSC0003DMG400004874]	48974506	48977706	6
PGSC0003DMG400025957	2.18819	5.53362e-06	Conserved gene of unknown function [Source:PGSC_GENE;Acc:PGSC0003DMG400025957]	70563912	70566970	1
PGSC0003DMG400002951	2.18423	0.00716778	Pentatricopeptide repeat-containing protein [Source:PGSC_GENE;Acc:PGSC0003DMG400002951]	25066393	25068432	4
PGSC0003DMG400019170	2.18423	0.00716778	ATP binding protein [Source:PGSC_GENE;Acc:PGSC0003DMG400019170]	49957190	49961182	10
PGSC0003DMG400002567	2.182	0.000890608	COP1-interacting protein 7 (CIP7) [Source:PGSC_GENE;Acc:PGSC0003DMG400002567]	61253842	61255374	3
PGSC0003DMG400007802	2.182	0.000890608	Allyl alcohol dehydrogenase [Source:PGSC_GENE;Acc:PGSC0003DMG400007802]	1461090	1463333	12
PGSC0003DMG400018770	2.182	0.000890608	Beta-glucan-binding protein 4 [Source:PGSC_GENE;Acc:PGSC0003DMG400018770]	10448514	10450964	3
PGSC0003DMG402027084	2.17974	8.34862e-07	Anthranilate phosphoribosyltransferase [Source:PGSC_GENE;Acc:PGSC0003DMG402027084]	52395041	52398947	6
PGSC0003DMG400008611	2.17944	1.53951e-06	Pentatricopeptide repeat-containing protein [Source:PGSC_GENE;Acc:PGSC0003DMG400008611]	32952547	32954957	1
PGSC0003DMG401028709	2.17941	1.01094e-05	Conserved gene of unknown function [Source:PGSC_GENE;Acc:PGSC0003DMG401028709]	46968475	46969245	4
PGSC0003DMG400002585	2.17868	1.25894e-06	Chaperonin-60kD, ch60 [Source:PGSC_GENE;Acc:PGSC0003DMG400002585]	60935887	60943401	3
PGSC0003DMG400003999	2.1764	6.46071e-06	ATP binding protein [Source:PGSC_GENE;Acc:PGSC0003DMG400003999]	7223224	7225563	11
PGSC0003DMG400011816	2.17609	3.89204e-07	Photosystem I reaction centre PSI-D subunit [Source:PGSC_GENE;Acc:PGSC0003DMG400011816]	40606589	40607358	6
PGSC0003DMG400027654	2.1759	3.82073e-07	Glycolate oxidase [Source:PGSC_GENE;Acc:PGSC0003DMG400027654]	51748762	51752737	7
PGSC0003DMG400001627	2.17573	0.00281747	Conserved gene of unknown function [Source:PGSC_GENE;Acc:PGSC0003DMG400001627]	87234396	87237170	1
PGSC0003DMG400000785	2.17502	6.9504e-07	Histidine decarboxylase [Source:PGSC_GENE;Acc:PGSC0003DMG400000785]	59159828	59165079	4
PGSC0003DMG400001324	2.17141	0.000785983	Conserved gene of unknown function [Source:PGSC_GENE;Acc:PGSC0003DMG400001324]	46246193	46250316	2
PGSC0003DMG400009915	2.17141	0.000785983	Zinc finger protein [Source:PGSC_GENE;Acc:PGSC0003DMG400009915]	71835918	71842242	4
PGSC0003DMG400003175	2.16983	1.85152e-05	Receptor protein kinase [Source:PGSC_GENE;Acc:PGSC0003DMG400003175]	12083115	12088241	2
PGSC0003DMG400010060	2.16879	0.000588514	Peptidyl-prolyl cis-trans isomerase d, ppid [Source:PGSC_GENE;Acc:PGSC0003DMG400010060]	44266886	44272836	2
PGSC0003DMG400009297	2.16703	0.000241033	Vacuolar protein sorting protein [Source:PGSC_GENE;Acc:PGSC0003DMG400009297]	48704603	48711636	8
PGSC0003DMG400012590	2.16505	4.65453e-07	Chlorophyll a-b binding protein CP24 10B, chloroplastic [Source:PGSC_GENE;Acc:PGSC0003DMG400012590]	81791172	81793038	1
PGSC0003DMG400009931	2.16403	9.89536e-06	Zinc-binding family protein [Source:PGSC_GENE;Acc:PGSC0003DMG400009931]	72051575	72053184	4
PGSC0003DMG400028437	2.15796	7.41057e-05	Serine-threonine protein kinase, plant-type [Source:PGSC_GENE;Acc:PGSC0003DMG400028437]	31827626	31829250	2
PGSC0003DMG400004579	2.15787	0.000403008	NBS-coding resistance gene analog [Source:PGSC_GENE;Acc:PGSC0003DMG400004579]	59455959	59458188	12
PGSC0003DMG400017649	2.15781	0.000890608	Pentatricopeptide repeat-containing protein [Source:PGSC_GENE;Acc:PGSC0003DMG400017649]	44066655	44068982	9
PGSC0003DMG400011365	2.15755	0.00689176	Nucleic acid binding protein [Source:PGSC_GENE;Acc:PGSC0003DMG400011365]	52306947	52309092	9
PGSC0003DMG400012641	2.15755	0.00689176	Ubiquitin family protein [Source:PGSC_GENE;Acc:PGSC0003DMG400012641]	47599979	47601189	2
PGSC0003DMG400016823	2.15755	0.00689176	Nucleotide binding site-leucine rich repeat protein [Source:PGSC_GENE;Acc:PGSC0003DMG400016823]	48198175	48201992	10
PGSC0003DMG400044242	2.15755	0.00689176	Leucine-rich repeat family protein [Source:PGSC_GENE;Acc:PGSC0003DMG400044242]	41133672	41134916	7
PGSC0003DMG402002131	2.15755	0.00689176	Conserved gene of unknown function [Source:PGSC_GENE;Acc:PGSC0003DMG402002131]	64493632	64501904	4
PGSC0003DMG400005495	2.15595	1.8083e-06	Conserved gene of unknown function [Source:PGSC_GENE;Acc:PGSC0003DMG400005495]	43713954	43719189	8
PGSC0003DMG400001462	2.15171	1.13769e-05	Conserved gene of unknown function [Source:PGSC_GENE;Acc:PGSC0003DMG400001462]	45504383	45509679	2
PGSC0003DMG400015385	2.15171	6.28923e-07	Phosphoenolpyruvate carboxylase [Source:PGSC_GENE;Acc:PGSC0003DMG400015385]	239059	245128	12
PGSC0003DMG400030596	2.15164	2.26289e-06	SLL2-S9-protein [Source:PGSC_GENE;Acc:PGSC0003DMG400030596]	41690581	41695619	2
PGSC0003DMG400012727	2.15063	1.86358e-06	T-complex protein 1 subunit beta [Source:PGSC_GENE;Acc:PGSC0003DMG400012727]	11311815	11315687	4
PGSC0003DMG400007969	2.15003	0.000210407	Glutamate-gated kainate-type ion channel receptor subunit GluR5 [Source:PGSC_GENE;Acc:PGSC0003DMG400007969]	68184070	68187066	4
PGSC0003DMG400000383	2.1489	7.23453e-07	Mrp protein [Source:PGSC_GENE;Acc:PGSC0003DMG400000383]	4659343	4667199	12
PGSC0003DMG400016849	2.14696	6.43419e-06	Protease Do-like 2, chloroplastic [Source:PGSC_GENE;Acc:PGSC0003DMG400016849]	51736033	51738163	9
PGSC0003DMG400031765	2.14539	1.21707e-06	Phosphorylase [Source:PGSC_GENE;Acc:PGSC0003DMG400031765]	33290227	33304587	2
PGSC0003DMG400006999	2.14457	1.5057e-05	Conserved gene of unknown function [Source:PGSC_GENE;Acc:PGSC0003DMG400006999]	45144739	45151406	5
PGSC0003DMG400028378	2.14413	3.76095e-05	ATP binding protein [Source:PGSC_GENE;Acc:PGSC0003DMG400028378]	410157	415447	5
PGSC0003DMG400028348	2.14337	1.60775e-06	Ribulose-1,5 bisphosphate carboxylase/oxygenase large subunit N-methyltransferase, chloroplastic [Source:PGSC_GENE;Acc:PGSC0003DMG400028348]	63123	67842	5
PGSC0003DMG400030430	2.14155	1.25846e-06	Anionic peroxidase swpa7 [Source:PGSC_GENE;Acc:PGSC0003DMG400030430]	56939869	56941213	6
PGSC0003DMG401003998	2.13934	0.00360343	Serine/threonine-protein kinase [Source:PGSC_GENE;Acc:PGSC0003DMG401003998]	7232539	7241971	11
PGSC0003DMG400023682	2.13856	9.3157e-06	Pentatricopeptide repeat-containing protein [Source:PGSC_GENE;Acc:PGSC0003DMG400023682]	57630618	57635890	10
PGSC0003DMG400004161	2.13773	0.000403008	Conserved gene of unknown function [Source:PGSC_GENE;Acc:PGSC0003DMG400004161]	3217558	3223575	6
PGSC0003DMG402017205	2.13524	8.01915e-06	Nucleolar GTP-binding protein [Source:PGSC_GENE;Acc:PGSC0003DMG402017205]	56785370	56790223	9
PGSC0003DMG400027684	2.13509	7.94832e-07	C-8,7 sterol isomerase [Source:PGSC_GENE;Acc:PGSC0003DMG400027684]	57946272	57948790	6
PGSC0003DMG400024538	2.13321	0.00108274	Basic 7S globulin 2 small subunit [Source:PGSC_GENE;Acc:PGSC0003DMG400024538]	55014549	55015862	3
PGSC0003DMG400023730	2.13125	3.58607e-06	F-box family protein [Source:PGSC_GENE;Acc:PGSC0003DMG400023730]	57815889	57822552	10
PGSC0003DMG400020089	2.12824	0.000183518	F-box/kelch-repeat protein [Source:PGSC_GENE;Acc:PGSC0003DMG400020089]	58465264	58471072	6
PGSC0003DMG402003184	2.12611	0.00202491	Gene of unknown function [Source:PGSC_GENE;Acc:PGSC0003DMG402003184]	498351	500721	7
PGSC0003DMG400019289	2.12609	5.47538e-05	Conserved gene of unknown function [Source:PGSC_GENE;Acc:PGSC0003DMG400019289]	53668952	53675697	7
PGSC0003DMG400022846	2.12541	4.15634e-05	Conserved gene of unknown function [Source:PGSC_GENE;Acc:PGSC0003DMG400022846]	59876472	59879158	1
PGSC0003DMG400026082	2.12362	0.000331776	Pentatricopeptide repeat-containing protein [Source:PGSC_GENE;Acc:PGSC0003DMG400026082]	46355810	46358896	6
PGSC0003DMG400018877	2.12307	0.000140709	Aspartic proteinase nepenthesin-1 [Source:PGSC_GENE;Acc:PGSC0003DMG400018877]	5258629	5260282	10
PGSC0003DMG400021537	2.12009	5.00513e-06	Conserved gene of unknown function [Source:PGSC_GENE;Acc:PGSC0003DMG400021537]	67339897	67342675	4
PGSC0003DMG400016448	2.1197	8.77894e-07	Lactoylglutathione lyase [Source:PGSC_GENE;Acc:PGSC0003DMG400016448]	36429041	36432854	2
PGSC0003DMG400002820	2.11938	2.51188e-05	Conserved gene of unknown function [Source:PGSC_GENE;Acc:PGSC0003DMG400002820]	186279	192428	4
PGSC0003DMG400027228	2.11849	0.000109799	Zinc finger, RING-type [Source:PGSC_GENE;Acc:PGSC0003DMG400027228]	9530698	9534896	4
PGSC0003DMG400003381	2.11802	0.000244075	Conserved gene of unknown function [Source:PGSC_GENE;Acc:PGSC0003DMG400003381]	5380873	5385797	5
PGSC0003DMG400014250	2.11802	0.000244075	Serine carboxypeptidase [Source:PGSC_GENE;Acc:PGSC0003DMG400014250]	57925905	57929282	3
PGSC0003DMG400000754	2.11789	2.20285e-06	Calcium/calmodulin-dependent protein kinase CaMK3 [Source:PGSC_GENE;Acc:PGSC0003DMG400000754]	23675189	23681226	2
PGSC0003DMG400022377	2.11648	3.6172e-05	Sugar transporter [Source:PGSC_GENE;Acc:PGSC0003DMG400022377]	34271094	34273595	2
PGSC0003DMG400008304	2.11607	0.00120867	Pentatricopeptide repeat-containing protein [Source:PGSC_GENE;Acc:PGSC0003DMG400008304]	29900908	29904539	2
PGSC0003DMG400013262	2.11607	0.00120867	Pentatricopeptide repeat-containing protein [Source:PGSC_GENE;Acc:PGSC0003DMG400013262]	910171	912317	11
PGSC0003DMG400025959	2.11607	0.00120867	Pentatricopeptide repeat-containing protein, chloroplastic [Source:PGSC_GENE;Acc:PGSC0003DMG400025959]	70549160	70551466	1
PGSC0003DMG400017376	2.11594	1.13508e-05	Fasciclin-like arabinogalactan protein 19 [Source:PGSC_GENE;Acc:PGSC0003DMG400017376]	43508454	43509874	7
PGSC0003DMG400021725	2.1144	0.000129844	Transcription factor [Source:PGSC_GENE;Acc:PGSC0003DMG400021725]	35649287	35651231	2
PGSC0003DMG400022612	2.11424	1.96411e-06	Conserved gene of unknown function [Source:PGSC_GENE;Acc:PGSC0003DMG400022612]	6737151	6740145	5
PGSC0003DMG400004328	2.1142	1.31664e-05	Fk506-binding protein [Source:PGSC_GENE;Acc:PGSC0003DMG400004328]	18716941	18721970	10
PGSC0003DMG400003039	2.11402	1.7578e-06	Increased size exclusion limit 1a [Source:PGSC_GENE;Acc:PGSC0003DMG400003039]	54248581	54252588	8
PGSC0003DMG400032275	2.11336	0.00898543	Conserved gene of unknown function [Source:PGSC_GENE;Acc:PGSC0003DMG400032275]	53869012	53869963	9
PGSC0003DMG400002104	2.11238	2.4942e-05	Conserved gene of unknown function [Source:PGSC_GENE;Acc:PGSC0003DMG400002104]	44607855	44614617	6
PGSC0003DMG400029512	2.11073	0.000103578	ZFP4 (ZINC FINGER PROTEIN 4) [Source:PGSC_GENE;Acc:PGSC0003DMG400029512]	2810012	2812991	4
PGSC0003DMG400018811	2.10929	2.40423e-05	Erecta [Source:PGSC_GENE;Acc:PGSC0003DMG400018811]	33196293	33204108	8
PGSC0003DMG400025814	2.10864	1.03312e-06	CXE carboxylesterase [Source:PGSC_GENE;Acc:PGSC0003DMG400025814]	84918473	84919861	1
PGSC0003DMG400022902	2.10818	0.00131742	Pre-mRNA-splicing factor cwc-22 [Source:PGSC_GENE;Acc:PGSC0003DMG400022902]	61294725	61296307	3
PGSC0003DMG400017574	2.10816	5.01896e-06	Conserved gene of unknown function [Source:PGSC_GENE;Acc:PGSC0003DMG400017574]	43379143	43385716	6
PGSC0003DMG400012580	2.10805	1.32654e-06	Conserved gene of unknown function [Source:PGSC_GENE;Acc:PGSC0003DMG400012580]	81973110	81975404	1
PGSC0003DMG400016280	2.10767	1.56542e-05	Auxin/indole-3-acetic acid [Source:PGSC_GENE;Acc:PGSC0003DMG400016280]	39994719	39997175	6
PGSC0003DMG400001970	2.1072	2.12278e-05	Pla2g4b [Source:PGSC_GENE;Acc:PGSC0003DMG400001970]	47396209	47405250	8
PGSC0003DMG400015246	2.1072	2.12278e-05	Protein tyrosine phosphatase [Source:PGSC_GENE;Acc:PGSC0003DMG400015246]	50775724	50785587	3
PGSC0003DMG401003297	2.10375	2.81616e-06	Protein ZINC INDUCED FACILITATOR-LIKE 1 [Source:PGSC_GENE;Acc:PGSC0003DMG401003297]	74453714	74457322	1
PGSC0003DMG400027682	2.10183	0.00085276	RNase NGR2 [Source:PGSC_GENE;Acc:PGSC0003DMG400027682]	57892514	57900201	6
PGSC0003DMG400030971	2.10164	2.61589e-05	Conserved gene of unknown function [Source:PGSC_GENE;Acc:PGSC0003DMG400030971]	86504365	86511987	1
PGSC0003DMG400009744	2.0981	5.89044e-06	Kinase [Source:PGSC_GENE;Acc:PGSC0003DMG400009744]	45786296	45796177	9
PGSC0003DMG400008832	2.09718	2.11814e-06	EMB2730 [Source:PGSC_GENE;Acc:PGSC0003DMG400008832]	1705062	1714818	9
PGSC0003DMG400022156	2.0938	0.00255104	Kinesin heavy chain [Source:PGSC_GENE;Acc:PGSC0003DMG400022156]	55861861	55869186	7
PGSC0003DMG400004020	2.09227	9.90516e-07	Zeaxanthin epoxidase, chloroplastic [Source:PGSC_GENE;Acc:PGSC0003DMG400004020]	43804309	43810444	2
PGSC0003DMG400016444	2.09197	1.28256e-06	Aminomethyltransferase, mitochondrial [Source:PGSC_GENE;Acc:PGSC0003DMG400016444]	36547723	36551369	2
PGSC0003DMG400022764	2.08803	2.30173e-05	Glutamate decarboxylase isoform3 [Source:PGSC_GENE;Acc:PGSC0003DMG400022764]	225084	229469	1
PGSC0003DMG400010853	2.08651	0.000116842	Zinc finger protein [Source:PGSC_GENE;Acc:PGSC0003DMG400010853]	44349197	44350482	4
PGSC0003DMG400012670	2.08398	1.32772e-06	Gene of unknown function [Source:PGSC_GENE;Acc:PGSC0003DMG400012670]	41086823	41089074	2
PGSC0003DMG400035711	2.08289	7.36969e-06	Ferredoxin-1 [Source:PGSC_GENE;Acc:PGSC0003DMG400035711]	293621	294073	3
PGSC0003DMG400010544	2.08226	6.96941e-06	CMV 1a interacting protein 1 [Source:PGSC_GENE;Acc:PGSC0003DMG400010544]	3317423	3323165	10
PGSC0003DMG402009727	2.08085	5.07143e-06	Calcium ion binding protein [Source:PGSC_GENE;Acc:PGSC0003DMG402009727]	845772	849291	1
PGSC0003DMG400019495	2.0788	0.00102772	Conserved gene of unknown function [Source:PGSC_GENE;Acc:PGSC0003DMG400019495]	5005956	5012716	11
PGSC0003DMG400031261	2.0754	2.76605e-06	RNA-dependent RNA-polymerase [Source:PGSC_GENE;Acc:PGSC0003DMG400031261]	5028894	5038966	5
PGSC0003DMG400016012	2.07425	0.000131857	ATP binding protein [Source:PGSC_GENE;Acc:PGSC0003DMG400016012]	23450972	23458446	0
PGSC0003DMG400016216	2.07383	0.0132311	1,3-beta glucanase [Source:PGSC_GENE;Acc:PGSC0003DMG400016216]	2535016	2540259	11
PGSC0003DMG400038387	2.07383	0.0132311	Pentatricopeptide repeat-containing protein [Source:PGSC_GENE;Acc:PGSC0003DMG400038387]	2586428	2588368	9
PGSC0003DMG401026923	2.07383	0.0132311	1-aminocyclopropane-1-carboxylate oxidase [Source:PGSC_GENE;Acc:PGSC0003DMG401026923]	53643710	53647656	6
PGSC0003DMG400022088	2.0737	1.25664e-06	Transketolase, chloroplastic [Source:PGSC_GENE;Acc:PGSC0003DMG400022088]	20333032	20336415	10
PGSC0003DMG400029552	2.07289	0.000471263	Cyclic nucleotide-gated ion channel 14 [Source:PGSC_GENE;Acc:PGSC0003DMG400029552]	44907823	44912083	8
PGSC0003DMG400020136	2.07128	2.2805e-06	Sulfate/bicarbonate/oxalate exchanger and transporter sat-1 [Source:PGSC_GENE;Acc:PGSC0003DMG400020136]	58936957	58943104	6
PGSC0003DMG400022307	2.07	0.000100062	Starch branching enzyme [Source:PGSC_GENE;Acc:PGSC0003DMG400022307]	55034518	55039256	7
PGSC0003DMG400010348	2.06777	0.0117239	Conserved gene of unknown function [Source:PGSC_GENE;Acc:PGSC0003DMG400010348]	27801746	27808827	2
PGSC0003DMG400017364	2.06777	0.0117239	KLTH0D16148p [Source:PGSC_GENE;Acc:PGSC0003DMG400017364]	50975360	50978201	7
PGSC0003DMG401030861	2.06758	6.79884e-06	Early-responsive to dehydration 3 [Source:PGSC_GENE;Acc:PGSC0003DMG401030861]	48210671	48215038	8
PGSC0003DMG400006287	2.06585	4.91103e-05	Inosine-uridine preferring nucleoside hydrolase [Source:PGSC_GENE;Acc:PGSC0003DMG400006287]	60582055	60589277	1
PGSC0003DMG400014765	2.06297	4.05496e-06	Lipid binding protein [Source:PGSC_GENE;Acc:PGSC0003DMG400014765]	44313411	44314664	8
PGSC0003DMG400017144	2.0615	1.88932e-06	Succinic semialdehyde dehydrogenase [Source:PGSC_GENE;Acc:PGSC0003DMG400017144]	57005229	57007827	9
PGSC0003DMG400028327	2.06099	1.73697e-05	Conserved gene of unknown function [Source:PGSC_GENE;Acc:PGSC0003DMG400028327]	301764	304004	5
PGSC0003DMG400025813	2.05893	3.43351e-06	CXE carboxylesterase [Source:PGSC_GENE;Acc:PGSC0003DMG400025813]	84914218	84915428	1
PGSC0003DMG400003119	2.05879	6.15287e-06	Glutamyl-tRNA(Gln) amidotransferase subunit A [Source:PGSC_GENE;Acc:PGSC0003DMG400003119]	82978545	82987349	1
PGSC0003DMG400001131	2.0586	3.21034e-06	RNA binding [Source:PGSC_GENE;Acc:PGSC0003DMG400001131]	55460883	55467663	9
PGSC0003DMG400027233	2.05857	9.16961e-05	ATP binding / carbohydrate binding / kinase/ protein kinase/ protein serine/threonine kinase/ protein tyrosine kinase/ sugar binding [Source:PGSC_GENE;Acc:PGSC0003DMG400027233]	9742827	9746529	4
PGSC0003DMG400037860	2.05857	9.16961e-05	Eukaryotic initiation factor 4A-15 [Source:PGSC_GENE;Acc:PGSC0003DMG400037860]	27165963	27168203	5
PGSC0003DMG400007989	2.05679	0.00195502	Heme oxygenase 2 [Source:PGSC_GENE;Acc:PGSC0003DMG400007989]	68611565	68614588	4
PGSC0003DMG401032495	2.05679	0.00195502	Glyoxalase/bleomycin resistance protein/dioxygenase [Source:PGSC_GENE;Acc:PGSC0003DMG401032495]	35147658	35152332	11
PGSC0003DMG401024871	2.05675	5.40645e-05	Short-chain dehydrogenase [Source:PGSC_GENE;Acc:PGSC0003DMG401024871]	79864244	79869324	1
PGSC0003DMG400023572	2.05624	6.26962e-05	Pentatricopeptide repeat-containing protein [Source:PGSC_GENE;Acc:PGSC0003DMG400023572]	8294960	8297629	4
PGSC0003DMG400006255	2.0554	0.00123951	Verticillium wilt disease resistance protein [Source:PGSC_GENE;Acc:PGSC0003DMG400006255]	9765920	9769456	9
PGSC0003DMG400004824	2.05442	2.34789e-06	CYP92B3 [Source:PGSC_GENE;Acc:PGSC0003DMG400004824]	52094377	52096854	8
PGSC0003DMG400009120	2.05362	1.66927e-06	ATP binding protein [Source:PGSC_GENE;Acc:PGSC0003DMG400009120]	48598683	48606091	3
PGSC0003DMG400015271	2.05216	1.65905e-06	P40 [Source:PGSC_GENE;Acc:PGSC0003DMG400015271]	50303123	50305419	3
PGSC0003DMG400032195	2.05119	0.000326079	Nse1 non-SMC component of SMC5-6 complex family protein [Source:PGSC_GENE;Acc:PGSC0003DMG400032195]	1695771	1700088	1
PGSC0003DMG400018492	2.04941	0.000168126	Cell division control 20 [Source:PGSC_GENE;Acc:PGSC0003DMG400018492]	3841902	3844819	8
PGSC0003DMG400004355	2.04887	1.67848e-06	Glutamine synthetase [Source:PGSC_GENE;Acc:PGSC0003DMG400004355]	61147270	61152558	1
PGSC0003DMG400005890	2.04378	1.69751e-06	16kDa membrane protein [Source:PGSC_GENE;Acc:PGSC0003DMG400005890]	54752176	54753353	6
PGSC0003DMG400002790	2.04366	4.41623e-06	Conserved gene of unknown function [Source:PGSC_GENE;Acc:PGSC0003DMG400002790]	78411996	78412743	1
PGSC0003DMG400006186	2.04125	1.7583e-06	Hydroxypyruvate reductase [Source:PGSC_GENE;Acc:PGSC0003DMG400006186]	87612479	87616575	1
PGSC0003DMG400026375	2.03982	4.83896e-06	Electron transporter [Source:PGSC_GENE;Acc:PGSC0003DMG400026375]	24275922	24281820	10
PGSC0003DMG400014408	2.03899	3.06461e-06	Fasciclin-like arabinogalactan protein 10 [Source:PGSC_GENE;Acc:PGSC0003DMG400014408]	978963	980494	10
PGSC0003DMG400027396	2.03784	0.000113187	Leucoanthocyanidin dioxygenase [Source:PGSC_GENE;Acc:PGSC0003DMG400027396]	43676669	43678945	11
PGSC0003DMG400021345	2.03738	0.000120788	Conserved gene of unknown function [Source:PGSC_GENE;Acc:PGSC0003DMG400021345]	2515180	2519197	1
PGSC0003DMG400024488	2.0365	0.000243382	IS10 transposase [Source:PGSC_GENE;Acc:PGSC0003DMG400024488]	53972511	53973496	3
PGSC0003DMG400008097	2.03415	0.000726766	KiTH-2 [Source:PGSC_GENE;Acc:PGSC0003DMG400008097]	41342343	41343183	11
PGSC0003DMG400009178	2.03308	1.97112e-06	Pectinesterase [Source:PGSC_GENE;Acc:PGSC0003DMG400009178]	61693584	61697545	3
PGSC0003DMG400016627	2.03261	0.000977512	PAKRP1L [Source:PGSC_GENE;Acc:PGSC0003DMG400016627]	60330460	60334642	9
PGSC0003DMG400014615	2.03161	0.00149604	GRAS family transcription factor [Source:PGSC_GENE;Acc:PGSC0003DMG400014615]	6300086	6302059	8
PGSC0003DMG400013413	2.03018	5.18091e-06	Chlorophyll a/b-binding protein PS II-Type I [Source:PGSC_GENE;Acc:PGSC0003DMG400013413]	753511	754329	3
PGSC0003DMG400010641	2.02907	2.82273e-06	Pheophorbide A oxygenase [Source:PGSC_GENE;Acc:PGSC0003DMG400010641]	12425357	12430425	4
PGSC0003DMG400005492	2.02887	0.00232234	Phenylalanine ammonia-lyase [Source:PGSC_GENE;Acc:PGSC0003DMG400005492]	36342746	36347409	5
PGSC0003DMG401011157	2.02887	0.00232234	Set domain protein [Source:PGSC_GENE;Acc:PGSC0003DMG401011157]	1400434	1405108	7
PGSC0003DMG400031031	2.02744	3.01868e-05	Alpha-l-fucosidase [Source:PGSC_GENE;Acc:PGSC0003DMG400031031]	41112339	41117801	3
PGSC0003DMG401027896	2.02736	0.000113187	Run and tbc1 domain containing 3, plant [Source:PGSC_GENE;Acc:PGSC0003DMG401027896]	6805300	6810684	9
PGSC0003DMG400011618	2.02666	0.000138512	Patellin-6 [Source:PGSC_GENE;Acc:PGSC0003DMG400011618]	11458965	11461603	9
PGSC0003DMG400016181	2.02621	2.58381e-06	4-nitrophenylphosphatase [Source:PGSC_GENE;Acc:PGSC0003DMG400016181]	3262355	3269288	11
PGSC0003DMG400022538	2.02582	1.17612e-05	Conserved gene of unknown function [Source:PGSC_GENE;Acc:PGSC0003DMG400022538]	3785840	3793327	3
PGSC0003DMG402031287	2.02506	1.04005e-05	Cell division inhibitor [Source:PGSC_GENE;Acc:PGSC0003DMG402031287]	58950904	58955744	9
PGSC0003DMG400046574	2.02432	0.00758204	Pentatricopeptide repeat-containing protein, chloroplastic [Source:PGSC_GENE;Acc:PGSC0003DMG400046574]	57158086	57160320	6
PGSC0003DMG401025057	2.02241	5.70452e-06	Inositol-1,4,5-triphosphate-5-phosphatase [Source:PGSC_GENE;Acc:PGSC0003DMG401025057]	61387907	61397045	4
PGSC0003DMG400014509	2.02113	2.70242e-06	BURP domain-containing protein [Source:PGSC_GENE;Acc:PGSC0003DMG400014509]	42987478	42990196	8
PGSC0003DMG400024182	2.0197	2.1651e-06	Ribulose bisphosphate carboxylase small chain C, chloroplastic [Source:PGSC_GENE;Acc:PGSC0003DMG400024182]	21928744	21929625	2
PGSC0003DMG400025860	2.01848	4.60499e-06	Conserved gene of unknown function [Source:PGSC_GENE;Acc:PGSC0003DMG400025860]	83914615	83916464	1
PGSC0003DMG400028756	2.01788	0.000103571	Gene of unknown function [Source:PGSC_GENE;Acc:PGSC0003DMG400028756]	6307110	6307516	7
PGSC0003DMG400004660	2.0175	0.00051707	Serine hydroxymethyltransferase [Source:PGSC_GENE;Acc:PGSC0003DMG400004660]	59277125	59280346	12
PGSC0003DMG400004315	2.0168	0.000125811	Ankyrin repeat-containing protein [Source:PGSC_GENE;Acc:PGSC0003DMG400004315]	39277337	39280330	8
PGSC0003DMG400007126	2.01562	0.000154469	DNA binding protein [Source:PGSC_GENE;Acc:PGSC0003DMG400007126]	55175748	55182922	6
PGSC0003DMG400030995	2.0104	7.96238e-05	Polygalacturonase-1 non-catalytic subunit beta [Source:PGSC_GENE;Acc:PGSC0003DMG400030995]	8222925	8225436	5
PGSC0003DMG402011001	2.01027	6.69215e-06	Structural constituent of ribosome [Source:PGSC_GENE;Acc:PGSC0003DMG402011001]	54444622	54451096	10
PGSC0003DMG402011505	2.00742	0.00149604	DECOY [Source:PGSC_GENE;Acc:PGSC0003DMG402011505]	4681663	4684657	4
PGSC0003DMG400020896	2.00564	2.26196e-05	Glucosyl/glucuronosyl transferases [Source:PGSC_GENE;Acc:PGSC0003DMG400020896]	24472721	24474694	0
PGSC0003DMG400011234	2.00498	1.15625e-05	Voltage-gated clc-type chloride channel [Source:PGSC_GENE;Acc:PGSC0003DMG400011234]	758267	765806	10
PGSC0003DMG400044295	1.9998	5.78229e-05	Protein FRIGIDA [Source:PGSC_GENE;Acc:PGSC0003DMG400044295]	55060699	55063041	6
PGSC0003DMG400007054	1.99831	1.64569e-05	60S ribosomal protein L18a, plant [Source:PGSC_GENE;Acc:PGSC0003DMG400007054]	52163218	52167932	7
PGSC0003DMG400001391	1.99776	1.2069e-05	CFM2 [Source:PGSC_GENE;Acc:PGSC0003DMG400001391]	46721835	46729249	2
PGSC0003DMG400016913	1.99674	0.000543898	3-phosphoinositide-dependent protein kinase-1 [Source:PGSC_GENE;Acc:PGSC0003DMG400016913]	17041192	17046193	3
PGSC0003DMG400016402	1.99663	3.12017e-06	Obtusifoliol 14alpha-demethylase [Source:PGSC_GENE;Acc:PGSC0003DMG400016402]	3760162	3763399	1
PGSC0003DMG400030459	1.9964	1.48407e-05	Spliceosomal protein [Source:PGSC_GENE;Acc:PGSC0003DMG400030459]	57521113	57526091	6
PGSC0003DMG400004895	1.99244	3.35296e-05	Allyl alcohol dehydrogenase [Source:PGSC_GENE;Acc:PGSC0003DMG400004895]	48396400	48399167	6
PGSC0003DMG400003322	1.99183	6.55443e-06	Conserved gene of unknown function [Source:PGSC_GENE;Acc:PGSC0003DMG400003322]	22613936	22621630	2
PGSC0003DMG402020120	1.99126	6.11346e-06	Zinc finger family protein [Source:PGSC_GENE;Acc:PGSC0003DMG402020120]	59172876	59180933	6
PGSC0003DMG400006661	1.98897	3.37979e-06	ASR4 [Source:PGSC_GENE;Acc:PGSC0003DMG400006661]	60205627	60207072	4
PGSC0003DMG400023361	1.98831	0.00116955	Methylenetetrahydrofolate reductase [Source:PGSC_GENE;Acc:PGSC0003DMG400023361]	51359496	51365523	5
PGSC0003DMG400008585	1.9866	8.35984e-06	Photosystem II reaction center psb28 protein [Source:PGSC_GENE;Acc:PGSC0003DMG400008585]	46180046	46181481	9
PGSC0003DMG400011172	1.98645	0.000504622	Conserved gene of unknown function [Source:PGSC_GENE;Acc:PGSC0003DMG400011172]	1687606	1691355	7
PGSC0003DMG400034310	1.98591	1.34141e-05	LIGULELESS1 protein [Source:PGSC_GENE;Acc:PGSC0003DMG400034310]	14099707	14105113	5
PGSC0003DMG400021712	1.98536	0.000274638	Pentatricopeptide repeat-containing protein [Source:PGSC_GENE;Acc:PGSC0003DMG400021712]	35553804	35555247	2
PGSC0003DMG400009380	1.98319	7.91715e-06	Receptor protein kinase CLAVATA1 [Source:PGSC_GENE;Acc:PGSC0003DMG400009380]	49744868	49748793	7
PGSC0003DMG400027194	1.98213	0.000356593	Serine/threonine-protein kinase Nek8 [Source:PGSC_GENE;Acc:PGSC0003DMG400027194]	48237444	48243983	5
PGSC0003DMG400006459	1.98098	6.66285e-06	Conserved gene of unknown function [Source:PGSC_GENE;Acc:PGSC0003DMG400006459]	11269724	11274403	12
PGSC0003DMG400017615	1.9803	2.84567e-05	Potyviral capsid protein interacting protein 2a [Source:PGSC_GENE;Acc:PGSC0003DMG400017615]	6199508	6204511	5
PGSC0003DMG400016218	1.97712	7.8575e-06	ATP-dependent RNA helicase [Source:PGSC_GENE;Acc:PGSC0003DMG400016218]	2566545	2575125	11
PGSC0003DMG400010306	1.97609	0.00290973	Ferredoxin [Source:PGSC_GENE;Acc:PGSC0003DMG400010306]	37589273	37597812	11
PGSC0003DMG400034939	1.9756	1.14457e-05	Thylakoid lumenal 15 kDa protein, chloroplast [Source:PGSC_GENE;Acc:PGSC0003DMG400034939]	56859456	56860115	6
PGSC0003DMG400022473	1.97529	4.19922e-06	Zeta-carotene desaturase [Source:PGSC_GENE;Acc:PGSC0003DMG400022473]	75477194	75485576	1
PGSC0003DMG400016458	1.97333	1.14999e-05	Multi antimicrobial extrusion family protein [Source:PGSC_GENE;Acc:PGSC0003DMG400016458]	36265371	36270640	2
PGSC0003DMG400024915	1.97193	4.74833e-06	Ribosomal protein L3 [Source:PGSC_GENE;Acc:PGSC0003DMG400024915]	80201416	80205004	1
PGSC0003DMG400019237	1.97092	1.13933e-05	Conserved gene of unknown function [Source:PGSC_GENE;Acc:PGSC0003DMG400019237]	53885829	53889814	7
PGSC0003DMG400025816	1.97043	9.048e-06	Gibberellin receptor GID1 [Source:PGSC_GENE;Acc:PGSC0003DMG400025816]	84922831	84924016	1
PGSC0003DMG400013414	1.96766	0.00289243	Chlorophyll a-b binding protein 3C, chloroplastic [Source:PGSC_GENE;Acc:PGSC0003DMG400013414]	755783	756788	3
PGSC0003DMG402009228	1.96766	0.00289243	Beta-galactosidase [Source:PGSC_GENE;Acc:PGSC0003DMG402009228]	8561240	8569721	11
PGSC0003DMG400030909	1.96758	7.46335e-05	Conserved gene of unknown function [Source:PGSC_GENE;Acc:PGSC0003DMG400030909]	4101534	4109616	7
PGSC0003DMG400030941	1.96707	0.000214859	Cytosine-specific methyltransferase [Source:PGSC_GENE;Acc:PGSC0003DMG400030941]	34917228	34923011	4
PGSC0003DMG400021808	1.96593	4.68717e-05	Conserved gene of unknown function [Source:PGSC_GENE;Acc:PGSC0003DMG400021808]	8196616	8198196	12
PGSC0003DMG400030342	1.96565	0.00140025	Conserved gene of unknown function [Source:PGSC_GENE;Acc:PGSC0003DMG400030342]	56911477	56916019	6
PGSC0003DMG400031370	1.96344	1.09368e-05	Pyruvate dehydrogenase E1 beta subunit [Source:PGSC_GENE;Acc:PGSC0003DMG400031370]	3591253	3596127	4
PGSC0003DMG400018321	1.96282	0.000214444	Formiminotransferase-cyclodeaminase [Source:PGSC_GENE;Acc:PGSC0003DMG400018321]	48670434	48673946	7
PGSC0003DMG400009240	1.96272	1.42135e-05	CSN5 protein [Source:PGSC_GENE;Acc:PGSC0003DMG400009240]	8767784	8772267	11
PGSC0003DMG400011135	1.96246	5.317e-06	Plastidial delta-12 oleate desaturase [Source:PGSC_GENE;Acc:PGSC0003DMG400011135]	718793	726243	7
PGSC0003DMG400012655	1.95982	2.21764e-05	Conserved gene of unknown function [Source:PGSC_GENE;Acc:PGSC0003DMG400012655]	41058549	41060099	2
PGSC0003DMG401004821	1.95933	0.000121677	Formyltetrahydrofolate deformylase [Source:PGSC_GENE;Acc:PGSC0003DMG401004821]	52139597	52143901	8
PGSC0003DMG400003889	1.95897	4.80123e-06	P-glycoprotein [Source:PGSC_GENE;Acc:PGSC0003DMG400003889]	5129152	5136729	9
PGSC0003DMG401007628	1.95841	7.41896e-06	Polyribonucleotide nucleotidyltransferase [Source:PGSC_GENE;Acc:PGSC0003DMG401007628]	37671294	37677812	8
PGSC0003DMG400006949	1.95513	3.3924e-05	Glycosyltransferase UGT90A7 [Source:PGSC_GENE;Acc:PGSC0003DMG400006949]	26350506	26352036	2
PGSC0003DMG400015437	1.95416	0.000460932	UDP-glucose glucosyltransferase [Source:PGSC_GENE;Acc:PGSC0003DMG400015437]	56525300	56527403	12
PGSC0003DMG402028785	1.95416	0.000460932	Kinase [Source:PGSC_GENE;Acc:PGSC0003DMG402028785]	50617983	50618378	6
PGSC0003DMG400012225	1.95398	1.0821e-05	PRPL11 (PLASTID RIBOSOMAL PROTEIN L11) [Source:PGSC_GENE;Acc:PGSC0003DMG400012225]	56802002	56804817	8
PGSC0003DMG400004738	1.95279	4.78507e-06	Elongation factor G [Source:PGSC_GENE;Acc:PGSC0003DMG400004738]	52799789	52805791	8
PGSC0003DMG400016687	1.95262	3.9471e-05	NADH dehydrogenase [Source:PGSC_GENE;Acc:PGSC0003DMG400016687]	5715655	5725025	3
PGSC0003DMG400017943	1.95115	0.00110661	Nodulation receptor kinase [Source:PGSC_GENE;Acc:PGSC0003DMG400017943]	7060370	7064049	0
PGSC0003DMG404029448	1.95115	0.00110661	Ubiquinone biosynthesis protein coq-8 [Source:PGSC_GENE;Acc:PGSC0003DMG404029448]	3132124	3136977	4
PGSC0003DMG400009698	1.95036	4.58038e-06	Ferredoxin-dependent glutamate synthase 1 [Source:PGSC_GENE;Acc:PGSC0003DMG400009698]	22937241	22982985	3
PGSC0003DMG400006636	1.94732	8.37113e-06	Sugar transporter [Source:PGSC_GENE;Acc:PGSC0003DMG400006636]	4446887	4457680	2
PGSC0003DMG400007037	1.94671	0.000159911	Phosphatidylinositol 3-and 4-kinase family protein [Source:PGSC_GENE;Acc:PGSC0003DMG400007037]	44939296	44942674	5
PGSC0003DMG400005961	1.94638	0.000951973	Ribose-5-phosphate isomerase [Source:PGSC_GENE;Acc:PGSC0003DMG400005961]	2037020	2038272	4
PGSC0003DMG400019309	1.94638	0.000951973	Hypoxia-inducible factor 1 alpha inhibitor [Source:PGSC_GENE;Acc:PGSC0003DMG400019309]	48501395	48508846	9
PGSC0003DMG400014140	1.94526	9.23028e-06	Prli-interacting factor l [Source:PGSC_GENE;Acc:PGSC0003DMG400014140]	57170931	57178996	3
PGSC0003DMG400024432	1.94286	0.000241346	Exocyst subunit EXO70 A1 [Source:PGSC_GENE;Acc:PGSC0003DMG400024432]	28017320	28017844	0
PGSC0003DMG400004086	1.94262	0.00167756	Heat shock [Source:PGSC_GENE;Acc:PGSC0003DMG400004086]	11248310	11253339	7
PGSC0003DMG404026043	1.9422	0.00973082	NRC1 [Source:PGSC_GENE;Acc:PGSC0003DMG404026043]	69682241	69687450	1
PGSC0003DMG400014442	1.94213	1.05353e-05	Flavonoid 3-hydroxylase [Source:PGSC_GENE;Acc:PGSC0003DMG400014442]	49366356	49368475	12
PGSC0003DMG402015244	1.9388	4.26901e-05	EMB2746 [Source:PGSC_GENE;Acc:PGSC0003DMG402015244]	50844271	50853745	3
PGSC0003DMG400024457	1.93576	1.28342e-05	Conserved gene of unknown function [Source:PGSC_GENE;Acc:PGSC0003DMG400024457]	31034962	31044181	6
PGSC0003DMG400014566	1.93373	0.00042006	Transcription factor [Source:PGSC_GENE;Acc:PGSC0003DMG400014566]	2941260	2943570	5
PGSC0003DMG400017527	1.93324	3.4153e-05	Pentatricopeptide repeat-containing protein [Source:PGSC_GENE;Acc:PGSC0003DMG400017527]	49274242	49283442	8
PGSC0003DMG400042498	1.93302	2.87555e-05	Chlorophyll a/b binding protein [Source:PGSC_GENE;Acc:PGSC0003DMG400042498]	29944942	29945739	2
PGSC0003DMG400047233	1.93221	3.23804e-05	Calmodulin-3 [Source:PGSC_GENE;Acc:PGSC0003DMG400047233]	35182543	35190969	0
PGSC0003DMG400019872	1.93191	9.27006e-06	Adenylyl-sulfate reductase [Source:PGSC_GENE;Acc:PGSC0003DMG400019872]	17183104	17185714	2
PGSC0003DMG402000410	1.93176	3.50551e-05	Conserved gene of unknown function [Source:PGSC_GENE;Acc:PGSC0003DMG402000410]	39070984	39076980	11
PGSC0003DMG400006281	1.93107	7.0007e-05	Conserved gene of unknown function [Source:PGSC_GENE;Acc:PGSC0003DMG400006281]	60432074	60439306	1
PGSC0003DMG400025399	1.93033	3.49824e-05	Vacuolar membrane protein pep3 [Source:PGSC_GENE;Acc:PGSC0003DMG400025399]	8139349	8146156	6
PGSC0003DMG400017323	1.92781	4.77019e-05	CYP72A56 [Source:PGSC_GENE;Acc:PGSC0003DMG400017323]	50594616	50596806	7
PGSC0003DMG400026523	1.92193	0.000127011	UPA15 [Source:PGSC_GENE;Acc:PGSC0003DMG400026523]	39715742	39723485	11
PGSC0003DMG400007300	1.92039	0.00648527	Pentatricopeptide repeat-containing protein, mitochondrial [Source:PGSC_GENE;Acc:PGSC0003DMG400007300]	196428	198330	6
PGSC0003DMG400009372	1.92039	0.00648527	Tetratricopeptide-like helical [Source:PGSC_GENE;Acc:PGSC0003DMG400009372]	65002934	65005519	4
PGSC0003DMG400018425	1.92039	0.00648527	50S ribosomal protein L18, chloroplast [Source:PGSC_GENE;Acc:PGSC0003DMG400018425]	4500286	4502395	5
PGSC0003DMG400024963	1.92039	0.00648527	Acyl carrier protein [Source:PGSC_GENE;Acc:PGSC0003DMG400024963]	43433847	43434463	2
PGSC0003DMG400026574	1.92039	0.00648527	Myosin heavy chain [Source:PGSC_GENE;Acc:PGSC0003DMG400026574]	13301708	13304824	9
PGSC0003DMG403005720	1.91967	0.00434191	MAPKK [Source:PGSC_GENE;Acc:PGSC0003DMG403005720]	58899192	58902545	3
PGSC0003DMG400007330	1.91895	8.59081e-06	Mo-molybdopterin cofactor sulfurase [Source:PGSC_GENE;Acc:PGSC0003DMG400007330]	37574701	37578414	2
PGSC0003DMG400000926	1.91878	6.33068e-06		42658215	42660125	7
PGSC0003DMG400018618	1.91861	8.81254e-06	Multidrug resistance pump [Source:PGSC_GENE;Acc:PGSC0003DMG400018618]	10174685	10181177	5
PGSC0003DMG400013391	1.91813	0.000296368	Conserved gene of unknown function [Source:PGSC_GENE;Acc:PGSC0003DMG400013391]	359966	368460	3
PGSC0003DMG400008676	1.91399	1.8502e-05	DNA-damage-inducible protein f [Source:PGSC_GENE;Acc:PGSC0003DMG400008676]	19527797	19534813	2
PGSC0003DMG400009604	1.91376	3.27071e-05	Aquaglyceroporin (Tonoplast intrinsic protein (Tipa)) [Source:PGSC_GENE;Acc:PGSC0003DMG400009604]	39670435	39672456	8
PGSC0003DMG400005365	1.91223	0.000269452	Formin 1 [Source:PGSC_GENE;Acc:PGSC0003DMG400005365]	13247905	13252546	12
PGSC0003DMG402026767	1.91126	2.06491e-05	Delta 1-pyrroline-5-carboxylate synthetase [Source:PGSC_GENE;Acc:PGSC0003DMG402026767]	15776837	15786259	6
PGSC0003DMG400014325	1.90862	4.04013e-05	Sugar isomerase domain-containing protein [Source:PGSC_GENE;Acc:PGSC0003DMG400014325]	42558202	42558810	3
PGSC0003DMG400031088	1.908	7.68246e-06	Translation initiation factor IF-2 [Source:PGSC_GENE;Acc:PGSC0003DMG400031088]	51550257	51559367	7
PGSC0003DMG400024955	1.9064	0.00319623	AtEB1c [Source:PGSC_GENE;Acc:PGSC0003DMG400024955]	43331527	43334586	2
PGSC0003DMG400038162	1.90603	3.25009e-05	RRNA methylase [Source:PGSC_GENE;Acc:PGSC0003DMG400038162]	18295491	18296792	5
PGSC0003DMG401024074	1.90374	0.00449771	Amine oxidase [Source:PGSC_GENE;Acc:PGSC0003DMG401024074]	2763075	2768867	3
PGSC0003DMG400006974	1.90264	1.21875e-05	SET domain-containing protein [Source:PGSC_GENE;Acc:PGSC0003DMG400006974]	26717100	26723429	2
PGSC0003DMG402022530	1.90121	0.000909654	Conserved gene of unknown function [Source:PGSC_GENE;Acc:PGSC0003DMG402022530]	3483606	3489059	3
PGSC0003DMG400022370	1.90098	1.46816e-05	Diphosphonucleoside phosphohydrolase [Source:PGSC_GENE;Acc:PGSC0003DMG400022370]	34518897	34522717	2
PGSC0003DMG400000905	1.90041	1.43713e-05	RNA binding protein [Source:PGSC_GENE;Acc:PGSC0003DMG400000905]	10667230	10676692	11
PGSC0003DMG400025465	1.89999	2.14548e-05	RNA polymerase sigma factor rpoD [Source:PGSC_GENE;Acc:PGSC0003DMG400025465]	37420961	37426560	8
PGSC0003DMG400008497	1.89933	0.0124954	Embryogensis abundant protein [Source:PGSC_GENE;Acc:PGSC0003DMG400008497]	54361	54663	9
PGSC0003DMG400017277	1.89933	0.0124954	Receptor-like kinase [Source:PGSC_GENE;Acc:PGSC0003DMG400017277]	50453205	50455764	7
PGSC0003DMG400041450	1.89933	0.0124954	ATP binding protein [Source:PGSC_GENE;Acc:PGSC0003DMG400041450]	53410293	53411861	12
PGSC0003DMG400000214	1.89807	9.58316e-06	Chitinase [Source:PGSC_GENE;Acc:PGSC0003DMG400000214]	73246204	73250389	1
PGSC0003DMG400002782	1.89713	7.92592e-06	Oxygen-evolving enhancer protein 1, chloroplastic [Source:PGSC_GENE;Acc:PGSC0003DMG400002782]	24407426	24409769	2
PGSC0003DMG400013551	1.89707	4.86379e-05	Bacterioferritin comigratory protein [Source:PGSC_GENE;Acc:PGSC0003DMG400013551]	40382140	40384407	7
PGSC0003DMG400009916	1.89701	0.000236957	FK506 binding protein [Source:PGSC_GENE;Acc:PGSC0003DMG400009916]	71842808	71845892	4
PGSC0003DMG400012881	1.89701	0.000236957	FZL [Source:PGSC_GENE;Acc:PGSC0003DMG400012881]	47558917	47559751	9
PGSC0003DMG400014850	1.89635	5.51641e-05	Proline-rich protein [Source:PGSC_GENE;Acc:PGSC0003DMG400014850]	2735627	2736367	8
PGSC0003DMG400026973	1.89613	3.80998e-05	Ubiquitin activating enzyme [Source:PGSC_GENE;Acc:PGSC0003DMG400026973]	52881135	52887717	6
PGSC0003DMG400014873	1.89596	0.000161757	Conserved gene of unknown function [Source:PGSC_GENE;Acc:PGSC0003DMG400014873]	7333733	7337612	3
PGSC0003DMG400004652	1.89563	8.23801e-06	Serine-pyruvate aminotransferase [Source:PGSC_GENE;Acc:PGSC0003DMG400004652]	60493625	60497138	12
PGSC0003DMG400003537	1.89494	2.17978e-05	Beta-galactosidase [Source:PGSC_GENE;Acc:PGSC0003DMG400003537]	39963359	39970013	2
PGSC0003DMG400013412	1.89486	9.3103e-06	Chlorophyll a-b binding protein 3C [Source:PGSC_GENE;Acc:PGSC0003DMG400013412]	751135	752051	3
PGSC0003DMG400011295	1.89432	1.12955e-05	Thylakoid membrane phosphoprotein 14 kDa, chloroplastic [Source:PGSC_GENE;Acc:PGSC0003DMG400011295]	134766	136876	10
PGSC0003DMG400019883	1.89135	3.58177e-05	Chitinase [Source:PGSC_GENE;Acc:PGSC0003DMG400019883]	5623000	5628431	10
PGSC0003DMG400011747	1.89065	1.63369e-05	Metal transporter [Source:PGSC_GENE;Acc:PGSC0003DMG400011747]	41452935	41456033	7
PGSC0003DMG400003604	1.89065	0.000100001	Conserved gene of unknown function [Source:PGSC_GENE;Acc:PGSC0003DMG400003604]	40330333	40332978	2
PGSC0003DMG401029345	1.89064	0.000293688	Isoform 2 of TMV resistance protein N [Source:PGSC_GENE;Acc:PGSC0003DMG401029345]	58547306	58554094	12
PGSC0003DMG400024487	1.88939	3.20781e-05	RNA binding protein [Source:PGSC_GENE;Acc:PGSC0003DMG400024487]	53968745	53969866	3
PGSC0003DMG400016361	1.88725	2.4446e-05	Thioredoxin x [Source:PGSC_GENE;Acc:PGSC0003DMG400016361]	3938178	3941009	1
PGSC0003DMG400024887	1.88671	8.93017e-06	Chloroplast heat shock protein 70-2 [Source:PGSC_GENE;Acc:PGSC0003DMG400024887]	80158423	80162913	1
PGSC0003DMG400029691	1.88564	2.81703e-05	Transferase, transferring glycosyl groups [Source:PGSC_GENE;Acc:PGSC0003DMG400029691]	33988449	33997972	2
PGSC0003DMG400007782	1.88461	9.75577e-06	Alpha-1,4 glucan phosphorylase L-1 isozyme, chloroplastic/amyloplastic [Source:PGSC_GENE;Acc:PGSC0003DMG400007782]	38868496	38871503	0
PGSC0003DMG400026997	1.88354	0.00105529	Protein kinase atmrk1 [Source:PGSC_GENE;Acc:PGSC0003DMG400026997]	52259766	52264521	6
PGSC0003DMG400027109	1.88354	0.00105529	Conserved gene of unknown function [Source:PGSC_GENE;Acc:PGSC0003DMG400027109]	52872492	52873348	6
PGSC0003DMG400022529	1.88276	5.40215e-05	Conserved gene of unknown function [Source:PGSC_GENE;Acc:PGSC0003DMG400022529]	3460225	3468141	3
PGSC0003DMG400023708	1.88186	1.71745e-05	Actin-58 [Source:PGSC_GENE;Acc:PGSC0003DMG400023708]	57478618	57482319	10
PGSC0003DMG400005410	1.88103	1.30422e-05	NAD(P)H:quinone oxidoreductase [Source:PGSC_GENE;Acc:PGSC0003DMG400005410]	74148065	74149415	1
PGSC0003DMG400009398	1.88079	4.03688e-05	Conserved gene of unknown function [Source:PGSC_GENE;Acc:PGSC0003DMG400009398]	49755781	49759375	7
PGSC0003DMG400027232	1.88074	6.21997e-05	Pentatricopeptide repeat-containing protein [Source:PGSC_GENE;Acc:PGSC0003DMG400027232]	9714569	9719421	4
PGSC0003DMG400007083	1.87983	3.06042e-05	Conserved gene of unknown function [Source:PGSC_GENE;Acc:PGSC0003DMG400007083]	52213779	52221034	7
PGSC0003DMG400018622	1.87577	1.00597e-05	AlaT1 [Source:PGSC_GENE;Acc:PGSC0003DMG400018622]	10028440	10036840	5
PGSC0003DMG400026452	1.87566	1.85985e-05	Cell division protein FtsH [Source:PGSC_GENE;Acc:PGSC0003DMG400026452]	50796168	50805526	12
PGSC0003DMG400019285	1.87457	0.000108343	Conserved gene of unknown function [Source:PGSC_GENE;Acc:PGSC0003DMG400019285]	53701916	53704073	7
PGSC0003DMG400012156	1.87336	1.5473e-05	Polygalacturonase [Source:PGSC_GENE;Acc:PGSC0003DMG400012156]	55774384	55780435	8
PGSC0003DMG400012609	1.8723	0.000132675	TRNA-pseudouridine synthase [Source:PGSC_GENE;Acc:PGSC0003DMG400012609]	47503146	47509299	2
PGSC0003DMG400029897	1.8721	1.23174e-05	Aspartate aminotransferase [Source:PGSC_GENE;Acc:PGSC0003DMG400029897]	20578864	20584698	8
PGSC0003DMG400011285	1.87199	2.24863e-05	Pentatricopeptide repeat-containing protein [Source:PGSC_GENE;Acc:PGSC0003DMG400011285]	338617	340501	10
PGSC0003DMG400004115	1.87156	0.00151258	NHL repeat-containing protein [Source:PGSC_GENE;Acc:PGSC0003DMG400004115]	7673124	7676670	5
PGSC0003DMG401024284	1.87156	0.00151258	Sterol esterification protein [Source:PGSC_GENE;Acc:PGSC0003DMG401024284]	50485034	50488526	9
PGSC0003DMG400004143	1.87076	6.56799e-05	SF16 protein [Source:PGSC_GENE;Acc:PGSC0003DMG400004143]	47970865	47973885	4
PGSC0003DMG400016198	1.87069	0.00561466	Purine permease [Source:PGSC_GENE;Acc:PGSC0003DMG400016198]	2233701	2242649	11
PGSC0003DMG400016242	1.86895	7.5783e-05	Acetolactate synthase [Source:PGSC_GENE;Acc:PGSC0003DMG400016242]	3072231	3080402	11
PGSC0003DMG400004274	1.86771	1.72607e-05	Acetyl-CoA synthetase [Source:PGSC_GENE;Acc:PGSC0003DMG400004274]	61076578	61083079	12
PGSC0003DMG400018248	1.86621	2.36023e-05	Receptor kinase 3 [Source:PGSC_GENE;Acc:PGSC0003DMG400018248]	78753209	78758519	1
PGSC0003DMG400001976	1.86621	9.87042e-05	Myo-inositol oxygenase [Source:PGSC_GENE;Acc:PGSC0003DMG400001976]	5977208	5987088	11
PGSC0003DMG400002664	1.86565	0.0012248	Serine/threonine protein kinase [Source:PGSC_GENE;Acc:PGSC0003DMG400002664]	3344754	3349807	9
PGSC0003DMG400009156	1.86285	1.40312e-05	Phytoene dehydrogenase, chloroplastic/chromoplastic [Source:PGSC_GENE;Acc:PGSC0003DMG400009156]	61771634	61780000	3
PGSC0003DMG400020326	1.86271	2.66154e-05	Kinase [Source:PGSC_GENE;Acc:PGSC0003DMG400020326]	583820	586085	9
PGSC0003DMG400015665	1.86045	5.07777e-05	Erwinia induced protein 2 [Source:PGSC_GENE;Acc:PGSC0003DMG400015665]	1950712	1952576	11
PGSC0003DMG400019182	1.86045	0.0010055	Auxin influx transport protein [Source:PGSC_GENE;Acc:PGSC0003DMG400019182]	50480301	50485816	10
PGSC0003DMG400001851	1.86025	0.000458094	ATP-dependent helicase [Source:PGSC_GENE;Acc:PGSC0003DMG400001851]	50679820	50685387	8
PGSC0003DMG400009621	1.85934	6.32185e-05	Cytochrome P450 [Source:PGSC_GENE;Acc:PGSC0003DMG400009621]	49272357	49274087	4
PGSC0003DMG400026405	1.85838	0.000564393	Conserved gene of unknown function [Source:PGSC_GENE;Acc:PGSC0003DMG400026405]	41364716	41369597	2
PGSC0003DMG400003898	1.8583	9.95545e-05	RAB1X [Source:PGSC_GENE;Acc:PGSC0003DMG400003898]	4812445	4818046	9
PGSC0003DMG400003591	1.85727	0.000126917	DNA-directed RNA polymerase [Source:PGSC_GENE;Acc:PGSC0003DMG400003591]	38972811	38977054	2
PGSC0003DMG400016293	1.85611	8.23855e-05	Oxidoreductase [Source:PGSC_GENE;Acc:PGSC0003DMG400016293]	39539988	39556247	6
PGSC0003DMG400030612	1.85561	1.23435e-05	Serine hydroxymethyltransferase, mitochondrial [Source:UniProtKB/Swiss-Prot;Acc:P50433]	41965337	41971883	2
PGSC0003DMG400010031	1.85465	9.4186e-05	Conserved gene of unknown function [Source:PGSC_GENE;Acc:PGSC0003DMG400010031]	44605496	44612171	2
PGSC0003DMG400002103	1.85358	1.63047e-05	Mitochondrial glycine decarboxylase complex H-protein [Source:PGSC_GENE;Acc:PGSC0003DMG400002103]	44576018	44577936	6
PGSC0003DMG400003808	1.85311	0.00387003	Conserved gene of unknown function [Source:PGSC_GENE;Acc:PGSC0003DMG400003808]	51253614	51254633	9
PGSC0003DMG400015213	1.85311	0.00387003	Conserved gene of unknown function [Source:PGSC_GENE;Acc:PGSC0003DMG400015213]	50199886	50202826	3
PGSC0003DMG400031750	1.85231	3.51741e-05	Protein SIS1 [Source:PGSC_GENE;Acc:PGSC0003DMG400031750]	33275711	33279567	2
PGSC0003DMG400022845	1.85223	0.00176666	Pax transcription activation domain interacting protein [Source:PGSC_GENE;Acc:PGSC0003DMG400022845]	59841289	59847021	1
PGSC0003DMG400030172	1.85223	0.00176666	Aspartic proteinase oryzasin-1 [Source:PGSC_GENE;Acc:PGSC0003DMG400030172]	54513083	54516979	9
PGSC0003DMG400001776	1.8515	2.55578e-05	Zinc finger family protein [Source:PGSC_GENE;Acc:PGSC0003DMG400001776]	6057067	6063471	9
PGSC0003DMG400028737	1.85031	3.56315e-05	Subtilase family protein [Source:PGSC_GENE;Acc:PGSC0003DMG400028737]	6567415	6578903	7
PGSC0003DMG400000639	1.84938	2.54375e-05	Delta 9 desaturase [Source:PGSC_GENE;Acc:PGSC0003DMG400000639]	56502125	56505038	3
PGSC0003DMG400007129	1.84805	0.000746335	Eukaryotic translation initiation factor 2c [Source:PGSC_GENE;Acc:PGSC0003DMG400007129]	55271437	55278238	6
PGSC0003DMG400026243	1.84753	0.00142216	Transcription factor [Source:PGSC_GENE;Acc:PGSC0003DMG400026243]	50989732	50998856	8
PGSC0003DMG400022317	1.84736	0.000134004	Pentatricopeptide repeat-containing protein [Source:PGSC_GENE;Acc:PGSC0003DMG400022317]	54866707	54871600	7
PGSC0003DMG400021455	1.84553	3.05067e-05	Integral membrane family protein [Source:PGSC_GENE;Acc:PGSC0003DMG400021455]	17928441	17936399	2
PGSC0003DMG400004519	1.84472	0.00063782	Steroid binding protein [Source:PGSC_GENE;Acc:PGSC0003DMG400004519]	37234327	37234737	6
PGSC0003DMG400000484	1.84472	5.73889e-05	Triose phosphate/phosphate translocator, non-green plastid, chloroplast [Source:PGSC_GENE;Acc:PGSC0003DMG400000484]	47200312	47203846	2
PGSC0003DMG400012416	1.84434	7.81466e-05	Glutamyl-tRNA(Gln) amidotransferase subunit C [Source:PGSC_GENE;Acc:PGSC0003DMG400012416]	53220305	53221333	7
PGSC0003DMG400022044	1.84341	0.00116117	Valacyclovir hydrolase [Source:PGSC_GENE;Acc:PGSC0003DMG400022044]	35753630	35754376	7
PGSC0003DMG400007225	1.84275	0.00013636	Xylem serine proteinase 1 [Source:PGSC_GENE;Acc:PGSC0003DMG400007225]	30869721	30876734	2
PGSC0003DMG400000508	1.84224	3.67994e-05	Metal ion binding protein [Source:PGSC_GENE;Acc:PGSC0003DMG400000508]	46793472	46796739	2
PGSC0003DMG400012654	1.84044	3.62852e-05	RAD23 protein [Source:PGSC_GENE;Acc:PGSC0003DMG400012654]	41060780	41065895	2
PGSC0003DMG400012607	1.83963	9.82582e-05	NAC domain protein [Source:PGSC_GENE;Acc:PGSC0003DMG400012607]	47475946	47479451	2
PGSC0003DMG400017183	1.83784	4.21946e-05	Desacetoxyvindoline 4-hydroxylase [Source:PGSC_GENE;Acc:PGSC0003DMG400017183]	56095869	56097520	9
PGSC0003DMG400002168	1.83711	7.03566e-05	Glutathione S-transferase [Source:PGSC_GENE;Acc:PGSC0003DMG400002168]	1017755	1019084	9
PGSC0003DMG402007034	1.83686	0.00701327	Laccase [Source:PGSC_GENE;Acc:PGSC0003DMG402007034]	45026750	45030968	5
PGSC0003DMG400028166	1.83661	0.0017297	DNA binding protein [Source:PGSC_GENE;Acc:PGSC0003DMG400028166]	55742440	55745936	10
PGSC0003DMG400014458	1.83465	2.14688e-05	Pollen-specific C2 domain containing protein [Source:PGSC_GENE;Acc:PGSC0003DMG400014458]	48566122	48569934	12
PGSC0003DMG400006189	1.8329	2.19218e-05	Rac-like GTP-binding protein [Source:PGSC_GENE;Acc:PGSC0003DMG400006189]	87542094	87549232	1
PGSC0003DMG400000204	1.83238	1.82935e-05	Thylakoid membrane phosphoprotein 14 kDa, chloroplast [Source:PGSC_GENE;Acc:PGSC0003DMG400000204]	73015925	73019833	1
PGSC0003DMG400020443	1.83179	3.93294e-05	Conserved gene of unknown function [Source:PGSC_GENE;Acc:PGSC0003DMG400020443]	50144615	50149480	7
PGSC0003DMG400015468	1.83101	0.000251613	Sugar transporter [Source:PGSC_GENE;Acc:PGSC0003DMG400015468]	21406935	21409065	2
PGSC0003DMG401007600	1.83094	0.000721042	Pentatricopeptide repeat-containing protein [Source:PGSC_GENE;Acc:PGSC0003DMG401007600]	5708356	5713084	11
PGSC0003DMG400006735	1.83091	2.16407e-05	DNAJ heat shock N-terminal domain-containing protein [Source:PGSC_GENE;Acc:PGSC0003DMG400006735]	7828767	7830987	2
PGSC0003DMG400002165	1.83068	0.00398079	Glutathione S-transferase [Source:PGSC_GENE;Acc:PGSC0003DMG400002165]	1025073	1026196	9
PGSC0003DMG400028998	1.82988	0.000145775	Leukotriene A-4 hydrolase [Source:PGSC_GENE;Acc:PGSC0003DMG400028998]	33061623	33068491	4
PGSC0003DMG400012033	1.82919	0.00165203	Photosystem I P700 chlorophyll a apoprotein [Source:PGSC_GENE;Acc:PGSC0003DMG400012033]	15577017	15577346	8
PGSC0003DMG400023384	1.82742	6.85163e-05	Ribonuclease z, chloroplast [Source:PGSC_GENE;Acc:PGSC0003DMG400023384]	51086055	51090773	5
PGSC0003DMG400004767	1.8257	0.00468829	Conserved gene of unknown function [Source:PGSC_GENE;Acc:PGSC0003DMG400004767]	52144937	52148867	8
PGSC0003DMG400000578	1.82529	2.71369e-05	Serine-threonine protein kinase, plant-type [Source:PGSC_GENE;Acc:PGSC0003DMG400000578]	47245047	47247546	3
PGSC0003DMG400015053	1.82401	7.42541e-05	GTP binding protein [Source:PGSC_GENE;Acc:PGSC0003DMG400015053]	13553252	13557860	5
PGSC0003DMG404025785	1.82348	0.000960291	Dynamin [Source:PGSC_GENE;Acc:PGSC0003DMG404025785]	84445925	84452849	1
PGSC0003DMG400009362	1.82263	9.90885e-05	Conserved gene of unknown function [Source:PGSC_GENE;Acc:PGSC0003DMG400009362]	64967888	64972295	4
PGSC0003DMG401013418	1.82203	0.000251613	Chlorophyll a-b binding protein 3C, chloroplastic [Source:PGSC_GENE;Acc:PGSC0003DMG401013418]	779614	780587	3
PGSC0003DMG400031452	1.82161	0.0034764	Hcr2-p5 [Source:PGSC_GENE;Acc:PGSC0003DMG400031452]	23292291	23292860	0
PGSC0003DMG400030893	1.82109	0.00114544	Conserved gene of unknown function [Source:PGSC_GENE;Acc:PGSC0003DMG400030893]	4174720	4183140	7
PGSC0003DMG403008678	1.82109	0.00114544	Zinc finger protein [Source:PGSC_GENE;Acc:PGSC0003DMG403008678]	19567266	19569502	2
PGSC0003DMG400001380	1.82073	0.000294844	Pollen Ole e 1 allergen and extensin [Source:PGSC_GENE;Acc:PGSC0003DMG400001380]	45310909	45312728	2
PGSC0003DMG401016617	1.82047	6.63763e-05	Cytochrome P450 [Source:PGSC_GENE;Acc:PGSC0003DMG401016617]	60523345	60533882	9
PGSC0003DMG400029355	1.82015	2.0796e-05	Allyl alcohol dehydrogenase [Source:PGSC_GENE;Acc:PGSC0003DMG400029355]	58310262	58314225	12
PGSC0003DMG403012723	1.81895	0.000961677	Apurinic endonuclease-redox protein [Source:PGSC_GENE;Acc:PGSC0003DMG403012723]	11207034	11210351	4
PGSC0003DMG400005372	1.81689	0.00016666	Photosystem I P700 chlorophyll a apoprotein A1 [Source:PGSC_GENE;Acc:PGSC0003DMG400005372]	20447837	20448532	7
PGSC0003DMG400013720	1.81641	4.33074e-05	Mildew resistance locus o 15 [Source:PGSC_GENE;Acc:PGSC0003DMG400013720]	8453233	8458021	8
PGSC0003DMG400012712	1.81528	0.00204509	Glycerol-3-phosphate dehydrogenase [Source:PGSC_GENE;Acc:PGSC0003DMG400012712]	10990427	10994692	4
PGSC0003DMG400028238	1.8148	2.61586e-05	Thioredoxin peroxidase [Source:PGSC_GENE;Acc:PGSC0003DMG400028238]	56037253	56041820	10
PGSC0003DMG400030038	1.81222	0.000636906	Multiple inositol polyphosphate phosphatase 1 [Source:PGSC_GENE;Acc:PGSC0003DMG400030038]	29855363	29861965	6
PGSC0003DMG400030706	1.81183	0.000166145	Endosomal P24A protein [Source:PGSC_GENE;Acc:PGSC0003DMG400030706]	2891957	2895294	7
PGSC0003DMG400026500	1.81086	1.9095e-05	Type I (26 kD) CP29 polypeptide [Source:PGSC_GENE;Acc:PGSC0003DMG400026500]	48020310	48022190	6
PGSC0003DMG400008871	1.8102	2.63815e-05	Signal recognition particle protein [Source:PGSC_GENE;Acc:PGSC0003DMG400008871]	2589906	2598035	9
PGSC0003DMG400003055	1.80966	0.000166806	Myb [Source:PGSC_GENE;Acc:PGSC0003DMG400003055]	54261364	54265845	8
PGSC0003DMG400010855	1.80907	7.52401e-05	Protein phosphatase inhibitor 2 containing protein [Source:PGSC_GENE;Acc:PGSC0003DMG400010855]	7602321	7606975	1
PGSC0003DMG402015580	1.80777	0.000157192	Conserved gene of unknown function [Source:PGSC_GENE;Acc:PGSC0003DMG402015580]	7128021	7131447	5
PGSC0003DMG400013337	1.80745	0.000507493	Ubiquitin thiolesterase [Source:PGSC_GENE;Acc:PGSC0003DMG400013337]	743151	748698	11
ENSRNA049463571	1.80719	0.000148068
PGSC0003DMG400006589	1.80537	0.0131493	Conserved gene of unknown function [Source:PGSC_GENE;Acc:PGSC0003DMG400006589]	49180773	49187629	3
PGSC0003DMG400008880	1.80537	0.0131493	Conserved gene of unknown function [Source:PGSC_GENE;Acc:PGSC0003DMG400008880]	2745365	2746373	9
PGSC0003DMG400018265	1.80537	0.0131493	Serine/threonine-protein kinase PBS1 [Source:PGSC_GENE;Acc:PGSC0003DMG400018265]	79358967	79365616	1
PGSC0003DMG400017407	1.80361	3.20958e-05	Ribulose-1,5 bisphosphate carboxylase/oxygenase large subunit N-methyltransferase, chloroplast [Source:PGSC_GENE;Acc:PGSC0003DMG400017407]	43305878	43314764	7
PGSC0003DMG400006539	1.80233	9.11898e-05	GrpE protein homolog [Source:PGSC_GENE;Acc:PGSC0003DMG400006539]	9912514	9918763	11
PGSC0003DMG400007292	1.80222	0.00701327	Monovalent cation:proton antiporter [Source:PGSC_GENE;Acc:PGSC0003DMG400007292]	364074	366906	6
PGSC0003DMG400018666	1.80222	0.00701327	Sugar transporter [Source:PGSC_GENE;Acc:PGSC0003DMG400018666]	3041760	3047685	3
PGSC0003DMG400030804	1.80222	0.00701327	UDP-glucose:glucosyltransferase [Source:PGSC_GENE;Acc:PGSC0003DMG400030804]	63830969	63832893	4
PGSC0003DMG400002837	1.80087	0.000601856	Stage III sporulation protein AA [Source:PGSC_GENE;Acc:PGSC0003DMG400002837]	419596	426693	4
PGSC0003DMG400018632	1.79764	3.58016e-05	F-box family protein [Source:PGSC_GENE;Acc:PGSC0003DMG400018632]	87996455	88001717	1
PGSC0003DMG400042968	1.79679	0.000178206	Ring finger protein [Source:PGSC_GENE;Acc:PGSC0003DMG400042968]	46883158	46884336	2
PGSC0003DMG400023666	1.79615	0.0041765	Nucleic acid binding protein [Source:PGSC_GENE;Acc:PGSC0003DMG400023666]	57399358	57400223	10
PGSC0003DMG400005351	1.79585	4.9094e-05	MLO1 [Source:PGSC_GENE;Acc:PGSC0003DMG400005351]	30814211	30816287	4
PGSC0003DMG400024972	1.79584	2.60619e-05	Conserved gene of unknown function [Source:PGSC_GENE;Acc:PGSC0003DMG400024972]	43109824	43113421	2
PGSC0003DMG400014576	1.79479	0.00314483	Receptor kinase [Source:PGSC_GENE;Acc:PGSC0003DMG400014576]	3149722	3154050	5
PGSC0003DMG400005155	1.79453	2.7273e-05	Transporter [Source:PGSC_GENE;Acc:PGSC0003DMG400005155]	69690316	69694986	4
PGSC0003DMG400006733	1.7938	2.41294e-05	Thioredoxin-like U5 small ribonucleoprotein particle protein [Source:PGSC_GENE;Acc:PGSC0003DMG400006733]	7831403	7837224	2
PGSC0003DMG400020257	1.79104	0.00155045	ATP binding protein [Source:PGSC_GENE;Acc:PGSC0003DMG400020257]	47948853	47955797	2
PGSC0003DMG400007319	1.78978	0.00149042	Pentatricopeptide repeat-containing protein, chloroplastic [Source:PGSC_GENE;Acc:PGSC0003DMG400007319]	37582571	37585385	2
PGSC0003DMG400024301	1.78978	0.00149042	Eukaryotic translation initiation factor 2c [Source:PGSC_GENE;Acc:PGSC0003DMG400024301]	52318261	52322371	1
PGSC0003DMG400028958	1.78925	0.00124079	Multicopper oxidase [Source:PGSC_GENE;Acc:PGSC0003DMG400028958]	46812543	46815413	7
PGSC0003DMG400012573	1.78834	0.000786226	LMBR1 integral membrane protein [Source:PGSC_GENE;Acc:PGSC0003DMG400012573]	82170738	82172739	1
PGSC0003DMG400031111	1.78807	4.78552e-05	SIGB (SIGMA FACTOR B) [Source:PGSC_GENE;Acc:PGSC0003DMG400031111]	67245732	67251341	1
PGSC0003DMG400022078	1.78759	0.000794463	DNA damage-binding protein [Source:PGSC_GENE;Acc:PGSC0003DMG400022078]	39674919	39684418	9
PGSC0003DMG400001864	1.78726	0.00068974	RNA binding protein [Source:PGSC_GENE;Acc:PGSC0003DMG400001864]	50226758	50229591	8
PGSC0003DMG400027327	1.78544	9.00196e-05	Protein tyrosine phosphatase [Source:PGSC_GENE;Acc:PGSC0003DMG400027327]	4344685	4351245	11
PGSC0003DMG401026765	1.784	0.000234411	Conserved gene of unknown function [Source:PGSC_GENE;Acc:PGSC0003DMG401026765]	3831830	3832726	4
PGSC0003DMG400009317	1.78385	2.52086e-05	Phosphoribulokinase [Source:PGSC_GENE;Acc:PGSC0003DMG400009317]	48800792	48805673	8
PGSC0003DMG400015011	1.78371	0.000190184	Immunophilin [Source:PGSC_GENE;Acc:PGSC0003DMG400015011]	9207272	9212936	4
PGSC0003DMG400006101	1.78291	0.000150863	Acyltransferase [Source:PGSC_GENE;Acc:PGSC0003DMG400006101]	55086801	55089656	9
PGSC0003DMG400011016	1.77727	3.82976e-05	Soul heme-binding family protein [Source:PGSC_GENE;Acc:PGSC0003DMG400011016]	54075384	54076429	10
PGSC0003DMG401030070	1.77648	0.000375746	Poly [ADP-ribose] polymerase 2-A [Source:PGSC_GENE;Acc:PGSC0003DMG401030070]	45949830	45959312	8
PGSC0003DMG400027451	1.77545	8.48173e-05	Adenylosuccinate lyase [Source:PGSC_GENE;Acc:PGSC0003DMG400027451]	1978906	1987160	7
PGSC0003DMG400006965	1.77468	0.000886345	Glycerol-3-phosphate dehydrogenase [Source:PGSC_GENE;Acc:PGSC0003DMG400006965]	26613043	26615973	2
PGSC0003DMG400010688	1.77437	3.91824e-05	Violaxanthin de-epoxidase [Source:PGSC_GENE;Acc:PGSC0003DMG400010688]	45916315	45921142	4
PGSC0003DMG400019333	1.77386	0.00170093	Single-stranded DNA-binding protein, ssb [Source:PGSC_GENE;Acc:PGSC0003DMG400019333]	48723105	48728382	9
PGSC0003DMG400027203	1.77386	0.00170093	Pseudouridine synthase [Source:PGSC_GENE;Acc:PGSC0003DMG400027203]	48448980	48453633	5
PGSC0003DMG400031494	1.77386	0.00170093	Small molecule transporter [Source:PGSC_GENE;Acc:PGSC0003DMG400031494]	28777112	28783325	7
PGSC0003DMG400027520	1.77353	0.00146	Periplasmic beta-glucosidase [Source:PGSC_GENE;Acc:PGSC0003DMG400027520]	74764148	74770470	1
PGSC0003DMG400024280	1.77278	6.10342e-05	Triose phosphate/phosphate translocator, non-green plastid, chloroplast [Source:PGSC_GENE;Acc:PGSC0003DMG400024280]	5714539	5716056	12
PGSC0003DMG400016159	1.77273	0.000159324	Conserved gene of unknown function [Source:PGSC_GENE;Acc:PGSC0003DMG400016159]	2794305	2800483	11
PGSC0003DMG400004497	1.77261	0.000167987	Pentatricopeptide repeat-containing protein [Source:PGSC_GENE;Acc:PGSC0003DMG400004497]	30205069	30209868	10
PGSC0003DMG400004379	1.77166	0.00241918	Esterase [Source:PGSC_GENE;Acc:PGSC0003DMG400004379]	1611046	1615724	3
PGSC0003DMG400030089	1.77166	0.00241918	Heat shock protein 70kD [Source:PGSC_GENE;Acc:PGSC0003DMG400030089]	53570253	53573497	9
PGSC0003DMG401003864	1.77166	0.00241918	Conserved gene of unknown function [Source:PGSC_GENE;Acc:PGSC0003DMG401003864]	5068683	5076629	9
PGSC0003DMG400009026	1.77103	3.78203e-05	Glucose-1-phosphate adenylyltransferase [Source:PGSC_GENE;Acc:PGSC0003DMG400009026]	62144768	62149133	1
PGSC0003DMG400025221	1.77086	3.98654e-05	Conserved gene of unknown function [Source:PGSC_GENE;Acc:PGSC0003DMG400025221]	7752283	7757496	8
PGSC0003DMG400002960	1.77022	0.00501982	Disease resistance protein BS2 [Source:PGSC_GENE;Acc:PGSC0003DMG400002960]	24957643	24960934	4
PGSC0003DMG400020646	1.7698	0.000255394	ER lumen protein retaining receptor [Source:PGSC_GENE;Acc:PGSC0003DMG400020646]	2500272	2504102	6
PGSC0003DMG400011294	1.76825	0.000136985	MYB transcription factor MYB114 [Source:PGSC_GENE;Acc:PGSC0003DMG400011294]	147113	148195	10
PGSC0003DMG400021198	1.76814	0.00606867	Subtilase family protein [Source:PGSC_GENE;Acc:PGSC0003DMG400021198]	28737078	28744386	2
PGSC0003DMG400018679	1.76753	4.03807e-05	3-hydroxy-3-methylglutaryl-coenzyme A reductase 3 [Source:UniProtKB/Swiss-Prot;Acc:Q41438]	3011536	3015241	3
PGSC0003DMG400005941	1.76672	0.00876482	Conserved gene of unknown function [Source:PGSC_GENE;Acc:PGSC0003DMG400005941]	54389233	54389605	6
PGSC0003DMG400011211	1.76665	4.28977e-05	50S ribosomal protein L35, chloroplastic [Source:PGSC_GENE;Acc:PGSC0003DMG400011211]	1348149	1351853	7
PGSC0003DMG400024765	1.7664	4.59827e-05	Epoxide hydrolase [Source:PGSC_GENE;Acc:PGSC0003DMG400024765]	77637380	77640210	1
PGSC0003DMG400021190	1.7663	0.000114204	50S ribosomal protein L20 [Source:PGSC_GENE;Acc:PGSC0003DMG400021190]	28984874	28988780	2
PGSC0003DMG400002850	1.76559	9.50422e-05	Aspartate/glutamate/uridylate kinase family protein [Source:PGSC_GENE;Acc:PGSC0003DMG400002850]	168099	173751	4
PGSC0003DMG400010458	1.76558	0.000601768	Pentatricopeptide repeat-containing protein [Source:PGSC_GENE;Acc:PGSC0003DMG400010458]	54995253	55002483	10
PGSC0003DMG401023974	1.76383	0.000113221	Amino acid binding protein [Source:PGSC_GENE;Acc:PGSC0003DMG401023974]	5336182	5343343	11
PGSC0003DMG400000886	1.76312	0.00015152	Cation transport protein chaC [Source:PGSC_GENE;Acc:PGSC0003DMG400000886]	10998587	11005949	11
PGSC0003DMG402026984	1.76272	3.38505e-05	BTB/POZ domain-containing protein [Source:PGSC_GENE;Acc:PGSC0003DMG402026984]	52624883	52628258	6
PGSC0003DMG400011859	1.76164	0.000323633	UPF0497 membrane protein [Source:PGSC_GENE;Acc:PGSC0003DMG400011859]	49472600	49474370	10
PGSC0003DMG400027912	1.76097	4.96698e-05	Sulfate/bicarbonate/oxalate exchanger and transporter sat-1 [Source:PGSC_GENE;Acc:PGSC0003DMG400027912]	52009155	52018347	4
PGSC0003DMG400022738	1.7609	0.000999513	TCP domain class transcription factor [Source:PGSC_GENE;Acc:PGSC0003DMG400022738]	53850018	53851726	8
PGSC0003DMG402026150	1.76002	8.41603e-05	6-phosphogluconolactonase [Source:PGSC_GENE;Acc:PGSC0003DMG402026150]	47838998	47841991	7
PGSC0003DMG400013362	1.75925	4.61564e-05	67kD chloroplastic RNA-binding protein, P67.1 [Source:PGSC_GENE;Acc:PGSC0003DMG400013362]	281943	284362	11
PGSC0003DMG400000727	1.75911	0.00010199	EMB2219 [Source:PGSC_GENE;Acc:PGSC0003DMG400000727]	85937523	85941074	1
PGSC0003DMG400013365	1.75844	0.000260827	RNA (Guanine-9-) methyltransferase domain containing [Source:PGSC_GENE;Acc:PGSC0003DMG400013365]	199155	202754	11
PGSC0003DMG402008955	1.75742	0.000177203	Conserved gene of unknown function [Source:PGSC_GENE;Acc:PGSC0003DMG402008955]	2711218	2714210	9
PGSC0003DMG400009672	1.75512	4.07947e-05	Pom14 protein [Source:PGSC_GENE;Acc:PGSC0003DMG400009672]	5248174	5252027	6
PGSC0003DMG400012802	1.75503	0.00207346	Pentatricopeptide repeat-containing protein [Source:PGSC_GENE;Acc:PGSC0003DMG400012802]	53057725	53061960	4
PGSC0003DMG400001847	1.75461	0.000320457	Dynamin [Source:PGSC_GENE;Acc:PGSC0003DMG400001847]	50199679	50206026	8
PGSC0003DMG400016850	1.75427	0.000573135	Short chain alcohol dehydrogenase [Source:PGSC_GENE;Acc:PGSC0003DMG400016850]	51715245	51718154	9
PGSC0003DMG400007784	1.75258	7.7058e-05	Cationic amino acid transporter [Source:PGSC_GENE;Acc:PGSC0003DMG400007784]	1074844	1076987	12
PGSC0003DMG400016238	1.75223	0.000744056	DEGP10 [Source:PGSC_GENE;Acc:PGSC0003DMG400016238]	2979539	2987049	11
PGSC0003DMG400015600	1.75108	0.000856071	DNA pol lambda [Source:PGSC_GENE;Acc:PGSC0003DMG400015600]	7211099	7216817	5
PGSC0003DMG400012709	1.75037	7.37029e-05	Nucleoporin interacting component; Protein prenyltransferase [Source:PGSC_GENE;Acc:PGSC0003DMG400012709]	10929878	10939528	4
PGSC0003DMG400008825	1.74983	0.00110894	Conserved gene of unknown function [Source:PGSC_GENE;Acc:PGSC0003DMG400008825]	1560366	1568114	9
PGSC0003DMG400013184	1.74975	9.70056e-05	Zinc finger protein [Source:PGSC_GENE;Acc:PGSC0003DMG400013184]	53293151	53300243	3
PGSC0003DMG400008846	1.74847	0.000959032	P-type trefoil [Source:PGSC_GENE;Acc:PGSC0003DMG400008846]	1983767	1988922	9
PGSC0003DMG400001555	1.74779	9.84684e-05	Aspartyl/glutamyl-tRNA(Asn/Gln) amidotransferase subunit B [Source:PGSC_GENE;Acc:PGSC0003DMG400001555]	57249648	57256205	9
PGSC0003DMG400008300	1.74681	0.00374952	Chlorophyll a/b binding protein [Source:PGSC_GENE;Acc:PGSC0003DMG400008300]	30133704	30134736	2
PGSC0003DMG400008888	1.74591	0.000587317	Uracil phosphoribosyltransferase [Source:PGSC_GENE;Acc:PGSC0003DMG400008888]	1300722	1305212	9
PGSC0003DMG400023380	1.74382	0.00603582	Gene of unknown function [Source:PGSC_GENE;Acc:PGSC0003DMG400023380]	51131395	51132522	5
PGSC0003DMG402012327	1.74382	0.00603582	Gene of unknown function [Source:PGSC_GENE;Acc:PGSC0003DMG402012327]	55145261	55146843	8
PGSC0003DMG401014557	1.74376	0.000153438	Conserved gene of unknown function [Source:PGSC_GENE;Acc:PGSC0003DMG401014557]	3164372	3169502	5
PGSC0003DMG400006667	1.74053	0.000317397	Receptor protein kinase [Source:PGSC_GENE;Acc:PGSC0003DMG400006667]	31269194	31272557	11
PGSC0003DMG400024249	1.74047	0.000826852	Gibberellin 20-oxidase-1 [Source:PGSC_GENE;Acc:PGSC0003DMG400024249]	41463794	41465887	3
PGSC0003DMG401007274	1.74011	8.91638e-05	Isoamylase isoform 3 [Source:PGSC_GENE;Acc:PGSC0003DMG401007274]	375942	382975	6
PGSC0003DMG400005626	1.73963	0.000123463	DNA binding protein [Source:PGSC_GENE;Acc:PGSC0003DMG400005626]	59133229	59134708	3
PGSC0003DMG401005669	1.7374	0.000303638	Conserved gene of unknown function [Source:PGSC_GENE;Acc:PGSC0003DMG401005669]	58340542	58345893	3
PGSC0003DMG400000098	1.73694	9.60656e-05	Conserved gene of unknown function [Source:PGSC_GENE;Acc:PGSC0003DMG400000098]	73251570	73254296	1
PGSC0003DMG400026493	1.73599	4.75411e-05	DNA-binding protein smubp-2 [Source:PGSC_GENE;Acc:PGSC0003DMG400026493]	46331177	46339675	3
PGSC0003DMG400031168	1.73583	0.00749892	Cyclin-dependent protein kinase [Source:PGSC_GENE;Acc:PGSC0003DMG400031168]	68938385	68940434	1
PGSC0003DMG400001569	1.73414	0.000729229	SAC [Source:PGSC_GENE;Acc:PGSC0003DMG400001569]	38555494	38564213	2
PGSC0003DMG400028224	1.73404	6.70395e-05	Carotenoid isomerase, chloroplastic [Source:PGSC_GENE;Acc:PGSC0003DMG400028224]	56306412	56312609	10
PGSC0003DMG400020159	1.73382	0.000101205	Nuclear GTPase [Source:PGSC_GENE;Acc:PGSC0003DMG400020159]	58451093	58456305	6
PGSC0003DMG400025149	1.73263	0.000110543	Conserved gene of unknown function [Source:PGSC_GENE;Acc:PGSC0003DMG400025149]	25477991	25487584	2
PGSC0003DMG400009215	1.73198	0.000154697	MTERF family protein [Source:PGSC_GENE;Acc:PGSC0003DMG400009215]	9020508	9022239	11
PGSC0003DMG400022624	1.73189	0.000138304	Glutathione s-transferase [Source:PGSC_GENE;Acc:PGSC0003DMG400022624]	6394671	6397197	5
PGSC0003DMG402022236	1.73149	9.79367e-05	GTP-binding protein [Source:PGSC_GENE;Acc:PGSC0003DMG402022236]	56479258	56488637	7
PGSC0003DMG400024567	1.73116	0.000111786	Galactosyltransferase [Source:PGSC_GENE;Acc:PGSC0003DMG400024567]	53440506	53444562	3
PGSC0003DMG400004093	1.73068	0.000149184	Pentatricopeptide repeat-containing protein [Source:PGSC_GENE;Acc:PGSC0003DMG400004093]	10653367	10656366	7
PGSC0003DMG400006795	1.73063	0.000437588	TRNA-dihydrouridine synthase A [Source:PGSC_GENE;Acc:PGSC0003DMG400006795]	65653022	65661533	1
PGSC0003DMG400007056	1.73033	0.0109584	Chalcone isomerase [Source:PGSC_GENE;Acc:PGSC0003DMG400007056]	52206437	52211105	7
PGSC0003DMG400006405	1.72964	0.000272663	Protein brittle-1, chloroplast [Source:PGSC_GENE;Acc:PGSC0003DMG400006405]	63452294	63460122	4
PGSC0003DMG400005760	1.72812	6.31022e-05	Sulfate transporter [Source:PGSC_GENE;Acc:PGSC0003DMG400005760]	59344961	59346957	3
PGSC0003DMG400011072	1.72787	0.000423826	Ribulose bisphosphate carboxylase/oxygenase activase 1, chloroplastic [Source:PGSC_GENE;Acc:PGSC0003DMG400011072]	54287409	54290230	10
PGSC0003DMG400023357	1.72748	0.000313398	Aspartic proteinase Asp1 [Source:PGSC_GENE;Acc:PGSC0003DMG400023357]	51404950	51412381	5
PGSC0003DMG400018263	1.7273	6.71608e-05	Serine/threonine-protein kinase PBS1 [Source:PGSC_GENE;Acc:PGSC0003DMG400018263]	79385216	79392204	1
PGSC0003DMG400014346	1.72668	0.00338979	Pentatricopeptide repeat-containing protein, chloroplastic [Source:PGSC_GENE;Acc:PGSC0003DMG400014346]	43040781	43042693	3
PGSC0003DMG400022349	1.72668	0.00338979	Pentatricopeptide repeat-containing protein [Source:PGSC_GENE;Acc:PGSC0003DMG400022349]	35096767	35099384	2
PGSC0003DMG400007992	1.7235	0.00080299	Conserved gene of unknown function [Source:PGSC_GENE;Acc:PGSC0003DMG400007992]	68683102	68686878	4
PGSC0003DMG400045075	1.72221	0.00447239	Xyloglucan glycosyltransferase 6 [Source:PGSC_GENE;Acc:PGSC0003DMG400045075]	32090614	32094115	9
PGSC0003DMG401028252	1.72221	0.00447239	Beta-fructofuranosidase [Source:PGSC_GENE;Acc:PGSC0003DMG401028252]	55840813	55843004	10
PGSC0003DMG400015489	1.7218	0.000102281	Transcription factor APFI [Source:PGSC_GENE;Acc:PGSC0003DMG400015489]	20837603	20846206	2
PGSC0003DMG400030017	1.72142	4.77839e-05	Vacuolar sorting receptor protein PV72 [Source:PGSC_GENE;Acc:PGSC0003DMG400030017]	18598486	18607646	9
PGSC0003DMG400001928	1.72102	0.000215601	Conserved gene of unknown function [Source:PGSC_GENE;Acc:PGSC0003DMG400001928]	12400886	12406324	0
PGSC0003DMG400011217	1.72004	0.000227397	CYP72A54 [Source:PGSC_GENE;Acc:PGSC0003DMG400011217]	1504838	1508427	7
PGSC0003DMG402027917	1.71956	0.00045902	Conserved gene of unknown function [Source:PGSC_GENE;Acc:PGSC0003DMG402027917]	52018569	52023374	4
PGSC0003DMG400013348	1.71873	0.0014358	Pollen tube RhoGDI2 [Source:PGSC_GENE;Acc:PGSC0003DMG400013348]	546432	549562	11
PGSC0003DMG400014254	1.71814	5.02212e-05	Pitrilysin [Source:PGSC_GENE;Acc:PGSC0003DMG400014254]	57961401	57974337	3
PGSC0003DMG400012797	1.7172	0.000215014	Short-chain dehydrogenase/reductase family protein [Source:PGSC_GENE;Acc:PGSC0003DMG400012797]	52802506	52809035	4
PGSC0003DMG402015074	1.7172	0.000215014	Magnesium transporter [Source:PGSC_GENE;Acc:PGSC0003DMG402015074]	49084865	49089318	9
PGSC0003DMG400025055	1.71704	0.000347292	Hypoxanthine-guanine phosphoribosyltransferase [Source:PGSC_GENE;Acc:PGSC0003DMG400025055]	61452932	61456159	4
PGSC0003DMG400007532	1.71693	0.00603582	Bypass1 [Source:PGSC_GENE;Acc:PGSC0003DMG400007532]	48972186	48972671	9
PGSC0003DMG400011203	1.71693	0.00603582	Conserved gene of unknown function [Source:PGSC_GENE;Acc:PGSC0003DMG400011203]	1152534	1157927	7
PGSC0003DMG400018665	1.71647	9.73497e-05	Thioredoxin reductase [Source:PGSC_GENE;Acc:PGSC0003DMG400018665]	3005781	3009703	3
PGSC0003DMG400022300	1.71625	0.000150708	Trigger factor [Source:PGSC_GENE;Acc:PGSC0003DMG400022300]	55112934	55119598	7
PGSC0003DMG400001371	1.71471	0.00013256	Protein COBRA [Source:PGSC_GENE;Acc:PGSC0003DMG400001371]	45429122	45434995	2
PGSC0003DMG400030962	1.71394	0.00351463	Pentatricopeptide repeat-containing protein, chloroplastic [Source:PGSC_GENE;Acc:PGSC0003DMG400030962]	86390093	86393366	1
PGSC0003DMG400014226	1.71328	0.00038339	Conserved gene of unknown function [Source:PGSC_GENE;Acc:PGSC0003DMG400014226]	57524347	57532811	3
PGSC0003DMG401023904	1.71225	0.000182673	Serine/threonine-protein kinase AFC1 [Source:PGSC_GENE;Acc:PGSC0003DMG401023904]	7493061	7503273	9
PGSC0003DMG403011204	1.7122	0.00207322	Conserved gene of unknown function [Source:PGSC_GENE;Acc:PGSC0003DMG403011204]	1181787	1182461	7
PGSC0003DMG400001570	1.71219	5.10918e-05	Catalase isozyme 2 [Source:PGSC_GENE;Acc:PGSC0003DMG400001570]	38567863	38572211	2
PGSC0003DMG400023854	1.71104	6.62848e-05	Conserved gene of unknown function [Source:PGSC_GENE;Acc:PGSC0003DMG400023854]	60749660	60755104	12
PGSC0003DMG400023428	1.71078	6.52339e-05	TSC13 protein [Source:PGSC_GENE;Acc:PGSC0003DMG400023428]	50250125	50254609	5
PGSC0003DMG400007408	1.71032	9.37056e-05	Aldo-keto reductase [Source:PGSC_GENE;Acc:PGSC0003DMG400007408]	40010844	40015167	11
PGSC0003DMG400033038	1.71026	0.000774571	Isochorismate synthase [Source:PGSC_GENE;Acc:PGSC0003DMG400033038]	51852928	51862776	6
PGSC0003DMG400009601	1.70839	0.00253284	Lactoylglutathione lyase [Source:PGSC_GENE;Acc:PGSC0003DMG400009601]	39683083	39689909	8
PGSC0003DMG400016625	1.7068	0.000130897	S1 RNA-binding domain-containing protein [Source:PGSC_GENE;Acc:PGSC0003DMG400016625]	60424383	60428986	9
PGSC0003DMG400002328	1.70623	8.67152e-05	Adipocyte plasma membrane-associated protein [Source:PGSC_GENE;Acc:PGSC0003DMG400002328]	25089505	25093037	5
PGSC0003DMG400004977	1.70558	6.21163e-05	Glutathione-s-transferase theta, gst [Source:PGSC_GENE;Acc:PGSC0003DMG400004977]	54001797	54004518	12
PGSC0003DMG400011170	1.7051	0.000327851	Protein WAX2 [Source:PGSC_GENE;Acc:PGSC0003DMG400011170]	1645415	1656797	7
PGSC0003DMG400030328	1.7051	0.000327851	StPCL1 protein [Source:PGSC_GENE;Acc:PGSC0003DMG400030328]	56777855	56780854	6
PGSC0003DMG400027641	1.70421	0.000209266	Ubiquitin-specific protease 15 [Source:PGSC_GENE;Acc:PGSC0003DMG400027641]	51997842	52003277	7
PGSC0003DMG400020724	1.70411	0.00222707	Conserved gene of unknown function [Source:PGSC_GENE;Acc:PGSC0003DMG400020724]	79654259	79655239	1
PGSC0003DMG400025561	1.70278	0.00927012	TONSOKU protein [Source:PGSC_GENE;Acc:PGSC0003DMG400025561]	7089798	7091853	11
PGSC0003DMG400031299	1.70278	0.00927012	Transcription factor [Source:PGSC_GENE;Acc:PGSC0003DMG400031299]	58862907	58867412	9
PGSC0003DMG401003620	1.6999	0.000671618	Mitochondrion protein [Source:PGSC_GENE;Acc:PGSC0003DMG401003620]	39781809	39785494	2
PGSC0003DMG400012749	1.69817	0.000662717	Fasciclin-like arabinogalactan protein 13 [Source:PGSC_GENE;Acc:PGSC0003DMG400012749]	70926465	70928437	1
PGSC0003DMG400026833	1.69797	0.000249366	S-adenosylmethionine transporter [Source:PGSC_GENE;Acc:PGSC0003DMG400026833]	55207123	55214696	4
PGSC0003DMG400011207	1.69644	0.000173512	Pentatricopeptide repeat-containing protein [Source:PGSC_GENE;Acc:PGSC0003DMG400011207]	1268826	1273619	7
PGSC0003DMG400039627	1.69629	0.00235879	Cf-2.2 [Source:PGSC_GENE;Acc:PGSC0003DMG400039627]	24120713	24127717	0
PGSC0003DMG400015253	1.69555	6.22145e-05	Glyceraldehyde-3-phosphate dehydrogenase [Source:PGSC_GENE;Acc:PGSC0003DMG400015253]	50586141	50589501	3
PGSC0003DMG400030684	1.69489	9.91943e-05	Inner membrane transport protein yjjL [Source:PGSC_GENE;Acc:PGSC0003DMG400030684]	3480813	3489923	7
ENSRNA049463991	1.69307	0.000180752
PGSC0003DMG402002229	1.69275	0.000218076	Conserved gene of unknown function [Source:PGSC_GENE;Acc:PGSC0003DMG402002229]	38945971	38954532	8
PGSC0003DMG400010235	1.69221	7.32467e-05	Phosphoribosylformylglycinamidine synthase [Source:PGSC_GENE;Acc:PGSC0003DMG400010235]	32066124	32071494	2
PGSC0003DMG400019319	1.69154	0.00289394	Type I inositol polyphosphate 5-phosphatase [Source:PGSC_GENE;Acc:PGSC0003DMG400019319]	48011851	48016434	9
PGSC0003DMG400022670	1.68952	0.00725997	Serine/threonine protein kinase [Source:PGSC_GENE;Acc:PGSC0003DMG400022670]	58902824	58905487	1
PGSC0003DMG400025303	1.68952	0.00725997	MYBR domain class transcription factor [Source:PGSC_GENE;Acc:PGSC0003DMG400025303]	4012125	4014648	4
PGSC0003DMG400013331	1.68951	6.18232e-05	Glutamate decarboxylase isoform2 [Source:PGSC_GENE;Acc:PGSC0003DMG400013331]	848059	855041	11
PGSC0003DMG400024531	1.68644	0.000247233	Thylakoid lumenal 25.6 kDa protein, chloroplast [Source:PGSC_GENE;Acc:PGSC0003DMG400024531]	54879843	54886094	3
PGSC0003DMG400022113	1.68622	0.00256538	Aspartic proteinase nepenthesin-1 [Source:PGSC_GENE;Acc:PGSC0003DMG400022113]	38536761	38540867	0
PGSC0003DMG400005120	1.68391	7.04513e-05	Glyoxisomal malate dehydrogenase [Source:PGSC_GENE;Acc:PGSC0003DMG400005120]	83129013	83132862	1
PGSC0003DMG400020785	1.6833	0.000111955	Conserved gene of unknown function [Source:PGSC_GENE;Acc:PGSC0003DMG400020785]	32309801	32314317	8
PGSC0003DMG400025682	1.68329	0.000179228	Glucose acyltransferase [Source:PGSC_GENE;Acc:PGSC0003DMG400025682]	13611917	13617033	10
PGSC0003DMG400011833	1.68286	0.000245676	Receptor protein kinase CLAVATA1 [Source:PGSC_GENE;Acc:PGSC0003DMG400011833]	200802	204816	7
PGSC0003DMG400006198	1.68137	0.000129117	Cucumisin [Source:PGSC_GENE;Acc:PGSC0003DMG400006198]	87361285	87363990	1
PGSC0003DMG400029682	1.68135	0.000121813	AP3-complex subunit beta-A [Source:PGSC_GENE;Acc:PGSC0003DMG400029682]	23932146	23938492	6
PGSC0003DMG400020505	1.68088	7.44182e-05	Photosystem I reaction center subunit X psaK [Source:PGSC_GENE;Acc:PGSC0003DMG400020505]	1301975	1310102	8
PGSC0003DMG401002240	1.68021	0.00321507	Queuine tRNA-ribosyltransferase [Source:PGSC_GENE;Acc:PGSC0003DMG401002240]	11412687	11418525	12
PGSC0003DMG400027059	1.679	0.000186243	Conserved gene of unknown function [Source:PGSC_GENE;Acc:PGSC0003DMG400027059]	52955579	52959618	6
PGSC0003DMG400000682	1.67801	0.000138544	Cleavage and polyadenylation specificity factor subunit 3-I [Source:PGSC_GENE;Acc:PGSC0003DMG400000682]	45276252	45284983	7
PGSC0003DMG400008025	1.67798	9.95159e-05	Conserved gene of unknown function [Source:PGSC_GENE;Acc:PGSC0003DMG400008025]	68476641	68483288	4
PGSC0003DMG400013515	1.6778	0.000194142	Naphthoate synthase [Source:PGSC_GENE;Acc:PGSC0003DMG400013515]	8873846	8878416	5
PGSC0003DMG402028340	1.67636	0.00104882	Conserved gene of unknown function [Source:PGSC_GENE;Acc:PGSC0003DMG402028340]	127550	133352	5
PGSC0003DMG402010623	1.67372	0.000987264	1-O-acylglucose:anthocyanin-O-acyltransferase [Source:PGSC_GENE;Acc:PGSC0003DMG402010623]	66828495	66836890	4
PGSC0003DMG400029474	1.67341	0.000442224	Cytochrome P450 monooxygenase CYP82E3 [Source:PGSC_GENE;Acc:PGSC0003DMG400029474]	2559100	2564516	4
PGSC0003DMG400008852	1.67173	0.000148298	Arginine biosynthesis bifunctional protein ArgJ beta chain [Source:PGSC_GENE;Acc:PGSC0003DMG400008852]	2111862	2120481	9
PGSC0003DMG401028727	1.67008	0.000272523	Conserved gene of unknown function [Source:PGSC_GENE;Acc:PGSC0003DMG401028727]	6367641	6374739	7
PGSC0003DMG400017760	1.66938	0.000254233	MADS-box protein 15 [Source:PGSC_GENE;Acc:PGSC0003DMG400017760]	55554242	55563042	12
PGSC0003DMG400022552	1.66895	0.0114634	Protein preY, mitochondrial [Source:PGSC_GENE;Acc:PGSC0003DMG400022552]	3357792	3359296	3
PGSC0003DMG400021203	1.66811	0.00295599	Pentatricopeptide repeat-containing protein [Source:PGSC_GENE;Acc:PGSC0003DMG400021203]	28642908	28645811	2
PGSC0003DMG400011972	1.66683	0.000315181	Glucosyltransferase [Source:PGSC_GENE;Acc:PGSC0003DMG400011972]	41271717	41273482	7
PGSC0003DMG400003976	1.66657	0.000189218	Cellulose synthase [Source:PGSC_GENE;Acc:PGSC0003DMG400003976]	7327210	7334866	11
PGSC0003DMG400016268	1.66633	0.000122095	Chlorophyllase [Source:PGSC_GENE;Acc:PGSC0003DMG400016268]	40246881	40248690	6
PGSC0003DMG400009544	1.66454	0.00010357	Meloidogyne-induced giant cell protein [Source:PGSC_GENE;Acc:PGSC0003DMG400009544]	2522393	2525585	8
ENSRNA049463888	1.66434	8.59624e-05
PGSC0003DMG400025117	1.66392	0.0026844	Uridine cytidine kinase I [Source:PGSC_GENE;Acc:PGSC0003DMG400025117]	1378274	1385096	5
PGSC0003DMG400027743	1.66392	0.0026844	Conserved gene of unknown function [Source:PGSC_GENE;Acc:PGSC0003DMG400027743]	7124688	7131928	4
PGSC0003DMG402000506	1.66302	8.24432e-05	Alpha-DOX2 [Source:PGSC_GENE;Acc:PGSC0003DMG402000506]	46819431	46824636	2
PGSC0003DMG401016456	1.6619	0.000851937	Uncharacterized GPI-anchored protein [Source:PGSC_GENE;Acc:PGSC0003DMG401016456]	36281319	36287259	2
PGSC0003DMG400025299	1.66133	0.00017049	Alpha-galactosidase/alpha-n-acetylgalactosaminidase [Source:PGSC_GENE;Acc:PGSC0003DMG400025299]	3887194	3891481	4
PGSC0003DMG400021285	1.66052	0.00206753	Conserved gene of unknown function [Source:PGSC_GENE;Acc:PGSC0003DMG400021285]	2711413	2715612	10
PGSC0003DMG402016244	1.65974	0.000378053	Conserved gene of unknown function [Source:PGSC_GENE;Acc:PGSC0003DMG402016244]	3144226	3151007	11
PGSC0003DMG400021708	1.65913	0.000140351	DAG protein, chloroplastic [Source:PGSC_GENE;Acc:PGSC0003DMG400021708]	35522939	35524966	2
PGSC0003DMG400011216	1.6577	0.00194255	Oxysterol-binding protein [Source:PGSC_GENE;Acc:PGSC0003DMG400011216]	1458728	1469046	7
PGSC0003DMG400005173	1.65725	0.00273042	Tospovirus resistance protein A [Source:PGSC_GENE;Acc:PGSC0003DMG400005173]	47331631	47334710	6
PGSC0003DMG400016249	1.65725	0.00273042	Anthranilate N-benzoyltransferase protein [Source:PGSC_GENE;Acc:PGSC0003DMG400016249]	3252279	3255723	11
PGSC0003DMG400030125	1.65645	0.00563919	Conserved gene of unknown function [Source:PGSC_GENE;Acc:PGSC0003DMG400030125]	29177719	29182468	8
PGSC0003DMG400028787	1.65586	0.000555984	Serine carboxypeptidase [Source:PGSC_GENE;Acc:PGSC0003DMG400028787]	50583473	50586817	6
PGSC0003DMG400030695	1.65545	0.000665622	Ring finger protein [Source:PGSC_GENE;Acc:PGSC0003DMG400030695]	3135355	3142715	7
PGSC0003DMG400014264	1.65493	0.000826469	Conserved gene of unknown function [Source:PGSC_GENE;Acc:PGSC0003DMG400014264]	42113576	42116887	3
PGSC0003DMG400027263	1.65388	0.000135058	Serine carboxypeptidase-like 27 [Source:PGSC_GENE;Acc:PGSC0003DMG400027263]	9587650	9593145	4
PGSC0003DMG400023356	1.6529	0.000256464	UDP-glucose:glucosyltransferase [Source:PGSC_GENE;Acc:PGSC0003DMG400023356]	51433825	51436666	5
PGSC0003DMG400021727	1.65187	8.98902e-05	Photosystem II oxygen-evolving complex protein 3 [Source:PGSC_GENE;Acc:PGSC0003DMG400021727]	35663248	35665054	2
PGSC0003DMG400030398	1.65074	0.000146548	NADH dehydrogenase [Source:PGSC_GENE;Acc:PGSC0003DMG400030398]	56399429	56400977	6
PGSC0003DMG400027205	1.6489	0.000132354	Protein Pop3 [Source:PGSC_GENE;Acc:PGSC0003DMG400027205]	48582146	48585617	5
PGSC0003DMG402012981	1.64851	0.000159272	Serine-threonine protein kinase, plant-type [Source:PGSC_GENE;Acc:PGSC0003DMG402012981]	4352151	4362118	9
PGSC0003DMG400007382	1.64751	0.000159283	Conserved gene of unknown function [Source:PGSC_GENE;Acc:PGSC0003DMG400007382]	40979734	40986510	8
PGSC0003DMG400018742	1.64579	0.00760601	UPF0497 membrane protein 13 [Source:PGSC_GENE;Acc:PGSC0003DMG400018742]	2618790	2620792	7
PGSC0003DMG400031735	1.64547	0.000784792	Conserved gene of unknown function [Source:PGSC_GENE;Acc:PGSC0003DMG400031735]	46174720	46183198	3
PGSC0003DMG400005656	1.64501	0.000261823	Beta-mannosidase [Source:PGSC_GENE;Acc:PGSC0003DMG400005656]	58543890	58546871	3
PGSC0003DMG400027770	1.64486	0.000132032	Cutin deficient 2 [Source:PGSC_GENE;Acc:PGSC0003DMG400027770]	71062191	71068244	1
PGSC0003DMG400018550	1.6444	0.000220388	Conserved gene of unknown function [Source:PGSC_GENE;Acc:PGSC0003DMG400018550]	48194281	48198478	3
PGSC0003DMG400013667	1.64338	0.000133349	MLO 8 [Source:PGSC_GENE;Acc:PGSC0003DMG400013667]	38189087	38196233	2
PGSC0003DMG400015652	1.64274	0.00174138	Conserved gene of unknown function [Source:PGSC_GENE;Acc:PGSC0003DMG400015652]	28968448	28974289	6
PGSC0003DMG400035370	1.64255	0.000805538	Glucosyltransferase [Source:PGSC_GENE;Acc:PGSC0003DMG400035370]	39563986	39565374	11
PGSC0003DMG400015331	1.64083	0.00032656	Sodium/calcium exchanger family protein [Source:PGSC_GENE;Acc:PGSC0003DMG400015331]	358127	362404	12
PGSC0003DMG400030416	1.6391	0.00113504	Conserved gene of unknown function [Source:PGSC_GENE;Acc:PGSC0003DMG400030416]	56695847	56700446	6
PGSC0003DMG400022715	1.63812	0.000259954	Phosphoesterase family protein [Source:PGSC_GENE;Acc:PGSC0003DMG400022715]	5082576	5088041	1
PGSC0003DMG400023416	1.63705	0.000129512	Dehydroascorbate reductase [Source:PGSC_GENE;Acc:PGSC0003DMG400023416]	50507632	50514220	5
PGSC0003DMG400001718	1.6364	0.000144836	ATP binding protein [Source:PGSC_GENE;Acc:PGSC0003DMG400001718]	68436394	68440496	1
PGSC0003DMG401009709	1.63612	0.000165189	O-acetyltransferase [Source:PGSC_GENE;Acc:PGSC0003DMG401009709]	30305444	30314962	2
PGSC0003DMG400006660	1.63597	0.000126126	Cellulose synthase catalytic subunit [Source:PGSC_GENE;Acc:PGSC0003DMG400006660]	60250479	60257545	4
PGSC0003DMG400001912	1.63446	0.000149815	Phosphoglucomutase [Source:PGSC_GENE;Acc:PGSC0003DMG400001912]	12368277	12380630	0
PGSC0003DMG400000897	1.63431	0.0141787	LysM domain GPI-anchored protein 1 [Source:PGSC_GENE;Acc:PGSC0003DMG400000897]	11066324	11069711	11
PGSC0003DMG400029496	1.63431	0.0141787	Ubiquinone biosynthesis protein coq-8 [Source:PGSC_GENE;Acc:PGSC0003DMG400029496]	3154883	3156240	4
PGSC0003DMG400002076	1.63342	0.000938717	Homeobox protein [Source:PGSC_GENE;Acc:PGSC0003DMG400002076]	36087011	36091225	2
PGSC0003DMG400015254	1.63342	0.000938717	Nucleoside diphosphate kinase 2, chloroplastic [Source:PGSC_GENE;Acc:PGSC0003DMG400015254]	50555402	50557234	3
PGSC0003DMG400001233	1.63269	0.000117056	30S ribosomal protein S1, chloroplastic [Source:PGSC_GENE;Acc:PGSC0003DMG400001233]	35829322	35834352	1
PGSC0003DMG400013697	1.63118	0.00392803	Pentatricopeptide repeat-containing protein [Source:PGSC_GENE;Acc:PGSC0003DMG400013697]	43221673	43231198	5
PGSC0003DMG400029086	1.6309	0.000144665	Conserved gene of unknown function [Source:PGSC_GENE;Acc:PGSC0003DMG400029086]	40018570	40024310	8
PGSC0003DMG402030816	1.62971	0.00151425	Seryl-tRNA synthetase [Source:PGSC_GENE;Acc:PGSC0003DMG402030816]	64085453	64086269	4
PGSC0003DMG400019508	1.6269	0.000112928	Chlorophyll a/b binding protein [Source:PGSC_GENE;Acc:PGSC0003DMG400019508]	55762891	55764115	3
PGSC0003DMG400001123	1.62654	0.000142395	Protein translocase subunit secA [Source:PGSC_GENE;Acc:PGSC0003DMG400001123]	63428993	63447272	1
PGSC0003DMG400010485	1.62607	0.000147256	Poly(P)/ATP NAD kinase [Source:PGSC_GENE;Acc:PGSC0003DMG400010485]	4637077	4645541	1
PGSC0003DMG400031122	1.62578	0.000552517	Ubiquinone/menaquinone biosynthesis methyltransferase [Source:PGSC_GENE;Acc:PGSC0003DMG400031122]	67259521	67268311	1
PGSC0003DMG400014411	1.62464	0.000328516	K+ channel protein [Source:PGSC_GENE;Acc:PGSC0003DMG400014411]	1001834	1006086	10
PGSC0003DMG402010056	1.6229	0.000514268	CONSTANS [Source:PGSC_GENE;Acc:PGSC0003DMG402010056]	45088023	45092647	2
PGSC0003DMG400020413	1.62192	0.000245473	Cell wall hydrolase [Source:PGSC_GENE;Acc:PGSC0003DMG400020413]	50357785	50359336	7
PGSC0003DMG400024507	1.62056	0.00726739	Gene of unknown function [Source:PGSC_GENE;Acc:PGSC0003DMG400024507]	54399470	54400427	3
PGSC0003DMG400008379	1.61939	0.00908383	Auxin efflux carrier [Source:PGSC_GENE;Acc:PGSC0003DMG400008379]	59284371	59287941	10
PGSC0003DMG400000618	1.61923	0.000129461	Conserved gene of unknown function [Source:PGSC_GENE;Acc:PGSC0003DMG400000618]	56468452	56470701	3
PGSC0003DMG400007389	1.61835	0.000389941	CBL-interacting protein kinase 6 [Source:PGSC_GENE;Acc:PGSC0003DMG400007389]	40832281	40834116	8
PGSC0003DMG400016606	1.61801	0.00157556	Conserved gene of unknown function [Source:PGSC_GENE;Acc:PGSC0003DMG400016606]	60427276	60431875	9
PGSC0003DMG400004113	1.61653	0.000231131	Potassium transporter [Source:PGSC_GENE;Acc:PGSC0003DMG400004113]	7716491	7722639	5
PGSC0003DMG400020645	1.6163	0.0003144	Conserved gene of unknown function [Source:PGSC_GENE;Acc:PGSC0003DMG400020645]	2507072	2512490	6
PGSC0003DMG400008882	1.61574	0.000199967	Calmodulin binding protein [Source:PGSC_GENE;Acc:PGSC0003DMG400008882]	2800029	2804470	9
PGSC0003DMG400012117	1.61526	0.0026397	Valacyclovir hydrolase [Source:PGSC_GENE;Acc:PGSC0003DMG400012117]	56667651	56673539	8
PGSC0003DMG402017288	1.6141	0.000860906	Strictosidine synthase [Source:PGSC_GENE;Acc:PGSC0003DMG402017288]	50799666	50801006	7
PGSC0003DMG400000494	1.61332	0.00015051	Serine-type peptidase [Source:PGSC_GENE;Acc:PGSC0003DMG400000494]	47042163	47046173	2
PGSC0003DMG402021263	1.61308	0.000222772	Uroporphyrinogen decarboxylase [Source:PGSC_GENE;Acc:PGSC0003DMG402021263]	2381146	2385914	10
PGSC0003DMG400018322	1.611	0.00115234	Protein ULTRAPETALA1 [Source:PGSC_GENE;Acc:PGSC0003DMG400018322]	48644139	48648173	7
PGSC0003DMG400023797	1.61085	0.000319903	Embryo-specific 3 [Source:PGSC_GENE;Acc:PGSC0003DMG400023797]	80678753	80679588	1
PGSC0003DMG400007424	1.61069	0.000399584	Amino acid transporter [Source:PGSC_GENE;Acc:PGSC0003DMG400007424]	3581626	3586016	11
PGSC0003DMG401002925	1.61009	0.00255608	DSK2 [Source:PGSC_GENE;Acc:PGSC0003DMG401002925]	3034851	3042007	12
PGSC0003DMG400018190	1.60965	0.000157036	Elongation factor TuA, chloroplastic [Source:PGSC_GENE;Acc:PGSC0003DMG400018190]	51906116	51907990	3
PGSC0003DMG400003138	1.60751	0.000152937	Elongation factor Ts [Source:PGSC_GENE;Acc:PGSC0003DMG400003138]	13629683	13639299	7
PGSC0003DMG400032251	1.6067	0.000334378	Conserved gene of unknown function [Source:PGSC_GENE;Acc:PGSC0003DMG400032251]	53922541	53925448	9
PGSC0003DMG400013663	1.60658	0.00364819	3-hydroxy-3-methylglutaryl-coenzyme A reductase 1 [Source:PGSC_GENE;Acc:PGSC0003DMG400013663]	38016727	38020241	2
PGSC0003DMG400020962	1.60658	0.00364819	S-adenosylmethionine transporter [Source:PGSC_GENE;Acc:PGSC0003DMG400020962]	54920077	54928621	4
PGSC0003DMG400023931	1.60574	0.0012985	Pollen allergen Amb a 1.1 [Source:PGSC_GENE;Acc:PGSC0003DMG400023931]	7316033	7322783	9
PGSC0003DMG400014375	1.60442	0.000750101	Mutt domain protein [Source:PGSC_GENE;Acc:PGSC0003DMG400014375]	970415	975542	10
PGSC0003DMG400003731	1.6044	0.00106193	Conserved gene of unknown function [Source:PGSC_GENE;Acc:PGSC0003DMG400003731]	69782788	69785326	4
PGSC0003DMG400006000	1.60432	0.0021583	Receptor kinase [Source:PGSC_GENE;Acc:PGSC0003DMG400006000]	1730627	1733353	4
PGSC0003DMG401001316	1.60431	0.000210529	Non-cell-autonomous protein pathway1 [Source:PGSC_GENE;Acc:PGSC0003DMG401001316]	46373554	46379393	2
PGSC0003DMG400000354	1.60281	0.00159192	Glucan endo-1,3-beta-glucosidase [Source:PGSC_GENE;Acc:PGSC0003DMG400000354]	3979281	3984428	12
PGSC0003DMG400001969	1.60258	0.000151505	Carotenoid cleavage dioxygenase 4 [Source:PGSC_GENE;Acc:PGSC0003DMG400001969]	47375775	47378534	8
PGSC0003DMG400020719	1.60234	0.000396662	Glycine/D-amino acid oxidases [Source:PGSC_GENE;Acc:PGSC0003DMG400020719]	79694860	79701964	1
PGSC0003DMG400030547	1.60224	0.000272448	E3 ubiquitin ligase PUB14 [Source:PGSC_GENE;Acc:PGSC0003DMG400030547]	4055474	4059978	5
PGSC0003DMG400028977	1.60194	0.00022568	Non-specific lipid-transfer protein [Source:PGSC_GENE;Acc:PGSC0003DMG400028977]	67049291	67050956	1
PGSC0003DMG400011475	1.60145	0.0008728	Pentatricopeptide repeat-containing protein [Source:PGSC_GENE;Acc:PGSC0003DMG400011475]	6324434	6326757	4
PGSC0003DMG401026981	1.60136	0.000163165	3-oxoacyl-(Acyl-carrier protein) reductase [Source:PGSC_GENE;Acc:PGSC0003DMG401026981]	52692660	52698742	6
PGSC0003DMG400015563	1.6013	0.0057937	Adenosine 3'-phospho 5'-phosphosulfate transporter [Source:PGSC_GENE;Acc:PGSC0003DMG400015563]	45340774	45350026	11
PGSC0003DMG401001235	1.60033	0.00028954	EMB1441 [Source:PGSC_GENE;Acc:PGSC0003DMG401001235]	35875121	35883362	1
PGSC0003DMG400030199	1.59753	0.00851568	Conserved gene of unknown function [Source:PGSC_GENE;Acc:PGSC0003DMG400030199]	26902018	26902872	2
PGSC0003DMG400026853	1.59715	0.000204615	Endochitinase 3 [Source:PGSC_GENE;Acc:PGSC0003DMG400026853]	21451733	21452886	0
PGSC0003DMG400024310	1.59595	0.000899799	Conserved gene of unknown function [Source:PGSC_GENE;Acc:PGSC0003DMG400024310]	32097435	32098570	6
PGSC0003DMG400006977	1.59418	0.00133517	B2 protein [Source:PGSC_GENE;Acc:PGSC0003DMG400006977]	26778585	26783552	2
PGSC0003DMG400024575	1.59418	0.00133517	Microtubule-associated protein TORTIFOLIA1 [Source:PGSC_GENE;Acc:PGSC0003DMG400024575]	53564130	53568654	3
PGSC0003DMG400005246	1.59405	0.000189163	Pterin-4-alpha-carbinolamine dehydratase [Source:PGSC_GENE;Acc:PGSC0003DMG400005246]	36665936	36668792	3
PGSC0003DMG400002228	1.5925	0.0108508	Conserved gene of unknown function [Source:PGSC_GENE;Acc:PGSC0003DMG400002228]	38930541	38936952	8
PGSC0003DMG401008570	1.5925	0.0108508	Conserved gene of unknown function [Source:PGSC_GENE;Acc:PGSC0003DMG401008570]	926153	933232	12
PGSC0003DMG400001998	1.59024	0.00160295	Glycosyltransferase [Source:PGSC_GENE;Acc:PGSC0003DMG400001998]	5986285	5989877	11
PGSC0003DMG400016521	1.58946	0.00030778	Hexokinase [Source:PGSC_GENE;Acc:PGSC0003DMG400016521]	49126978	49131661	6
PGSC0003DMG401021510	1.58936	0.00212585	Transcription initiation factor [Source:PGSC_GENE;Acc:PGSC0003DMG401021510]	67227739	67232498	4
PGSC0003DMG400003465	1.58915	0.000258065	Glycosyl hydrolase family [Source:PGSC_GENE;Acc:PGSC0003DMG400003465]	32541630	32547948	6
PGSC0003DMG400020231	1.58871	0.000192186	Acetyl-CoA synthetase [Source:PGSC_GENE;Acc:PGSC0003DMG400020231]	48563271	48578978	2
PGSC0003DMG401002661	1.58868	0.000310108	FtsZ [Source:PGSC_GENE;Acc:PGSC0003DMG401002661]	3250370	3259254	9
PGSC0003DMG400007267	1.58868	0.00753465	EMB2748 [Source:PGSC_GENE;Acc:PGSC0003DMG400007267]	50249868	50254547	4
PGSC0003DMG400015555	1.58868	0.00753465	Chloroplast-targeted copper chaperone [Source:PGSC_GENE;Acc:PGSC0003DMG400015555]	45208003	45209479	11
PGSC0003DMG402000895	1.58765	0.000282241	Chlorophyll synthase [Source:PGSC_GENE;Acc:PGSC0003DMG402000895]	11083528	11088479	11
PGSC0003DMG400031084	1.58533	0.000173651	Glucose-1-phosphate adenylyltransferase small subunit, chloroplastic/amyloplastic [Source:PGSC_GENE;Acc:PGSC0003DMG400031084]	51451476	51457407	7
PGSC0003DMG400018566	1.58523	0.00078028	Ribosomal protein L27 [Source:PGSC_GENE;Acc:PGSC0003DMG400018566]	42663270	42666125	11
PGSC0003DMG400022932	1.58473	0.000327366	Na+/h+ antitransporter [Source:PGSC_GENE;Acc:PGSC0003DMG400022932]	30761643	30770791	11
PGSC0003DMG400030370	1.58458	0.000226726	Fructose-6-phosphate 2-kinase/fructose-2,6-bisphosphatase [Source:PGSC_GENE;Acc:PGSC0003DMG400030370]	57336016	57349568	6
PGSC0003DMG401015901	1.58415	0.000234892	Stromal antigen [Source:PGSC_GENE;Acc:PGSC0003DMG401015901]	20313767	20323651	5
PGSC0003DMG400000724	1.58306	0.000915888	Serine/threonine-protein kinase PBS1 [Source:PGSC_GENE;Acc:PGSC0003DMG400000724]	85902204	85906523	1
PGSC0003DMG400017662	1.58301	0.00136048	Conserved gene of unknown function [Source:PGSC_GENE;Acc:PGSC0003DMG400017662]	43838084	43844913	9
PGSC0003DMG400023353	1.58301	0.00136048	MAR-binding protein [Source:PGSC_GENE;Acc:PGSC0003DMG400023353]	51455370	51461486	5
PGSC0003DMG400023969	1.58291	0.0028547	Conserved gene of unknown function [Source:PGSC_GENE;Acc:PGSC0003DMG400023969]	5463879	5467150	11
PGSC0003DMG400000986	1.58264	0.00792952	3-oxo-5-alpha-steroid 4-dehydrogenase family protein [Source:PGSC_GENE;Acc:PGSC0003DMG400000986]	6360879	6364126	11
PGSC0003DMG400025428	1.58264	0.00792952	Associate of C-myc [Source:PGSC_GENE;Acc:PGSC0003DMG400025428]	5430468	5434833	4
PGSC0003DMG400011090	1.58183	0.00193324	Conserved gene of unknown function [Source:PGSC_GENE;Acc:PGSC0003DMG400011090]	54007718	54009056	10
PGSC0003DMG400018238	1.58158	0.00107764	Hydrolase [Source:PGSC_GENE;Acc:PGSC0003DMG400018238]	79027456	79029238	1
PGSC0003DMG400009155	1.58029	0.00063585	Triacylglycerol lipase [Source:PGSC_GENE;Acc:PGSC0003DMG400009155]	61767691	61770980	3
PGSC0003DMG400016387	1.5789	0.00045406	Thioredoxin peroxidase [Source:PGSC_GENE;Acc:PGSC0003DMG400016387]	3296133	3300692	1
PGSC0003DMG400001148	1.57845	0.00018381	RuBisCO large subunit-binding protein subunit alpha, chloroplastic [Source:PGSC_GENE;Acc:PGSC0003DMG400001148]	41838907	41844146	11
PGSC0003DMG400021815	1.57838	0.00100506	TRNA-(N1G37) methyltransferase [Source:PGSC_GENE;Acc:PGSC0003DMG400021815]	8131444	8138810	12
PGSC0003DMG401012699	1.57834	0.000252667	S-formylglutathione hydrolase [Source:PGSC_GENE;Acc:PGSC0003DMG401012699]	11015240	11023665	4
PGSC0003DMG400022246	1.57738	0.000218949	Polyubiquitin [Source:PGSC_GENE;Acc:PGSC0003DMG400022246]	56206207	56211934	7
PGSC0003DMG400024179	1.57694	0.000373216	Conserved gene of unknown function [Source:PGSC_GENE;Acc:PGSC0003DMG400024179]	21805117	21813783	2
PGSC0003DMG400008736	1.57656	0.000277729	Galactosyltransferase family protein [Source:PGSC_GENE;Acc:PGSC0003DMG400008736]	6518133	6522239	12
PGSC0003DMG400004682	1.57632	0.000414395	50S ribosomal protein L18, chloroplast [Source:PGSC_GENE;Acc:PGSC0003DMG400004682]	59707434	59711075	12
PGSC0003DMG400014172	1.57396	0.00522492	Transferase, transferring glycosyl groups [Source:PGSC_GENE;Acc:PGSC0003DMG400014172]	57702965	57704179	3
PGSC0003DMG400016730	1.57359	0.00159798	Sucrose synthase [Source:PGSC_GENE;Acc:PGSC0003DMG400016730]	36937428	36941862	2
PGSC0003DMG400009042	1.57042	0.000239088	CP12 [Source:PGSC_GENE;Acc:PGSC0003DMG400009042]	62723718	62724360	1
PGSC0003DMG402024293	1.56901	0.00038255	Calmodulin binding protein [Source:PGSC_GENE;Acc:PGSC0003DMG402024293]	50410874	50417795	9
PGSC0003DMG400017744	1.56867	0.000674794	Peroxidase 31 [Source:PGSC_GENE;Acc:PGSC0003DMG400017744]	37457262	37462742	2
PGSC0003DMG400000089	1.56855	0.00381429	Aldose 1-epimerase [Source:PGSC_GENE;Acc:PGSC0003DMG400000089]	73057644	73064037	1
PGSC0003DMG400003469	1.56796	0.000287163	Phosphonopyruvate decarboxylase [Source:PGSC_GENE;Acc:PGSC0003DMG400003469]	5849441	5853268	6
PGSC0003DMG400028620	1.56765	0.000582095	DNA photolyase [Source:PGSC_GENE;Acc:PGSC0003DMG400028620]	49878050	49883993	12
PGSC0003DMG400001543	1.5667	0.00878145	Conserved gene of unknown function [Source:PGSC_GENE;Acc:PGSC0003DMG400001543]	38826659	38828241	2
PGSC0003DMG400014544	1.56626	0.000322571	50S ribosomal protein L15 [Source:PGSC_GENE;Acc:PGSC0003DMG400014544]	2846037	2852520	5
PGSC0003DMG400018351	1.5662	0.000220483	NADPH:protochlorophyllide oxidoreductase [Source:PGSC_GENE;Acc:PGSC0003DMG400018351]	48946514	48949583	7
PGSC0003DMG400003513	1.56552	0.000255982	Aldose 1-epimerase [Source:PGSC_GENE;Acc:PGSC0003DMG400003513]	40336175	40340573	2
PGSC0003DMG400030653	1.56469	0.000248844	Fructokinase 3 [Source:PGSC_GENE;Acc:PGSC0003DMG400030653]	41888615	41893493	2
PGSC0003DMG401009662	1.56429	0.000819657	Peroxisomal membrane protein [Source:PGSC_GENE;Acc:PGSC0003DMG401009662]	11074186	11076353	12
PGSC0003DMG402018552	1.56408	0.000251439	Soluble starch synthase 1, chloroplastic/amyloplastic [Source:PGSC_GENE;Acc:PGSC0003DMG402018552]	48221882	48230897	3
PGSC0003DMG400022790	1.56371	0.00352863	Oxidoreductase [Source:PGSC_GENE;Acc:PGSC0003DMG400022790]	340910	348643	1
PGSC0003DMG400024937	1.56222	0.00514179	SCL domain class transcription factor [Source:PGSC_GENE;Acc:PGSC0003DMG400024937]	43034215	43036069	2
PGSC0003DMG400004672	1.56017	0.00671652	C2 domain-containing protein [Source:PGSC_GENE;Acc:PGSC0003DMG400004672]	59442421	59444988	12
PGSC0003DMG400005614	1.56017	0.00671652	Pentatricopeptide repeat-containing protein [Source:PGSC_GENE;Acc:PGSC0003DMG400005614]	59354661	59358101	3
PGSC0003DMG402021057	1.56017	0.00671652	Cytochrome P450 [Source:PGSC_GENE;Acc:PGSC0003DMG402021057]	36282922	36285694	0
PGSC0003DMG400006388	1.56011	0.00207943	Tic20 [Source:PGSC_GENE;Acc:PGSC0003DMG400006388]	65528816	65532405	4
PGSC0003DMG400003932	1.55961	0.00139	CPD photolyase [Source:PGSC_GENE;Acc:PGSC0003DMG400003932]	53218751	53222647	8
PGSC0003DMG400013273	1.5587	0.000424933	Fumarylacetoacetate hydrolase [Source:PGSC_GENE;Acc:PGSC0003DMG400013273]	601947	608747	11
PGSC0003DMG400027340	1.55851	0.00167674	Cytochrome P450 77A1 [Source:PGSC_GENE;Acc:PGSC0003DMG400027340]	4776496	4778393	11
PGSC0003DMG400025924	1.55812	0.000378144	2-oxoglutarate-dependent dioxygenase [Source:PGSC_GENE;Acc:PGSC0003DMG400025924]	85231206	85232628	1
PGSC0003DMG401005721	1.55778	0.000359706	EMB1865 [Source:PGSC_GENE;Acc:PGSC0003DMG401005721]	58874641	58882684	3
PGSC0003DMG400022118	1.55683	0.000222148	Phosphoglycerate kinase [Source:PGSC_GENE;Acc:PGSC0003DMG400022118]	56628092	56630507	7
PGSC0003DMG400012566	1.55649	0.0008146	Protein phosphatase 2c [Source:PGSC_GENE;Acc:PGSC0003DMG400012566]	81776536	81782937	1
PGSC0003DMG400030420	1.55577	0.000265934	Sorting and assembly machinery (Sam50) protein [Source:PGSC_GENE;Acc:PGSC0003DMG400030420]	56781624	56786025	6
PGSC0003DMG401019999	1.5552	0.00356246	PDE320 [Source:PGSC_GENE;Acc:PGSC0003DMG401019999]	32085195	32086531	1
PGSC0003DMG400027673	1.55489	0.000502212	DNAJ heat shock N-terminal domain-containing protein [Source:PGSC_GENE;Acc:PGSC0003DMG400027673]	57943526	57945216	6
PGSC0003DMG400023576	1.55375	0.000533693	PASTICCINO 2 [Source:PGSC_GENE;Acc:PGSC0003DMG400023576]	8252561	8259505	4
PGSC0003DMG401012812	1.55321	0.000728155	Origin recognition complex subunit [Source:PGSC_GENE;Acc:PGSC0003DMG401012812]	1914450	1918492	3
PGSC0003DMG400018789	1.55296	0.000258253	Pepper esterase [Source:PGSC_GENE;Acc:PGSC0003DMG400018789]	54812060	54814044	12
PGSC0003DMG400023712	1.55164	0.000345342	C2 [Source:PGSC_GENE;Acc:PGSC0003DMG400023712]	57539858	57542161	10
PGSC0003DMG400025281	1.55136	0.000310001	L-idonate 5-dehydrogenase [Source:PGSC_GENE;Acc:PGSC0003DMG400025281]	36730625	36732339	6
PGSC0003DMG400015483	1.5511	0.000909926	Anaphase-promoting complex [Source:PGSC_GENE;Acc:PGSC0003DMG400015483]	20948520	20952606	2
PGSC0003DMG400016484	1.55095	0.000317557	Non-intrinsic ABC protein [Source:PGSC_GENE;Acc:PGSC0003DMG400016484]	36239400	36242791	2
PGSC0003DMG400022249	1.55088	0.000234042	Chloroplast photosystem I reaction center V [Source:PGSC_GENE;Acc:PGSC0003DMG400022249]	56067874	56068552	7
PGSC0003DMG400029048	1.54993	0.00207943	Conserved gene of unknown function [Source:PGSC_GENE;Acc:PGSC0003DMG400029048]	43897365	43905281	8
PGSC0003DMG400018278	1.54847	0.00352863	Endonuclease [Source:PGSC_GENE;Acc:PGSC0003DMG400018278]	79113905	79119082	1
PGSC0003DMG400028228	1.54837	0.00114304	Lymphoid organ expressed yellow head virus receptor protein [Source:PGSC_GENE;Acc:PGSC0003DMG400028228]	56241973	56245430	10
PGSC0003DMG400007153	1.5473	0.00198561	Conserved gene of unknown function [Source:PGSC_GENE;Acc:PGSC0003DMG400007153]	55214188	55223305	6
PGSC0003DMG400029994	1.54728	0.000362887	Conserved gene of unknown function [Source:PGSC_GENE;Acc:PGSC0003DMG400029994]	37002628	37008710	11
PGSC0003DMG402003005	1.54642	0.000935085	Conserved gene of unknown function [Source:PGSC_GENE;Acc:PGSC0003DMG402003005]	43308487	43311676	11
PGSC0003DMG400016138	1.54489	0.00140552	Phosphatidylinositol glycan [Source:PGSC_GENE;Acc:PGSC0003DMG400016138]	2365943	2375496	11
PGSC0003DMG400000892	1.54456	0.000408604	Long-chain-fatty-acid CoA ligase [Source:PGSC_GENE;Acc:PGSC0003DMG400000892]	11155283	11164114	11
PGSC0003DMG400003526	1.54429	0.000361126	AAA-type ATPase [Source:PGSC_GENE;Acc:PGSC0003DMG400003526]	40134965	40137254	2
PGSC0003DMG400000434	1.54382	0.000761809	Non-phototropic hypocotyl 3 [Source:PGSC_GENE;Acc:PGSC0003DMG400000434]	39610654	39618826	11
PGSC0003DMG400016230	1.54275	0.00149827	Conserved gene of unknown function [Source:PGSC_GENE;Acc:PGSC0003DMG400016230]	2854523	2855335	11
PGSC0003DMG400030379	1.5422	0.000644496	Conserved gene of unknown function [Source:PGSC_GENE;Acc:PGSC0003DMG400030379]	57527172	57535052	6
PGSC0003DMG400023912	1.5413	0.000339047	Ankyrin repeat-containing protein [Source:PGSC_GENE;Acc:PGSC0003DMG400023912]	7302103	7305075	9
PGSC0003DMG401010200	1.54057	0.000987654	Conserved gene of unknown function [Source:PGSC_GENE;Acc:PGSC0003DMG401010200]	32214180	32220265	2
PGSC0003DMG400026172	1.53967	0.00226842	Pentatricopeptide repeat-containing protein [Source:PGSC_GENE;Acc:PGSC0003DMG400026172]	47259693	47262414	7
PGSC0003DMG400026525	1.5391	0.000797052	Pentatricopeptide repeat-containing protein [Source:PGSC_GENE;Acc:PGSC0003DMG400026525]	39742153	39747899	11
PGSC0003DMG400024017	1.53897	0.000333653	Phytochrome B [Source:PGSC_GENE;Acc:PGSC0003DMG400024017]	45754365	45761834	1
PGSC0003DMG400023692	1.53685	0.000573609	RNA binding protein [Source:PGSC_GENE;Acc:PGSC0003DMG400023692]	57806451	57811351	10
PGSC0003DMG400004251	1.53607	0.00133547	Conserved gene of unknown function [Source:PGSC_GENE;Acc:PGSC0003DMG400004251]	54181400	54189052	12
PGSC0003DMG400016311	1.53551	0.000565267	Inositol-1,4,5-triphosphate-5-phosphatase [Source:PGSC_GENE;Acc:PGSC0003DMG400016311]	40289595	40294963	6
PGSC0003DMG400030715	1.53508	0.000616877	Heparanase [Source:PGSC_GENE;Acc:PGSC0003DMG400030715]	3472407	3478282	7
PGSC0003DMG402003505	1.53417	0.000969289	Phytoene dehydrogenase [Source:PGSC_GENE;Acc:PGSC0003DMG402003505]	40491776	40502467	2
PGSC0003DMG400005917	1.53382	0.00241436	Nucleotide binding protein [Source:PGSC_GENE;Acc:PGSC0003DMG400005917]	54257676	54266723	6
PGSC0003DMG400033109	1.53239	0.00053811	Conserved gene of unknown function [Source:PGSC_GENE;Acc:PGSC0003DMG400033109]	61464272	61466854	1
PGSC0003DMG400028311	1.53235	0.000807701	Fructokinase 2 [Source:PGSC_GENE;Acc:PGSC0003DMG400028311]	687342	692019	5
PGSC0003DMG400015249	1.53151	0.00209446	3-oxoacyl-(Acyl-carrier protein) reductase [Source:PGSC_GENE;Acc:PGSC0003DMG400015249]	50623631	50628564	3
PGSC0003DMG400003549	1.53105	0.00212685	Protein kinase [Source:PGSC_GENE;Acc:PGSC0003DMG400003549]	39697976	39702852	2
PGSC0003DMG400001117	1.52912	0.000323246	Protoporphyrinogen oxidase [Source:PGSC_GENE;Acc:PGSC0003DMG400001117]	63469097	63474666	1
PGSC0003DMG400028266	1.52749	0.000475752	Peroxiredoxin [Source:PGSC_GENE;Acc:PGSC0003DMG400028266]	55503389	55504361	10
PGSC0003DMG400024554	1.52715	0.00296731	DNA binding protein [Source:PGSC_GENE;Acc:PGSC0003DMG400024554]	55395567	55398080	3
PGSC0003DMG400019188	1.5266	0.000374769	Chloroplast fructose-1,6-bisphosphatase I [Source:PGSC_GENE;Acc:PGSC0003DMG400019188]	50655488	50657515	10
PGSC0003DMG400008326	1.5252	0.000362959	Gene of unknown function [Source:PGSC_GENE;Acc:PGSC0003DMG400008326]	37122064	37122725	3
PGSC0003DMG400020315	1.52486	0.0012273	Glycerol-3-phosphate acyltransferase 6 [Source:PGSC_GENE;Acc:PGSC0003DMG400020315]	311573	314993	9
PGSC0003DMG400006379	1.52485	0.000913094	Beta3-glucuronyltransferase [Source:PGSC_GENE;Acc:PGSC0003DMG400006379]	65802474	65810174	4
PGSC0003DMG400019737	1.52465	0.000353257	Serine/threonine protein kinase [Source:PGSC_GENE;Acc:PGSC0003DMG400019737]	9274796	9280465	4
PGSC0003DMG402028844	1.5236	0.00131282	Cell division control protein [Source:PGSC_GENE;Acc:PGSC0003DMG402028844]	53261857	53269412	12
PGSC0003DMG400024153	1.52331	0.00605602	Conserved gene of unknown function [Source:PGSC_GENE;Acc:PGSC0003DMG400024153]	44162178	44168968	6
PGSC0003DMG400014616	1.52307	0.000844364	Conserved gene of unknown function [Source:PGSC_GENE;Acc:PGSC0003DMG400014616]	6320382	6326319	8
PGSC0003DMG400014328	1.52224	0.000309232	Steroid binding protein [Source:PGSC_GENE;Acc:PGSC0003DMG400014328]	42580493	42583436	3
PGSC0003DMG400010180	1.52096	0.000657233	TPR domain containing protein [Source:PGSC_GENE;Acc:PGSC0003DMG400010180]	44603042	44607317	3
PGSC0003DMG400017311	1.52063	0.000293488	Chloroplast protease [Source:PGSC_GENE;Acc:PGSC0003DMG400017311]	50422678	50427755	7
PGSC0003DMG400015155	1.52038	0.000377117	28 kDa ribonucleoprotein, chloroplastic [Source:PGSC_GENE;Acc:PGSC0003DMG400015155]	51456001	51460104	3
PGSC0003DMG400012235	1.52026	0.00487968	Endo-1,4-beta-glucanase [Source:PGSC_GENE;Acc:PGSC0003DMG400012235]	56692398	56694701	8
PGSC0003DMG400002231	1.52009	0.00121338	Peptidyl-tRNA hydrolase [Source:PGSC_GENE;Acc:PGSC0003DMG400002231]	38791674	38798500	8
PGSC0003DMG400004783	1.51965	0.00167586	P-rich protein EIG-I30 [Source:PGSC_GENE;Acc:PGSC0003DMG400004783]	52823012	52823695	8
PGSC0003DMG400001081	1.51893	0.0027004	NBS-LRR protein [Source:PGSC_GENE;Acc:PGSC0003DMG400001081]	45785197	45787766	7
PGSC0003DMG400006207	1.51893	0.0027004	60S ribosomal protein L7A [Source:PGSC_GENE;Acc:PGSC0003DMG400006207]	42864267	42864710	10
PGSC0003DMG401007021	1.51893	0.0027004	O-sialoglycoprotein endopeptidase [Source:PGSC_GENE;Acc:PGSC0003DMG401007021]	45523662	45531357	5
PGSC0003DMG400001920	1.51709	0.00187745	Translin family protein [Source:PGSC_GENE;Acc:PGSC0003DMG400001920]	12610397	12615251	0
PGSC0003DMG400030332	1.51606	0.00101844	Protein phosphatase 2C [Source:PGSC_GENE;Acc:PGSC0003DMG400030332]	56814529	56816918	6
PGSC0003DMG400014607	1.51593	0.00057108	Aspartyl protease family protein [Source:PGSC_GENE;Acc:PGSC0003DMG400014607]	45880235	45881822	5
PGSC0003DMG400019582	1.51452	0.000410822	APE1 [Source:PGSC_GENE;Acc:PGSC0003DMG400019582]	4670657	4677080	3
PGSC0003DMG400030707	1.51224	0.000679601	Protein-s-isoprenylcysteine O-methyltransferase [Source:PGSC_GENE;Acc:PGSC0003DMG400030707]	3637112	3641710	7
PGSC0003DMG400022129	1.51165	0.00264827	Pentatricopeptide repeat-containing protein [Source:PGSC_GENE;Acc:PGSC0003DMG400022129]	56443420	56445978	7
PGSC0003DMG400010717	1.5113	0.006253	D-tyrosyl-tRNA(Tyr) deacylase [Source:PGSC_GENE;Acc:PGSC0003DMG400010717]	32803902	32809009	2
PGSC0003DMG400019465	1.51072	0.000382305	Hippocampus abundant transcript 1 protein [Source:PGSC_GENE;Acc:PGSC0003DMG400019465]	5176603	5182033	11
PGSC0003DMG400001879	1.51051	0.000420563	Annexin p35 [Source:PGSC_GENE;Acc:PGSC0003DMG400001879]	50917047	50920515	4
PGSC0003DMG400029857	1.51003	0.000474948	Strictosidine synthase [Source:PGSC_GENE;Acc:PGSC0003DMG400029857]	58200469	58203988	10
PGSC0003DMG401021334	1.50929	0.000337966	ML domain protein [Source:PGSC_GENE;Acc:PGSC0003DMG401021334]	2760364	2766127	1
PGSC0003DMG400028668	1.50927	0.000368684	Conserved gene of unknown function [Source:PGSC_GENE;Acc:PGSC0003DMG400028668]	6607721	6610203	11
PGSC0003DMG400032193	1.50845	0.0029468	GTP-binding protein [Source:PGSC_GENE;Acc:PGSC0003DMG400032193]	1669876	1674402	1
PGSC0003DMG400000149	1.5081	0.00050681	Cytochrome P450 [Source:PGSC_GENE;Acc:PGSC0003DMG400000149]	71705275	71711284	1
PGSC0003DMG400000456	1.50722	0.00055637	50S ribosomal protein L9, chloroplastic [Source:PGSC_GENE;Acc:PGSC0003DMG400000456]	39238816	39243185	11
PGSC0003DMG400002290	1.5072	0.00043399	Early-responsive to dehydration 4 [Source:PGSC_GENE;Acc:PGSC0003DMG400002290]	29755453	29761719	8
[truncated: 813 more rows]

## Sheet: Down
ID	Log2FC	P Value	Gene description	Gene start (bp)	Gene end (bp)	Chromosome/scaffold name
PGSC0003DMG400006368	-14.0168	2.50313e-44	Cytochrome P450 92B1 [Source:PGSC_GENE;Acc:PGSC0003DMG400006368]	60659933	60661295	4
PGSC0003DMG400010759	-13.6781	7.9725e-42	Gene of unknown function [Source:PGSC_GENE;Acc:PGSC0003DMG400010759]	7634007	7635094	4
PGSC0003DMG400023922	-13.6629	1.034e-41	Cytoplasmic small heat shock protein class I [Source:PGSC_GENE;Acc:PGSC0003DMG400023922]	7127519	7128055	9
ENSRNA049463913	-13.5843	3.89438e-41
PGSC0003DMG400016623	-13.5575	6.15751e-41	Cytochrome P450 [Source:PGSC_GENE;Acc:PGSC0003DMG400016623]	60489530	60491348	9
PGSC0003DMG400009556	-13.554	6.57854e-41	Replication factor A 1, rfa1 [Source:PGSC_GENE;Acc:PGSC0003DMG400009556]	9312555	9316088	7
PGSC0003DMG400024399	-13.5493	7.14729e-41	Conserved gene of unknown function [Source:PGSC_GENE;Acc:PGSC0003DMG400024399]	19895435	19896039	10
PGSC0003DMG401004840	-13.3342	2.67498e-39	Phosphatase [Source:PGSC_GENE;Acc:PGSC0003DMG401004840]	48841901	48846236	6
PGSC0003DMG400014007	-13.2377	1.38844e-38	Protein disulfide isomerase [Source:PGSC_GENE;Acc:PGSC0003DMG400014007]	19928205	19934931	5
PGSC0003DMG400015804	-13.1593	5.12043e-38	26S proteasome subunit 4 [Source:PGSC_GENE;Acc:PGSC0003DMG400015804]	45371785	45378871	9
PGSC0003DMG402031759	-13.0714	2.27512e-37	Phospholipase A1 [Source:PGSC_GENE;Acc:PGSC0003DMG402031759]	32994672	32997447	2
PGSC0003DMG400012704	-12.926	2.58708e-36	Conserved gene of unknown function [Source:PGSC_GENE;Acc:PGSC0003DMG400012704]	11252614	11257708	4
PGSC0003DMG400005762	-12.6997	1.14116e-34	Gene of unknown function [Source:PGSC_GENE;Acc:PGSC0003DMG400005762]	58968401	58968984	3
PGSC0003DMG400020377	-12.6782	1.62829e-34	70 kDa subunit of replication protein A [Source:PGSC_GENE;Acc:PGSC0003DMG400020377]	12139743	12145702	12
PGSC0003DMG400030165	-12.6739	1.72853e-34	Avr9/Cf-9 rapidly elicited protein 180 [Source:PGSC_GENE;Acc:PGSC0003DMG400030165]	9478743	9479260	8
PGSC0003DMG400019068	-12.6652	2.00823e-34	Sn-1 protein [Source:PGSC_GENE;Acc:PGSC0003DMG400019068]	21294748	21296595	0
PGSC0003DMG400017106	-12.6254	3.92778e-34	ATP binding protein [Source:PGSC_GENE;Acc:PGSC0003DMG400017106]	11149080	11151864	9
PGSC0003DMG400021131	-12.5705	9.78426e-34	AAA ATPase [Source:PGSC_GENE;Acc:PGSC0003DMG400021131]	28863321	28865120	2
PGSC0003DMG400009893	-12.5207	2.20928e-33	RNA helicase [Source:PGSC_GENE;Acc:PGSC0003DMG400009893]	71419612	71421804	4
PGSC0003DMG400025953	-12.4566	6.30237e-33	Conserved gene of unknown function [Source:PGSC_GENE;Acc:PGSC0003DMG400025953]	85358730	85359523	1
PGSC0003DMG402021713	-12.4312	9.57164e-33	(-)-a-terpineol synthase [Source:PGSC_GENE;Acc:PGSC0003DMG402021713]	35575960	35576825	2
PGSC0003DMG402001531	-12.2626	1.54753e-31	Chitinase 134 [Source:PGSC_GENE;Acc:PGSC0003DMG402001531]	38760083	38761491	2
PGSC0003DMG400034322	-12.117	1.68387e-30	Zinc finger protein [Source:PGSC_GENE;Acc:PGSC0003DMG400034322]	83673568	83674356	1
PGSC0003DMG400004629	-12.1009	2.18486e-30	Epoxide hydrolase 1 [Source:PGSC_GENE;Acc:PGSC0003DMG400004629]	60126521	60130204	12
PGSC0003DMG400010490	-12.1009	2.18486e-30	Acidic class II 1,3-beta-glucanase [Source:PGSC_GENE;Acc:PGSC0003DMG400010490]	4749188	4750046	1
PGSC0003DMG401008167	-12.065	4.05544e-30	AT-HSFB3 (Arabidopsis thaliana heat shock transcription factor B3) [Source:PGSC_GENE;Acc:PGSC0003DMG401008167]	58411778	58414061	10
PGSC0003DMG405015682	-12.055	4.63952e-30	Gene of unknown function [Source:PGSC_GENE;Acc:PGSC0003DMG405015682]	1840712	1843717	11
PGSC0003DMG400009268	-12.0111	9.62838e-30	Proteinase inhibitor [Source:PGSC_GENE;Acc:PGSC0003DMG400009268]	14406781	14408214	11
PGSC0003DMG400017007	-11.9868	1.39841e-29	MAR-binding protein [Source:PGSC_GENE;Acc:PGSC0003DMG400017007]	17656531	17663067	12
PGSC0003DMG400021438	-11.9622	2.14249e-29	Conserved gene of unknown function [Source:PGSC_GENE;Acc:PGSC0003DMG400021438]	42642393	42646101	2
PGSC0003DMG400025266	-11.9551	2.3579e-29	Conserved gene of unknown function [Source:PGSC_GENE;Acc:PGSC0003DMG400025266]	66421685	66422197	1
PGSC0003DMG400010901	-11.9226	4.02032e-29	NOI [Source:PGSC_GENE;Acc:PGSC0003DMG400010901]	35206214	35213497	5
PGSC0003DMG400026778	-11.9079	5.14342e-29	Conserved gene of unknown function [Source:PGSC_GENE;Acc:PGSC0003DMG400026778]	43179275	43181194	1
PGSC0003DMG400025398	-11.8893	6.93505e-29	40S ribosomal protein S23 [Source:PGSC_GENE;Acc:PGSC0003DMG400025398]	7969659	7974011	6
PGSC0003DMG400024167	-11.8705	9.38465e-29	TGB12K interacting protein 3 [Source:PGSC_GENE;Acc:PGSC0003DMG400024167]	27386905	27394202	10
PGSC0003DMG400008724	-11.8591	1.09321e-28	Oxidoreductase [Source:PGSC_GENE;Acc:PGSC0003DMG400008724]	31765773	31767689	9
PGSC0003DMG400013552	-11.8553	1.21093e-28	Conserved gene of unknown function [Source:PGSC_GENE;Acc:PGSC0003DMG400013552]	40343170	40343952	7
PGSC0003DMG400008801	-11.7887	3.44804e-28	Eukaryotic translation initiation factor 2 gamma subunit [Source:PGSC_GENE;Acc:PGSC0003DMG400008801]	25639912	25643687	12
PGSC0003DMG400013863	-11.7807	4.04959e-28	Conserved gene of unknown function [Source:PGSC_GENE;Acc:PGSC0003DMG400013863]	32863493	32865890	6
PGSC0003DMG401026661	-11.7767	4.27357e-28	SKIP interacting protein 10 [Source:PGSC_GENE;Acc:PGSC0003DMG401026661]	15688687	15698405	12
PGSC0003DMG400025108	-11.7686	4.76105e-28	Gene of unknown function [Source:PGSC_GENE;Acc:PGSC0003DMG400025108]	1687653	1689130	5
PGSC0003DMG400029242	-11.7645	5.02614e-28	Oligopeptide transporter [Source:PGSC_GENE;Acc:PGSC0003DMG400029242]	17735905	17738710	7
PGSC0003DMG400014736	-11.7563	5.9175e-28	Serine-threonine protein kinase, plant-type [Source:PGSC_GENE;Acc:PGSC0003DMG400014736]	6817495	6818958	1
PGSC0003DMG402029202	-11.7148	1.14942e-27	Vetispiradiene synthase [Source:PGSC_GENE;Acc:PGSC0003DMG402029202]	13988028	13995920	0
PGSC0003DMG400023235	-11.6978	1.52376e-27	Sn-2 protein [Source:PGSC_GENE;Acc:PGSC0003DMG400023235]	21214585	21215755	0
PGSC0003DMG400029822	-11.6978	1.52376e-27	Replication factor A [Source:PGSC_GENE;Acc:PGSC0003DMG400029822]	57878454	57881575	10
PGSC0003DMG400003243	-11.6823	6.2639e-49	Gene of unknown function [Source:PGSC_GENE;Acc:PGSC0003DMG400003243]	14040838	14042742	10
PGSC0003DMG400025878	-11.6633	2.55181e-27	Phenylpropanoid:glucosyltransferase 1 [Source:PGSC_GENE;Acc:PGSC0003DMG400025878]	84213734	84215638	1
PGSC0003DMG401019682	-11.6457	3.41414e-27	Gene of unknown function [Source:PGSC_GENE;Acc:PGSC0003DMG401019682]	42293485	42299671	11
PGSC0003DMG400008796	-11.593	1.00481e-57	Basic 30 kDa endochitinase [Source:PGSC_GENE;Acc:PGSC0003DMG400008796]	25108276	25110886	0
PGSC0003DMG400005226	-11.5916	8.34954e-27	Hcr9-OR3A [Source:PGSC_GENE;Acc:PGSC0003DMG400005226]	8865832	8868745	1
PGSC0003DMG400015154	-11.5684	1.20501e-26	Hydrolase, hydrolyzing O-glycosyl compounds [Source:PGSC_GENE;Acc:PGSC0003DMG400015154]	51461898	51466162	3
PGSC0003DMG400016108	-11.5496	1.64277e-26	Endo-1,3-1,4-beta-d-glucanase [Source:PGSC_GENE;Acc:PGSC0003DMG400016108]	19761613	19768182	10
PGSC0003DMG400007471	-11.5449	1.74862e-26	NRC1 [Source:PGSC_GENE;Acc:PGSC0003DMG400007471]	869068	871272	4
PGSC0003DMG400020937	-11.5113	2.89811e-26	Copia-type polyprotein [Source:PGSC_GENE;Acc:PGSC0003DMG400020937]	21079778	21081911	4
PGSC0003DMG400011542	-11.4467	8.21733e-26	Serine carboxypeptidase [Source:PGSC_GENE;Acc:PGSC0003DMG400011542]	56129822	56137634	12
PGSC0003DMG400016776	-11.4417	8.78326e-26	Cytochrome P450 [Source:PGSC_GENE;Acc:PGSC0003DMG400016776]	45321291	45323254	6
PGSC0003DMG401029843	-11.3792	2.43807e-25	Glucosyltransferase [Source:PGSC_GENE;Acc:PGSC0003DMG401029843]	57905393	57906481	10
PGSC0003DMG402019602	-11.3792	2.43807e-25	Gene of unknown function [Source:PGSC_GENE;Acc:PGSC0003DMG402019602]	38240440	38243873	6
PGSC0003DMG402014659	-11.3631	3.00566e-25	Gene of unknown function [Source:PGSC_GENE;Acc:PGSC0003DMG402014659]	88282461	88285461	1
ENSRNA049463926	-11.3414	4.27702e-25
PGSC0003DMG400013036	-11.3414	4.27702e-25	Gene of unknown function [Source:PGSC_GENE;Acc:PGSC0003DMG400013036]	41453400	41453840	6
PGSC0003DMG400019879	-11.3414	4.27702e-25	Conserved gene of unknown function [Source:PGSC_GENE;Acc:PGSC0003DMG400019879]	16988240	16988888	2
PGSC0003DMG400000676	-11.3194	6.11699e-25	Ribonuclease 3 3 [Source:PGSC_GENE;Acc:PGSC0003DMG400000676]	44869674	44872595	7
PGSC0003DMG400013721	-11.3139	6.57485e-25	Plant disease resistant protein [Source:PGSC_GENE;Acc:PGSC0003DMG400013721]	8465002	8469048	8
PGSC0003DMG400002321	-11.2857	1.01836e-24	ACC oxidase [Source:PGSC_GENE;Acc:PGSC0003DMG400002321]	32977278	32979126	7
PGSC0003DMG401029613	-11.2629	1.47511e-24	Gene of unknown function [Source:PGSC_GENE;Acc:PGSC0003DMG401029613]	58168195	58177923	9
PGSC0003DMG400013231	-11.2571	1.58964e-24	Calcium ion binding protein [Source:PGSC_GENE;Acc:PGSC0003DMG400013231]	38071769	38074339	0
PGSC0003DMG400007462	-11.2454	1.84731e-24	NRC1 [Source:PGSC_GENE;Acc:PGSC0003DMG400007462]	853100	859501	4
PGSC0003DMG400004029	-11.2396	2.14869e-24	Anthranilate N-benzoyltransferase protein [Source:PGSC_GENE;Acc:PGSC0003DMG400004029]	43539962	43541866	2
PGSC0003DMG400003757	-11.2337	2.31815e-24	Purple acid phosphatase [Source:PGSC_GENE;Acc:PGSC0003DMG400003757]	70304695	70307788	4
PGSC0003DMG400029505	-11.2337	2.31815e-24	NRC1 [Source:PGSC_GENE;Acc:PGSC0003DMG400029505]	2981078	2987474	4
PGSC0003DMG400016059	-11.2278	2.50154e-24	Gene of unknown function [Source:PGSC_GENE;Acc:PGSC0003DMG400016059]	24505241	24510294	6
PGSC0003DMG400017508	-11.2219	2.70008e-24	UDP-glucose:solanidine glucosyltransferase [Source:PGSC_GENE;Acc:PGSC0003DMG400017508]	49812850	49814867	8
PGSC0003DMG400033662	-11.216	2.91505e-24	Hydrolase/ protein serine/threonine phosphatase [Source:PGSC_GENE;Acc:PGSC0003DMG400033662]	15290482	15295203	4
PGSC0003DMG400029572	-11.1858	5.01692e-24	Conserved gene of unknown function [Source:PGSC_GENE;Acc:PGSC0003DMG400029572]	45423475	45426864	8
PGSC0003DMG401021841	-11.1797	5.4268e-24	Replication factor A [Source:PGSC_GENE;Acc:PGSC0003DMG401021841]	45392231	45399306	1
PGSC0003DMG400025620	-11.1613	6.87878e-24	Breast carcinoma amplified sequence [Source:PGSC_GENE;Acc:PGSC0003DMG400025620]	8301763	8306669	12
PGSC0003DMG400002045	-11.1363	1.02642e-23	ATP binding protein [Source:PGSC_GENE;Acc:PGSC0003DMG400002045]	55752036	55755355	12
PGSC0003DMG400025109	-11.1045	1.67358e-23	Gene of unknown function [Source:PGSC_GENE;Acc:PGSC0003DMG400025109]	1689811	1690959	5
PGSC0003DMG400004412	-11.098	1.81736e-23	Conserved gene of unknown function [Source:PGSC_GENE;Acc:PGSC0003DMG400004412]	15693250	15698777	9
PGSC0003DMG400033350	-11.0785	2.53401e-23	Gene of unknown function [Source:PGSC_GENE;Acc:PGSC0003DMG400033350]	42998590	43001639	10
PGSC0003DMG400007098	-11.0587	3.54915e-23	Glutenin high molecular weight subunit DY10 [Source:PGSC_GENE;Acc:PGSC0003DMG400007098]	52513999	52514721	7
PGSC0003DMG400033941	-11.0183	6.47176e-23	Gene of unknown function [Source:PGSC_GENE;Acc:PGSC0003DMG400033941]	36656293	36658002	0
PGSC0003DMG400014879	-11.0114	7.0601e-23	Gene of unknown function [Source:PGSC_GENE;Acc:PGSC0003DMG400014879]	7317347	7318029	3
PGSC0003DMG400018865	-11.0114	7.0601e-23	Conserved gene of unknown function [Source:PGSC_GENE;Acc:PGSC0003DMG400018865]	46444080	46447119	9
PGSC0003DMG400044149	-11.0114	7.0601e-23	UDP-glucose:glucosyltransferase [Source:PGSC_GENE;Acc:PGSC0003DMG400044149]	84217328	84218689	1
PGSC0003DMG400023049	-11.0045	7.70427e-23	Conserved gene of unknown function [Source:PGSC_GENE;Acc:PGSC0003DMG400023049]	39871283	39877374	9
PGSC0003DMG400019418	-10.9976	8.40979e-23	Cc-nbs-lrr resistance protein [Source:PGSC_GENE;Acc:PGSC0003DMG400019418]	6739778	6745647	10
PGSC0003DMG400021270	-10.9976	8.40979e-23	Gene of unknown function [Source:PGSC_GENE;Acc:PGSC0003DMG400021270]	2234508	2236918	10
PGSC0003DMG402004423	-10.9837	1.09586e-22	Cc-nbs-lrr resistance protein [Source:PGSC_GENE;Acc:PGSC0003DMG402004423]	46016893	46023191	10
PGSC0003DMG400033930	-10.9767	1.1977e-22	Gene of unknown function [Source:PGSC_GENE;Acc:PGSC0003DMG400033930]	9279259	9279737	1
PGSC0003DMG400023097	-10.9554	1.71442e-22	Gene of unknown function [Source:PGSC_GENE;Acc:PGSC0003DMG400023097]	11549821	11550964	10
PGSC0003DMG400025879	-10.9554	1.71442e-22	Conserved gene of unknown function [Source:PGSC_GENE;Acc:PGSC0003DMG400025879]	84219395	84227853	1
PGSC0003DMG400009837	-10.9483	1.87677e-22	Gene of unknown function [Source:PGSC_GENE;Acc:PGSC0003DMG400009837]	28324371	28326439	0
PGSC0003DMG400013984	-10.9301	1.1969e-48	TMV induced protein 1-2 [Source:PGSC_GENE;Acc:PGSC0003DMG400013984]	34349896	34350849	3
PGSC0003DMG400030150	-10.9193	2.96513e-22	Conserved gene of unknown function [Source:PGSC_GENE;Acc:PGSC0003DMG400030150]	9670187	9671806	8
PGSC0003DMG400022557	-10.9046	3.56883e-22	Conserved gene of unknown function [Source:PGSC_GENE;Acc:PGSC0003DMG400022557]	3440436	3444555	3
PGSC0003DMG400001366	-10.8972	3.91735e-22	Rapid alkalinization factor 5 [Source:PGSC_GENE;Acc:PGSC0003DMG400001366]	45464584	45465668	2
PGSC0003DMG400021840	-10.8972	3.91735e-22	Gene of unknown function [Source:PGSC_GENE;Acc:PGSC0003DMG400021840]	45421046	45423235	1
PGSC0003DMG400001679	-10.8822	5.19164e-22	Gene of unknown function [Source:PGSC_GENE;Acc:PGSC0003DMG400001679]	68283865	68288358	1
PGSC0003DMG401027561	-10.8671	6.27508e-22	Ubiquitin-protein ligase [Source:PGSC_GENE;Acc:PGSC0003DMG401027561]	62140022	62144055	4
PGSC0003DMG400012836	-10.8519	8.36131e-22	Conserved gene of unknown function [Source:PGSC_GENE;Acc:PGSC0003DMG400012836]	13331228	13334391	10
PGSC0003DMG400030645	-10.8442	9.2076e-22	Conserved gene of unknown function [Source:PGSC_GENE;Acc:PGSC0003DMG400030645]	41806512	41807166	2
PGSC0003DMG400040160	-10.8208	1.23237e-21	Conserved gene of unknown function [Source:PGSC_GENE;Acc:PGSC0003DMG400040160]	13315347	13317688	10
PGSC0003DMG400004342	-10.813	1.49956e-21	O-methyltransferase [Source:PGSC_GENE;Acc:PGSC0003DMG400004342]	45706177	45708815	3
PGSC0003DMG400009771	-10.773	2.72728e-21	Gene of unknown function [Source:PGSC_GENE;Acc:PGSC0003DMG400009771]	5305861	5311157	0
PGSC0003DMG400018024	-10.7568	3.3398e-21	Serine-threonine protein kinase, plant-type [Source:PGSC_GENE;Acc:PGSC0003DMG400018024]	31009825	31011793	0
PGSC0003DMG400010519	-10.7403	4.09665e-21	Serine/threonine-protein kinase [Source:PGSC_GENE;Acc:PGSC0003DMG400010519]	49708652	49712682	4
PGSC0003DMG402006826	-10.732	5.03349e-21	Aldehyde oxidase [Source:PGSC_GENE;Acc:PGSC0003DMG402006826]	64535534	64539281	1
PGSC0003DMG402015339	-10.7152	6.19517e-21	Conserved gene of unknown function [Source:PGSC_GENE;Acc:PGSC0003DMG402015339]	186106	187527	12
PGSC0003DMG400021917	-10.6897	9.43413e-21	Gene of unknown function [Source:PGSC_GENE;Acc:PGSC0003DMG400021917]	29145275	29147439	9
PGSC0003DMG400010137	-10.6683	2.02078e-41	Cysteine protease inhibitor 1 [Source:PGSC_GENE;Acc:PGSC0003DMG400010137]	44147925	44148798	3
PGSC0003DMG400028786	-10.6637	1.29938e-20	Conserved gene of unknown function [Source:PGSC_GENE;Acc:PGSC0003DMG400028786]	50590759	50591357	6
PGSC0003DMG400030820	-10.6549	1.44703e-20	Gene of unknown function [Source:PGSC_GENE;Acc:PGSC0003DMG400030820]	64226069	64228682	4
PGSC0003DMG400024980	-10.6461	1.79711e-20	Polyprotein [Source:PGSC_GENE;Acc:PGSC0003DMG400024980]	43238726	43242792	2
PGSC0003DMG400010136	-10.6372	2.00415e-20	Stigma expressed protein [Source:PGSC_GENE;Acc:PGSC0003DMG400010136]	44120177	44121031	3
PGSC0003DMG400002427	-10.6283	2.23611e-20	Bacterial spot disease resistance protein 4 [Source:PGSC_GENE;Acc:PGSC0003DMG400002427]	11390359	11397114	6
PGSC0003DMG400011128	-10.6283	2.23611e-20	Gene of unknown function [Source:PGSC_GENE;Acc:PGSC0003DMG400011128]	53578155	53580874	10
PGSC0003DMG400027736	-10.6283	2.23611e-20	Histone H4 [Source:PGSC_GENE;Acc:PGSC0003DMG400027736]	7004393	7004949	4
PGSC0003DMG401030815	-10.6103	2.78773e-20	Alcohol dehydrogenase-like 1 [Source:PGSC_GENE;Acc:PGSC0003DMG401030815]	64038278	64047855	4
PGSC0003DMG402019589	-10.6103	2.78773e-20	Neoxanthin synthase [Source:PGSC_GENE;Acc:PGSC0003DMG402019589]	4736917	4745415	3
PGSC0003DMG400005950	-10.6012	3.48225e-20	Multicystatin [Source:PGSC_GENE;Acc:PGSC0003DMG400005950]	54194363	54198068	6
PGSC0003DMG400020605	-10.6012	3.48225e-20	MLO1 [Source:PGSC_GENE;Acc:PGSC0003DMG400020605]	36041611	36048004	3
PGSC0003DMG400028412	-10.592	3.89484e-20	Hypothetical repeat protein [Source:PGSC_GENE;Acc:PGSC0003DMG400028412]	31396668	31397410	2
PGSC0003DMG400034100	-10.592	3.89484e-20	Gene of unknown function [Source:PGSC_GENE;Acc:PGSC0003DMG400034100]	8129283	8131048	3
PGSC0003DMG400020341	-10.5874	8.03082e-41	17.5 kDa class I heat shock protein [Source:PGSC_GENE;Acc:PGSC0003DMG400020341]	829873	831558	9
PGSC0003DMG400021806	-10.5642	6.12658e-20	Histone H2A [Source:PGSC_GENE;Acc:PGSC0003DMG400021806]	8168712	8169593	12
PGSC0003DMG400003739	-10.5359	8.65251e-20	Conserved gene of unknown function [Source:PGSC_GENE;Acc:PGSC0003DMG400003739]	69958716	69959683	4
PGSC0003DMG400011670	-10.5263	9.71809e-20	Transposon protein, CACTA, En/Spm sub-class [Source:PGSC_GENE;Acc:PGSC0003DMG400011670]	19663454	19667704	7
PGSC0003DMG400025267	-10.5069	1.3814e-19	Conserved gene of unknown function [Source:PGSC_GENE;Acc:PGSC0003DMG400025267]	66419482	66420105	1
PGSC0003DMG400008432	-10.4972	1.55495e-19	Conserved gene of unknown function [Source:PGSC_GENE;Acc:PGSC0003DMG400008432]	26044763	26051060	7
PGSC0003DMG400010369	-10.4972	1.55495e-19	Iron-regulated transporter 1 [Source:PGSC_GENE;Acc:PGSC0003DMG400010369]	28280247	28281091	2
PGSC0003DMG400006722	-10.4873	1.75128e-19	Conserved gene of unknown function [Source:PGSC_GENE;Acc:PGSC0003DMG400006722]	3075247	3076430	10
PGSC0003DMG401028122	-10.4268	4.09153e-19	Small nuclear ribonucleoprotein f [Source:PGSC_GENE;Acc:PGSC0003DMG401028122]	56582230	56585423	10
PGSC0003DMG400008381	-10.3956	6.73347e-19	Arabinogalactan peptide 14 [Source:PGSC_GENE;Acc:PGSC0003DMG400008381]	59129740	59130225	10
PGSC0003DMG400002366	-10.385	7.63851e-19	Coatomer alpha subunit [Source:PGSC_GENE;Acc:PGSC0003DMG400002366]	27558553	27562121	12
PGSC0003DMG400012947	-10.385	7.63851e-19	Cytochrome P450 monooxygenase CYP736B [Source:PGSC_GENE;Acc:PGSC0003DMG400012947]	53669171	53672463	4
PGSC0003DMG401022140	-10.3744	8.67074e-19	Mitochondrial import receptor subunit TOM20 [Source:PGSC_GENE;Acc:PGSC0003DMG401022140]	56247643	56252976	7
PGSC0003DMG400014982	-10.3637	1.11943e-18	Gene of unknown function [Source:PGSC_GENE;Acc:PGSC0003DMG400014982]	33352128	33354703	1
PGSC0003DMG400017250	-10.3637	1.11943e-18	Flavonoid glycosyltransferase UGT94C2 [Source:PGSC_GENE;Acc:PGSC0003DMG400017250]	56033486	56033863	9
PGSC0003DMG400006455	-10.3529	1.2732e-18	Gene of unknown function [Source:PGSC_GENE;Acc:PGSC0003DMG400006455]	54490377	54491259	9
PGSC0003DMG400008427	-10.3529	1.2732e-18	Tetracycline transporter [Source:PGSC_GENE;Acc:PGSC0003DMG400008427]	25724014	25726737	7
PGSC0003DMG400013045	-10.342	1.44905e-18	Gene of unknown function [Source:PGSC_GENE;Acc:PGSC0003DMG400013045]	24662209	24663525	8
PGSC0003DMG400011269	-10.331	1.65031e-18	Calmodulin-binding protein family [Source:PGSC_GENE;Acc:PGSC0003DMG400011269]	69765	71952	10
PGSC0003DMG400015132	-10.331	1.65031e-18	Defensin J1-2 [Source:PGSC_GENE;Acc:PGSC0003DMG400015132]	160379	161885	1
PGSC0003DMG400022355	-10.331	1.65031e-18	Gene of unknown function [Source:PGSC_GENE;Acc:PGSC0003DMG400022355]	34853962	34865953	2
PGSC0003DMG400024335	-10.331	1.65031e-18	ATATH11; ATPase, coupled to transmembrane movement of substances / transporter [Source:PGSC_GENE;Acc:PGSC0003DMG400024335]	21123646	21125250	3
PGSC0003DMG400004369	-10.32	1.8808e-18	Multidomain cyclophilin type peptidyl-prolyl cis-trans isomerase [Source:PGSC_GENE;Acc:PGSC0003DMG400004369]	52871285	52874247	12
PGSC0003DMG400006639	-10.32	1.8808e-18	Kinase family protein [Source:PGSC_GENE;Acc:PGSC0003DMG400006639]	20976834	20978429	9
PGSC0003DMG400026860	-10.32	1.8808e-18	Ubiquitin-protein ligase [Source:PGSC_GENE;Acc:PGSC0003DMG400026860]	26968794	26972113	4
PGSC0003DMG400018401	-10.2976	2.79564e-18	Gene of unknown function [Source:PGSC_GENE;Acc:PGSC0003DMG400018401]	48345195	48345749	7
PGSC0003DMG400023833	-10.2976	2.79564e-18	Microsomal oleic acid desaturase [Source:PGSC_GENE;Acc:PGSC0003DMG400023833]	60874810	60876222	12
PGSC0003DMG400006231	-10.2749	3.65407e-18	Gene of unknown function [Source:PGSC_GENE;Acc:PGSC0003DMG400006231]	42807586	42808186	10
PGSC0003DMG400010597	-10.2402	6.29765e-18	Gene of unknown function [Source:PGSC_GENE;Acc:PGSC0003DMG400010597]	46629098	46630684	7
PGSC0003DMG400013216	-10.2402	6.29765e-18	Gene of unknown function [Source:PGSC_GENE;Acc:PGSC0003DMG400013216]	46984786	46987197	10
PGSC0003DMG400022853	-10.2402	6.29765e-18	Zinc finger family protein [Source:PGSC_GENE;Acc:PGSC0003DMG400022853]	59849014	59857112	1
PGSC0003DMG400031399	-10.2284	7.22926e-18	UDP-arabinose 4-epimerase 1 [Source:PGSC_GENE;Acc:PGSC0003DMG400031399]	14373865	14379239	2
PGSC0003DMG401006826	-10.2284	7.22926e-18	Aldehyde oxidase [Source:PGSC_GENE;Acc:PGSC0003DMG401006826]	64539725	64546966	1
PGSC0003DMG401020126	-10.2284	7.22926e-18	Armadillo/beta-catenin repeat family protein [Source:PGSC_GENE;Acc:PGSC0003DMG401020126]	59078775	59101491	6
PGSC0003DMG400014774	-10.2166	8.30504e-18	N-hydroxycinnamoyl-CoA:tyramine N-hydroxycinnamoyl transferase THT7-1 [Source:PGSC_GENE;Acc:PGSC0003DMG400014774]	44163442	44165651	8
PGSC0003DMG400029129	-10.1925	1.26509e-17	Stress-induced receptor-like kinase [Source:PGSC_GENE;Acc:PGSC0003DMG400029129]	25054252	25054962	0
PGSC0003DMG400003357	-10.1804	1.45794e-17	CONSTANS interacting protein 2b [Source:PGSC_GENE;Acc:PGSC0003DMG400003357]	33851715	33855265	12
PGSC0003DMG400029415	-10.1433	2.24245e-17	Nematode resistance protein [Source:PGSC_GENE;Acc:PGSC0003DMG400029415]	57289327	57294153	12
PGSC0003DMG400029752	-10.1433	2.24245e-17	Gene of unknown function [Source:PGSC_GENE;Acc:PGSC0003DMG400029752]	81502150	81503391	1
PGSC0003DMG400040318	-10.1433	2.24245e-17	Type-B response regulator [Source:PGSC_GENE;Acc:PGSC0003DMG400040318]	60090199	60093910	12
PGSC0003DMG400013044	-10.1307	3.00052e-17	Gene of unknown function [Source:PGSC_GENE;Acc:PGSC0003DMG400013044]	24663619	24665483	8
PGSC0003DMG400018690	-10.1307	3.00052e-17	Conserved gene of unknown function [Source:PGSC_GENE;Acc:PGSC0003DMG400018690]	3000318	3001539	3
PGSC0003DMG400000310	-10.118	3.47528e-17	Gene of unknown function [Source:PGSC_GENE;Acc:PGSC0003DMG400000310]	4463945	4466819	12
PGSC0003DMG400002946	-10.118	3.47528e-17	UDP-glucosyltransferase [Source:PGSC_GENE;Acc:PGSC0003DMG400002946]	24966014	24976341	4
PGSC0003DMG400033563	-10.118	3.47528e-17	Ubiquitin-protein ligase [Source:PGSC_GENE;Acc:PGSC0003DMG400033563]	39965244	39966722	0
PGSC0003DMG401030920	-10.118	3.47528e-17	Cucumber peeling cupredoxin [Source:PGSC_GENE;Acc:PGSC0003DMG401030920]	4413275	4414639	7
PGSC0003DMG400011851	-10.1052	4.02867e-17	Conserved gene of unknown function [Source:PGSC_GENE;Acc:PGSC0003DMG400011851]	14864451	14867717	3
PGSC0003DMG400018428	-10.0922	4.67429e-17	Bacterial spot disease resistance protein 4 [Source:PGSC_GENE;Acc:PGSC0003DMG400018428]	4589149	4595717	5
PGSC0003DMG400029028	-10.0922	4.67429e-17	2-oxoglutarate-dependent dioxygenase [Source:PGSC_GENE;Acc:PGSC0003DMG400029028]	10118208	10119335	11
PGSC0003DMG400029132	-10.0922	4.67429e-17	UDP-glucose:glucosyltransferase [Source:PGSC_GENE;Acc:PGSC0003DMG400029132]	25049360	25051422	0
PGSC0003DMG400038970	-10.0922	4.67429e-17	Conserved gene of unknown function [Source:PGSC_GENE;Acc:PGSC0003DMG400038970]	7227682	7228215	4
PGSC0003DMG400014953	-10.0792	5.42821e-17	Gene of unknown function [Source:PGSC_GENE;Acc:PGSC0003DMG400014953]	9643033	9643624	1
ENSRNA049464118	-10.066	7.34036e-17
PGSC0003DMG400011852	-10.066	7.34036e-17	DNA binding protein [Source:PGSC_GENE;Acc:PGSC0003DMG400011852]	14860407	14863734	3
PGSC0003DMG400019195	-10.066	7.34036e-17	Conserved gene of unknown function [Source:PGSC_GENE;Acc:PGSC0003DMG400019195]	50805855	50806606	10
PGSC0003DMG400033164	-10.066	7.34036e-17	TMV resistance protein N [Source:PGSC_GENE;Acc:PGSC0003DMG400033164]	28383501	28386111	0
PGSC0003DMG401014605	-10.066	7.34036e-17	EIX receptor 1 [Source:PGSC_GENE;Acc:PGSC0003DMG401014605]	45928179	45930716	5
ENSRNA049464227	-10.0527	8.54765e-17
PGSC0003DMG402005842	-10.0527	8.54765e-17	Gene of unknown function [Source:PGSC_GENE;Acc:PGSC0003DMG402005842]	5207012	5212423	8
PGSC0003DMG402024140	-10.0438	4.5043e-42	PAE [Source:PGSC_GENE;Acc:PGSC0003DMG402024140]	3167463	3169938	8
PGSC0003DMG400006498	-10.0393	9.96283e-17	ATP binding protein [Source:PGSC_GENE;Acc:PGSC0003DMG400006498]	10907993	10917493	9
PGSC0003DMG400017808	-10.0393	9.96283e-17	Gene of unknown function [Source:PGSC_GENE;Acc:PGSC0003DMG400017808]	35611697	35615625	4
PGSC0003DMG400037460	-10.0393	9.96283e-17	Pto [Source:PGSC_GENE;Acc:PGSC0003DMG400037460]	9557984	9559078	5
PGSC0003DMG400000519	-10.0258	1.16233e-16	Glucan endo-1,3-beta-glucosidase, acidic isoform GI9 [Source:PGSC_GENE;Acc:PGSC0003DMG400000519]	47149071	47150879	2
PGSC0003DMG400046998	-10.0121	1.35735e-16	S-adenosylmethionine-dependent methyltransferase [Source:PGSC_GENE;Acc:PGSC0003DMG400046998]	69229969	69232624	4
PGSC0003DMG400005861	-9.99834	1.85647e-16	Gene of unknown function [Source:PGSC_GENE;Acc:PGSC0003DMG400005861]	5570863	5572437	8
PGSC0003DMG400026885	-9.99834	1.85647e-16	GI11736 [Source:PGSC_GENE;Acc:PGSC0003DMG400026885]	37859339	37860863	0
PGSC0003DMG400029434	-9.98441	2.17436e-16	Gene of unknown function [Source:PGSC_GENE;Acc:PGSC0003DMG400029434]	57438297	57440051	12
PGSC0003DMG400031105	-9.98441	2.17436e-16	Hydroxyproline-rich glycoprotein GAS31 [Source:PGSC_GENE;Acc:PGSC0003DMG400031105]	51495375	51495939	7
PGSC0003DMG400005717	-9.98333	2.11512e-36	NIMIN2c protein [Source:PGSC_GENE;Acc:PGSC0003DMG400005717]	58974288	58975059	3
PGSC0003DMG400001016	-9.97035	2.54925e-16	Conserved gene of unknown function [Source:PGSC_GENE;Acc:PGSC0003DMG400001016]	13919873	13927312	1
PGSC0003DMG400013616	-9.97035	2.54925e-16	Transcription factor [Source:PGSC_GENE;Acc:PGSC0003DMG400013616]	34901669	34904641	11
PGSC0003DMG400029239	-9.97035	2.54925e-16	Conserved gene of unknown function [Source:PGSC_GENE;Acc:PGSC0003DMG400029239]	36064800	36066371	0
PGSC0003DMG400029965	-9.97035	2.54925e-16	Non-LTR retroelement reverse transcriptase [Source:PGSC_GENE;Acc:PGSC0003DMG400029965]	8208261	8214731	7
PGSC0003DMG400004057	-9.94181	3.51487e-16	ORF16-lacZ fusion protein [Source:PGSC_GENE;Acc:PGSC0003DMG400004057]	51059659	51061131	6
PGSC0003DMG401019602	-9.94181	3.51487e-16	Gene of unknown function [Source:PGSC_GENE;Acc:PGSC0003DMG401019602]	38250583	38255378	6
PGSC0003DMG400034790	-9.9336	2.44241e-45	P69B protein [Source:PGSC_GENE;Acc:PGSC0003DMG400034790]	53642229	53644070	8
PGSC0003DMG400023166	-9.92732	4.86661e-16	Gene of unknown function [Source:PGSC_GENE;Acc:PGSC0003DMG400023166]	18812658	18815135	2
PGSC0003DMG400020376	-9.91269	5.73565e-16	Gene of unknown function [Source:PGSC_GENE;Acc:PGSC0003DMG400020376]	12146200	12150076	12
PGSC0003DMG400028953	-9.91269	5.73565e-16	Cytochrome P450 hydroxylase [Source:PGSC_GENE;Acc:PGSC0003DMG400028953]	46964905	46966650	7
PGSC0003DMG400030910	-9.91269	5.73565e-16	Hydrolase, hydrolyzing O-glycosyl compounds [Source:PGSC_GENE;Acc:PGSC0003DMG400030910]	4153377	4155460	7
PGSC0003DMG400022075	-9.90343	8.07142e-36	Cytochrome P450 [Source:PGSC_GENE;Acc:PGSC0003DMG400022075]	34686001	34688062	5
PGSC0003DMG400042461	-9.89791	6.76724e-16	Gene of unknown function [Source:PGSC_GENE;Acc:PGSC0003DMG400042461]	48567633	48569681	10
PGSC0003DMG400005219	-9.88298	7.99319e-16	Gene of unknown function [Source:PGSC_GENE;Acc:PGSC0003DMG400005219]	63118526	63120143	1
PGSC0003DMG400016906	-9.88298	7.99319e-16	BZIP transcription factor BZI-2 [Source:PGSC_GENE;Acc:PGSC0003DMG400016906]	45168787	45169912	10
PGSC0003DMG400029504	-9.88298	7.99319e-16	Hero resistance protein [Source:PGSC_GENE;Acc:PGSC0003DMG400029504]	3034729	3039439	4
PGSC0003DMG400006376	-9.83722	1.57355e-15	Gene of unknown function [Source:PGSC_GENE;Acc:PGSC0003DMG400006376]	60640809	60643578	4
PGSC0003DMG400027929	-9.83722	1.57355e-15	Gene of unknown function [Source:PGSC_GENE;Acc:PGSC0003DMG400027929]	28813841	28816158	4
PGSC0003DMG400029214	-9.83722	1.57355e-15	BURP domain-containing protein [Source:PGSC_GENE;Acc:PGSC0003DMG400029214]	28221635	28224049	0
PGSC0003DMG401006439	-9.83722	1.57355e-15	Gene of unknown function [Source:PGSC_GENE;Acc:PGSC0003DMG401006439]	54486321	54488075	9
PGSC0003DMG400023305	-9.82164	1.86933e-15	Gene of unknown function [Source:PGSC_GENE;Acc:PGSC0003DMG400023305]	15140733	15142737	0
PGSC0003DMG400006480	-9.80589	2.22337e-15	Protein TIFY 9 [Source:PGSC_GENE;Acc:PGSC0003DMG400006480]	17180379	17181811	5
PGSC0003DMG400029956	-9.80589	2.22337e-15	F-box family protein [Source:PGSC_GENE;Acc:PGSC0003DMG400029956]	8424206	8425852	7
PGSC0003DMG400031476	-9.80589	2.22337e-15	Bacterial spot disease resistance protein 4 [Source:PGSC_GENE;Acc:PGSC0003DMG400031476]	1492867	1496748	11
PGSC0003DMG400002351	-9.78997	2.64767e-15	CYP72A58 [Source:PGSC_GENE;Acc:PGSC0003DMG400002351]	38175152	38178520	6
PGSC0003DMG400019402	-9.77387	3.76863e-15	Translation initiation factor [Source:PGSC_GENE;Acc:PGSC0003DMG400019402]	6150573	6151664	10
PGSC0003DMG400024149	-9.77387	3.76863e-15	Receptor protein kinase [Source:PGSC_GENE;Acc:PGSC0003DMG400024149]	44015454	44016871	6
PGSC0003DMG401025807	-9.77387	3.76863e-15	Conserved gene of unknown function [Source:PGSC_GENE;Acc:PGSC0003DMG401025807]	84764889	84772640	1
PGSC0003DMG400001144	-9.75758	4.50469e-15	Cytochrome P450 92B1 [Source:PGSC_GENE;Acc:PGSC0003DMG400001144]	41907234	41911479	11
PGSC0003DMG400021293	-9.75758	4.50469e-15	Gene of unknown function [Source:PGSC_GENE;Acc:PGSC0003DMG400021293]	2576890	2577490	10
PGSC0003DMG400004549	-9.744	1.14116e-34	Proteinase inhibitor type-2 CEVI57 [Source:PGSC_GENE;Acc:PGSC0003DMG400004549]	49933588	49934132	3
PGSC0003DMG400005491	-9.74112	5.39145e-15	Gene of unknown function [Source:PGSC_GENE;Acc:PGSC0003DMG400005491]	36336375	36338583	5
PGSC0003DMG400012998	-9.74112	5.39145e-15	Gene of unknown function [Source:PGSC_GENE;Acc:PGSC0003DMG400012998]	32529020	32530854	8
PGSC0003DMG400015618	-9.74112	5.39145e-15	Conserved gene of unknown function [Source:PGSC_GENE;Acc:PGSC0003DMG400015618]	21618650	21625150	8
PGSC0003DMG401011117	-9.74112	5.39145e-15	Leucine-rich repeat containing protein [Source:PGSC_GENE;Acc:PGSC0003DMG401011117]	53478932	53485963	10
PGSC0003DMG400010504	-9.72446	6.46118e-15	Conserved gene of unknown function [Source:PGSC_GENE;Acc:PGSC0003DMG400010504]	4495712	4497631	1
PGSC0003DMG400013988	-9.72446	6.46118e-15	TA20 protein [Source:PGSC_GENE;Acc:PGSC0003DMG400013988]	34373347	34373820	3
PGSC0003DMG400017812	-9.72446	6.46118e-15	40S ribosomal protein S5 [Source:PGSC_GENE;Acc:PGSC0003DMG400017812]	27833058	27835510	11
PGSC0003DMG400006982	-9.7076	7.75341e-15	Gene of unknown function [Source:PGSC_GENE;Acc:PGSC0003DMG400006982]	26299013	26301339	2
PGSC0003DMG400039851	-9.7076	7.75341e-15	Gene of unknown function [Source:PGSC_GENE;Acc:PGSC0003DMG400039851]	14614208	14614783	2
PGSC0003DMG401024222	-9.7076	7.75341e-15	Gene of unknown function [Source:PGSC_GENE;Acc:PGSC0003DMG401024222]	50136262	50145747	8
PGSC0003DMG400003367	-9.69055	1.12102e-14	Conserved gene of unknown function [Source:PGSC_GENE;Acc:PGSC0003DMG400003367]	20711525	20712601	9
PGSC0003DMG400003376	-9.69055	1.12102e-14	Gene of unknown function [Source:PGSC_GENE;Acc:PGSC0003DMG400003376]	55841050	55841615	6
PGSC0003DMG400017191	-9.69055	1.12102e-14	Glucosyl/glucuronosyl transferases [Source:PGSC_GENE;Acc:PGSC0003DMG400017191]	55848257	55849693	9
PGSC0003DMG400026782	-9.69055	1.12102e-14	Conserved gene of unknown function [Source:PGSC_GENE;Acc:PGSC0003DMG400026782]	31260847	31266565	10
PGSC0003DMG400031848	-9.69055	1.12102e-14	CXE carboxylesterase [Source:PGSC_GENE;Acc:PGSC0003DMG400031848]	53120667	53121510	9
PGSC0003DMG400013161	-9.67329	1.35074e-14	Transducin family protein [Source:PGSC_GENE;Acc:PGSC0003DMG400013161]	9467328	9474043	9
PGSC0003DMG400015355	-9.67329	1.35074e-14	Monooxygenase [Source:PGSC_GENE;Acc:PGSC0003DMG400015355]	658192	658642	12
PGSC0003DMG400018429	-9.67329	1.35074e-14	Bacterial spot disease resistance protein 4 [Source:PGSC_GENE;Acc:PGSC0003DMG400018429]	4611906	4618405	5
PGSC0003DMG400019913	-9.67329	1.35074e-14	Tm-2 [Source:PGSC_GENE;Acc:PGSC0003DMG400019913]	15392682	15395701	9
PGSC0003DMG400027973	-9.67329	1.35074e-14	Gene of unknown function [Source:PGSC_GENE;Acc:PGSC0003DMG400027973]	63332045	63334039	4
PGSC0003DMG400011798	-9.63815	1.96936e-14	Protein kinase APK1B, chloroplast [Source:PGSC_GENE;Acc:PGSC0003DMG400011798]	8930436	8931614	9
PGSC0003DMG400032269	-9.63815	1.96936e-14	Protein RDM1 [Source:PGSC_GENE;Acc:PGSC0003DMG400032269]	54074068	54074997	9
PGSC0003DMG400040729	-9.63815	1.96936e-14	FERONIA receptor-like kinase [Source:PGSC_GENE;Acc:PGSC0003DMG400040729]	53923333	53924817	4
PGSC0003DMG400010899	-9.63085	7.34442e-34	Dynamin [Source:PGSC_GENE;Acc:PGSC0003DMG400010899]	9681536	9689306	10
PGSC0003DMG400014336	-9.62025	2.38309e-14	Conserved gene of unknown function [Source:PGSC_GENE;Acc:PGSC0003DMG400014336]	42801128	42802612	3
PGSC0003DMG400018446	-9.62025	2.38309e-14	Cinnamyl alcohol dehydrogenase [Source:PGSC_GENE;Acc:PGSC0003DMG400018446]	32159423	32162679	3
PGSC0003DMG400040663	-9.62025	2.38309e-14	Sulfotransferase [Source:PGSC_GENE;Acc:PGSC0003DMG400040663]	32982243	32983692	11
PGSC0003DMG400030793	-9.60993	1.04329e-33	Translation initiation factor IF-2 [Source:PGSC_GENE;Acc:PGSC0003DMG400030793]	40730997	40739033	6
PGSC0003DMG400009633	-9.60212	3.50508e-14	N protein [Source:PGSC_GENE;Acc:PGSC0003DMG400009633]	20924780	20930509	0
PGSC0003DMG400015104	-9.60212	3.50508e-14	WRKY transcription factor [Source:PGSC_GENE;Acc:PGSC0003DMG400015104]	12431776	12435173	2
PGSC0003DMG400016599	-9.60212	3.50508e-14	Tospovirus resistance protein C [Source:PGSC_GENE;Acc:PGSC0003DMG400016599]	60664498	60666578	9
PGSC0003DMG400020141	-9.60212	3.50508e-14	Photosystem II reaction center W protein, chloroplastic [Source:PGSC_GENE;Acc:PGSC0003DMG400020141]	58878641	58879841	6
PGSC0003DMG402005881	-9.60212	3.50508e-14	Ferredoxin-3, chloroplast [Source:PGSC_GENE;Acc:PGSC0003DMG402005881]	54800228	54802111	6
PGSC0003DMG400020697	-9.58377	4.26048e-14	Conserved gene of unknown function [Source:PGSC_GENE;Acc:PGSC0003DMG400020697]	7703307	7707271	7
PGSC0003DMG400029863	-9.58377	4.26048e-14	Conserved gene of unknown function [Source:PGSC_GENE;Acc:PGSC0003DMG400029863]	58121579	58122092	10
PGSC0003DMG400031062	-9.58377	4.26048e-14	Cytochrome P450 71D7 [Source:PGSC_GENE;Acc:PGSC0003DMG400031062]	4064209	4066026	11
PGSC0003DMG403013246	-9.58377	4.26048e-14	Ubiquitin-protein ligase [Source:PGSC_GENE;Acc:PGSC0003DMG403013246]	1112207	1116890	11
PGSC0003DMG400017801	-9.56518	5.18668e-14	Gene of unknown function [Source:PGSC_GENE;Acc:PGSC0003DMG400017801]	39977335	39978338	10
PGSC0003DMG400031728	-9.56518	5.18668e-14	Gene of unknown function [Source:PGSC_GENE;Acc:PGSC0003DMG400031728]	40603024	40604441	0
PGSC0003DMG400014649	-9.54634	6.32411e-14	Conserved gene of unknown function [Source:PGSC_GENE;Acc:PGSC0003DMG400014649]	6403252	6403712	8
PGSC0003DMG400017299	-9.54634	6.32411e-14	Xyloglucan endotransglycosylase [Source:PGSC_GENE;Acc:PGSC0003DMG400017299]	51084611	51085893	7
PGSC0003DMG400003340	-9.54528	3.08341e-33	P450 mono-oxygenase [Source:PGSC_GENE;Acc:PGSC0003DMG400003340]	69013309	69015351	4
PGSC0003DMG400029263	-9.52726	7.72324e-14	Anthocyanin acyltransferase [Source:PGSC_GENE;Acc:PGSC0003DMG400029263]	58384113	58384604	12
PGSC0003DMG400013466	-9.50792	1.15749e-13	Conserved gene of unknown function [Source:PGSC_GENE;Acc:PGSC0003DMG400013466]	846212	846792	3
PGSC0003DMG400032231	-9.50792	1.15749e-13	NDR1 [Source:PGSC_GENE;Acc:PGSC0003DMG400032231]	1783477	1784286	1
PGSC0003DMG400012100	-9.48832	1.42056e-13	Major latex [Source:PGSC_GENE;Acc:PGSC0003DMG400012100]	6258626	6259653	7
PGSC0003DMG400021076	-9.48832	1.42056e-13	Gene of unknown function [Source:PGSC_GENE;Acc:PGSC0003DMG400021076]	12303092	12304362	10
PGSC0003DMG400028706	-9.48832	1.42056e-13	Conserved gene of unknown function [Source:PGSC_GENE;Acc:PGSC0003DMG400028706]	46859859	46861394	4
PGSC0003DMG400036059	-9.48832	1.42056e-13	Bax inhibitor [Source:PGSC_GENE;Acc:PGSC0003DMG400036059]	28809911	28811983	0
PGSC0003DMG401016989	-9.48832	1.42056e-13	LescPth4 [Source:PGSC_GENE;Acc:PGSC0003DMG401016989]	9624025	9629120	5
PGSC0003DMG401033888	-9.48832	1.42056e-13	Universal stress protein family protein [Source:PGSC_GENE;Acc:PGSC0003DMG401033888]	31864038	31866713	1
PGSC0003DMG400020384	-9.48527	8.32059e-33	Conserved gene of unknown function [Source:PGSC_GENE;Acc:PGSC0003DMG400020384]	11951501	11952181	12
PGSC0003DMG400009686	-9.46845	1.74638e-13	Bacterial spot disease resistance protein 4 [Source:PGSC_GENE;Acc:PGSC0003DMG400009686]	6553332	6555332	6
PGSC0003DMG400034108	-9.46845	1.74638e-13	Conserved gene of unknown function [Source:PGSC_GENE;Acc:PGSC0003DMG400034108]	37104009	37104625	0
PGSC0003DMG400002166	-9.4483	2.15063e-13	Glutathione S-transferase [Source:PGSC_GENE;Acc:PGSC0003DMG400002166]	1022801	1024242	9
PGSC0003DMG400010357	-9.4483	2.15063e-13	Phloem protein 2 [Source:PGSC_GENE;Acc:PGSC0003DMG400010357]	28050958	28051917	2
PGSC0003DMG400011185	-9.4483	2.15063e-13	Low-molecular-weight cysteine-rich protein LCR78 [Source:PGSC_GENE;Acc:PGSC0003DMG400011185]	848532	852857	7
PGSC0003DMG400030801	-9.4483	2.15063e-13	Gene of unknown function [Source:PGSC_GENE;Acc:PGSC0003DMG400030801]	63754981	63759842	4
PGSC0003DMG400032289	-9.4483	2.15063e-13	Gene of unknown function [Source:PGSC_GENE;Acc:PGSC0003DMG400032289]	37396040	37398244	0
PGSC0003DMG400020023	-9.4412	1.68959e-32	ATP binding protein [Source:PGSC_GENE;Acc:PGSC0003DMG400020023]	11037865	11044672	9
PGSC0003DMG400003032	-9.43593	1.88229e-32	Cytochrome P450 [Source:PGSC_GENE;Acc:PGSC0003DMG400003032]	54100823	54102774	8
PGSC0003DMG400012471	-9.42786	2.65311e-13	Conserved gene of unknown function [Source:PGSC_GENE;Acc:PGSC0003DMG400012471]	713141	719726	8
PGSC0003DMG401014290	-9.42786	2.65311e-13	Pre-mRNA cleavage factor im, 25kD subunit [Source:PGSC_GENE;Acc:PGSC0003DMG401014290]	42850702	42855082	3
PGSC0003DMG401020445	-9.42786	2.65311e-13	Gene of unknown function [Source:PGSC_GENE;Acc:PGSC0003DMG401020445]	50135690	50137684	7
PGSC0003DMG400003145	-9.40714	4.05952e-13	Conserved gene of unknown function [Source:PGSC_GENE;Acc:PGSC0003DMG400003145]	46710537	46714136	3
PGSC0003DMG400014329	-9.40714	4.05952e-13	F-box family protein [Source:PGSC_GENE;Acc:PGSC0003DMG400014329]	42604005	42605335	3
PGSC0003DMG400014956	-9.40714	4.05952e-13	17.6 kD class I small heat shock protein [Source:PGSC_GENE;Acc:PGSC0003DMG400014956]	31436185	31436781	9
PGSC0003DMG400024075	-9.40714	4.05952e-13	Trypsin proteinase inhibitor [Source:PGSC_GENE;Acc:PGSC0003DMG400024075]	2777493	2778861	3
PGSC0003DMG400030145	-9.40714	4.05952e-13	Gene of unknown function [Source:PGSC_GENE;Acc:PGSC0003DMG400030145]	19329574	19330964	0
PGSC0003DMG400030402	-9.40714	4.05952e-13	Histone H4 [Source:PGSC_GENE;Acc:PGSC0003DMG400030402]	56477428	56477965	6
PGSC0003DMG402004425	-9.40714	4.05952e-13	Cc-nbs-lrr resistance protein [Source:PGSC_GENE;Acc:PGSC0003DMG402004425]	46099444	46103892	10
PGSC0003DMG402024195	-9.40714	4.05952e-13	Gene of unknown function [Source:PGSC_GENE;Acc:PGSC0003DMG402024195]	10595149	10596838	6
PGSC0003DMG400005582	-9.38611	5.03537e-13	Cytochrome P450 hydroxylase [Source:PGSC_GENE;Acc:PGSC0003DMG400005582]	57335965	57337407	4
PGSC0003DMG400018894	-9.38611	5.03537e-13	Gene of unknown function [Source:PGSC_GENE;Acc:PGSC0003DMG400018894]	1612096	1614631	0
PGSC0003DMG400002920	-9.36476	6.25755e-13	RGC1 [Source:PGSC_GENE;Acc:PGSC0003DMG400002920]	3002413	3006190	12
PGSC0003DMG400021972	-9.36476	6.25755e-13	Gene of unknown function [Source:PGSC_GENE;Acc:PGSC0003DMG400021972]	46640302	46646448	1
PGSC0003DMG400032746	-9.36476	6.25755e-13	Gene of unknown function [Source:PGSC_GENE;Acc:PGSC0003DMG400032746]	48870867	48871224	0
PGSC0003DMG400014062	-9.3431	7.79126e-13	Acyltransferase [Source:PGSC_GENE;Acc:PGSC0003DMG400014062]	3274525	3275923	5
PGSC0003DMG400031486	-9.3431	7.79126e-13	Conserved gene of unknown function [Source:PGSC_GENE;Acc:PGSC0003DMG400031486]	4386352	4388537	1
PGSC0003DMG400008492	-9.32111	9.71979e-13	Polygalacturonase inhibiting protein [Source:PGSC_GENE;Acc:PGSC0003DMG400008492]	161301	162488	9
PGSC0003DMG400012924	-9.32111	9.71979e-13	Retrotransposon protein, unclassified [Source:PGSC_GENE;Acc:PGSC0003DMG400012924]	14515182	14518485	2
PGSC0003DMG400015889	-9.32111	9.71979e-13	AP2/ERF domain-containing transcription factor [Source:PGSC_GENE;Acc:PGSC0003DMG400015889]	49592307	49593838	10
PGSC0003DMG400025949	-9.32111	9.71979e-13	Conserved gene of unknown function [Source:PGSC_GENE;Acc:PGSC0003DMG400025949]	85056524	85058366	1
PGSC0003DMG400000759	-9.29878	1.52179e-12	Geraniol 10-hydroxylase [Source:PGSC_GENE;Acc:PGSC0003DMG400000759]	23928184	23934453	2
PGSC0003DMG400002417	-9.29878	1.52179e-12	Gene of unknown function [Source:PGSC_GENE;Acc:PGSC0003DMG400002417]	45522948	45526330	10
PGSC0003DMG400005783	-9.29878	1.52179e-12	Plant cell wall protein SlTFR88 [Source:PGSC_GENE;Acc:PGSC0003DMG400005783]	4954193	4955157	8
PGSC0003DMG400000746	-9.27609	1.91e-12	Geraniol 10-hydroxylase [Source:PGSC_GENE;Acc:PGSC0003DMG400000746]	23854875	23857018	2
PGSC0003DMG400018138	-9.27609	1.91e-12	Cytochrome P450 71A4 [Source:PGSC_GENE;Acc:PGSC0003DMG400018138]	51724105	51726186	3
PGSC0003DMG400019900	-9.27609	1.91e-12	Disease resistance protein RGA4 [Source:PGSC_GENE;Acc:PGSC0003DMG400019900]	9112461	9117400	2
PGSC0003DMG400020042	-9.27609	1.91e-12	Pentatricopeptide [Source:PGSC_GENE;Acc:PGSC0003DMG400020042]	17870401	17876631	6
PGSC0003DMG400030470	-9.27609	1.91e-12	RAB6-interacting protein [Source:PGSC_GENE;Acc:PGSC0003DMG400030470]	57664520	57666462	6
PGSC0003DMG400033718	-9.27609	1.91e-12	Conserved gene of unknown function [Source:PGSC_GENE;Acc:PGSC0003DMG400033718]	42396680	42397457	0
PGSC0003DMG400006692	-9.25305	2.40226e-12	Cytochrome P450 hydroxylase [Source:PGSC_GENE;Acc:PGSC0003DMG400006692]	43007432	43008327	6
PGSC0003DMG400006785	-9.25305	2.40226e-12	CC-NBS-LRR resistance protein [Source:PGSC_GENE;Acc:PGSC0003DMG400006785]	65253347	65260522	1
PGSC0003DMG400018028	-9.25305	2.40226e-12	Gene of unknown function [Source:PGSC_GENE;Acc:PGSC0003DMG400018028]	31012204	31012597	0
PGSC0003DMG400023741	-9.25305	2.40226e-12	Conserved gene of unknown function [Source:PGSC_GENE;Acc:PGSC0003DMG400023741]	57583572	57584032	10
PGSC0003DMG400026814	-9.25305	2.40226e-12	Gene of unknown function [Source:PGSC_GENE;Acc:PGSC0003DMG400026814]	40836170	40842551	4
PGSC0003DMG400014838	-9.22963	3.02785e-12	Pentatricopeptide repeat-containing protein [Source:PGSC_GENE;Acc:PGSC0003DMG400014838]	18189727	18194947	8
PGSC0003DMG400015286	-9.22963	3.02785e-12	Miraculin [Source:PGSC_GENE;Acc:PGSC0003DMG400015286]	50097884	50098633	3
PGSC0003DMG400015693	-9.22963	3.02785e-12	Resistance gene [Source:PGSC_GENE;Acc:PGSC0003DMG400015693]	1584803	1589104	11
PGSC0003DMG400018820	-9.22963	3.02785e-12	Gene of unknown function [Source:PGSC_GENE;Acc:PGSC0003DMG400018820]	22702337	22704504	12
PGSC0003DMG400029597	-9.22963	3.02785e-12	Ubiquitin-protein ligase [Source:PGSC_GENE;Acc:PGSC0003DMG400029597]	45250884	45257760	8
PGSC0003DMG402017090	-9.22963	3.02785e-12	Patatin-04/09 [Source:PGSC_GENE;Acc:PGSC0003DMG402017090]	1555288	1556629	8
PGSC0003DMG400014104	-9.20582	3.82466e-12	Patatin-2-Kuras 4 [Source:PGSC_GENE;Acc:PGSC0003DMG400014104]	1473270	1474875	8
PGSC0003DMG400014970	-9.20582	3.82466e-12	Conserved gene of unknown function [Source:PGSC_GENE;Acc:PGSC0003DMG400014970]	19763729	19767249	5
PGSC0003DMG400022030	-9.20582	3.82466e-12	Transcription factor [Source:PGSC_GENE;Acc:PGSC0003DMG400022030]	2414949	2417283	6
PGSC0003DMG402006809	-9.20582	3.82466e-12	Gene of unknown function [Source:PGSC_GENE;Acc:PGSC0003DMG402006809]	66011068	66012009	1
PGSC0003DMG400007876	-9.18161	6.14343e-12	Ethylene-inducing xylanase [Source:PGSC_GENE;Acc:PGSC0003DMG400007876]	1808690	1811450	12
PGSC0003DMG400013450	-9.18161	6.14343e-12	AP2/ERF domain-containing transcription factor [Source:PGSC_GENE;Acc:PGSC0003DMG400013450]	594787	595428	3
PGSC0003DMG400025765	-9.18161	6.14343e-12	NtPRp27 [Source:PGSC_GENE;Acc:PGSC0003DMG400025765]	83959670	83960588	1
PGSC0003DMG400013461	-9.157	7.81283e-12	Chlorophyll a-b binding protein 3C, chloroplastic [Source:PGSC_GENE;Acc:PGSC0003DMG400013461]	762596	763613	3
PGSC0003DMG400018000	-9.157	7.81283e-12	Gene of unknown function [Source:PGSC_GENE;Acc:PGSC0003DMG400018000]	25521343	25521801	0
PGSC0003DMG400019083	-9.157	7.81283e-12	Conserved gene of unknown function [Source:PGSC_GENE;Acc:PGSC0003DMG400019083]	34968809	34973147	0
PGSC0003DMG400025640	-9.157	7.81283e-12	Gene of unknown function [Source:PGSC_GENE;Acc:PGSC0003DMG400025640]	7274802	7276689	0
PGSC0003DMG400033363	-9.157	7.81283e-12	Gene of unknown function [Source:PGSC_GENE;Acc:PGSC0003DMG400033363]	37082960	37083951	0
PGSC0003DMG400015290	-9.14151	1.82614e-35	Proteinase inhibitor type-2 CEVI57 [Source:PGSC_GENE;Acc:PGSC0003DMG400015290]	50010387	50011368	3
PGSC0003DMG400001921	-9.13195	9.95922e-12	Nuclease [Source:PGSC_GENE;Acc:PGSC0003DMG400001921]	12328346	12336797	0
PGSC0003DMG400007672	-9.13195	9.95922e-12	Gene of unknown function [Source:PGSC_GENE;Acc:PGSC0003DMG400007672]	44929051	44929884	6
PGSC0003DMG400015534	-9.13195	9.95922e-12	ZPT2-13 [Source:PGSC_GENE;Acc:PGSC0003DMG400015534]	45265448	45266065	11
PGSC0003DMG400025194	-9.13195	9.95922e-12	Dehydration-responsive protein RD22 [Source:PGSC_GENE;Acc:PGSC0003DMG400025194]	85774331	85776301	1
PGSC0003DMG400029072	-9.13195	9.95922e-12	Alpha-soluble NSF attachment protein [Source:PGSC_GENE;Acc:PGSC0003DMG400029072]	31882879	31888552	6
PGSC0003DMG400031233	-9.13195	9.95922e-12	F-box protein [Source:PGSC_GENE;Acc:PGSC0003DMG400031233]	48844750	48845709	10
PGSC0003DMG400033884	-9.13195	9.95922e-12	WRKY transcription factor 27 [Source:PGSC_GENE;Acc:PGSC0003DMG400033884]	44641762	44643847	5
PGSC0003DMG400034095	-9.13195	9.95922e-12	Dehydrin DH2a [Source:PGSC_GENE;Acc:PGSC0003DMG400034095]	38280978	38282567	0
PGSC0003DMG400006732	-9.10646	1.27257e-11	Conserved gene of unknown function [Source:PGSC_GENE;Acc:PGSC0003DMG400006732]	21095447	21101589	11
PGSC0003DMG400018688	-9.10646	1.27257e-11	O-methyltransferase [Source:PGSC_GENE;Acc:PGSC0003DMG400018688]	3242257	3243063	3
PGSC0003DMG400021108	-9.10646	1.27257e-11	Conserved gene of unknown function [Source:PGSC_GENE;Acc:PGSC0003DMG400021108]	29336420	29338253	2
PGSC0003DMG403004220	-9.10646	1.27257e-11	Sugar transporter [Source:PGSC_GENE;Acc:PGSC0003DMG403004220]	53712245	53714068	1
PGSC0003DMG400013370	-9.08051	1.63003e-11	Gene of unknown function [Source:PGSC_GENE;Acc:PGSC0003DMG400013370]	1028340	1030972	11
PGSC0003DMG400017064	-9.08051	1.63003e-11	Gene of unknown function [Source:PGSC_GENE;Acc:PGSC0003DMG400017064]	48473029	48477316	8
PGSC0003DMG400025444	-9.08051	1.63003e-11	Gene of unknown function [Source:PGSC_GENE;Acc:PGSC0003DMG400025444]	5413035	5413630	4
PGSC0003DMG400026789	-9.08051	1.63003e-11	Gene of unknown function [Source:PGSC_GENE;Acc:PGSC0003DMG400026789]	17543163	17545630	9
PGSC0003DMG401023603	-9.08051	1.63003e-11	Inositol monophosphatase 1 [Source:PGSC_GENE;Acc:PGSC0003DMG401023603]	8791661	8796148	4
PGSC0003DMG400013272	-9.05409	2.69457e-11	Ubiquitin-protein ligase [Source:PGSC_GENE;Acc:PGSC0003DMG400013272]	622418	624075	11
PGSC0003DMG400018377	-9.05409	2.69457e-11	Wound induced protein [Source:PGSC_GENE;Acc:PGSC0003DMG400018377]	48354957	48355418	7
PGSC0003DMG400019410	-9.05409	2.69457e-11	Heavy metal-associated domain containing protein [Source:PGSC_GENE;Acc:PGSC0003DMG400019410]	6335598	6339341	10
PGSC0003DMG400019688	-9.05409	2.69457e-11	SEN1 [Source:PGSC_GENE;Acc:PGSC0003DMG400019688]	55657527	55668597	4
PGSC0003DMG400023980	-9.05409	2.69457e-11	Gene of unknown function [Source:PGSC_GENE;Acc:PGSC0003DMG400023980]	5504894	5506227	11
PGSC0003DMG400024283	-9.05409	2.69457e-11	Conserved gene of unknown function [Source:PGSC_GENE;Acc:PGSC0003DMG400024283]	50499593	50500238	9
PGSC0003DMG400011892	-9.02717	3.47788e-11	Gene of unknown function [Source:PGSC_GENE;Acc:PGSC0003DMG400011892]	8671362	8673962	1
PGSC0003DMG400015454	-9.02717	3.47788e-11	Conserved gene of unknown function [Source:PGSC_GENE;Acc:PGSC0003DMG400015454]	56820105	56822830	12
PGSC0003DMG400017875	-9.02717	3.47788e-11	Conserved gene of unknown function [Source:PGSC_GENE;Acc:PGSC0003DMG400017875]	18427352	18428745	2
PGSC0003DMG400019498	-9.02717	3.47788e-11	Gene of unknown function [Source:PGSC_GENE;Acc:PGSC0003DMG400019498]	4944959	4946393	11
PGSC0003DMG400021824	-9.02717	3.47788e-11	F-box protein [Source:PGSC_GENE;Acc:PGSC0003DMG400021824]	47186758	47188366	5
PGSC0003DMG400021985	-9.02717	3.47788e-11	Gene of unknown function [Source:PGSC_GENE;Acc:PGSC0003DMG400021985]	1848190	1849257	0
PGSC0003DMG400027968	-9.02717	3.47788e-11	Conserved gene of unknown function [Source:PGSC_GENE;Acc:PGSC0003DMG400027968]	63318594	63322913	4
PGSC0003DMG400030163	-9.02717	3.47788e-11	Avr9/Cf-9 rapidly elicited protein 180 [Source:PGSC_GENE;Acc:PGSC0003DMG400030163]	9532733	9533235	8
PGSC0003DMG400002110	-9.00294	1.78015e-38	Proteinase inhibitor type-2 CEVI57 [Source:PGSC_GENE;Acc:PGSC0003DMG400002110]	44785867	44789318	6
PGSC0003DMG400003380	-8.99975	4.50078e-11	Late blight resistance protein homolog R1A-4 [Source:PGSC_GENE;Acc:PGSC0003DMG400003380]	5348227	5352952	5
PGSC0003DMG400013496	-8.99975	4.50078e-11	Gene of unknown function [Source:PGSC_GENE;Acc:PGSC0003DMG400013496]	9519289	9519886	5
PGSC0003DMG400015462	-8.99975	4.50078e-11	Proteasome subunit alpha type [Source:PGSC_GENE;Acc:PGSC0003DMG400015462]	56927678	56931205	12
PGSC0003DMG400018064	-8.99975	4.50078e-11	Cytochrome P450 92B1 [Source:PGSC_GENE;Acc:PGSC0003DMG400018064]	60780546	60782439	4
PGSC0003DMG400018233	-8.99975	4.50078e-11	Conserved gene of unknown function [Source:PGSC_GENE;Acc:PGSC0003DMG400018233]	79165365	79168640	1
PGSC0003DMG402010367	-8.99975	4.50078e-11	Replication factor A protein [Source:PGSC_GENE;Acc:PGSC0003DMG402010367]	28235549	28241489	2
PGSC0003DMG400001154	-8.97179	5.8403e-11	Gene of unknown function [Source:PGSC_GENE;Acc:PGSC0003DMG400001154]	4347891	4350012	8
PGSC0003DMG400002744	-8.97179	5.8403e-11	Gene of unknown function [Source:PGSC_GENE;Acc:PGSC0003DMG400002744]	24399240	24400395	2
PGSC0003DMG401003025	-8.97179	5.8403e-11	Conserved gene of unknown function [Source:PGSC_GENE;Acc:PGSC0003DMG401003025]	24681193	24685207	5
PGSC0003DMG401030252	-8.97179	5.8403e-11	Conserved gene of unknown function [Source:PGSC_GENE;Acc:PGSC0003DMG401030252]	615361	617661	1
PGSC0003DMG400005112	-8.94327	7.59943e-11	Basic PR-1 protein [Source:PGSC_GENE;Acc:PGSC0003DMG400005112]	83220107	83220870	1
PGSC0003DMG400006537	-8.94327	7.59943e-11	Gene of unknown function [Source:PGSC_GENE;Acc:PGSC0003DMG400006537]	4213295	4215728	4
PGSC0003DMG400007850	-8.94327	7.59943e-11	Gene of unknown function [Source:PGSC_GENE;Acc:PGSC0003DMG400007850]	1234478	1234893	12
PGSC0003DMG400013803	-8.94327	7.59943e-11	Serine-threonine protein kinase, plant-type [Source:PGSC_GENE;Acc:PGSC0003DMG400013803]	43714868	43716369	6
PGSC0003DMG400022145	-8.94327	7.59943e-11	Prenylated rab acceptor family protein [Source:PGSC_GENE;Acc:PGSC0003DMG400022145]	56088630	56089623	7
PGSC0003DMG400027473	-8.94327	7.59943e-11	Hypersensitive response assisting protein [Source:PGSC_GENE;Acc:PGSC0003DMG400027473]	2134760	2138926	7
PGSC0003DMG400029156	-8.94327	7.59943e-11	Gene of unknown function [Source:PGSC_GENE;Acc:PGSC0003DMG400029156]	30889392	30892030	6
PGSC0003DMG400003457	-8.91419	1.29769e-10	Conserved gene of unknown function [Source:PGSC_GENE;Acc:PGSC0003DMG400003457]	50417117	50417924	4
PGSC0003DMG400013730	-8.91419	1.29769e-10	Conserved gene of unknown function [Source:PGSC_GENE;Acc:PGSC0003DMG400013730]	18911279	18912465	7
PGSC0003DMG400014755	-8.91419	1.29769e-10	Taxane 13-alpha-hydroxylase cytochrome P450 [Source:PGSC_GENE;Acc:PGSC0003DMG400014755]	17663783	17669292	1
PGSC0003DMG400018631	-8.91419	1.29769e-10	Gene of unknown function [Source:PGSC_GENE;Acc:PGSC0003DMG400018631]	88021846	88023121	1
PGSC0003DMG400020028	-8.91419	1.29769e-10	Specific tissue protein 2 [Source:PGSC_GENE;Acc:PGSC0003DMG400020028]	9286240	9289189	7
PGSC0003DMG400020512	-8.91419	1.29769e-10	2-deoxyglucose-6-phosphate phosphatase [Source:PGSC_GENE;Acc:PGSC0003DMG400020512]	1140003	1142731	8
PGSC0003DMG400020659	-8.91419	1.29769e-10	Conserved gene of unknown function [Source:PGSC_GENE;Acc:PGSC0003DMG400020659]	2522663	2526047	6
PGSC0003DMG400020777	-8.91419	1.29769e-10	Gene of unknown function [Source:PGSC_GENE;Acc:PGSC0003DMG400020777]	8905805	8906833	6
PGSC0003DMG400026141	-8.89494	1.10867e-37	Gene of unknown function [Source:PGSC_GENE;Acc:PGSC0003DMG400026141]	45798110	45799031	6
PGSC0003DMG400010950	-8.8845	1.70322e-10	Serine-threonine protein kinase, plant-type [Source:PGSC_GENE;Acc:PGSC0003DMG400010950]	31415313	31416356	0
PGSC0003DMG400014034	-8.8845	1.70322e-10	Gene of unknown function [Source:PGSC_GENE;Acc:PGSC0003DMG400014034]	11417229	11425870	11
PGSC0003DMG400028185	-8.8845	1.70322e-10	Metal ion binding protein [Source:PGSC_GENE;Acc:PGSC0003DMG400028185]	55143456	55145580	10
PGSC0003DMG400029801	-8.8845	1.70322e-10	Ubiquitin-protein ligase [Source:PGSC_GENE;Acc:PGSC0003DMG400029801]	9673862	9675597	12
PGSC0003DMG400013478	-8.85419	2.24222e-10	Gene of unknown function [Source:PGSC_GENE;Acc:PGSC0003DMG400013478]	8717440	8719251	5
PGSC0003DMG400013804	-8.85419	2.24222e-10	Receptor protein kinase [Source:PGSC_GENE;Acc:PGSC0003DMG400013804]	43707699	43709129	6
PGSC0003DMG400020904	-8.85419	2.24222e-10	Gene of unknown function [Source:PGSC_GENE;Acc:PGSC0003DMG400020904]	24489562	24491568	0
PGSC0003DMG400021093	-8.85419	2.24222e-10	Conserved gene of unknown function [Source:PGSC_GENE;Acc:PGSC0003DMG400021093]	29653207	29653798	2
PGSC0003DMG400021798	-8.85419	2.24222e-10	Conserved gene of unknown function [Source:PGSC_GENE;Acc:PGSC0003DMG400021798]	32848143	32849120	3
PGSC0003DMG400027930	-8.85419	2.24222e-10	Gene of unknown function [Source:PGSC_GENE;Acc:PGSC0003DMG400027930]	27963850	27967133	12
PGSC0003DMG400028021	-8.85419	2.24222e-10	Short chain alcohol dehydrogenase [Source:PGSC_GENE;Acc:PGSC0003DMG400028021]	20447327	20450545	0
PGSC0003DMG400029643	-8.85419	2.24222e-10	Nodule inception protein [Source:PGSC_GENE;Acc:PGSC0003DMG400029643]	58209105	58211610	9
PGSC0003DMG400033858	-8.85419	2.24222e-10	Starch phosphorylase L [Source:PGSC_GENE;Acc:PGSC0003DMG400033858]	43243313	43243706	0
PGSC0003DMG402014923	-8.85419	2.24222e-10	Gene of unknown function [Source:PGSC_GENE;Acc:PGSC0003DMG402014923]	21115081	21119254	10
PGSC0003DMG402032256	-8.85419	2.24222e-10	Pre-pro-cysteine proteinase [Source:PGSC_GENE;Acc:PGSC0003DMG402032256]	53776498	53777900	9
PGSC0003DMG400007447	-8.82324	2.96087e-10	Gene of unknown function [Source:PGSC_GENE;Acc:PGSC0003DMG400007447]	18622998	18626576	8
PGSC0003DMG400007929	-8.82324	2.96087e-10	E3 ubiquitin-protein ligase RMA1H1 [Source:PGSC_GENE;Acc:PGSC0003DMG400007929]	1715662	1716535	12
PGSC0003DMG400009635	-8.82324	2.96087e-10	Gene of unknown function [Source:PGSC_GENE;Acc:PGSC0003DMG400009635]	20989994	20992540	0
PGSC0003DMG400010495	-8.82324	2.96087e-10	Conserved gene of unknown function [Source:PGSC_GENE;Acc:PGSC0003DMG400010495]	4653594	4655761	1
PGSC0003DMG400012867	-8.82324	2.96087e-10	Ubiquitin-protein ligase [Source:PGSC_GENE;Acc:PGSC0003DMG400012867]	32474260	32475625	4
PGSC0003DMG400016007	-8.82324	2.96087e-10	ATP binding protein [Source:PGSC_GENE;Acc:PGSC0003DMG400016007]	47344346	47345022	5
PGSC0003DMG400016808	-8.82324	2.96087e-10	N protein [Source:PGSC_GENE;Acc:PGSC0003DMG400016808]	10580473	10588280	1
PGSC0003DMG400021881	-8.82324	2.96087e-10	Gene of unknown function [Source:PGSC_GENE;Acc:PGSC0003DMG400021881]	60001904	60004870	9
PGSC0003DMG400037235	-8.82324	2.96087e-10	UDP-glucose:glucosyltransferase [Source:PGSC_GENE;Acc:PGSC0003DMG400037235]	39421518	39422739	0
PGSC0003DMG400040570	-8.82324	2.96087e-10	Gene of unknown function [Source:PGSC_GENE;Acc:PGSC0003DMG400040570]	26566696	26571690	11
PGSC0003DMG400026871	-8.80571	4.92396e-33	Cytochrome P450 [Source:PGSC_GENE;Acc:PGSC0003DMG400026871]	25858997	25862749	0
PGSC0003DMG400000996	-8.7916	3.9222e-10	Receptor-kinase [Source:PGSC_GENE;Acc:PGSC0003DMG400000996]	6287705	6291058	11
PGSC0003DMG400003927	-8.7916	3.9222e-10	Ubiquitin-protein ligase [Source:PGSC_GENE;Acc:PGSC0003DMG400003927]	53283679	53286567	8
PGSC0003DMG400005055	-8.7916	3.9222e-10	Conserved gene of unknown function [Source:PGSC_GENE;Acc:PGSC0003DMG400005055]	2128256	2129772	3
PGSC0003DMG400010601	-8.7916	3.9222e-10	DEXH helicase-like repair protein [Source:PGSC_GENE;Acc:PGSC0003DMG400010601]	46507233	46512562	7
PGSC0003DMG400011569	-8.7916	3.9222e-10	Gene of unknown function [Source:PGSC_GENE;Acc:PGSC0003DMG400011569]	57497362	57501313	9
PGSC0003DMG400011844	-8.7916	3.9222e-10	Gene of unknown function [Source:PGSC_GENE;Acc:PGSC0003DMG400011844]	213937	214718	7
PGSC0003DMG400014063	-8.7916	3.9222e-10	Receptor kinase [Source:PGSC_GENE;Acc:PGSC0003DMG400014063]	3259144	3260199	5
PGSC0003DMG400017249	-8.7916	3.9222e-10	Glucosyl/glucuronosyl transferases [Source:PGSC_GENE;Acc:PGSC0003DMG400017249]	56045887	56046942	9
PGSC0003DMG400020663	-8.7916	3.9222e-10	Gene of unknown function [Source:PGSC_GENE;Acc:PGSC0003DMG400020663]	2534391	2536079	6
PGSC0003DMG400027530	-8.7916	3.9222e-10	Gene of unknown function [Source:PGSC_GENE;Acc:PGSC0003DMG400027530]	74501852	74504452	1
PGSC0003DMG400030855	-8.7916	3.9222e-10	Disease resistance protein RGA1 [Source:PGSC_GENE;Acc:PGSC0003DMG400030855]	48131776	48135560	8
PGSC0003DMG402024222	-8.78212	7.78664e-28	BRASSINOSTEROID INSENSITIVE 1-associated receptor kinase 1 [Source:PGSC_GENE;Acc:PGSC0003DMG402024222]	50111433	50119199	8
PGSC0003DMG400004413	-8.75925	5.21239e-10	Tm-2 protein [Source:PGSC_GENE;Acc:PGSC0003DMG400004413]	15685146	15687556	9
PGSC0003DMG400006327	-8.75925	5.21239e-10	Conserved gene of unknown function [Source:PGSC_GENE;Acc:PGSC0003DMG400006327]	66760767	66762276	1
PGSC0003DMG400006887	-8.75925	5.21239e-10	Gene of unknown function [Source:PGSC_GENE;Acc:PGSC0003DMG400006887]	65366325	65366780	1
PGSC0003DMG400010148	-8.75925	5.21239e-10	Miraculin [Source:PGSC_GENE;Acc:PGSC0003DMG400010148]	44455365	44456683	3
PGSC0003DMG400013124	-8.75925	5.21239e-10	Receptor-kinase [Source:PGSC_GENE;Acc:PGSC0003DMG400013124]	52879706	52880094	1
PGSC0003DMG400018358	-8.75925	5.21239e-10	Tryptophan decarboxylase [Source:PGSC_GENE;Acc:PGSC0003DMG400018358]	48841862	48843456	7
PGSC0003DMG400018781	-8.75925	5.21239e-10	Gene of unknown function [Source:PGSC_GENE;Acc:PGSC0003DMG400018781]	17038509	17043342	11
PGSC0003DMG400019765	-8.75925	5.21239e-10	Polyprotein [Source:PGSC_GENE;Acc:PGSC0003DMG400019765]	20584130	20589150	11
PGSC0003DMG400024298	-8.75925	5.21239e-10	Gene of unknown function [Source:PGSC_GENE;Acc:PGSC0003DMG400024298]	28613799	28615916	9
PGSC0003DMG400029229	-8.75925	5.21239e-10	Non-LTR retroelement reverse transcriptase [Source:PGSC_GENE;Acc:PGSC0003DMG400029229]	10741914	10746001	4
PGSC0003DMG400036760	-8.75925	5.21239e-10	Salicylic acid-binding protein 2 [Source:PGSC_GENE;Acc:PGSC0003DMG400036760]	11385520	11385937	9
PGSC0003DMG402025662	-8.75925	5.21239e-10	Gene of unknown function [Source:PGSC_GENE;Acc:PGSC0003DMG402025662]	72157312	72158747	4
PGSC0003DMG400018591	-8.72705	1.91369e-27	Carbonyl reductase [Source:PGSC_GENE;Acc:PGSC0003DMG400018591]	42739949	42742808	11
PGSC0003DMG400006239	-8.72616	9.29778e-10	26S proteasome regulatory complex ATPase RPT3 [Source:PGSC_GENE;Acc:PGSC0003DMG400006239]	11279214	11284360	1
PGSC0003DMG400015737	-8.72616	9.29778e-10	Leucine-rich repeat resistance protein [Source:PGSC_GENE;Acc:PGSC0003DMG400015737]	11549456	11552629	6
PGSC0003DMG400020534	-8.72616	9.29778e-10	Protein ycf2 [Source:PGSC_GENE;Acc:PGSC0003DMG400020534]	34931451	34932026	12
PGSC0003DMG400022070	-8.72616	9.29778e-10	Gene of unknown function [Source:PGSC_GENE;Acc:PGSC0003DMG400022070]	13799343	13802555	8
PGSC0003DMG401007388	-8.72616	9.29778e-10	MRNA, 1346 bp sequence [Source:PGSC_GENE;Acc:PGSC0003DMG401007388]	40844603	40845641	8
PGSC0003DMG401023052	-8.72616	9.29778e-10	F-box domain-containing protein [Source:PGSC_GENE;Acc:PGSC0003DMG401023052]	5462979	5464210	5
PGSC0003DMG402011427	-8.72616	9.29778e-10	Cc-nbs-lrr resistance protein [Source:PGSC_GENE;Acc:PGSC0003DMG402011427]	59031411	59036081	10
PGSC0003DMG403029631	-8.72616	9.29778e-10	F-box family protein [Source:PGSC_GENE;Acc:PGSC0003DMG403029631]	58552129	58553942	9
PGSC0003DMG400001288	-8.69229	1.2482e-09	Conserved gene of unknown function [Source:PGSC_GENE;Acc:PGSC0003DMG400001288]	21329537	21332007	10
PGSC0003DMG400006163	-8.69229	1.2482e-09	F-box family protein [Source:PGSC_GENE;Acc:PGSC0003DMG400006163]	44206339	44208254	7
PGSC0003DMG400006502	-8.69229	1.2482e-09	Receptor-kinase [Source:PGSC_GENE;Acc:PGSC0003DMG400006502]	20036486	20039682	10
PGSC0003DMG400009787	-8.69229	1.2482e-09	Leucine-rich repeat resistance protein [Source:PGSC_GENE;Acc:PGSC0003DMG400009787]	24434872	24437384	9
PGSC0003DMG400013090	-8.69229	1.2482e-09	Leucine-rich repeat-containing protein [Source:PGSC_GENE;Acc:PGSC0003DMG400013090]	15866849	15870093	2
PGSC0003DMG400013091	-8.69229	1.2482e-09	Disease resistance protein Gpa2 [Source:PGSC_GENE;Acc:PGSC0003DMG400013091]	15896077	15899109	2
PGSC0003DMG400014739	-8.69229	1.2482e-09	M18S-3Ap [Source:PGSC_GENE;Acc:PGSC0003DMG400014739]	6868757	6871812	1
PGSC0003DMG400014787	-8.69229	1.2482e-09	Gene of unknown function [Source:PGSC_GENE;Acc:PGSC0003DMG400014787]	44184254	44191319	8
PGSC0003DMG400015653	-8.69229	1.2482e-09	RNA-dependent RNA polymerase family protein [Source:PGSC_GENE;Acc:PGSC0003DMG400015653]	28953838	28959631	6
PGSC0003DMG400020984	-8.69229	1.2482e-09	Gene of unknown function [Source:PGSC_GENE;Acc:PGSC0003DMG400020984]	67344203	67346457	1
PGSC0003DMG400027966	-8.69229	1.2482e-09	Conserved gene of unknown function [Source:PGSC_GENE;Acc:PGSC0003DMG400027966]	63347173	63350714	4
PGSC0003DMG400027976	-8.69229	1.2482e-09	Hypoxia induced protein conserved region containing protein [Source:PGSC_GENE;Acc:PGSC0003DMG400027976]	31172331	31173218	6
PGSC0003DMG400030985	-8.69229	1.2482e-09	Protein SUPPRESSOR OF GENE SILENCING 3 [Source:PGSC_GENE;Acc:PGSC0003DMG400030985]	8404032	8405976	5
PGSC0003DMG402016929	-8.69229	1.2482e-09	Cytochrome c1-2, heme protein, mitochondrial [Source:PGSC_GENE;Acc:PGSC0003DMG402016929]	49105527	49106478	4
PGSC0003DMG402031447	-8.69229	1.2482e-09	Gene of unknown function [Source:PGSC_GENE;Acc:PGSC0003DMG402031447]	23298274	23299441	0
PGSC0003DMG400002026	-8.69208	3.22015e-27	Bipolar kinesin KRP-130 [Source:PGSC_GENE;Acc:PGSC0003DMG400002026]	7097774	7104969	9
PGSC0003DMG402031520	-8.68321	3.83945e-27	Cytochrome P450 [Source:PGSC_GENE;Acc:PGSC0003DMG402031520]	60094566	60096511	9
PGSC0003DMG400012950	-8.65761	1.6816e-09	Gene of unknown function [Source:PGSC_GENE;Acc:PGSC0003DMG400012950]	53774922	53777755	4
PGSC0003DMG400013415	-8.65761	1.6816e-09	Chlorophyll a-b binding protein 3C, chloroplastic [Source:PGSC_GENE;Acc:PGSC0003DMG400013415]	757943	758913	3
PGSC0003DMG400022073	-8.65761	1.6816e-09	Gene of unknown function [Source:PGSC_GENE;Acc:PGSC0003DMG400022073]	14274213	14276543	0
PGSC0003DMG400022572	-8.65761	1.6816e-09	ATP binding protein [Source:PGSC_GENE;Acc:PGSC0003DMG400022572]	4083380	4086147	3
PGSC0003DMG400023909	-8.65761	1.6816e-09	ATEXO70H4 [Source:PGSC_GENE;Acc:PGSC0003DMG400023909]	7361439	7363475	9
PGSC0003DMG400026046	-8.65761	1.6816e-09	Ethylene-responsive transcription factor 13 [Source:PGSC_GENE;Acc:PGSC0003DMG400026046]	69601395	69602081	1
PGSC0003DMG400031211	-8.65761	1.6816e-09	Gene of unknown function [Source:PGSC_GENE;Acc:PGSC0003DMG400031211]	54617217	54619079	4
PGSC0003DMG402018005	-8.65761	1.6816e-09	Conserved gene of unknown function [Source:PGSC_GENE;Acc:PGSC0003DMG402018005]	56956858	56962293	4
PGSC0003DMG400003901	-8.62208	2.27371e-09	UDP-glucose:glucosyltransferase [Source:PGSC_GENE;Acc:PGSC0003DMG400003901]	4627066	4628833	9
PGSC0003DMG400004235	-8.62208	2.27371e-09	Ribonuclease P family protein [Source:PGSC_GENE;Acc:PGSC0003DMG400004235]	38144457	38152433	12
PGSC0003DMG400010320	-8.62208	2.27371e-09	11S globulin isoform 4 [Source:PGSC_GENE;Acc:PGSC0003DMG400010320]	50134084	50135551	9
PGSC0003DMG400015348	-8.62208	2.27371e-09	Conserved gene of unknown function [Source:PGSC_GENE;Acc:PGSC0003DMG400015348]	744748	745716	12
PGSC0003DMG400016634	-8.62208	2.27371e-09	Gene of unknown function [Source:PGSC_GENE;Acc:PGSC0003DMG400016634]	33775168	33776949	6
PGSC0003DMG400017718	-8.62208	2.27371e-09	Receptor protein kinase [Source:PGSC_GENE;Acc:PGSC0003DMG400017718]	63083149	63086451	4
PGSC0003DMG400019732	-8.62208	2.27371e-09	Disease resistance protein [Source:PGSC_GENE;Acc:PGSC0003DMG400019732]	9431449	9435345	4
PGSC0003DMG400024477	-8.62208	2.27371e-09	Calmodulin binding protein [Source:PGSC_GENE;Acc:PGSC0003DMG400024477]	53791239	53793065	3
PGSC0003DMG400027467	-8.62208	2.27371e-09	Serine-threonine protein kinase, plant-type [Source:PGSC_GENE;Acc:PGSC0003DMG400027467]	1872055	1873814	7
PGSC0003DMG400028003	-8.62208	2.27371e-09	Gene of unknown function [Source:PGSC_GENE;Acc:PGSC0003DMG400028003]	52941191	52942831	10
PGSC0003DMG400030561	-8.62208	2.27371e-09	HB06p [Source:PGSC_GENE;Acc:PGSC0003DMG400030561]	3800502	3803746	5
PGSC0003DMG400031888	-8.62208	2.27371e-09	Auxin response factor 2 [Source:PGSC_GENE;Acc:PGSC0003DMG400031888]	30093041	30094754	0
PGSC0003DMG400037851	-8.62208	2.27371e-09	F-box domain containing protein [Source:PGSC_GENE;Acc:PGSC0003DMG400037851]	4136211	4137392	12
PGSC0003DMG400042108	-8.62208	2.27371e-09	Proteophosphoglycan ppg4 [Source:PGSC_GENE;Acc:PGSC0003DMG400042108]	28138160	28138738	4
PGSC0003DMG402011945	-8.62208	2.27371e-09	NTGP3 [Source:PGSC_GENE;Acc:PGSC0003DMG402011945]	47167961	47168939	10
PGSC0003DMG404015682	-8.62208	2.27371e-09	Gene of unknown function [Source:PGSC_GENE;Acc:PGSC0003DMG404015682]	1820860	1824222	11
PGSC0003DMG401028570	-8.61246	1.27744e-35	Phosphoglycerate/bisphosphoglycerate mutase family protein [Source:PGSC_GENE;Acc:PGSC0003DMG401028570]	76259309	76261894	1
PGSC0003DMG400002129	-8.58565	3.08575e-09	Gene of unknown function [Source:PGSC_GENE;Acc:PGSC0003DMG400002129]	64532046	64534286	4
PGSC0003DMG400007770	-8.58565	3.08575e-09	Gene of unknown function [Source:PGSC_GENE;Acc:PGSC0003DMG400007770]	37313493	37318169	1
PGSC0003DMG400018169	-8.58565	3.08575e-09	Cyclin D2.1 protein [Source:PGSC_GENE;Acc:PGSC0003DMG400018169]	52400043	52403055	3
PGSC0003DMG400024856	-8.58565	3.08575e-09	Gene of unknown function [Source:PGSC_GENE;Acc:PGSC0003DMG400024856]	57732765	57733792	4
PGSC0003DMG400025950	-8.58565	3.08575e-09	Gene of unknown function [Source:PGSC_GENE;Acc:PGSC0003DMG400025950]	85095139	85097401	1
PGSC0003DMG400026801	-8.58565	3.08575e-09	Formate dehydrogenase [Source:PGSC_GENE;Acc:PGSC0003DMG400026801]	31948919	31951109	12
PGSC0003DMG402020445	-8.58565	3.08575e-09	F-box protein [Source:PGSC_GENE;Acc:PGSC0003DMG402020445]	50126875	50132629	7
PGSC0003DMG400000337	-8.54827	5.74928e-09	Carbamoyl phosphate synthase small subunit [Source:PGSC_GENE;Acc:PGSC0003DMG400000337]	3658533	3664066	12
PGSC0003DMG400002213	-8.54827	5.74928e-09	Aldehyde dehydrogenase [Source:PGSC_GENE;Acc:PGSC0003DMG400002213]	31398921	31402302	4
PGSC0003DMG400004599	-8.54827	5.74928e-09	Gene of unknown function [Source:PGSC_GENE;Acc:PGSC0003DMG400004599]	59722285	59730533	12
PGSC0003DMG400009169	-8.54827	5.74928e-09	Gene of unknown function [Source:PGSC_GENE;Acc:PGSC0003DMG400009169]	62146621	62150350	3
PGSC0003DMG400009685	-8.54827	5.74928e-09	Gene of unknown function [Source:PGSC_GENE;Acc:PGSC0003DMG400009685]	6382511	6383637	6
PGSC0003DMG400010489	-8.54827	5.74928e-09	Receptor serine/threonine kinase [Source:PGSC_GENE;Acc:PGSC0003DMG400010489]	4492632	4493071	1
PGSC0003DMG400021685	-8.54827	5.74928e-09	Thioredoxin [Source:PGSC_GENE;Acc:PGSC0003DMG400021685]	3919958	3924595	10
PGSC0003DMG400031333	-8.54827	5.74928e-09	Gene of unknown function [Source:PGSC_GENE;Acc:PGSC0003DMG400031333]	3616220	3619654	2
PGSC0003DMG402019948	-8.54827	5.74928e-09	ABC transporter G family member 7 [Source:PGSC_GENE;Acc:PGSC0003DMG402019948]	18748034	18752765	6
PGSC0003DMG403006611	-8.54827	5.74928e-09	Gene of unknown function [Source:PGSC_GENE;Acc:PGSC0003DMG403006611]	56122985	56123732	6
PGSC0003DMG400004727	-8.5099	7.89453e-09	Hcr2-0A [Source:PGSC_GENE;Acc:PGSC0003DMG400004727]	60524650	60527314	12
PGSC0003DMG400008554	-8.5099	7.89453e-09	Heat shock protein binding protein [Source:PGSC_GENE;Acc:PGSC0003DMG400008554]	55273907	55276955	12
PGSC0003DMG400010170	-8.5099	7.89453e-09	Miraculin [Source:PGSC_GENE;Acc:PGSC0003DMG400010170]	43994118	43995506	3
PGSC0003DMG400015873	-8.5099	7.89453e-09	Conserved gene of unknown function [Source:PGSC_GENE;Acc:PGSC0003DMG400015873]	1179059	1179733	4
PGSC0003DMG400019084	-8.5099	7.89453e-09	Conserved gene of unknown function [Source:PGSC_GENE;Acc:PGSC0003DMG400019084]	20765629	20774803	6
PGSC0003DMG400022224	-8.5099	7.89453e-09	Cytochrome P450 [Source:PGSC_GENE;Acc:PGSC0003DMG400022224]	54781651	54783784	7
PGSC0003DMG400026444	-8.5099	7.89453e-09	Avr9/Cf-9 rapidly elicited protein 146 [Source:PGSC_GENE;Acc:PGSC0003DMG400026444]	51052554	51053368	12
PGSC0003DMG402029166	-8.5099	7.89453e-09	Calcium/calmodulin-dependent protein kinase kinase [Source:PGSC_GENE;Acc:PGSC0003DMG402029166]	10168419	10173019	6
PGSC0003DMG400029751	-8.48808	8.21733e-26	Gene of unknown function [Source:PGSC_GENE;Acc:PGSC0003DMG400029751]	81498442	81507336	1
PGSC0003DMG400006250	-8.47048	1.08849e-08	Gene of unknown function [Source:PGSC_GENE;Acc:PGSC0003DMG400006250]	11280238	11283034	1
PGSC0003DMG400009761	-8.47048	1.08849e-08	Cytochrome P450 [Source:PGSC_GENE;Acc:PGSC0003DMG400009761]	57492692	57494172	4
PGSC0003DMG400012916	-8.47048	1.08849e-08	Conserved gene of unknown function [Source:PGSC_GENE;Acc:PGSC0003DMG400012916]	14622887	14623453	2
PGSC0003DMG400015351	-8.47048	1.08849e-08	Conserved gene of unknown function [Source:PGSC_GENE;Acc:PGSC0003DMG400015351]	717025	719748	12
PGSC0003DMG400021926	-8.47048	1.08849e-08	Phytoene synthase 2, chloroplastic [Source:PGSC_GENE;Acc:PGSC0003DMG400021926]	11294456	11297566	2
PGSC0003DMG400030291	-8.47048	1.08849e-08	Kinase [Source:PGSC_GENE;Acc:PGSC0003DMG400030291]	4455518	4460624	1
PGSC0003DMG402000764	-8.47048	1.08849e-08	Protein ASYMMETRIC LEAVES2 [Source:PGSC_GENE;Acc:PGSC0003DMG402000764]	23736316	23739528	2
PGSC0003DMG403009510	-8.47048	1.08849e-08	Gene of unknown function [Source:PGSC_GENE;Acc:PGSC0003DMG403009510]	49767543	49769744	3
ENSRNA049454647	-8.42996	1.08849e-08
PGSC0003DMG400003444	-8.42996	1.08849e-08	Leucine-rich repeat resistance protein [Source:PGSC_GENE;Acc:PGSC0003DMG400003444]	47569743	47570190	8
PGSC0003DMG400006530	-8.42996	1.08849e-08	Conserved gene of unknown function [Source:PGSC_GENE;Acc:PGSC0003DMG400006530]	4099604	4101712	4
PGSC0003DMG400013427	-8.42996	1.08849e-08	Polcalcin Jun o [Source:PGSC_GENE;Acc:PGSC0003DMG400013427]	212249	212928	3
PGSC0003DMG400015124	-8.42996	1.08849e-08	BZIP transcription factor bZIP109 [Source:PGSC_GENE;Acc:PGSC0003DMG400015124]	34398714	34399502	0
PGSC0003DMG400015128	-8.42996	1.08849e-08	Leucine-rich repeat-containing protein [Source:PGSC_GENE;Acc:PGSC0003DMG400015128]	9470170	9475267	11
PGSC0003DMG400016889	-8.42996	1.08849e-08	GNS1/SUR4 membrane family protein [Source:PGSC_GENE;Acc:PGSC0003DMG400016889]	69194613	69195939	4
PGSC0003DMG400025706	-8.42996	1.08849e-08	ATP binding protein [Source:PGSC_GENE;Acc:PGSC0003DMG400025706]	8298979	8305821	10
PGSC0003DMG400026162	-8.42996	1.08849e-08	Gene of unknown function [Source:PGSC_GENE;Acc:PGSC0003DMG400026162]	47576746	47577478	7
PGSC0003DMG400028793	-8.42996	1.08849e-08	Conserved gene of unknown function [Source:PGSC_GENE;Acc:PGSC0003DMG400028793]	50738497	50740872	6
PGSC0003DMG400030717	-8.42996	1.08849e-08	Gene of unknown function [Source:PGSC_GENE;Acc:PGSC0003DMG400030717]	3452779	3453572	7
PGSC0003DMG400044882	-8.42996	1.08849e-08	DNA binding protein [Source:PGSC_GENE;Acc:PGSC0003DMG400044882]	40644948	40646323	11
PGSC0003DMG402006653	-8.42996	1.08849e-08	Conserved gene of unknown function [Source:PGSC_GENE;Acc:PGSC0003DMG402006653]	22861512	22862525	0
PGSC0003DMG402012406	-8.42996	1.08849e-08	Protein yippee [Source:PGSC_GENE;Acc:PGSC0003DMG402012406]	53011334	53014792	7
PGSC0003DMG400001049	-8.38826	1.50714e-08	Gene of unknown function [Source:PGSC_GENE;Acc:PGSC0003DMG400001049]	54458304	54460588	7
PGSC0003DMG400003974	-8.38826	1.50714e-08	DNA binding protein [Source:PGSC_GENE;Acc:PGSC0003DMG400003974]	7369897	7376089	11
PGSC0003DMG400006719	-8.38826	1.50714e-08	Gene of unknown function [Source:PGSC_GENE;Acc:PGSC0003DMG400006719]	3044201	3049858	10
PGSC0003DMG400016643	-8.38826	1.50714e-08	Two-component system sensor histidine kinase/response regulator [Source:PGSC_GENE;Acc:PGSC0003DMG400016643]	34247537	34250561	6
PGSC0003DMG400016848	-8.38826	1.50714e-08	Gene of unknown function [Source:PGSC_GENE;Acc:PGSC0003DMG400016848]	51800970	51802519	9
PGSC0003DMG400018445	-8.38826	1.50714e-08	Gene of unknown function [Source:PGSC_GENE;Acc:PGSC0003DMG400018445]	32226445	32226966	3
PGSC0003DMG400019573	-8.38826	1.50714e-08	Conserved gene of unknown function [Source:PGSC_GENE;Acc:PGSC0003DMG400019573]	37678451	37679909	7
PGSC0003DMG400020966	-8.38826	1.50714e-08	Gene of unknown function [Source:PGSC_GENE;Acc:PGSC0003DMG400020966]	54979889	54981747	4
PGSC0003DMG400021598	-8.38826	1.50714e-08	Gene of unknown function [Source:PGSC_GENE;Acc:PGSC0003DMG400021598]	35746162	35748941	6
PGSC0003DMG400025193	-8.38826	1.50714e-08	Dehydration-responsive protein RD22 [Source:PGSC_GENE;Acc:PGSC0003DMG400025193]	85769529	85770197	1
PGSC0003DMG400025928	-8.38826	1.50714e-08	Gene of unknown function [Source:PGSC_GENE;Acc:PGSC0003DMG400025928]	85291276	85297640	1
PGSC0003DMG400026267	-8.38826	1.50714e-08	Gene of unknown function [Source:PGSC_GENE;Acc:PGSC0003DMG400026267]	51489971	51491072	8
PGSC0003DMG400032286	-8.38826	1.50714e-08	Ve resistance gene [Source:PGSC_GENE;Acc:PGSC0003DMG400032286]	38077583	38079603	0
PGSC0003DMG400033131	-8.38826	1.50714e-08	Tospovirus resistance protein E [Source:PGSC_GENE;Acc:PGSC0003DMG400033131]	47535000	47537661	6
PGSC0003DMG400036774	-8.38826	1.50714e-08	Conserved gene of unknown function [Source:PGSC_GENE;Acc:PGSC0003DMG400036774]	8997165	8997883	4
PGSC0003DMG402009486	-8.38826	1.50714e-08	Ubiquitin-protein ligase [Source:PGSC_GENE;Acc:PGSC0003DMG402009486]	62707506	62712016	4
PGSC0003DMG402020581	-8.38826	1.50714e-08	NBS-coding resistance gene protein [Source:PGSC_GENE;Acc:PGSC0003DMG402020581]	59721719	59724208	9
PGSC0003DMG400000716	-8.34532	2.92755e-08	Conserved gene of unknown function [Source:PGSC_GENE;Acc:PGSC0003DMG400000716]	86115395	86116878	1
PGSC0003DMG400002187	-8.34532	2.92755e-08	Gene of unknown function [Source:PGSC_GENE;Acc:PGSC0003DMG400002187]	18697284	18698328	11
PGSC0003DMG400006796	-8.34532	2.92755e-08	Gene of unknown function [Source:PGSC_GENE;Acc:PGSC0003DMG400006796]	65675437	65678021	1
PGSC0003DMG400010430	-8.34532	2.92755e-08	Conserved gene of unknown function [Source:PGSC_GENE;Acc:PGSC0003DMG400010430]	27457154	27462463	2
PGSC0003DMG400012342	-8.34532	2.92755e-08	Conserved gene of unknown function [Source:PGSC_GENE;Acc:PGSC0003DMG400012342]	54770577	54772989	8
PGSC0003DMG400013641	-8.34532	2.92755e-08	DNA binding protein [Source:PGSC_GENE;Acc:PGSC0003DMG400013641]	38075034	38077324	2
PGSC0003DMG400015020	-8.34532	2.92755e-08	Protein kinase [Source:PGSC_GENE;Acc:PGSC0003DMG400015020]	46065290	46066538	7
PGSC0003DMG400017738	-8.34532	2.92755e-08	BRASSINOSTEROID INSENSITIVE 1-associated receptor kinase 1 [Source:PGSC_GENE;Acc:PGSC0003DMG400017738]	37326209	37328626	2
PGSC0003DMG400019459	-8.34532	2.92755e-08	Ankyrin repeat-containing protein [Source:PGSC_GENE;Acc:PGSC0003DMG400019459]	74969188	74977014	1
PGSC0003DMG400021838	-8.34532	2.92755e-08	Gene of unknown function [Source:PGSC_GENE;Acc:PGSC0003DMG400021838]	47001123	47001679	5
PGSC0003DMG400023612	-8.34532	2.92755e-08	Serine-threonine protein kinase, plant-type [Source:PGSC_GENE;Acc:PGSC0003DMG400023612]	8584256	8586759	4
PGSC0003DMG400029330	-8.34532	2.92755e-08	Monooxygenase [Source:PGSC_GENE;Acc:PGSC0003DMG400029330]	57175060	57179328	12
PGSC0003DMG400039325	-8.34532	2.92755e-08	Ubiquitin carrier protein [Source:PGSC_GENE;Acc:PGSC0003DMG400039325]	33688149	33688957	7
PGSC0003DMG402029058	-8.34532	2.92755e-08	Disease resistance protein [Source:PGSC_GENE;Acc:PGSC0003DMG402029058]	37662341	37665924	1
PGSC0003DMG400007996	-8.30107	4.10802e-08	Serpin [Source:PGSC_GENE;Acc:PGSC0003DMG400007996]	68730842	68733343	4
PGSC0003DMG400010172	-8.30107	4.10802e-08	Gene of unknown function [Source:PGSC_GENE;Acc:PGSC0003DMG400010172]	44077286	44078639	3
PGSC0003DMG400010851	-8.30107	4.10802e-08	Gene of unknown function [Source:PGSC_GENE;Acc:PGSC0003DMG400010851]	44312687	44313326	4
PGSC0003DMG400012275	-8.30107	4.10802e-08	Conserved gene of unknown function [Source:PGSC_GENE;Acc:PGSC0003DMG400012275]	56048399	56051546	8
PGSC0003DMG400017897	-8.30107	4.10802e-08	Gene of unknown function [Source:PGSC_GENE;Acc:PGSC0003DMG400017897]	30677294	30680262	6
PGSC0003DMG400019408	-8.30107	4.10802e-08	WRKY transcription factor [Source:PGSC_GENE;Acc:PGSC0003DMG400019408]	6282129	6284276	10
PGSC0003DMG400025964	-8.30107	4.10802e-08	Ulp1 protease family, C-terminal catalytic domain containing protein [Source:PGSC_GENE;Acc:PGSC0003DMG400025964]	70430424	70435743	1
PGSC0003DMG400026967	-8.30107	4.10802e-08	Kunitz-type protease inhibitor KPI-D12 [Source:PGSC_GENE;Acc:PGSC0003DMG400026967]	52976654	52977387	6
PGSC0003DMG400027582	-8.30107	4.10802e-08	DNA-binding protein 3 [Source:PGSC_GENE;Acc:PGSC0003DMG400027582]	35013158	35015395	6
PGSC0003DMG400027922	-8.30107	4.10802e-08	Conserved gene of unknown function [Source:PGSC_GENE;Acc:PGSC0003DMG400027922]	19581183	19582907	4
PGSC0003DMG400029852	-8.30107	4.10802e-08	Type-a response regulator [Source:PGSC_GENE;Acc:PGSC0003DMG400029852]	58094144	58096645	10
PGSC0003DMG400031892	-8.30107	4.10802e-08	Conserved gene of unknown function [Source:PGSC_GENE;Acc:PGSC0003DMG400031892]	41123437	41124602	0
PGSC0003DMG400035769	-8.30107	4.10802e-08	Cytochrome P450 [Source:PGSC_GENE;Acc:PGSC0003DMG400035769]	37764343	37765618	0
PGSC0003DMG401019388	-8.30107	4.10802e-08	DNA binding protein [Source:PGSC_GENE;Acc:PGSC0003DMG401019388]	6349811	6363111	10
PGSC0003DMG403028079	-8.30107	4.10802e-08	Gene of unknown function [Source:PGSC_GENE;Acc:PGSC0003DMG403028079]	13576003	13576795	2
PGSC0003DMG400022911	-8.29187	1.71344e-24	Polyneuridine-aldehyde esterase [Source:PGSC_GENE;Acc:PGSC0003DMG400022911]	9378640	9383036	3
PGSC0003DMG400013973	-8.25541	5.79163e-08	Gene of unknown function [Source:PGSC_GENE;Acc:PGSC0003DMG400013973]	42858150	42858928	5
PGSC0003DMG400014740	-8.25541	5.79163e-08	Serine/threonine-protein kinase bri1 [Source:PGSC_GENE;Acc:PGSC0003DMG400014740]	6901940	6904512	1
PGSC0003DMG400015768	-8.25541	5.79163e-08	Conserved gene of unknown function [Source:PGSC_GENE;Acc:PGSC0003DMG400015768]	44028612	44032424	2
PGSC0003DMG400016572	-8.25541	5.79163e-08	Glutaredoxin family protein [Source:PGSC_GENE;Acc:PGSC0003DMG400016572]	54103083	54103606	4
PGSC0003DMG400017452	-8.25541	5.79163e-08	Ubiquitin-protein ligase [Source:PGSC_GENE;Acc:PGSC0003DMG400017452]	12383500	12389843	5
PGSC0003DMG400019172	-8.25541	5.79163e-08	ATP binding protein [Source:PGSC_GENE;Acc:PGSC0003DMG400019172]	50012758	50017413	10
PGSC0003DMG400023221	-8.25541	5.79163e-08	MLP 34 [Source:PGSC_GENE;Acc:PGSC0003DMG400023221]	22629286	22632091	0
PGSC0003DMG400024382	-8.25541	5.79163e-08	Gene of unknown function [Source:PGSC_GENE;Acc:PGSC0003DMG400024382]	19414471	19416618	0
PGSC0003DMG400026650	-8.25541	5.79163e-08	Gene of unknown function [Source:PGSC_GENE;Acc:PGSC0003DMG400026650]	10297288	10298386	9
PGSC0003DMG400031358	-8.25541	5.79163e-08	Gene of unknown function [Source:PGSC_GENE;Acc:PGSC0003DMG400031358]	20297820	20298722	6
PGSC0003DMG400031411	-8.25541	5.79163e-08	Seed maturation protein PM27 [Source:PGSC_GENE;Acc:PGSC0003DMG400031411]	14770338	14773026	11
PGSC0003DMG400032292	-8.25541	5.79163e-08	Conserved gene of unknown function [Source:PGSC_GENE;Acc:PGSC0003DMG400032292]	36190200	36190865	0
PGSC0003DMG400045810	-8.25541	5.79163e-08	Gag-pol polyprotein [Source:PGSC_GENE;Acc:PGSC0003DMG400045810]	3314543	3317086	4
PGSC0003DMG401002685	-8.25541	5.79163e-08	Conserved gene of unknown function [Source:PGSC_GENE;Acc:PGSC0003DMG401002685]	3984007	3984903	9
PGSC0003DMG401014331	-8.25541	5.79163e-08	F-box family protein [Source:PGSC_GENE;Acc:PGSC0003DMG401014331]	42672730	42681767	3
PGSC0003DMG401029166	-8.25541	5.79163e-08	Conserved gene of unknown function [Source:PGSC_GENE;Acc:PGSC0003DMG401029166]	10165560	10167734	6
PGSC0003DMG400011334	-8.24362	4.99288e-29	Phylloplanin [Source:PGSC_GENE;Acc:PGSC0003DMG400011334]	57725520	57726582	1
PGSC0003DMG400008613	-8.22617	5.01692e-24	Conserved gene of unknown function [Source:PGSC_GENE;Acc:PGSC0003DMG400008613]	59488098	59489813	4
PGSC0003DMG400001017	-8.20826	8.20482e-08	Gene of unknown function [Source:PGSC_GENE;Acc:PGSC0003DMG400001017]	13951129	13954241	1
PGSC0003DMG400006423	-8.20826	8.20482e-08	Gene of unknown function [Source:PGSC_GENE;Acc:PGSC0003DMG400006423]	43026145	43026967	4
PGSC0003DMG400008490	-8.20826	8.20482e-08	Protein yippee [Source:PGSC_GENE;Acc:PGSC0003DMG400008490]	139634	144627	9
PGSC0003DMG400009645	-8.20826	8.20482e-08	Gene of unknown function [Source:PGSC_GENE;Acc:PGSC0003DMG400009645]	20907570	20908247	0
PGSC0003DMG400013212	-8.20826	8.20482e-08	Structural maintenance of chromosome [Source:PGSC_GENE;Acc:PGSC0003DMG400013212]	25705395	25710573	2
PGSC0003DMG400016847	-8.20826	8.20482e-08	Conserved gene of unknown function [Source:PGSC_GENE;Acc:PGSC0003DMG400016847]	51804026	51804740	9
PGSC0003DMG400019689	-8.20826	8.20482e-08	Gene of unknown function [Source:PGSC_GENE;Acc:PGSC0003DMG400019689]	55636709	55642172	4
PGSC0003DMG400023180	-8.20826	8.20482e-08	Equilibrative nucleoside transporter [Source:PGSC_GENE;Acc:PGSC0003DMG400023180]	10149570	10151985	2
PGSC0003DMG400024564	-8.20826	8.20482e-08	Conserved gene of unknown function [Source:PGSC_GENE;Acc:PGSC0003DMG400024564]	53410985	53412068	3
PGSC0003DMG400030484	-8.20826	8.20482e-08	Gene of unknown function [Source:PGSC_GENE;Acc:PGSC0003DMG400030484]	56588739	56589128	6
PGSC0003DMG400033913	-8.20826	8.20482e-08	Lrr receptor protein kinase [Source:PGSC_GENE;Acc:PGSC0003DMG400033913]	44073824	44075106	10
PGSC0003DMG400038827	-8.20826	8.20482e-08	Tetratricopeptide repeat protein [Source:PGSC_GENE;Acc:PGSC0003DMG400038827]	18432431	18433646	2
PGSC0003DMG402029995	-8.20826	8.20482e-08	TMV resistance protein N [Source:PGSC_GENE;Acc:PGSC0003DMG402029995]	37014682	37015859	11
PGSC0003DMG402002797	-8.18903	8.73908e-24	2-deoxyglucose-6-phosphate phosphatase [Source:PGSC_GENE;Acc:PGSC0003DMG402002797]	78276066	78285998	1
PGSC0003DMG400007909	-8.15952	1.16814e-07	Zeatin O-glucosyltransferase [Source:PGSC_GENE;Acc:PGSC0003DMG400007909]	2421295	2422925	12
PGSC0003DMG400017327	-8.15952	1.16814e-07	Receptor-like kinase [Source:PGSC_GENE;Acc:PGSC0003DMG400017327]	50691242	50694191	7
PGSC0003DMG400017941	-8.15952	1.16814e-07	Ubiquitin-protein ligase [Source:PGSC_GENE;Acc:PGSC0003DMG400017941]	7175116	7183703	0
PGSC0003DMG400022083	-8.15952	1.16814e-07	Gene of unknown function [Source:PGSC_GENE;Acc:PGSC0003DMG400022083]	38321398	38324170	11
PGSC0003DMG400027623	-8.15952	1.16814e-07	Gene of unknown function [Source:PGSC_GENE;Acc:PGSC0003DMG400027623]	12766390	12767127	11
PGSC0003DMG400028349	-8.15952	1.16814e-07	Flavonol 4'-sulfotransferase [Source:PGSC_GENE;Acc:PGSC0003DMG400028349]	916902	918057	5
PGSC0003DMG400029203	-8.15952	1.16814e-07	Gene of unknown function [Source:PGSC_GENE;Acc:PGSC0003DMG400029203]	13932986	13934785	0
PGSC0003DMG400030198	-8.15952	1.16814e-07	AT.I.24-7 protein [Source:PGSC_GENE;Acc:PGSC0003DMG400030198]	26872447	26876735	2
PGSC0003DMG401023448	-8.15952	1.16814e-07	Protein disulfide isomerase [Source:PGSC_GENE;Acc:PGSC0003DMG401023448]	51861550	51863797	5
PGSC0003DMG402016602	-8.15952	1.16814e-07	Tospovirus resistance protein C [Source:PGSC_GENE;Acc:PGSC0003DMG402016602]	60607803	60612056	9
PGSC0003DMG404006439	-8.11634	5.80777e-37	Aldo/keto reductase [Source:PGSC_GENE;Acc:PGSC0003DMG404006439]	54491397	54495405	9
PGSC0003DMG400008075	-8.10907	1.67165e-07	Arsenical pump-driving atpase [Source:PGSC_GENE;Acc:PGSC0003DMG400008075]	41741046	41748722	11
PGSC0003DMG400008430	-8.10907	1.67165e-07	Gene of unknown function [Source:PGSC_GENE;Acc:PGSC0003DMG400008430]	25834370	25835075	7
PGSC0003DMG400019120	-8.10907	1.67165e-07	Oxidoreductase [Source:PGSC_GENE;Acc:PGSC0003DMG400019120]	50188825	50189666	10
PGSC0003DMG400020681	-8.10907	1.67165e-07	Early nodulin [Source:PGSC_GENE;Acc:PGSC0003DMG400020681]	5282787	5286762	12
PGSC0003DMG400027861	-8.10907	1.67165e-07	Translation initiation factor [Source:PGSC_GENE;Acc:PGSC0003DMG400027861]	69437287	69441256	4
PGSC0003DMG400027862	-8.10907	1.67165e-07	Translation initiation factor IF-2 [Source:PGSC_GENE;Acc:PGSC0003DMG400027862]	69441353	69442195	4
PGSC0003DMG400010753	-8.09178	3.86379e-23	Ethylene response factor 5 [Source:PGSC_GENE;Acc:PGSC0003DMG400010753]	38141399	38142433	3
PGSC0003DMG400000959	-8.0568	3.47842e-07	RNase H family protein [Source:PGSC_GENE;Acc:PGSC0003DMG400000959]	46960535	46961842	9
PGSC0003DMG400004420	-8.0568	3.47842e-07	Transposon protein, CACTA, En/Spm sub-class [Source:PGSC_GENE;Acc:PGSC0003DMG400004420]	24364718	24365886	7
PGSC0003DMG400006606	-8.0568	3.47842e-07	Peptide transporter [Source:PGSC_GENE;Acc:PGSC0003DMG400006606]	56077002	56080118	6
PGSC0003DMG400010844	-8.0568	3.47842e-07	Gene of unknown function [Source:PGSC_GENE;Acc:PGSC0003DMG400010844]	43337213	43337841	8
PGSC0003DMG400013469	-8.0568	3.47842e-07	Conserved gene of unknown function [Source:PGSC_GENE;Acc:PGSC0003DMG400013469]	486906	487662	3
PGSC0003DMG400013717	-8.0568	3.47842e-07	F-box family protein [Source:PGSC_GENE;Acc:PGSC0003DMG400013717]	8230250	8241148	8
PGSC0003DMG400014397	-8.0568	3.47842e-07	Conserved gene of unknown function [Source:PGSC_GENE;Acc:PGSC0003DMG400014397]	1341976	1343857	10
PGSC0003DMG400015906	-8.0568	3.47842e-07	WD-repeat protein [Source:PGSC_GENE;Acc:PGSC0003DMG400015906]	20249911	20255997	5
PGSC0003DMG400017447	-8.0568	3.47842e-07	Gene of unknown function [Source:PGSC_GENE;Acc:PGSC0003DMG400017447]	12289816	12293142	5
PGSC0003DMG400018069	-8.0568	3.47842e-07	Gene of unknown function [Source:PGSC_GENE;Acc:PGSC0003DMG400018069]	36009240	36014648	0
PGSC0003DMG400021478	-8.0568	3.47842e-07	F-box protein [Source:PGSC_GENE;Acc:PGSC0003DMG400021478]	17440094	17444430	2
PGSC0003DMG400023483	-8.0568	3.47842e-07	Self-pruning interacting protein 1 [Source:PGSC_GENE;Acc:PGSC0003DMG400023483]	51154982	51155688	5
PGSC0003DMG400026764	-8.0568	3.47842e-07	Calcium ion binding protein [Source:PGSC_GENE;Acc:PGSC0003DMG400026764]	3712422	3714476	4
PGSC0003DMG400027551	-8.0568	3.47842e-07	Gene of unknown function [Source:PGSC_GENE;Acc:PGSC0003DMG400027551]	62328963	62329405	4
PGSC0003DMG400027758	-8.0568	3.47842e-07	Non-LTR retroelement reverse transcriptase [Source:PGSC_GENE;Acc:PGSC0003DMG400027758]	28408974	28414640	5
PGSC0003DMG400030483	-8.0568	3.47842e-07	Gene of unknown function [Source:PGSC_GENE;Acc:PGSC0003DMG400030483]	56577266	56577808	6
PGSC0003DMG400034531	-8.0568	3.47842e-07	Leucine-rich repeat receptor kinase PEPR2 [Source:PGSC_GENE;Acc:PGSC0003DMG400034531]	44024230	44024709	6
PGSC0003DMG400039149	-8.0568	3.47842e-07	Gene of unknown function [Source:PGSC_GENE;Acc:PGSC0003DMG400039149]	50167495	50168412	1
PGSC0003DMG402007649	-8.0568	3.47842e-07	RNA binding protein [Source:PGSC_GENE;Acc:PGSC0003DMG402007649]	12360235	12364199	3
PGSC0003DMG403003025	-8.0568	3.47842e-07	Disease resistance protein; Calcium-binding EF-hand; AAA ATPase [Source:PGSC_GENE;Acc:PGSC0003DMG403003025]	24684638	24686633	5
PGSC0003DMG403011252	-8.0568	3.47842e-07	Linalool synthase [Source:PGSC_GENE;Acc:PGSC0003DMG403011252]	444480	446095	10
PGSC0003DMG400031156	-8.04405	7.70427e-23	Ankyrin repeat-containing protein [Source:PGSC_GENE;Acc:PGSC0003DMG400031156]	68782463	68785929	1
PGSC0003DMG400011235	-8.03012	1.00299e-22	Steroid binding protein [Source:PGSC_GENE;Acc:PGSC0003DMG400011235]	745671	746196	10
PGSC0003DMG400005590	-8.0231	1.09586e-22	Disease resistance protein [Source:PGSC_GENE;Acc:PGSC0003DMG400005590]	9807523	9810836	8
PGSC0003DMG400022936	-8.0231	1.09586e-22	AAA ATPase [Source:PGSC_GENE;Acc:PGSC0003DMG400022936]	31103867	31105655	11
PGSC0003DMG400002438	-8.00256	5.05952e-07	Gene of unknown function [Source:PGSC_GENE;Acc:PGSC0003DMG400002438]	12131390	12135943	7
PGSC0003DMG400006389	-8.00256	5.05952e-07	Conserved gene of unknown function [Source:PGSC_GENE;Acc:PGSC0003DMG400006389]	65814844	65815473	4
PGSC0003DMG400007469	-8.00256	5.05952e-07	NRC1 [Source:PGSC_GENE;Acc:PGSC0003DMG400007469]	778134	783951	4
PGSC0003DMG400007549	-8.00256	5.05952e-07	Gene of unknown function [Source:PGSC_GENE;Acc:PGSC0003DMG400007549]	48796067	48798479	9
PGSC0003DMG400009614	-8.00256	5.05952e-07	K+ channel inward rectifying [Source:PGSC_GENE;Acc:PGSC0003DMG400009614]	12663744	12667072	1
PGSC0003DMG400010760	-8.00256	5.05952e-07	Gene of unknown function [Source:PGSC_GENE;Acc:PGSC0003DMG400010760]	7640600	7641654	4
PGSC0003DMG400013064	-8.00256	5.05952e-07	Gene of unknown function [Source:PGSC_GENE;Acc:PGSC0003DMG400013064]	13556877	13568674	9
PGSC0003DMG400013938	-8.00256	5.05952e-07	Gene of unknown function [Source:PGSC_GENE;Acc:PGSC0003DMG400013938]	13239794	13240526	11
PGSC0003DMG400014449	-8.00256	5.05952e-07	LeOPT1 [Source:PGSC_GENE;Acc:PGSC0003DMG400014449]	48920928	48925553	12
PGSC0003DMG400015977	-8.00256	5.05952e-07	CBL-interacting protein kinase 07 [Source:PGSC_GENE;Acc:PGSC0003DMG400015977]	1468725	1471357	3
PGSC0003DMG400016471	-8.00256	5.05952e-07	Conserved gene of unknown function [Source:PGSC_GENE;Acc:PGSC0003DMG400016471]	36561571	36562815	2
PGSC0003DMG400018136	-8.00256	5.05952e-07	Cytochrome P450 71A2 [Source:PGSC_GENE;Acc:PGSC0003DMG400018136]	51748408	51749215	3
PGSC0003DMG400021830	-8.00256	5.05952e-07	Allergen BRSn20 [Source:PGSC_GENE;Acc:PGSC0003DMG400021830]	47120890	47123365	5
PGSC0003DMG400023039	-8.00256	5.05952e-07	Mutt domain protein [Source:PGSC_GENE;Acc:PGSC0003DMG400023039]	34952509	34955664	5
PGSC0003DMG400025290	-8.00256	5.05952e-07	Conserved gene of unknown function [Source:PGSC_GENE;Acc:PGSC0003DMG400025290]	4051561	4054429	4
PGSC0003DMG400025830	-8.00256	5.05952e-07	Conserved gene of unknown function [Source:PGSC_GENE;Acc:PGSC0003DMG400025830]	85284518	85289980	1
PGSC0003DMG400030674	-8.00256	5.05952e-07	Gene of unknown function [Source:PGSC_GENE;Acc:PGSC0003DMG400030674]	41993648	41996148	2
PGSC0003DMG400031894	-8.00256	5.05952e-07	Gene of unknown function [Source:PGSC_GENE;Acc:PGSC0003DMG400031894]	26205796	26211131	4
PGSC0003DMG400033931	-8.00256	5.05952e-07	Gene of unknown function [Source:PGSC_GENE;Acc:PGSC0003DMG400033931]	9294518	9295049	1
PGSC0003DMG400036544	-8.00256	5.05952e-07	Gene of unknown function [Source:PGSC_GENE;Acc:PGSC0003DMG400036544]	5619643	5620750	3
PGSC0003DMG401011945	-8.00256	5.05952e-07	Rho GTPase [Source:PGSC_GENE;Acc:PGSC0003DMG401011945]	47155110	47156404	10
PGSC0003DMG401025430	-8.00256	5.05952e-07	Gene of unknown function [Source:PGSC_GENE;Acc:PGSC0003DMG401025430]	5371596	5372178	4
PGSC0003DMG400022809	-7.973	2.25127e-22	Frigida-essential 1 [Source:PGSC_GENE;Acc:PGSC0003DMG400022809]	4679132	4688101	10
PGSC0003DMG400014772	-7.95836	2.96513e-22	Tyramine hydroxycinnamoyl transferase [Source:PGSC_GENE;Acc:PGSC0003DMG400014772]	44177052	44178025	8
PGSC0003DMG400002310	-7.9462	7.40189e-07	Gene of unknown function [Source:PGSC_GENE;Acc:PGSC0003DMG400002310]	10884797	10888856	12
PGSC0003DMG400007477	-7.9462	7.40189e-07	Gene of unknown function [Source:PGSC_GENE;Acc:PGSC0003DMG400007477]	875114	875743	4
PGSC0003DMG400007490	-7.9462	7.40189e-07	Gene of unknown function [Source:PGSC_GENE;Acc:PGSC0003DMG400007490]	11694818	11695667	8
PGSC0003DMG400008242	-7.9462	7.40189e-07	Conserved gene of unknown function [Source:PGSC_GENE;Acc:PGSC0003DMG400008242]	43204855	43205862	10
PGSC0003DMG400010072	-7.9462	7.40189e-07	Geraniol 10-hydroxylase [Source:PGSC_GENE;Acc:PGSC0003DMG400010072]	44502907	44504616	2
PGSC0003DMG400010491	-7.9462	7.40189e-07	Glucan endo-1,3-beta-D-glucosidase [Source:PGSC_GENE;Acc:PGSC0003DMG400010491]	4738993	4739994	1
PGSC0003DMG400010807	-7.9462	7.40189e-07	Gene of unknown function [Source:PGSC_GENE;Acc:PGSC0003DMG400010807]	15740860	15742558	5
PGSC0003DMG400011687	-7.9462	7.40189e-07	Protein Z [Source:PGSC_GENE;Acc:PGSC0003DMG400011687]	68797996	68800109	4
PGSC0003DMG400012074	-7.9462	7.40189e-07	Gene of unknown function [Source:PGSC_GENE;Acc:PGSC0003DMG400012074]	24329254	24330214	11
PGSC0003DMG400014362	-7.9462	7.40189e-07	F-box/LRR-repeat protein [Source:PGSC_GENE;Acc:PGSC0003DMG400014362]	42700585	42702283	3
PGSC0003DMG400016809	-7.9462	7.40189e-07	Gene of unknown function [Source:PGSC_GENE;Acc:PGSC0003DMG400016809]	10578755	10579891	1
PGSC0003DMG400019184	-7.9462	7.40189e-07	Gene of unknown function [Source:PGSC_GENE;Acc:PGSC0003DMG400019184]	50537269	50540947	10
PGSC0003DMG400019445	-7.9462	7.40189e-07	ATP-binding component of a transport system [Source:PGSC_GENE;Acc:PGSC0003DMG400019445]	75246425	75247045	1
PGSC0003DMG400020528	-7.9462	7.40189e-07	Gene of unknown function [Source:PGSC_GENE;Acc:PGSC0003DMG400020528]	35283606	35284333	12
PGSC0003DMG400021749	-7.9462	7.40189e-07	Gene of unknown function [Source:PGSC_GENE;Acc:PGSC0003DMG400021749]	34317816	34320696	8
PGSC0003DMG400022928	-7.9462	7.40189e-07	Gene of unknown function [Source:PGSC_GENE;Acc:PGSC0003DMG400022928]	9597298	9597978	3
PGSC0003DMG400025274	-7.9462	7.40189e-07	Littorine mutase/monooxygenase [Source:PGSC_GENE;Acc:PGSC0003DMG400025274]	37024095	37025843	6
PGSC0003DMG400028085	-7.9462	7.40189e-07	TNP2-like transposon protein [Source:PGSC_GENE;Acc:PGSC0003DMG400028085]	4453063	4459251	0
PGSC0003DMG400031768	-7.9462	7.40189e-07	MLO 6 [Source:PGSC_GENE;Acc:PGSC0003DMG400031768]	33167146	33168958	2
PGSC0003DMG400032282	-7.9462	7.40189e-07	Cysteine-rich extensin-2 [Source:PGSC_GENE;Acc:PGSC0003DMG400032282]	28641473	28642867	0
PGSC0003DMG400043512	-7.9462	7.40189e-07	Cytochrome P450 [Source:PGSC_GENE;Acc:PGSC0003DMG400043512]	40978192	40980660	7
PGSC0003DMG401003900	-7.9462	7.40189e-07	U3 small nucleolar RNA-associated protein [Source:PGSC_GENE;Acc:PGSC0003DMG401003900]	4768122	4772166	9
PGSC0003DMG401005842	-7.9462	7.40189e-07	Gene of unknown function [Source:PGSC_GENE;Acc:PGSC0003DMG401005842]	5208987	5211106	8
PGSC0003DMG401021876	-7.9462	7.40189e-07	Gene of unknown function [Source:PGSC_GENE;Acc:PGSC0003DMG401021876]	60006460	60008936	9
PGSC0003DMG401025689	-7.91353	5.70669e-22	Conserved gene of unknown function [Source:PGSC_GENE;Acc:PGSC0003DMG401025689]	15006761	15008353	6
PGSC0003DMG400000406	-7.88755	1.08934e-06	Gene of unknown function [Source:PGSC_GENE;Acc:PGSC0003DMG400000406]	38935914	38938684	11
PGSC0003DMG400005017	-7.88755	1.08934e-06	Conserved gene of unknown function [Source:PGSC_GENE;Acc:PGSC0003DMG400005017]	53647493	53648348	12
PGSC0003DMG400005785	-7.88755	1.08934e-06	Kinase family protein [Source:PGSC_GENE;Acc:PGSC0003DMG400005785]	5035190	5039781	8
PGSC0003DMG400010113	-7.88755	1.08934e-06	Gene of unknown function [Source:PGSC_GENE;Acc:PGSC0003DMG400010113]	44655570	44656035	2
PGSC0003DMG400010205	-7.88755	1.08934e-06	Conserved gene of unknown function [Source:PGSC_GENE;Acc:PGSC0003DMG400010205]	32258410	32259074	2
PGSC0003DMG400010488	-7.88755	1.08934e-06	Conserved gene of unknown function [Source:PGSC_GENE;Acc:PGSC0003DMG400010488]	4493344	4493679	1
PGSC0003DMG400014642	-7.88755	1.08934e-06	Conserved gene of unknown function [Source:PGSC_GENE;Acc:PGSC0003DMG400014642]	571177	573828	6
PGSC0003DMG400016524	-7.88755	1.08934e-06	Avr9/Cf-9 rapidly elicited protein 146 [Source:PGSC_GENE;Acc:PGSC0003DMG400016524]	49162283	49163092	6
PGSC0003DMG400019803	-7.88755	1.08934e-06	NBS-LRR resistance protein [Source:PGSC_GENE;Acc:PGSC0003DMG400019803]	47729715	47731584	8
PGSC0003DMG400021641	-7.88755	1.08934e-06	Galactose oxidase [Source:PGSC_GENE;Acc:PGSC0003DMG400021641]	43886548	43888491	5
PGSC0003DMG400025383	-7.88755	1.08934e-06	CC-NBS-LRR protein [Source:PGSC_GENE;Acc:PGSC0003DMG400025383]	44280442	44282635	11
PGSC0003DMG400025443	-7.88755	1.08934e-06	Gene of unknown function [Source:PGSC_GENE;Acc:PGSC0003DMG400025443]	5414488	5414924	4
PGSC0003DMG400025871	-7.88755	1.08934e-06	UDP-glucose:glucosyltransferase [Source:PGSC_GENE;Acc:PGSC0003DMG400025871]	84152078	84153966	1
PGSC0003DMG400027259	-7.88755	1.08934e-06	Glucosyltransferase [Source:PGSC_GENE;Acc:PGSC0003DMG400027259]	10671537	10673485	4
PGSC0003DMG400027410	-7.88755	1.08934e-06	Disease resistance protein R3a [Source:PGSC_GENE;Acc:PGSC0003DMG400027410]	43949547	43951037	11
PGSC0003DMG400027584	-7.88755	1.08934e-06	Gene of unknown function [Source:PGSC_GENE;Acc:PGSC0003DMG400027584]	34957024	34958056	6
PGSC0003DMG400029262	-7.88755	1.08934e-06	Anthocyanin acyltransferase [Source:PGSC_GENE;Acc:PGSC0003DMG400029262]	58384676	58385203	12
PGSC0003DMG400029910	-7.88755	1.08934e-06	Gene of unknown function [Source:PGSC_GENE;Acc:PGSC0003DMG400029910]	54680964	54681744	1
PGSC0003DMG400031165	-7.88755	1.08934e-06	F-box/LRR-repeat protein [Source:PGSC_GENE;Acc:PGSC0003DMG400031165]	68989555	68993801	1
PGSC0003DMG400037662	-7.88755	1.08934e-06	Conserved gene of unknown function [Source:PGSC_GENE;Acc:PGSC0003DMG400037662]	662546	663922	12
PGSC0003DMG400041715	-7.88755	1.08934e-06	Gene of unknown function [Source:PGSC_GENE;Acc:PGSC0003DMG400041715]	49961157	49961459	1
PGSC0003DMG402008570	-7.88755	1.08934e-06	Gene of unknown function [Source:PGSC_GENE;Acc:PGSC0003DMG402008570]	919566	920828	12
PGSC0003DMG400002091	-7.82642	1.61305e-06	Gene of unknown function [Source:PGSC_GENE;Acc:PGSC0003DMG400002091]	36050056	36052273	2
PGSC0003DMG400003277	-7.82642	1.61305e-06	Gene of unknown function [Source:PGSC_GENE;Acc:PGSC0003DMG400003277]	29414938	29415686	5
PGSC0003DMG400003494	-7.82642	1.61305e-06	TNP2-like transposon protein [Source:PGSC_GENE;Acc:PGSC0003DMG400003494]	30372282	30377857	0
PGSC0003DMG400006277	-7.82642	1.61305e-06	F-box family protein [Source:PGSC_GENE;Acc:PGSC0003DMG400006277]	60245380	60247024	1
PGSC0003DMG400010696	-7.82642	1.61305e-06	Conserved gene of unknown function [Source:PGSC_GENE;Acc:PGSC0003DMG400010696]	4351682	4352026	1
PGSC0003DMG400013556	-7.82642	1.61305e-06	Conserved gene of unknown function [Source:PGSC_GENE;Acc:PGSC0003DMG400013556]	40214604	40215463	7
PGSC0003DMG400017008	-7.82642	1.61305e-06	Gene of unknown function [Source:PGSC_GENE;Acc:PGSC0003DMG400017008]	17645359	17647689	12
PGSC0003DMG400017261	-7.82642	1.61305e-06	Gene of unknown function [Source:PGSC_GENE;Acc:PGSC0003DMG400017261]	56993527	56993929	9
PGSC0003DMG400018020	-7.82642	1.61305e-06	Gene of unknown function [Source:PGSC_GENE;Acc:PGSC0003DMG400018020]	12825308	12828214	10
PGSC0003DMG400019679	-7.82642	1.61305e-06	Acetyltranferase [Source:PGSC_GENE;Acc:PGSC0003DMG400019679]	42018699	42019631	11
PGSC0003DMG400020533	-7.82642	1.61305e-06	Protein ycf2 [Source:PGSC_GENE;Acc:PGSC0003DMG400020533]	34932960	34934306	12
PGSC0003DMG400024836	-7.82642	1.61305e-06	F-box family protein [Source:PGSC_GENE;Acc:PGSC0003DMG400024836]	57730965	57731783	4
PGSC0003DMG400025489	-7.82642	1.61305e-06	Gene of unknown function [Source:PGSC_GENE;Acc:PGSC0003DMG400025489]	47018445	47019385	7
PGSC0003DMG400027225	-7.82642	1.61305e-06	Conserved gene of unknown function [Source:PGSC_GENE;Acc:PGSC0003DMG400027225]	48326024	48326491	5
PGSC0003DMG400027273	-7.82642	1.61305e-06	Conserved gene of unknown function [Source:PGSC_GENE;Acc:PGSC0003DMG400027273]	10112477	10113172	4
PGSC0003DMG400030299	-7.82642	1.61305e-06	Conserved gene of unknown function [Source:PGSC_GENE;Acc:PGSC0003DMG400030299]	27106507	27107151	0
PGSC0003DMG400030409	-7.82642	1.61305e-06	Conserved gene of unknown function [Source:PGSC_GENE;Acc:PGSC0003DMG400030409]	56583479	56586649	6
PGSC0003DMG400031485	-7.82642	1.61305e-06	Kinase [Source:PGSC_GENE;Acc:PGSC0003DMG400031485]	4389931	4391960	1
PGSC0003DMG400037933	-7.82642	1.61305e-06	N-hydroxycinnamoyl-CoA:tyramine N-hydroxycinnamoyl transferase THT1-3 [Source:PGSC_GENE;Acc:PGSC0003DMG400037933]	1811672	1812565	8
PGSC0003DMG401009791	-7.82642	1.61305e-06	Cytochrome P450 hydroxylase [Source:PGSC_GENE;Acc:PGSC0003DMG401009791]	26589967	26591207	0
PGSC0003DMG401021514	-7.82642	1.61305e-06	Receptor protein kinase [Source:PGSC_GENE;Acc:PGSC0003DMG401021514]	67301212	67304465	4
PGSC0003DMG401029995	-7.82642	1.61305e-06	Bacterial spot disease resistance protein 4 [Source:PGSC_GENE;Acc:PGSC0003DMG401029995]	37012339	37014579	11
PGSC0003DMG402002283	-7.82642	1.61305e-06	Gene of unknown function [Source:PGSC_GENE;Acc:PGSC0003DMG402002283]	31761604	31762941	10
PGSC0003DMG402016981	-7.82642	1.61305e-06	Bacterial spot disease resistance protein 4 [Source:PGSC_GENE;Acc:PGSC0003DMG402016981]	1407371	1411692	11
PGSC0003DMG400001677	-7.76258	3.60565e-06	RING finger [Source:PGSC_GENE;Acc:PGSC0003DMG400001677]	68235639	68236447	1
PGSC0003DMG400001826	-7.76258	3.60565e-06	Gene of unknown function [Source:PGSC_GENE;Acc:PGSC0003DMG400001826]	50810591	50816741	8
PGSC0003DMG400004275	-7.76258	3.60565e-06	Leucoanthocyanidin dioxygenase [Source:PGSC_GENE;Acc:PGSC0003DMG400004275]	61067502	61068832	12
PGSC0003DMG400007780	-7.76258	3.60565e-06	Pto-like serine/threonine kinase [Source:PGSC_GENE;Acc:PGSC0003DMG400007780]	37918547	37918921	0
PGSC0003DMG400018063	-7.76258	3.60565e-06	UDP-glucuronosyltransferase [Source:PGSC_GENE;Acc:PGSC0003DMG400018063]	32424153	32424990	3
PGSC0003DMG400019106	-7.76258	3.60565e-06	Type II DNA topoisomerase VI subunit B [Source:PGSC_GENE;Acc:PGSC0003DMG400019106]	29578889	29583088	7
PGSC0003DMG400020451	-7.76258	3.60565e-06	Gene of unknown function [Source:PGSC_GENE;Acc:PGSC0003DMG400020451]	50133599	50135117	7
PGSC0003DMG400021862	-7.76258	3.60565e-06	Disease resistance protein [Source:PGSC_GENE;Acc:PGSC0003DMG400021862]	3601523	3604150	10
PGSC0003DMG400024164	-7.76258	3.60565e-06	Gene of unknown function [Source:PGSC_GENE;Acc:PGSC0003DMG400024164]	44150138	44152808	6
PGSC0003DMG400027114	-7.76258	3.60565e-06	Conserved gene of unknown function [Source:PGSC_GENE;Acc:PGSC0003DMG400027114]	52325354	52327524	6
PGSC0003DMG400028596	-7.76258	3.60565e-06	RNase H family protein [Source:PGSC_GENE;Acc:PGSC0003DMG400028596]	76135292	76139373	1
PGSC0003DMG400029420	-7.76258	3.60565e-06	Zinc finger protein [Source:PGSC_GENE;Acc:PGSC0003DMG400029420]	57157076	57162030	12
PGSC0003DMG400046525	-7.76258	3.60565e-06	Gene of unknown function [Source:PGSC_GENE;Acc:PGSC0003DMG400046525]	22299495	22300616	3
PGSC0003DMG401014864	-7.76258	3.60565e-06	Gene of unknown function [Source:PGSC_GENE;Acc:PGSC0003DMG401014864]	7185556	7195398	3
PGSC0003DMG401016070	-7.76258	3.60565e-06	White-brown-complex ABC transporter family [Source:PGSC_GENE;Acc:PGSC0003DMG401016070]	11084307	11091060	10
PGSC0003DMG402004870	-7.76258	3.60565e-06	26S protease regulatory subunit [Source:PGSC_GENE;Acc:PGSC0003DMG402004870]	48287434	48291454	6
PGSC0003DMG402007575	-7.76258	3.60565e-06	Leucine-rich repeat [Source:PGSC_GENE;Acc:PGSC0003DMG402007575]	50556860	50557784	12
PGSC0003DMG403009323	-7.76258	3.60565e-06	Receptor protein kinase [Source:PGSC_GENE;Acc:PGSC0003DMG403009323]	48650330	48651412	8
PGSC0003DMG400028789	-7.70135	1.29938e-20	Conserved gene of unknown function [Source:PGSC_GENE;Acc:PGSC0003DMG400028789]	50850881	50851914	6
PGSC0003DMG400002288	-7.69578	5.44527e-06	Gene of unknown function [Source:PGSC_GENE;Acc:PGSC0003DMG400002288]	29843782	29844661	8
PGSC0003DMG400002724	-7.69578	5.44527e-06	Conserved gene of unknown function [Source:PGSC_GENE;Acc:PGSC0003DMG400002724]	3978234	3979062	9
PGSC0003DMG400004206	-7.69578	5.44527e-06	Gene of unknown function [Source:PGSC_GENE;Acc:PGSC0003DMG400004206]	53650784	53655386	1
PGSC0003DMG400004904	-7.69578	5.44527e-06	Gene of unknown function [Source:PGSC_GENE;Acc:PGSC0003DMG400004904]	48938011	48939892	6
PGSC0003DMG400005581	-7.69578	5.44527e-06	Cytochrome P450 92B1 [Source:PGSC_GENE;Acc:PGSC0003DMG400005581]	60860059	60860808	4
PGSC0003DMG400006058	-7.69578	5.44527e-06	Conserved gene of unknown function [Source:PGSC_GENE;Acc:PGSC0003DMG400006058]	8157747	8159543	11
PGSC0003DMG400008035	-7.69578	5.44527e-06	Gene of unknown function [Source:PGSC_GENE;Acc:PGSC0003DMG400008035]	67797652	67799879	4
PGSC0003DMG400010240	-7.69578	5.44527e-06	Cell attachment protein in somatic embryogenesis [Source:PGSC_GENE;Acc:PGSC0003DMG400010240]	32172721	32174136	2
PGSC0003DMG400010701	-7.69578	5.44527e-06	Kinase [Source:PGSC_GENE;Acc:PGSC0003DMG400010701]	4352942	4355157	1
PGSC0003DMG400011429	-7.69578	5.44527e-06	Conserved gene of unknown function [Source:PGSC_GENE;Acc:PGSC0003DMG400011429]	59013881	59015523	10
PGSC0003DMG400011748	-7.69578	5.44527e-06	Gene of unknown function [Source:PGSC_GENE;Acc:PGSC0003DMG400011748]	41439949	41441439	7
PGSC0003DMG400011912	-7.69578	5.44527e-06	Gene of unknown function [Source:PGSC_GENE;Acc:PGSC0003DMG400011912]	60887246	60888892	9
PGSC0003DMG400012453	-7.69578	5.44527e-06	Nucleolar GTP-binding protein 2 [Source:PGSC_GENE;Acc:PGSC0003DMG400012453]	53328483	53330299	7
PGSC0003DMG400013062	-7.69578	5.44527e-06	Gene of unknown function [Source:PGSC_GENE;Acc:PGSC0003DMG400013062]	13561930	13563912	9
PGSC0003DMG400013643	-7.69578	5.44527e-06	AT-hook motif nuclear localized protein 2 [Source:PGSC_GENE;Acc:PGSC0003DMG400013643]	38090881	38095400	2
PGSC0003DMG400015220	-7.69578	5.44527e-06	Cytochrome P450 71A4 [Source:PGSC_GENE;Acc:PGSC0003DMG400015220]	51550729	51552620	3
PGSC0003DMG400015646	-7.69578	5.44527e-06	Gene of unknown function [Source:PGSC_GENE;Acc:PGSC0003DMG400015646]	28532803	28536496	6
PGSC0003DMG400016266	-7.69578	5.44527e-06	Gene of unknown function [Source:PGSC_GENE;Acc:PGSC0003DMG400016266]	40312413	40317162	6
PGSC0003DMG400017476	-7.69578	5.44527e-06	Conserved gene of unknown function [Source:PGSC_GENE;Acc:PGSC0003DMG400017476]	19196001	19197525	2
PGSC0003DMG400018086	-7.69578	5.44527e-06	Ubiquitin-protein ligase [Source:PGSC_GENE;Acc:PGSC0003DMG400018086]	52861160	52862359	3
PGSC0003DMG400018718	-7.69578	5.44527e-06	Gene of unknown function [Source:PGSC_GENE;Acc:PGSC0003DMG400018718]	42991461	42994141	11
PGSC0003DMG400021397	-7.69578	5.44527e-06	Gene of unknown function [Source:PGSC_GENE;Acc:PGSC0003DMG400021397]	42310663	42313425	2
PGSC0003DMG400021411	-7.69578	5.44527e-06	Conserved gene of unknown function [Source:PGSC_GENE;Acc:PGSC0003DMG400021411]	42611502	42612344	2
PGSC0003DMG400025453	-7.69578	5.44527e-06	Gene of unknown function [Source:PGSC_GENE;Acc:PGSC0003DMG400025453]	5347554	5348044	4
PGSC0003DMG400026840	-7.69578	5.44527e-06	Disease resistance protein BS2 [Source:PGSC_GENE;Acc:PGSC0003DMG400026840]	1360666	1362629	4
PGSC0003DMG401031036	-7.69578	5.44527e-06	Chalcone reductase [Source:PGSC_GENE;Acc:PGSC0003DMG401031036]	45103421	45107315	3
PGSC0003DMG402000083	-7.69578	5.44527e-06	Conserved gene of unknown function [Source:PGSC_GENE;Acc:PGSC0003DMG402000083]	72985518	72986969	1
PGSC0003DMG402002428	-7.69578	5.44527e-06	NL25 [Source:PGSC_GENE;Acc:PGSC0003DMG402002428]	11364687	11367656	6
PGSC0003DMG400006247	-7.65671	2.49612e-20	Conserved gene of unknown function [Source:PGSC_GENE;Acc:PGSC0003DMG400006247]	11342300	11351723	1
PGSC0003DMG400000758	-7.62574	8.28134e-06	Geraniol 10-hydroxylase [Source:PGSC_GENE;Acc:PGSC0003DMG400000758]	23955312	23957463	2
PGSC0003DMG400002864	-7.62574	8.28134e-06	Calcium ion binding protein [Source:PGSC_GENE;Acc:PGSC0003DMG400002864]	346992	349487	4
PGSC0003DMG400004239	-7.62574	8.28134e-06	Conserved gene of unknown function [Source:PGSC_GENE;Acc:PGSC0003DMG400004239]	38220065	38221062	12
PGSC0003DMG400005178	-7.62574	8.28134e-06	NTGP4 [Source:PGSC_GENE;Acc:PGSC0003DMG400005178]	47264634	47267055	6
PGSC0003DMG400008485	-7.62574	8.28134e-06	Major latex [Source:PGSC_GENE;Acc:PGSC0003DMG400008485]	109841	110859	9
PGSC0003DMG400009683	-7.62574	8.28134e-06	PPR1 protein [Source:PGSC_GENE;Acc:PGSC0003DMG400009683]	6439948	6447935	6
PGSC0003DMG400009751	-7.62574	8.28134e-06	Gene of unknown function [Source:PGSC_GENE;Acc:PGSC0003DMG400009751]	17585967	17586620	10
PGSC0003DMG400010234	-7.62574	8.28134e-06	Cysteine protease Cp5 [Source:PGSC_GENE;Acc:PGSC0003DMG400010234]	32062315	32065502	2
PGSC0003DMG400010765	-7.62574	8.28134e-06	Glutaredoxin [Source:PGSC_GENE;Acc:PGSC0003DMG400010765]	7663130	7663877	4
PGSC0003DMG400010818	-7.62574	8.28134e-06	Gene of unknown function [Source:PGSC_GENE;Acc:PGSC0003DMG400010818]	40052245	40052721	3
PGSC0003DMG400011338	-7.62574	8.28134e-06	Gene of unknown function [Source:PGSC_GENE;Acc:PGSC0003DMG400011338]	57846138	57848505	1
PGSC0003DMG400011755	-7.62574	8.28134e-06	Acetyl-coenzyme A carboxylase carboxyl transferase alpha [Source:PGSC_GENE;Acc:PGSC0003DMG400011755]	41475171	41480607	7
PGSC0003DMG400013052	-7.62574	8.28134e-06	TdcA1-ORF1-ORF2 protein [Source:PGSC_GENE;Acc:PGSC0003DMG400013052]	7961380	7963430	2
PGSC0003DMG400013533	-7.62574	8.28134e-06	Flavonol 4'-sulfotransferase [Source:PGSC_GENE;Acc:PGSC0003DMG400013533]	9065839	9067059	5
PGSC0003DMG400013774	-7.62574	8.28134e-06	Gene of unknown function [Source:PGSC_GENE;Acc:PGSC0003DMG400013774]	12369879	12374810	7
PGSC0003DMG400013797	-7.62574	8.28134e-06	Protein kinase [Source:PGSC_GENE;Acc:PGSC0003DMG400013797]	43733926	43735375	6
PGSC0003DMG400014720	-7.62574	8.28134e-06	Hcr2-p5 [Source:PGSC_GENE;Acc:PGSC0003DMG400014720]	1726325	1726820	6
PGSC0003DMG400015307	-7.62574	8.28134e-06	Gene of unknown function [Source:PGSC_GENE;Acc:PGSC0003DMG400015307]	50027073	50029569	3
PGSC0003DMG400015629	-7.62574	8.28134e-06	Zinc finger protein [Source:PGSC_GENE;Acc:PGSC0003DMG400015629]	21103215	21104484	8
PGSC0003DMG400017697	-7.62574	8.28134e-06	Gene of unknown function [Source:PGSC_GENE;Acc:PGSC0003DMG400017697]	28445397	28445793	10
PGSC0003DMG400018379	-7.62574	8.28134e-06	Wound induced protein [Source:PGSC_GENE;Acc:PGSC0003DMG400018379]	48350524	48350986	7
PGSC0003DMG400019364	-7.62574	8.28134e-06	Gene of unknown function [Source:PGSC_GENE;Acc:PGSC0003DMG400019364]	48095281	48095724	9
PGSC0003DMG400020507	-7.62574	8.28134e-06	F-box family protein [Source:PGSC_GENE;Acc:PGSC0003DMG400020507]	1315299	1317856	8
PGSC0003DMG400021067	-7.62574	8.28134e-06	Hcr9-Avr9-hir2 [Source:PGSC_GENE;Acc:PGSC0003DMG400021067]	35403478	35405604	0
PGSC0003DMG400022026	-7.62574	8.28134e-06	Monooxygenase [Source:PGSC_GENE;Acc:PGSC0003DMG400022026]	45700489	45701676	9
PGSC0003DMG400024339	-7.62574	8.28134e-06	Gene of unknown function [Source:PGSC_GENE;Acc:PGSC0003DMG400024339]	21144870	21147021	3
PGSC0003DMG400025217	-7.62574	8.28134e-06	6,7-dimethyl-8-ribityllumazine synthase [Source:PGSC_GENE;Acc:PGSC0003DMG400025217]	8157151	8164361	8
PGSC0003DMG400026867	-7.62574	8.28134e-06	LescPth4 [Source:PGSC_GENE;Acc:PGSC0003DMG400026867]	9560447	9567505	5
PGSC0003DMG400027870	-7.62574	8.28134e-06	Ubiquitin-protein ligase [Source:PGSC_GENE;Acc:PGSC0003DMG400027870]	9079836	9080918	12
PGSC0003DMG400028058	-7.62574	8.28134e-06	HyPRP [Source:PGSC_GENE;Acc:PGSC0003DMG400028058]	38846393	38846988	3
PGSC0003DMG400028873	-7.62574	8.28134e-06	TNP2 [Source:PGSC_GENE;Acc:PGSC0003DMG400028873]	24642353	24647799	1
PGSC0003DMG400030072	-7.62574	8.28134e-06	Ubiquitin-protein ligase [Source:PGSC_GENE;Acc:PGSC0003DMG400030072]	46024338	46034025	8
PGSC0003DMG401018895	-7.62574	8.28134e-06	GPI-anchored protein [Source:PGSC_GENE;Acc:PGSC0003DMG401018895]	10434128	10436457	12
PGSC0003DMG401020453	-7.62574	8.28134e-06	Cytochrome P450 [Source:PGSC_GENE;Acc:PGSC0003DMG401020453]	45464851	45466905	6
PGSC0003DMG401030227	-7.62574	8.28134e-06	Gene of unknown function [Source:PGSC_GENE;Acc:PGSC0003DMG401030227]	38994070	38997391	6
PGSC0003DMG402009791	-7.62574	8.28134e-06	Cytochrome P450 hydroxylase [Source:PGSC_GENE;Acc:PGSC0003DMG402009791]	26571065	26572471	0
PGSC0003DMG402013972	-7.62574	8.28134e-06	Conserved gene of unknown function [Source:PGSC_GENE;Acc:PGSC0003DMG402013972]	42867694	42872468	5
PGSC0003DMG400026899	-7.61064	4.87986e-20	Multicystatin [Source:PGSC_GENE;Acc:PGSC0003DMG400026899]	54093287	54095728	6
PGSC0003DMG400000851	-7.55212	1.26863e-05	Conserved gene of unknown function [Source:PGSC_GENE;Acc:PGSC0003DMG400000851]	63734986	63739560	1
PGSC0003DMG400001736	-7.55212	1.26863e-05	Ubiquitin-protein ligase [Source:PGSC_GENE;Acc:PGSC0003DMG400001736]	6504339	6505949	9
PGSC0003DMG400004337	-7.55212	1.26863e-05	MTN3 [Source:PGSC_GENE;Acc:PGSC0003DMG400004337]	45837419	45839266	3
PGSC0003DMG400006633	-7.55212	1.26863e-05	Conserved gene of unknown function [Source:PGSC_GENE;Acc:PGSC0003DMG400006633]	25612386	25614714	2
PGSC0003DMG400009506	-7.55212	1.26863e-05	Crooked neck protein [Source:PGSC_GENE;Acc:PGSC0003DMG400009506]	49680440	49682579	3
PGSC0003DMG400009943	-7.55212	1.26863e-05	Cyclin B [Source:PGSC_GENE;Acc:PGSC0003DMG400009943]	70997744	70998584	4
PGSC0003DMG400010761	-7.55212	1.26863e-05	Gene of unknown function [Source:PGSC_GENE;Acc:PGSC0003DMG400010761]	7644726	7646446	4
PGSC0003DMG400012149	-7.55212	1.26863e-05	Ubiquitin-protein ligase [Source:PGSC_GENE;Acc:PGSC0003DMG400012149]	55947412	55948584	8
PGSC0003DMG400013055	-7.55212	1.26863e-05	Non-LTR retrolelement reverse transcriptase [Source:PGSC_GENE;Acc:PGSC0003DMG400013055]	8188698	8190275	2
PGSC0003DMG400014473	-7.55212	1.26863e-05	LeOPT1 [Source:PGSC_GENE;Acc:PGSC0003DMG400014473]	48944132	48959296	12
PGSC0003DMG400015340	-7.55212	1.26863e-05	Conserved gene of unknown function [Source:PGSC_GENE;Acc:PGSC0003DMG400015340]	162508	165165	12
PGSC0003DMG400016121	-7.55212	1.26863e-05	Anthocyanidine rhamnosyl-transferase [Source:PGSC_GENE;Acc:PGSC0003DMG400016121]	2143776	2145342	11
PGSC0003DMG400016525	-7.55212	1.26863e-05	Avr9/Cf-9 rapidly elicited protein 146 [Source:PGSC_GENE;Acc:PGSC0003DMG400016525]	49182041	49182922	6
PGSC0003DMG400017673	-7.55212	1.26863e-05	Gene of unknown function [Source:PGSC_GENE;Acc:PGSC0003DMG400017673]	43704575	43705851	9
PGSC0003DMG400018078	-7.55212	1.26863e-05	Ubiquitin-protein ligase [Source:PGSC_GENE;Acc:PGSC0003DMG400018078]	52972141	52973610	3
PGSC0003DMG400018710	-7.55212	1.26863e-05	GG25239 [Source:PGSC_GENE;Acc:PGSC0003DMG400018710]	42786978	42787806	11
PGSC0003DMG400019414	-7.55212	1.26863e-05	Omega-6 fatty acid desaturase, chloroplastic [Source:PGSC_GENE;Acc:PGSC0003DMG400019414]	6485579	6487853	10
PGSC0003DMG400023826	-7.55212	1.26863e-05	Gene of unknown function [Source:PGSC_GENE;Acc:PGSC0003DMG400023826]	25502897	25507496	6
PGSC0003DMG400024363	-7.55212	1.26863e-05	Rpi-vnt1 [Source:PGSC_GENE;Acc:PGSC0003DMG400024363]	59504961	59507939	9
PGSC0003DMG400027760	-7.55212	1.26863e-05	Gene of unknown function [Source:PGSC_GENE;Acc:PGSC0003DMG400027760]	28576871	28578094	5
PGSC0003DMG400031847	-7.55212	1.26863e-05	CXE carboxylesterase [Source:PGSC_GENE;Acc:PGSC0003DMG400031847]	53119095	53120147	9
PGSC0003DMG401011155	-7.55212	1.26863e-05	Gene of unknown function [Source:PGSC_GENE;Acc:PGSC0003DMG401011155]	1331886	1333311	7
PGSC0003DMG401015311	-7.55212	1.26863e-05	Fiber protein Fb34 [Source:PGSC_GENE;Acc:PGSC0003DMG401015311]	801897	804003	12
PGSC0003DMG401016929	-7.55212	1.26863e-05	Gene of unknown function [Source:PGSC_GENE;Acc:PGSC0003DMG401016929]	49111885	49113106	4
PGSC0003DMG402011202	-7.55212	1.26863e-05	Kinase pac.W.Ch.162 [Source:PGSC_GENE;Acc:PGSC0003DMG402011202]	1143710	1145517	7
PGSC0003DMG402018008	-7.55212	1.26863e-05	DNA binding protein [Source:PGSC_GENE;Acc:PGSC0003DMG402018008]	56927171	56927632	4
PGSC0003DMG402019668	-7.55212	1.26863e-05	Aldehyde oxidase [Source:PGSC_GENE;Acc:PGSC0003DMG402019668]	42232274	42237664	11
PGSC0003DMG400023184	-7.54803	5.17735e-32	Ubiquitin [Source:PGSC_GENE;Acc:PGSC0003DMG400023184]	32929407	32930695	3
PGSC0003DMG400005683	-7.53373	1.55495e-19	Gene of unknown function [Source:PGSC_GENE;Acc:PGSC0003DMG400005683]	59522215	59524424	3
PGSC0003DMG400028182	-7.50673	1.39366e-35	Aquaporin TIP1;3 [Source:PGSC_GENE;Acc:PGSC0003DMG400028182]	55272336	55274167	10
PGSC0003DMG400013227	-7.50285	1.09944e-27	Osmotin [Source:PGSC_GENE;Acc:PGSC0003DMG400013227]	37581796	37582686	0
PGSC0003DMG400000987	-7.47454	1.95811e-05	Conserved gene of unknown function [Source:PGSC_GENE;Acc:PGSC0003DMG400000987]	6396267	6396641	11
PGSC0003DMG400002296	-7.47454	1.95811e-05	Gene of unknown function [Source:PGSC_GENE;Acc:PGSC0003DMG400002296]	29834735	29836319	8
PGSC0003DMG400002953	-7.47454	1.95811e-05	Thioredoxin fold [Source:PGSC_GENE;Acc:PGSC0003DMG400002953]	25087921	25091723	4
PGSC0003DMG400003869	-7.47454	1.95811e-05	Conserved gene of unknown function [Source:PGSC_GENE;Acc:PGSC0003DMG400003869]	4933740	4935292	9
PGSC0003DMG400010328	-7.47454	1.95811e-05	Ubiquitin-protein ligase [Source:PGSC_GENE;Acc:PGSC0003DMG400010328]	37520058	37528560	11
PGSC0003DMG400010951	-7.47454	1.95811e-05	Conserved gene of unknown function [Source:PGSC_GENE;Acc:PGSC0003DMG400010951]	31420301	31421237	0
PGSC0003DMG400011271	-7.47454	1.95811e-05	WRKY DNA-binding protein [Source:PGSC_GENE;Acc:PGSC0003DMG400011271]	751714	755910	10
PGSC0003DMG400012008	-7.47454	1.95811e-05	BURP domain-containing protein [Source:PGSC_GENE;Acc:PGSC0003DMG400012008]	20652893	20653582	2
PGSC0003DMG400012427	-7.47454	1.95811e-05	Conserved gene of unknown function [Source:PGSC_GENE;Acc:PGSC0003DMG400012427]	53386514	53391185	7
PGSC0003DMG400012650	-7.47454	1.95811e-05	TMV resistance protein N [Source:PGSC_GENE;Acc:PGSC0003DMG400012650]	16889189	16891951	2
PGSC0003DMG400013510	-7.47454	1.95811e-05	Gene of unknown function [Source:PGSC_GENE;Acc:PGSC0003DMG400013510]	8752163	8754873	5
PGSC0003DMG400017123	-7.47454	1.95811e-05	Cytochrome P450 [Source:PGSC_GENE;Acc:PGSC0003DMG400017123]	36397144	36399272	0
PGSC0003DMG400017347	-7.47454	1.95811e-05	Hydrolase, hydrolyzing O-glycosyl compounds [Source:PGSC_GENE;Acc:PGSC0003DMG400017347]	51165988	51168799	7
PGSC0003DMG400018070	-7.47454	1.95811e-05	Gene of unknown function [Source:PGSC_GENE;Acc:PGSC0003DMG400018070]	36013569	36014080	0
PGSC0003DMG400018694	-7.47454	1.95811e-05	Disease resistance protein R3a [Source:PGSC_GENE;Acc:PGSC0003DMG400018694]	42834604	42836938	11
PGSC0003DMG400023485	-7.47454	1.95811e-05	Gene of unknown function [Source:PGSC_GENE;Acc:PGSC0003DMG400023485]	51123581	51124793	5
PGSC0003DMG400024206	-7.47454	1.95811e-05	N protein [Source:PGSC_GENE;Acc:PGSC0003DMG400024206]	7168026	7177489	7
PGSC0003DMG400025209	-7.47454	1.95811e-05	Conserved gene of unknown function [Source:PGSC_GENE;Acc:PGSC0003DMG400025209]	7811383	7815863	8
PGSC0003DMG400025955	-7.47454	1.95811e-05	Gene of unknown function [Source:PGSC_GENE;Acc:PGSC0003DMG400025955]	85368174	85368863	1
PGSC0003DMG400028355	-7.47454	1.95811e-05	Gene of unknown function [Source:PGSC_GENE;Acc:PGSC0003DMG400028355]	806233	807062	5
PGSC0003DMG400028742	-7.47454	1.95811e-05	Serine/threonine-protein kinase cdk9 [Source:PGSC_GENE;Acc:PGSC0003DMG400028742]	6363686	6365559	7
PGSC0003DMG400029130	-7.47454	1.95811e-05	UDP-glucose:glucosyltransferase [Source:PGSC_GENE;Acc:PGSC0003DMG400029130]	25068526	25071372	0
PGSC0003DMG400029197	-7.47454	1.95811e-05	Gene of unknown function [Source:PGSC_GENE;Acc:PGSC0003DMG400029197]	10548226	10548891	9
PGSC0003DMG400031104	-7.47454	1.95811e-05	Conserved gene of unknown function [Source:PGSC_GENE;Acc:PGSC0003DMG400031104]	51485866	51486443	7
PGSC0003DMG400034469	-7.47454	1.95811e-05	Gene of unknown function [Source:PGSC_GENE;Acc:PGSC0003DMG400034469]	57164347	57165296	1
PGSC0003DMG400043603	-7.47454	1.95811e-05	Disease resistance protein BS2 [Source:PGSC_GENE;Acc:PGSC0003DMG400043603]	5856359	5857534	11
PGSC0003DMG401030580	-7.47454	1.95811e-05	Receptor kinase [Source:PGSC_GENE;Acc:PGSC0003DMG401030580]	3329135	3330511	5
PGSC0003DMG402003479	-7.47454	1.95811e-05	Oxidoreductase, 2OG-Fe(II) oxygenase family protein [Source:PGSC_GENE;Acc:PGSC0003DMG402003479]	2394073	2396834	1
PGSC0003DMG402012192	-7.47454	1.95811e-05	Zinc finger protein [Source:PGSC_GENE;Acc:PGSC0003DMG402012192]	55075279	55076016	8
PGSC0003DMG402025807	-7.47454	1.95811e-05	Conserved gene of unknown function [Source:PGSC_GENE;Acc:PGSC0003DMG402025807]	84774755	84775498	1
PGSC0003DMG400018916	-7.47324	3.61798e-19	Polyphenol oxidase [Source:PGSC_GENE;Acc:PGSC0003DMG400018916]	45873235	45875234	8
PGSC0003DMG400002582	-7.44201	5.93943e-19	Heterogeneous nuclear ribonucleoprotein A3 [Source:PGSC_GENE;Acc:PGSC0003DMG400002582]	60990840	60995358	3
PGSC0003DMG400006905	-7.42081	7.63851e-19	Gene of unknown function [Source:PGSC_GENE;Acc:PGSC0003DMG400006905]	26174610	26176393	2
PGSC0003DMG400004548	-7.41914	6.87058e-32	Proteinase inhibitor type-2 CEVI57 [Source:PGSC_GENE;Acc:PGSC0003DMG400004548]	49930746	49931538	3
PGSC0003DMG400011406	-7.39929	1.11943e-18	Glutaredoxin [Source:PGSC_GENE;Acc:PGSC0003DMG400011406]	52077978	52078723	9
PGSC0003DMG400001303	-7.39256	3.04594e-05	Atlastin [Source:PGSC_GENE;Acc:PGSC0003DMG400001303]	46559982	46560881	2
PGSC0003DMG400006358	-7.39256	3.04594e-05	Gene of unknown function [Source:PGSC_GENE;Acc:PGSC0003DMG400006358]	7541489	7543690	4
PGSC0003DMG400008118	-7.39256	3.04594e-05	Conserved gene of unknown function [Source:PGSC_GENE;Acc:PGSC0003DMG400008118]	41033058	41035062	11
PGSC0003DMG400009371	-7.39256	3.04594e-05	Gene of unknown function [Source:PGSC_GENE;Acc:PGSC0003DMG400009371]	65090098	65091076	4
PGSC0003DMG400009559	-7.39256	3.04594e-05	Specific tissue protein 1 [Source:PGSC_GENE;Acc:PGSC0003DMG400009559]	9404771	9407668	7
PGSC0003DMG400010018	-7.39256	3.04594e-05	Autoinhibited calcium ATPase [Source:PGSC_GENE;Acc:PGSC0003DMG400010018]	44195536	44198874	2
PGSC0003DMG400014061	-7.39256	3.04594e-05	Receptor kinase [Source:PGSC_GENE;Acc:PGSC0003DMG400014061]	3278106	3279105	5
PGSC0003DMG400014562	-7.39256	3.04594e-05	Gene of unknown function [Source:PGSC_GENE;Acc:PGSC0003DMG400014562]	2792916	2793706	5
PGSC0003DMG400015021	-7.39256	3.04594e-05	ATP binding protein [Source:PGSC_GENE;Acc:PGSC0003DMG400015021]	46070371	46071684	7
PGSC0003DMG400015681	-7.39256	3.04594e-05	Resistance gene [Source:PGSC_GENE;Acc:PGSC0003DMG400015681]	1844035	1849454	11
PGSC0003DMG400018135	-7.39256	3.04594e-05	Cytochrome P450 71A4 [Source:PGSC_GENE;Acc:PGSC0003DMG400018135]	51757417	51759571	3
PGSC0003DMG400018994	-7.39256	3.04594e-05	Serine/threonine-protein kinase bri1 [Source:PGSC_GENE;Acc:PGSC0003DMG400018994]	76628162	76632047	1
PGSC0003DMG400022599	-7.39256	3.04594e-05	Serine-threonine protein kinase, plant-type [Source:PGSC_GENE;Acc:PGSC0003DMG400022599]	6428160	6430070	5
PGSC0003DMG400023647	-7.39256	3.04594e-05	Extensin [Source:PGSC_GENE;Acc:PGSC0003DMG400023647]	8958468	8959240	4
PGSC0003DMG400024231	-7.39256	3.04594e-05	EDNR2GH7 protein [Source:PGSC_GENE;Acc:PGSC0003DMG400024231]	22035625	22038557	4
PGSC0003DMG400024786	-7.39256	3.04594e-05	Gene of unknown function [Source:PGSC_GENE;Acc:PGSC0003DMG400024786]	76865898	76868474	1
PGSC0003DMG400025671	-7.39256	3.04594e-05	HECT; Ubiquitin [Source:PGSC_GENE;Acc:PGSC0003DMG400025671]	9248003	9253472	9
PGSC0003DMG400028711	-7.39256	3.04594e-05	Non-LTR retroelement reverse transcriptase [Source:PGSC_GENE;Acc:PGSC0003DMG400028711]	47370116	47378735	4
PGSC0003DMG400030178	-7.39256	3.04594e-05	Gene of unknown function [Source:PGSC_GENE;Acc:PGSC0003DMG400030178]	43206159	43208032	9
PGSC0003DMG400032496	-7.39256	3.04594e-05	Gene of unknown function [Source:PGSC_GENE;Acc:PGSC0003DMG400032496]	35167486	35174012	11
PGSC0003DMG400033885	-7.39256	3.04594e-05	1-aminocyclopropane-1-carboxylate synthase 4 [Source:PGSC_GENE;Acc:PGSC0003DMG400033885]	44165582	44166521	5
PGSC0003DMG401009818	-7.39256	3.04594e-05	Disease resistance protein BS2 [Source:PGSC_GENE;Acc:PGSC0003DMG401009818]	32050829	32054220	0
PGSC0003DMG401013613	-7.39256	3.04594e-05	RWP-RK domain-containing protein [Source:PGSC_GENE;Acc:PGSC0003DMG401013613]	34703960	34707323	11
PGSC0003DMG402007888	-7.39256	3.04594e-05	Gene of unknown function [Source:PGSC_GENE;Acc:PGSC0003DMG402007888]	1954111	1959370	12
PGSC0003DMG402018740	-7.39256	3.04594e-05	Xyloglucan endotransglucosylase/hydrolase 9 [Source:PGSC_GENE;Acc:PGSC0003DMG402018740]	2608950	2610837	7
PGSC0003DMG402023624	-7.39256	3.04594e-05	Kinase interacting protein 1 [Source:PGSC_GENE;Acc:PGSC0003DMG402023624]	8263300	8268148	4
PGSC0003DMG403000927	-7.39256	3.04594e-05	Cc-nbs-lrr resistance protein [Source:PGSC_GENE;Acc:PGSC0003DMG403000927]	42567102	42569511	7
PGSC0003DMG400021887	-7.38841	1.2732e-18	Bacterial spot disease resistance protein 4 [Source:PGSC_GENE;Acc:PGSC0003DMG400021887]	17592776	17599321	0
PGSC0003DMG401011095	-7.38841	1.2732e-18	Undecaprenyl pyrophosphate synthetase [Source:PGSC_GENE;Acc:PGSC0003DMG401011095]	53949823	53952046	10
PGSC0003DMG400011981	-7.35579	1.11258e-26	Gene of unknown function [Source:PGSC_GENE;Acc:PGSC0003DMG400011981]	11672118	11672832	5
PGSC0003DMG400014064	-7.35527	2.14496e-18	Receptor kinase [Source:PGSC_GENE;Acc:PGSC0003DMG400014064]	3255056	3258439	5
PGSC0003DMG400009115	-7.34064	8.18434e-23	Membrane receptor 1 [Source:PGSC_GENE;Acc:PGSC0003DMG400009115]	48678816	48680285	3
PGSC0003DMG400001174	-7.30563	7.55368e-05	Conserved gene of unknown function [Source:PGSC_GENE;Acc:PGSC0003DMG400001174]	12470599	12473587	8
PGSC0003DMG400002139	-7.30563	7.55368e-05	GRAS family transcription factor [Source:PGSC_GENE;Acc:PGSC0003DMG400002139]	4675948	4679240	6
PGSC0003DMG400002282	-7.30563	7.55368e-05	Gene of unknown function [Source:PGSC_GENE;Acc:PGSC0003DMG400002282]	32009076	32009607	10
PGSC0003DMG400005057	-7.30563	7.55368e-05	FAD-binding domain-containing protein [Source:PGSC_GENE;Acc:PGSC0003DMG400005057]	2237925	2239230	3
PGSC0003DMG400008276	-7.30563	7.55368e-05	Gene of unknown function [Source:PGSC_GENE;Acc:PGSC0003DMG400008276]	43622511	43623419	10
PGSC0003DMG400009462	-7.30563	7.55368e-05	Gene of unknown function [Source:PGSC_GENE;Acc:PGSC0003DMG400009462]	35722574	35724730	11
PGSC0003DMG400010368	-7.30563	7.55368e-05	Gene of unknown function [Source:PGSC_GENE;Acc:PGSC0003DMG400010368]	28242244	28249422	2
PGSC0003DMG400011732	-7.30563	7.55368e-05	Gene of unknown function [Source:PGSC_GENE;Acc:PGSC0003DMG400011732]	10702712	10704881	5
PGSC0003DMG400013346	-7.30563	7.55368e-05	RNApol24 [Source:PGSC_GENE;Acc:PGSC0003DMG400013346]	583503	586351	11
PGSC0003DMG400013790	-7.30563	7.55368e-05	Gene of unknown function [Source:PGSC_GENE;Acc:PGSC0003DMG400013790]	22955220	22955995	11
PGSC0003DMG400013931	-7.30563	7.55368e-05	Gene of unknown function [Source:PGSC_GENE;Acc:PGSC0003DMG400013931]	13170944	13172976	11
PGSC0003DMG400013945	-7.30563	7.55368e-05	Gene of unknown function [Source:PGSC_GENE;Acc:PGSC0003DMG400013945]	22995961	22996596	9
PGSC0003DMG400015707	-7.30563	7.55368e-05	Gene of unknown function [Source:PGSC_GENE;Acc:PGSC0003DMG400015707]	46237684	46244486	8
PGSC0003DMG400016526	-7.30563	7.55368e-05	Avr9/Cf-9 rapidly elicited protein 146 [Source:PGSC_GENE;Acc:PGSC0003DMG400016526]	49190618	49191453	6
PGSC0003DMG400016600	-7.30563	7.55368e-05	Tospovirus resistance protein E [Source:PGSC_GENE;Acc:PGSC0003DMG400016600]	60653047	60657750	9
PGSC0003DMG400018400	-7.30563	7.55368e-05	Conserved gene of unknown function [Source:PGSC_GENE;Acc:PGSC0003DMG400018400]	48357725	48358306	7
PGSC0003DMG400021778	-7.30563	7.55368e-05	Zinc finger protein [Source:PGSC_GENE;Acc:PGSC0003DMG400021778]	18371768	18372369	5
PGSC0003DMG400022502	-7.30563	7.55368e-05	Deoxyuridine 5'-triphosphate nucleotidohydrolase [Source:PGSC_GENE;Acc:PGSC0003DMG400022502]	75627438	75628650	1
PGSC0003DMG400023162	-7.30563	7.55368e-05	Ubiquitin-protein ligase [Source:PGSC_GENE;Acc:PGSC0003DMG400023162]	18964922	18967894	2
PGSC0003DMG400025608	-7.30563	7.55368e-05	Gene of unknown function [Source:PGSC_GENE;Acc:PGSC0003DMG400025608]	24621737	24627393	12
PGSC0003DMG400027202	-7.30563	7.55368e-05	MYB-like DNA-binding domain protein [Source:PGSC_GENE;Acc:PGSC0003DMG400027202]	48416600	48418300	5
PGSC0003DMG400028049	-7.30563	7.55368e-05	Conserved gene of unknown function [Source:PGSC_GENE;Acc:PGSC0003DMG400028049]	39595231	39600648	3
PGSC0003DMG400029338	-7.30563	7.55368e-05	GAST [Source:PGSC_GENE;Acc:PGSC0003DMG400029338]	57095737	57097720	12
PGSC0003DMG400029362	-7.30563	7.55368e-05	Potassium transporter [Source:PGSC_GENE;Acc:PGSC0003DMG400029362]	58199834	58206143	12
PGSC0003DMG400029457	-7.30563	7.55368e-05	Hero resistance protein [Source:PGSC_GENE;Acc:PGSC0003DMG400029457]	2898617	2904105	4
PGSC0003DMG400029462	-7.30563	7.55368e-05	Hero resistance protein 1 homologue [Source:PGSC_GENE;Acc:PGSC0003DMG400029462]	2813381	2817571	4
PGSC0003DMG400029935	-7.30563	7.55368e-05	Calcineurin-like phosphoesterase family protein [Source:PGSC_GENE;Acc:PGSC0003DMG400029935]	35852824	35854505	8
PGSC0003DMG400036596	-7.30563	7.55368e-05	Conserved gene of unknown function [Source:PGSC_GENE;Acc:PGSC0003DMG400036596]	20080942	20081562	1
PGSC0003DMG400038807	-7.30563	7.55368e-05	Gene of unknown function [Source:PGSC_GENE;Acc:PGSC0003DMG400038807]	18544328	18544706	6
PGSC0003DMG401002283	-7.30563	7.55368e-05	Gene of unknown function [Source:PGSC_GENE;Acc:PGSC0003DMG401002283]	31763047	31764193	10
PGSC0003DMG401018696	-7.30563	7.55368e-05	Disease resistance protein R3a [Source:PGSC_GENE;Acc:PGSC0003DMG401018696]	42849160	42851253	11
PGSC0003DMG401026585	-7.30563	7.55368e-05	ATP binding protein [Source:PGSC_GENE;Acc:PGSC0003DMG401026585]	44365921	44375582	6
PGSC0003DMG402005482	-7.30563	7.55368e-05	Receptor-kinase [Source:PGSC_GENE;Acc:PGSC0003DMG402005482]	11802582	11806884	7
PGSC0003DMG403029613	-7.30563	7.55368e-05	Gene of unknown function [Source:PGSC_GENE;Acc:PGSC0003DMG403029613]	58184033	58188183	9
[truncated: 4,297 more rows]
