# Supplementary material for: Screening of wild species and transcriptome profiling to identify differentially regulated genes in response to late blight resistance in potato
Source: Front Plant Sci. 2023 Jul 12;14:1212135. doi: 10.3389/fpls.2023.1212135 (PMC10368984; doi:10.3389/fpls.2023.1212135)
Supplement: Supplementary file 1 [file DataSheet_1.zip › Suppl. files_R1_10-6-23/Excel Datasets 1-15/Dataset 6_PIN45_GO.xlsx]

## Sheet: Upregulated
GeneID	GO.Accession	GO.term.name	GO.domain
PGSC0003DMG400047044	GO:0008299	isoprenoid biosynthetic process	biological_process
PGSC0003DMG400047044	GO:0016740	transferase activity	molecular_function
PGSC0003DMG400039047	GO:0016020	membrane	cellular_component
PGSC0003DMG400039047	GO:0016021	integral component of membrane	cellular_component
PGSC0003DMG400039862	GO:0008270	zinc ion binding	molecular_function
PGSC0003DMG400039862	GO:0005634	nucleus	cellular_component
PGSC0003DMG400039862	GO:0005737	cytoplasm	cellular_component
PGSC0003DMG400039862	GO:0009507	chloroplast	cellular_component
PGSC0003DMG400039862	GO:0005515	protein binding	molecular_function
PGSC0003DMG400041767	GO:0000166	nucleotide binding	molecular_function
PGSC0003DMG400041767	GO:0003924	GTPase activity	molecular_function
PGSC0003DMG400041767	GO:0005525	GTP binding	molecular_function
PGSC0003DMG400041767	GO:0005622	intracellular	cellular_component
PGSC0003DMG400041767	GO:0003746	translation elongation factor activity	molecular_function
PGSC0003DMG400041767	GO:0006414	translational elongation	biological_process
PGSC0003DMG400028326	GO:0005618	cell wall	cellular_component
PGSC0003DMG400028326	GO:0005515	protein binding	molecular_function
PGSC0003DMG400028348	GO:0032259	methylation	biological_process
PGSC0003DMG400028348	GO:0030785	[ribulose-bisphosphate carboxylase]-lysine N-methyltransferase activity	molecular_function
PGSC0003DMG400028348	GO:0009507	chloroplast	cellular_component
PGSC0003DMG400028348	GO:0005515	protein binding	molecular_function
PGSC0003DMG402028489	GO:0009735	response to cytokinin	biological_process
PGSC0003DMG402028489	GO:0009507	chloroplast	cellular_component
PGSC0003DMG402028489	GO:0009570	chloroplast stroma	cellular_component
PGSC0003DMG400028584	GO:0005515	protein binding	molecular_function
PGSC0003DMG400028601	GO:0016788	hydrolase activity, acting on ester bonds	molecular_function
PGSC0003DMG402028717	GO:0016020	membrane	cellular_component
PGSC0003DMG402028717	GO:0016021	integral component of membrane	cellular_component
PGSC0003DMG400029355	GO:0055114	oxidation-reduction process	biological_process
PGSC0003DMG400029355	GO:0016491	oxidoreductase activity	molecular_function
PGSC0003DMG400029399	GO:0019898	extrinsic component of membrane	cellular_component
PGSC0003DMG400029399	GO:0005509	calcium ion binding	molecular_function
PGSC0003DMG400029399	GO:0015979	photosynthesis	biological_process
PGSC0003DMG400029399	GO:0009523	photosystem II	cellular_component
PGSC0003DMG400029399	GO:0009654	photosystem II oxygen evolving complex	cellular_component
PGSC0003DMG400029738	GO:0005975	carbohydrate metabolic process	biological_process
PGSC0003DMG400029738	GO:0004553	hydrolase activity, hydrolyzing O-glycosyl compounds	molecular_function
PGSC0003DMG400029738	GO:0016787	hydrolase activity	molecular_function
PGSC0003DMG400029887	GO:0055114	oxidation-reduction process	biological_process
PGSC0003DMG400029887	GO:0005623	cell	cellular_component
PGSC0003DMG400029887	GO:0015035	protein disulfide oxidoreductase activity	molecular_function
PGSC0003DMG400029887	GO:0045454	cell redox homeostasis	biological_process
PGSC0003DMG400029887	GO:0006662	glycerol ether metabolic process	biological_process
PGSC0003DMG400029887	GO:0005634	nucleus	cellular_component
PGSC0003DMG400029887	GO:0005829	cytosol	cellular_component
PGSC0003DMG400029887	GO:0005886	plasma membrane	cellular_component
PGSC0003DMG400029887	GO:0009536	plastid	cellular_component
PGSC0003DMG400029887	GO:0007154	cell communication	biological_process
PGSC0003DMG400029934	GO:0016020	membrane	cellular_component
PGSC0003DMG400029934	GO:0016021	integral component of membrane	cellular_component
PGSC0003DMG400029934	GO:0016491	oxidoreductase activity	molecular_function
PGSC0003DMG400029934	GO:0055114	oxidation-reduction process	biological_process
PGSC0003DMG400029934	GO:0006629	lipid metabolic process	biological_process
PGSC0003DMG401030070	GO:0016740	transferase activity	molecular_function
PGSC0003DMG401030070	GO:0016757	transferase activity, transferring glycosyl groups	molecular_function
PGSC0003DMG401030070	GO:0003950	NAD+ ADP-ribosyltransferase activity	molecular_function
PGSC0003DMG401030070	GO:0006471	protein ADP-ribosylation	biological_process
PGSC0003DMG401030070	GO:0006353	DNA-templated transcription, termination	biological_process
PGSC0003DMG400030335	GO:0016020	membrane	cellular_component
PGSC0003DMG400030335	GO:0016021	integral component of membrane	cellular_component
PGSC0003DMG400030834	GO:0098869	cellular oxidant detoxification	biological_process
PGSC0003DMG400030834	GO:0004601	peroxidase activity	molecular_function
PGSC0003DMG400030834	GO:0055114	oxidation-reduction process	biological_process
PGSC0003DMG400030834	GO:0020037	heme binding	molecular_function
PGSC0003DMG400030834	GO:0006979	response to oxidative stress	biological_process
PGSC0003DMG400030896	GO:0006355	regulation of transcription, DNA-templated	biological_process
PGSC0003DMG400030896	GO:0005634	nucleus	cellular_component
PGSC0003DMG400030896	GO:0006351	transcription, DNA-templated	biological_process
PGSC0003DMG400030896	GO:0009734	auxin-activated signaling pathway	biological_process
PGSC0003DMG400030896	GO:0005515	protein binding	molecular_function
PGSC0003DMG400031111	GO:0003700	DNA-binding transcription factor activity	molecular_function
PGSC0003DMG400031111	GO:0001053	plastid sigma factor activity	molecular_function
PGSC0003DMG400031111	GO:0006352	DNA-templated transcription, initiation	biological_process
PGSC0003DMG400031111	GO:0006399	tRNA metabolic process	biological_process
PGSC0003DMG400031111	GO:2001141	regulation of RNA biosynthetic process	biological_process
PGSC0003DMG400031111	GO:0003677	DNA binding	molecular_function
PGSC0003DMG400031111	GO:0006355	regulation of transcription, DNA-templated	biological_process
PGSC0003DMG400031111	GO:0009507	chloroplast	cellular_component
PGSC0003DMG400031111	GO:0009536	plastid	cellular_component
PGSC0003DMG400031111	GO:0006351	transcription, DNA-templated	biological_process
PGSC0003DMG400031111	GO:0016987	sigma factor activity	molecular_function
PGSC0003DMG400031111	GO:0009658	chloroplast organization	biological_process
PGSC0003DMG400031111	GO:0010114	response to red light	biological_process
PGSC0003DMG400031111	GO:0071482	cellular response to light stimulus	biological_process
PGSC0003DMG400031111	GO:2000142	regulation of DNA-templated transcription, initiation	biological_process
PGSC0003DMG400005931	GO:0055114	oxidation-reduction process	biological_process
PGSC0003DMG400005931	GO:0016020	membrane	cellular_component
PGSC0003DMG400005931	GO:0016021	integral component of membrane	cellular_component
PGSC0003DMG400005931	GO:0016628	oxidoreductase activity, acting on the CH-CH group of donors, NAD or NADP as acceptor	molecular_function
PGSC0003DMG400006024	GO:0055114	oxidation-reduction process	biological_process
PGSC0003DMG400006024	GO:0020037	heme binding	molecular_function
PGSC0003DMG400006024	GO:0005506	iron ion binding	molecular_function
PGSC0003DMG400006024	GO:0016705	oxidoreductase activity, acting on paired donors, with incorporation or reduction of molecular oxygen	molecular_function
PGSC0003DMG400006084	GO:0055114	oxidation-reduction process	biological_process
PGSC0003DMG400006084	GO:0016020	membrane	cellular_component
PGSC0003DMG400006084	GO:0016655	oxidoreductase activity, acting on NAD(P)H, quinone or similar compound as acceptor	molecular_function
PGSC0003DMG400006084	GO:0009817	defense response to fungus, incompatible interaction	biological_process
PGSC0003DMG400006084	GO:0010258	NADH dehydrogenase complex (plastoquinone) assembly	biological_process
PGSC0003DMG400006084	GO:0009507	chloroplast	cellular_component
PGSC0003DMG400006084	GO:0009535	chloroplast thylakoid membrane	cellular_component
PGSC0003DMG400006084	GO:0009941	chloroplast envelope	cellular_component
PGSC0003DMG400032149	GO:0009507	chloroplast	cellular_component
PGSC0003DMG400032149	GO:0009534	chloroplast thylakoid	cellular_component
PGSC0003DMG400032149	GO:0009535	chloroplast thylakoid membrane	cellular_component
PGSC0003DMG400032149	GO:0009941	chloroplast envelope	cellular_component
PGSC0003DMG400032149	GO:0016020	membrane	cellular_component
PGSC0003DMG400006208	GO:0016020	membrane	cellular_component
PGSC0003DMG400006208	GO:0016021	integral component of membrane	cellular_component
PGSC0003DMG400006208	GO:0009512	cytochrome b6f complex	cellular_component
PGSC0003DMG400032211	GO:0016020	membrane	cellular_component
PGSC0003DMG400032211	GO:0016021	integral component of membrane	cellular_component
PGSC0003DMG400006319	GO:0005975	carbohydrate metabolic process	biological_process
PGSC0003DMG400006319	GO:0004553	hydrolase activity, hydrolyzing O-glycosyl compounds	molecular_function
PGSC0003DMG400032777	GO:0098869	cellular oxidant detoxification	biological_process
PGSC0003DMG400032777	GO:0004601	peroxidase activity	molecular_function
PGSC0003DMG400032777	GO:0055114	oxidation-reduction process	biological_process
PGSC0003DMG400032777	GO:0010431	seed maturation	biological_process
PGSC0003DMG400032777	GO:0020037	heme binding	molecular_function
PGSC0003DMG400032777	GO:0006979	response to oxidative stress	biological_process
PGSC0003DMG400032777	GO:0009845	seed germination	biological_process
PGSC0003DMG400033028	GO:0055114	oxidation-reduction process	biological_process
PGSC0003DMG400033028	GO:0008152	metabolic process	biological_process
PGSC0003DMG400033028	GO:0016491	oxidoreductase activity	molecular_function
PGSC0003DMG400033028	GO:0016620	oxidoreductase activity, acting on the aldehyde or oxo group of donors, NAD or NADP as acceptor	molecular_function
PGSC0003DMG400006661	GO:0006950	response to stress	biological_process
PGSC0003DMG400006931	GO:0006508	proteolysis	biological_process
PGSC0003DMG400006931	GO:0004252	serine-type endopeptidase activity	molecular_function
PGSC0003DMG400006931	GO:0005515	protein binding	molecular_function
PGSC0003DMG400007188	GO:0015995	chlorophyll biosynthetic process	biological_process
PGSC0003DMG400007188	GO:0046872	metal ion binding	molecular_function
PGSC0003DMG400007188	GO:0055114	oxidation-reduction process	biological_process
PGSC0003DMG400007188	GO:0016020	membrane	cellular_component
PGSC0003DMG400007188	GO:0016021	integral component of membrane	cellular_component
PGSC0003DMG400007188	GO:0016491	oxidoreductase activity	molecular_function
PGSC0003DMG400007188	GO:0015979	photosynthesis	biological_process
PGSC0003DMG400007188	GO:0048529	magnesium-protoporphyrin IX monomethyl ester (oxidative) cyclase activity	molecular_function
PGSC0003DMG400007188	GO:0009658	chloroplast organization	biological_process
PGSC0003DMG400007188	GO:1901401	regulation of tetrapyrrole metabolic process	biological_process
PGSC0003DMG400007188	GO:0009507	chloroplast	cellular_component
PGSC0003DMG400007188	GO:0009534	chloroplast thylakoid	cellular_component
PGSC0003DMG400007188	GO:0009535	chloroplast thylakoid membrane	cellular_component
PGSC0003DMG400007188	GO:0009706	chloroplast inner membrane	cellular_component
PGSC0003DMG400007188	GO:0009941	chloroplast envelope	cellular_component
PGSC0003DMG400034939	GO:0009507	chloroplast	cellular_component
PGSC0003DMG400034939	GO:0009534	chloroplast thylakoid	cellular_component
PGSC0003DMG400034939	GO:0009535	chloroplast thylakoid membrane	cellular_component
PGSC0003DMG400034939	GO:0009543	chloroplast thylakoid lumen	cellular_component
PGSC0003DMG400034939	GO:0009579	thylakoid	cellular_component
PGSC0003DMG400034939	GO:0031977	thylakoid lumen	cellular_component
PGSC0003DMG400007545	GO:0016787	hydrolase activity	molecular_function
PGSC0003DMG400007545	GO:0006629	lipid metabolic process	biological_process
PGSC0003DMG400017519	GO:0003723	RNA binding	molecular_function
PGSC0003DMG400017519	GO:0003676	nucleic acid binding	molecular_function
PGSC0003DMG400017519	GO:0003729	mRNA binding	molecular_function
PGSC0003DMG400017519	GO:0009507	chloroplast	cellular_component
PGSC0003DMG400017519	GO:0009570	chloroplast stroma	cellular_component
PGSC0003DMG400017519	GO:0009579	thylakoid	cellular_component
PGSC0003DMG400017556	GO:0009507	chloroplast	cellular_component
PGSC0003DMG400017556	GO:0019904	protein domain specific binding	molecular_function
PGSC0003DMG400017556	GO:0010027	thylakoid membrane organization	biological_process
PGSC0003DMG400017556	GO:0010196	nonphotochemical quenching	biological_process
PGSC0003DMG400017556	GO:0080167	response to karrikin	biological_process
PGSC0003DMG400017556	GO:0009534	chloroplast thylakoid	cellular_component
PGSC0003DMG400017556	GO:0009535	chloroplast thylakoid membrane	cellular_component
PGSC0003DMG400017556	GO:0009579	thylakoid	cellular_component
PGSC0003DMG400017556	GO:0016020	membrane	cellular_component
PGSC0003DMG400017943	GO:0004672	protein kinase activity	molecular_function
PGSC0003DMG400017943	GO:0005524	ATP binding	molecular_function
PGSC0003DMG400017943	GO:0006468	protein phosphorylation	biological_process
PGSC0003DMG400017943	GO:0000166	nucleotide binding	molecular_function
PGSC0003DMG400017943	GO:0016020	membrane	cellular_component
PGSC0003DMG400017943	GO:0016021	integral component of membrane	cellular_component
PGSC0003DMG400017943	GO:0005886	plasma membrane	cellular_component
PGSC0003DMG400017943	GO:0009505	plant-type cell wall	cellular_component
PGSC0003DMG400017943	GO:0009506	plasmodesma	cellular_component
PGSC0003DMG400017946	GO:0004672	protein kinase activity	molecular_function
PGSC0003DMG400017946	GO:0005524	ATP binding	molecular_function
PGSC0003DMG400017946	GO:0006468	protein phosphorylation	biological_process
PGSC0003DMG400017946	GO:0016020	membrane	cellular_component
PGSC0003DMG400017946	GO:0016021	integral component of membrane	cellular_component
PGSC0003DMG400017946	GO:0048544	recognition of pollen	biological_process
PGSC0003DMG400017958	GO:0016311	dephosphorylation	biological_process
PGSC0003DMG400017958	GO:0046872	metal ion binding	molecular_function
PGSC0003DMG400017958	GO:0016787	hydrolase activity	molecular_function
PGSC0003DMG400017958	GO:0003993	acid phosphatase activity	molecular_function
PGSC0003DMG400018113	GO:0003677	DNA binding	molecular_function
PGSC0003DMG400018136	GO:0055114	oxidation-reduction process	biological_process
PGSC0003DMG400018136	GO:0004497	monooxygenase activity	molecular_function
PGSC0003DMG400018136	GO:0016491	oxidoreductase activity	molecular_function
PGSC0003DMG400018136	GO:0046872	metal ion binding	molecular_function
PGSC0003DMG400018136	GO:0020037	heme binding	molecular_function
PGSC0003DMG400018136	GO:0005506	iron ion binding	molecular_function
PGSC0003DMG400018136	GO:0016705	oxidoreductase activity, acting on paired donors, with incorporation or reduction of molecular oxygen	molecular_function
PGSC0003DMG400008298	GO:0016020	membrane	cellular_component
PGSC0003DMG400008298	GO:0016021	integral component of membrane	cellular_component
PGSC0003DMG400008298	GO:0009507	chloroplast	cellular_component
PGSC0003DMG400008298	GO:0009536	plastid	cellular_component
PGSC0003DMG400008298	GO:0015979	photosynthesis	biological_process
PGSC0003DMG400008298	GO:0009535	chloroplast thylakoid membrane	cellular_component
PGSC0003DMG400008298	GO:0009579	thylakoid	cellular_component
PGSC0003DMG400008298	GO:0016168	chlorophyll binding	molecular_function
PGSC0003DMG400008298	GO:0009765	photosynthesis, light harvesting	biological_process
PGSC0003DMG400008298	GO:0018298	protein-chromophore linkage	biological_process
PGSC0003DMG400008298	GO:0009522	photosystem I	cellular_component
PGSC0003DMG400008298	GO:0009523	photosystem II	cellular_component
PGSC0003DMG400008301	GO:0016020	membrane	cellular_component
PGSC0003DMG400008301	GO:0016021	integral component of membrane	cellular_component
PGSC0003DMG400008301	GO:0009507	chloroplast	cellular_component
PGSC0003DMG400008301	GO:0009536	plastid	cellular_component
PGSC0003DMG400008301	GO:0015979	photosynthesis	biological_process
PGSC0003DMG400008301	GO:0009535	chloroplast thylakoid membrane	cellular_component
PGSC0003DMG400008301	GO:0009579	thylakoid	cellular_component
PGSC0003DMG400008301	GO:0016168	chlorophyll binding	molecular_function
PGSC0003DMG400008301	GO:0009765	photosynthesis, light harvesting	biological_process
PGSC0003DMG400008301	GO:0018298	protein-chromophore linkage	biological_process
PGSC0003DMG400008301	GO:0009522	photosystem I	cellular_component
PGSC0003DMG400008301	GO:0009523	photosystem II	cellular_component
PGSC0003DMG400008313	GO:0003824	catalytic activity	molecular_function
PGSC0003DMG400008313	GO:0044237	cellular metabolic process	biological_process
PGSC0003DMG401018223	GO:0055114	oxidation-reduction process	biological_process
PGSC0003DMG401018223	GO:0016020	membrane	cellular_component
PGSC0003DMG401018223	GO:0016021	integral component of membrane	cellular_component
PGSC0003DMG401018223	GO:0016491	oxidoreductase activity	molecular_function
PGSC0003DMG400008564	GO:0016020	membrane	cellular_component
PGSC0003DMG400008564	GO:0016021	integral component of membrane	cellular_component
PGSC0003DMG400008564	GO:0009507	chloroplast	cellular_component
PGSC0003DMG400008564	GO:0009536	plastid	cellular_component
PGSC0003DMG400008564	GO:0015979	photosynthesis	biological_process
PGSC0003DMG400008564	GO:0009535	chloroplast thylakoid membrane	cellular_component
PGSC0003DMG400008564	GO:0009579	thylakoid	cellular_component
PGSC0003DMG400008564	GO:0016168	chlorophyll binding	molecular_function
PGSC0003DMG400008564	GO:0009765	photosynthesis, light harvesting	biological_process
PGSC0003DMG400008564	GO:0018298	protein-chromophore linkage	biological_process
PGSC0003DMG400008564	GO:0009522	photosystem I	cellular_component
PGSC0003DMG400008564	GO:0009523	photosystem II	cellular_component
PGSC0003DMG400008676	GO:0016020	membrane	cellular_component
PGSC0003DMG400008676	GO:0016021	integral component of membrane	cellular_component
PGSC0003DMG400008676	GO:0055085	transmembrane transport	biological_process
PGSC0003DMG400008676	GO:0015238	drug transmembrane transporter activity	molecular_function
PGSC0003DMG400008676	GO:0015297	antiporter activity	molecular_function
PGSC0003DMG400008676	GO:0006855	drug transmembrane transport	biological_process
PGSC0003DMG400018565	GO:0055114	oxidation-reduction process	biological_process
PGSC0003DMG400018678	GO:0016020	membrane	cellular_component
PGSC0003DMG400018678	GO:0016021	integral component of membrane	cellular_component
PGSC0003DMG400018678	GO:0055085	transmembrane transport	biological_process
PGSC0003DMG400018811	GO:0016740	transferase activity	molecular_function
PGSC0003DMG400018811	GO:0000166	nucleotide binding	molecular_function
PGSC0003DMG400018811	GO:0004672	protein kinase activity	molecular_function
PGSC0003DMG400018811	GO:0004674	protein serine/threonine kinase activity	molecular_function
PGSC0003DMG400018811	GO:0005524	ATP binding	molecular_function
PGSC0003DMG400018811	GO:0016301	kinase activity	molecular_function
PGSC0003DMG400018811	GO:0006468	protein phosphorylation	biological_process
PGSC0003DMG400018811	GO:0016310	phosphorylation	biological_process
PGSC0003DMG400018811	GO:0016020	membrane	cellular_component
PGSC0003DMG400018811	GO:0016021	integral component of membrane	cellular_component
PGSC0003DMG400018811	GO:0005515	protein binding	molecular_function
PGSC0003DMG400018811	GO:0001558	regulation of cell growth	biological_process
PGSC0003DMG400018811	GO:0010148	transpiration	biological_process
PGSC0003DMG400018811	GO:0030155	regulation of cell adhesion	biological_process
PGSC0003DMG400018811	GO:0048281	inflorescence morphogenesis	biological_process
PGSC0003DMG400018811	GO:0070370	cellular heat acclimation	biological_process
PGSC0003DMG400018811	GO:1905421	regulation of plant organ morphogenesis	biological_process
PGSC0003DMG400018811	GO:0042277	peptide binding	molecular_function
PGSC0003DMG400018811	GO:0009664	plant-type cell wall organization	biological_process
PGSC0003DMG400018811	GO:0009944	polarity specification of adaxial/abaxial axis	biological_process
PGSC0003DMG400018811	GO:0009965	leaf morphogenesis	biological_process
PGSC0003DMG400018811	GO:0010087	phloem or xylem histogenesis	biological_process
PGSC0003DMG400018811	GO:0010103	stomatal complex morphogenesis	biological_process
PGSC0003DMG400018811	GO:0042742	defense response to bacterium	biological_process
PGSC0003DMG400018811	GO:0050832	defense response to fungus	biological_process
PGSC0003DMG400018811	GO:0051302	regulation of cell division	biological_process
PGSC0003DMG400018811	GO:0005739	mitochondrion	cellular_component
PGSC0003DMG400018811	GO:0005102	signaling receptor binding	molecular_function
PGSC0003DMG400018811	GO:0033612	receptor serine/threonine kinase binding	molecular_function
PGSC0003DMG400018811	GO:0005886	plasma membrane	cellular_component
PGSC0003DMG401008955	GO:0016020	membrane	cellular_component
PGSC0003DMG401008955	GO:0016021	integral component of membrane	cellular_component
PGSC0003DMG401008955	GO:0005515	protein binding	molecular_function
PGSC0003DMG400018990	GO:0016788	hydrolase activity, acting on ester bonds	molecular_function
PGSC0003DMG400019000	GO:0005515	protein binding	molecular_function
PGSC0003DMG400009026	GO:0005978	glycogen biosynthetic process	biological_process
PGSC0003DMG400009026	GO:0016740	transferase activity	molecular_function
PGSC0003DMG400009026	GO:0000166	nucleotide binding	molecular_function
PGSC0003DMG400009026	GO:0005524	ATP binding	molecular_function
PGSC0003DMG400009026	GO:0009507	chloroplast	cellular_component
PGSC0003DMG400009026	GO:0009536	plastid	cellular_component
PGSC0003DMG400009026	GO:0009058	biosynthetic process	biological_process
PGSC0003DMG400009026	GO:0008152	metabolic process	biological_process
PGSC0003DMG400009026	GO:0016779	nucleotidyltransferase activity	molecular_function
PGSC0003DMG400009026	GO:0019252	starch biosynthetic process	biological_process
PGSC0003DMG400009026	GO:0009501	amyloplast	cellular_component
PGSC0003DMG400009026	GO:0003824	catalytic activity	molecular_function
PGSC0003DMG400009026	GO:0008878	glucose-1-phosphate adenylyltransferase activity	molecular_function
PGSC0003DMG400009026	GO:0009570	chloroplast stroma	cellular_component
PGSC0003DMG400009026	GO:0009941	chloroplast envelope	cellular_component
PGSC0003DMG400009046	GO:0006338	chromatin remodeling	biological_process
PGSC0003DMG400009046	GO:0031011	Ino80 complex	cellular_component
PGSC0003DMG400019149	GO:0005524	ATP binding	molecular_function
PGSC0003DMG400019150	GO:0016020	membrane	cellular_component
PGSC0003DMG400019150	GO:0016021	integral component of membrane	cellular_component
PGSC0003DMG400019150	GO:0009535	chloroplast thylakoid membrane	cellular_component
PGSC0003DMG400019150	GO:0032055	negative regulation of translation in response to stress	biological_process
PGSC0003DMG400009156	GO:0055114	oxidation-reduction process	biological_process
PGSC0003DMG400009156	GO:0016491	oxidoreductase activity	molecular_function
PGSC0003DMG400009156	GO:0016705	oxidoreductase activity, acting on paired donors, with incorporation or reduction of molecular oxygen	molecular_function
PGSC0003DMG400009156	GO:0016117	carotenoid biosynthetic process	biological_process
PGSC0003DMG400009156	GO:0016166	phytoene dehydrogenase activity	molecular_function
PGSC0003DMG402019255	GO:0043086	negative regulation of catalytic activity	biological_process
PGSC0003DMG402019255	GO:0004857	enzyme inhibitor activity	molecular_function
PGSC0003DMG402019255	GO:0016787	hydrolase activity	molecular_function
PGSC0003DMG402019255	GO:0071555	cell wall organization	biological_process
PGSC0003DMG402019255	GO:0005576	extracellular region	cellular_component
PGSC0003DMG402019255	GO:0005618	cell wall	cellular_component
PGSC0003DMG402019255	GO:0030599	pectinesterase activity	molecular_function
PGSC0003DMG402019255	GO:0045330	aspartyl esterase activity	molecular_function
PGSC0003DMG402019255	GO:0042545	cell wall modification	biological_process
PGSC0003DMG402019255	GO:0045490	pectin catabolic process	biological_process
PGSC0003DMG400019466	GO:0016020	membrane	cellular_component
PGSC0003DMG400019466	GO:0016021	integral component of membrane	cellular_component
PGSC0003DMG400019466	GO:0055085	transmembrane transport	biological_process
PGSC0003DMG400009497	GO:0016020	membrane	cellular_component
PGSC0003DMG400009497	GO:0016021	integral component of membrane	cellular_component
PGSC0003DMG400009497	GO:0009507	chloroplast	cellular_component
PGSC0003DMG400009497	GO:0009535	chloroplast thylakoid membrane	cellular_component
PGSC0003DMG400019823	GO:0009773	photosynthetic electron transport in photosystem I	biological_process
PGSC0003DMG400019823	GO:0009507	chloroplast	cellular_component
PGSC0003DMG400019823	GO:0009534	chloroplast thylakoid	cellular_component
PGSC0003DMG400019823	GO:0009535	chloroplast thylakoid membrane	cellular_component
PGSC0003DMG400019823	GO:0010598	NAD(P)H dehydrogenase complex (plastoquinone)	cellular_component
PGSC0003DMG401009662	GO:0005524	ATP binding	molecular_function
PGSC0003DMG401009662	GO:0016020	membrane	cellular_component
PGSC0003DMG401009662	GO:0016021	integral component of membrane	cellular_component
PGSC0003DMG401009662	GO:0055085	transmembrane transport	biological_process
PGSC0003DMG401009662	GO:0042626	ATPase activity, coupled to transmembrane movement of substances	molecular_function
PGSC0003DMG400009773	GO:0003677	DNA binding	molecular_function
PGSC0003DMG400009773	GO:0006355	regulation of transcription, DNA-templated	biological_process
PGSC0003DMG400009773	GO:0005634	nucleus	cellular_component
PGSC0003DMG400009773	GO:0006351	transcription, DNA-templated	biological_process
PGSC0003DMG400009773	GO:0009734	auxin-activated signaling pathway	biological_process
PGSC0003DMG400009773	GO:0009725	response to hormone	biological_process
PGSC0003DMG400009773	GO:0005515	protein binding	molecular_function
PGSC0003DMG400020136	GO:1902358	sulfate transmembrane transport	biological_process
PGSC0003DMG400020136	GO:0008271	secondary active sulfate transmembrane transporter activity	molecular_function
PGSC0003DMG400020136	GO:0016020	membrane	cellular_component
PGSC0003DMG400020136	GO:0016021	integral component of membrane	cellular_component
PGSC0003DMG400020136	GO:0009507	chloroplast	cellular_component
PGSC0003DMG400020136	GO:0055085	transmembrane transport	biological_process
PGSC0003DMG400020136	GO:0015116	sulfate transmembrane transporter activity	molecular_function
PGSC0003DMG400020136	GO:0008272	sulfate transport	biological_process
PGSC0003DMG400009951	GO:0005576	extracellular region	cellular_component
PGSC0003DMG400009951	GO:0009664	plant-type cell wall organization	biological_process
PGSC0003DMG400009951	GO:0016020	membrane	cellular_component
PGSC0003DMG400009951	GO:0071555	cell wall organization	biological_process
PGSC0003DMG400009951	GO:0005618	cell wall	cellular_component
PGSC0003DMG400020220	GO:0006355	regulation of transcription, DNA-templated	biological_process
PGSC0003DMG400020220	GO:0003690	double-stranded DNA binding	molecular_function
PGSC0003DMG400020220	GO:0006970	response to osmotic stress	biological_process
PGSC0003DMG400020220	GO:0009651	response to salt stress	biological_process
PGSC0003DMG400020220	GO:0009658	chloroplast organization	biological_process
PGSC0003DMG400020220	GO:0009737	response to abscisic acid	biological_process
PGSC0003DMG400020466	GO:0045263	proton-transporting ATP synthase complex, coupling factor F(o)	cellular_component
PGSC0003DMG400020466	GO:0016021	integral component of membrane	cellular_component
PGSC0003DMG400020466	GO:0006811	ion transport	biological_process
PGSC0003DMG400020466	GO:0015986	ATP synthesis coupled proton transport	biological_process
PGSC0003DMG400020466	GO:0015992	proton transport	biological_process
PGSC0003DMG400020466	GO:0015078	proton transmembrane transporter activity	molecular_function
PGSC0003DMG400011211	GO:0005840	ribosome	cellular_component
PGSC0003DMG400011211	GO:0005622	intracellular	cellular_component
PGSC0003DMG400011211	GO:0003735	structural constituent of ribosome	molecular_function
PGSC0003DMG400011211	GO:0006412	translation	biological_process
PGSC0003DMG400011211	GO:0030529	intracellular ribonucleoprotein complex	cellular_component
PGSC0003DMG400011211	GO:0009507	chloroplast	cellular_component
PGSC0003DMG400020589	GO:0016020	membrane	cellular_component
PGSC0003DMG400020589	GO:0016021	integral component of membrane	cellular_component
PGSC0003DMG400020589	GO:0005975	carbohydrate metabolic process	biological_process
PGSC0003DMG400020589	GO:0016857	racemase and epimerase activity, acting on carbohydrates and derivatives	molecular_function
PGSC0003DMG400010422	GO:0005515	protein binding	molecular_function
PGSC0003DMG400020648	GO:0003677	DNA binding	molecular_function
PGSC0003DMG400020648	GO:0005634	nucleus	cellular_component
PGSC0003DMG400020648	GO:0006351	transcription, DNA-templated	biological_process
PGSC0003DMG400020648	GO:0006355	regulation of transcription, DNA-templated	biological_process
PGSC0003DMG400010641	GO:0055114	oxidation-reduction process	biological_process
PGSC0003DMG400010641	GO:0016491	oxidoreductase activity	molecular_function
PGSC0003DMG400010641	GO:0051537	2 iron, 2 sulfur cluster binding	molecular_function
PGSC0003DMG400010641	GO:0016020	membrane	cellular_component
PGSC0003DMG400010641	GO:0016021	integral component of membrane	cellular_component
PGSC0003DMG400010641	GO:0010277	chlorophyllide a oxygenase [overall] activity	molecular_function
PGSC0003DMG400020934	GO:0003677	DNA binding	molecular_function
PGSC0003DMG400020934	GO:0006355	regulation of transcription, DNA-templated	biological_process
PGSC0003DMG400020934	GO:0005634	nucleus	cellular_component
PGSC0003DMG400020934	GO:0016020	membrane	cellular_component
PGSC0003DMG400020934	GO:0016021	integral component of membrane	cellular_component
PGSC0003DMG402010883	GO:0003677	DNA binding	molecular_function
PGSC0003DMG400011358	GO:0016020	membrane	cellular_component
PGSC0003DMG400011358	GO:0016021	integral component of membrane	cellular_component
PGSC0003DMG400011358	GO:0009507	chloroplast	cellular_component
PGSC0003DMG400011358	GO:0009535	chloroplast thylakoid membrane	cellular_component
PGSC0003DMG400011358	GO:0010598	NAD(P)H dehydrogenase complex (plastoquinone)	cellular_component
PGSC0003DMG400011068	GO:0016020	membrane	cellular_component
PGSC0003DMG400011068	GO:0016021	integral component of membrane	cellular_component
PGSC0003DMG400011135	GO:0016020	membrane	cellular_component
PGSC0003DMG400011135	GO:0016021	integral component of membrane	cellular_component
PGSC0003DMG400011135	GO:0006629	lipid metabolic process	biological_process
PGSC0003DMG400011135	GO:0019904	protein domain specific binding	molecular_function
PGSC0003DMG400011135	GO:0010205	photoinhibition	biological_process
PGSC0003DMG400011135	GO:0009507	chloroplast	cellular_component
PGSC0003DMG400011135	GO:0009941	chloroplast envelope	cellular_component
PGSC0003DMG400011475	GO:0009507	chloroplast	cellular_component
PGSC0003DMG400011475	GO:0005515	protein binding	molecular_function
PGSC0003DMG401022475	GO:0005759	mitochondrial matrix	cellular_component
PGSC0003DMG400022495	GO:0016020	membrane	cellular_component
PGSC0003DMG400022495	GO:0016021	integral component of membrane	cellular_component
PGSC0003DMG400022495	GO:0016747	transferase activity, transferring acyl groups other than amino-acyl groups	molecular_function
PGSC0003DMG400022135	GO:0003677	DNA binding	molecular_function
PGSC0003DMG400022135	GO:0000166	nucleotide binding	molecular_function
PGSC0003DMG400022135	GO:0005524	ATP binding	molecular_function
PGSC0003DMG400022135	GO:0003697	single-stranded DNA binding	molecular_function
PGSC0003DMG400022135	GO:0006974	cellular response to DNA damage stimulus	biological_process
PGSC0003DMG400022135	GO:0008094	DNA-dependent ATPase activity	molecular_function
PGSC0003DMG400022135	GO:0006281	DNA repair	biological_process
PGSC0003DMG400022135	GO:0006310	DNA recombination	biological_process
PGSC0003DMG400022135	GO:0006259	DNA metabolic process	biological_process
PGSC0003DMG400022263	GO:0003824	catalytic activity	molecular_function
PGSC0003DMG400022263	GO:0004332	fructose-bisphosphate aldolase activity	molecular_function
PGSC0003DMG400022263	GO:0006096	glycolytic process	biological_process
PGSC0003DMG400022263	GO:0016829	lyase activity	molecular_function
PGSC0003DMG400022264	GO:0016740	transferase activity	molecular_function
PGSC0003DMG400022264	GO:0000166	nucleotide binding	molecular_function
PGSC0003DMG400022264	GO:0004672	protein kinase activity	molecular_function
PGSC0003DMG400022264	GO:0004674	protein serine/threonine kinase activity	molecular_function
PGSC0003DMG400022264	GO:0005524	ATP binding	molecular_function
PGSC0003DMG400022264	GO:0016301	kinase activity	molecular_function
PGSC0003DMG400022264	GO:0006468	protein phosphorylation	biological_process
PGSC0003DMG400022264	GO:0016310	phosphorylation	biological_process
PGSC0003DMG400022264	GO:0016020	membrane	cellular_component
PGSC0003DMG400022264	GO:0016021	integral component of membrane	cellular_component
PGSC0003DMG400022264	GO:0005515	protein binding	molecular_function
PGSC0003DMG400022953	GO:0000287	magnesium ion binding	molecular_function
PGSC0003DMG400022953	GO:0046872	metal ion binding	molecular_function
PGSC0003DMG400022953	GO:0003824	catalytic activity	molecular_function
PGSC0003DMG400022953	GO:0030976	thiamine pyrophosphate binding	molecular_function
PGSC0003DMG400022953	GO:0016831	carboxy-lyase activity	molecular_function
PGSC0003DMG400000326	GO:0016020	membrane	cellular_component
PGSC0003DMG400000326	GO:0016021	integral component of membrane	cellular_component
PGSC0003DMG400000326	GO:0015979	photosynthesis	biological_process
PGSC0003DMG400000326	GO:0009523	photosystem II	cellular_component
PGSC0003DMG400000383	GO:0005524	ATP binding	molecular_function
PGSC0003DMG400000493	GO:0016829	lyase activity	molecular_function
PGSC0003DMG400000493	GO:0008270	zinc ion binding	molecular_function
PGSC0003DMG400000493	GO:0004089	carbonate dehydratase activity	molecular_function
PGSC0003DMG400000493	GO:0015976	carbon utilization	biological_process
PGSC0003DMG400023610	GO:0004672	protein kinase activity	molecular_function
PGSC0003DMG400023610	GO:0005524	ATP binding	molecular_function
PGSC0003DMG400023610	GO:0006468	protein phosphorylation	biological_process
PGSC0003DMG400023610	GO:0004674	protein serine/threonine kinase activity	molecular_function
PGSC0003DMG400001078	GO:0055114	oxidation-reduction process	biological_process
PGSC0003DMG400001078	GO:0016829	lyase activity	molecular_function
PGSC0003DMG400001078	GO:0046872	metal ion binding	molecular_function
PGSC0003DMG400001078	GO:0020037	heme binding	molecular_function
PGSC0003DMG400001078	GO:0004497	monooxygenase activity	molecular_function
PGSC0003DMG400001078	GO:0005506	iron ion binding	molecular_function
PGSC0003DMG400001078	GO:0016705	oxidoreductase activity, acting on paired donors, with incorporation or reduction of molecular oxygen	molecular_function
PGSC0003DMG400001131	GO:0003723	RNA binding	molecular_function
PGSC0003DMG400001131	GO:0000373	Group II intron splicing	biological_process
PGSC0003DMG400001131	GO:0005739	mitochondrion	cellular_component
PGSC0003DMG400001131	GO:0009507	chloroplast	cellular_component
PGSC0003DMG401023851	GO:0019843	rRNA binding	molecular_function
PGSC0003DMG401023851	GO:0005840	ribosome	cellular_component
PGSC0003DMG401023851	GO:0005622	intracellular	cellular_component
PGSC0003DMG401023851	GO:0003735	structural constituent of ribosome	molecular_function
PGSC0003DMG401023851	GO:0006412	translation	biological_process
PGSC0003DMG401023851	GO:0030529	intracellular ribonucleoprotein complex	cellular_component
PGSC0003DMG400001339	GO:0003677	DNA binding	molecular_function
PGSC0003DMG400024060	GO:0006073	cellular glucan metabolic process	biological_process
PGSC0003DMG400024060	GO:0016798	hydrolase activity, acting on glycosyl bonds	molecular_function
PGSC0003DMG400024060	GO:0016740	transferase activity	molecular_function
PGSC0003DMG400024060	GO:0016787	hydrolase activity	molecular_function
PGSC0003DMG400024060	GO:0005975	carbohydrate metabolic process	biological_process
PGSC0003DMG400024060	GO:0008152	metabolic process	biological_process
PGSC0003DMG400024060	GO:0071555	cell wall organization	biological_process
PGSC0003DMG400024060	GO:0005576	extracellular region	cellular_component
PGSC0003DMG400024060	GO:0004553	hydrolase activity, hydrolyzing O-glycosyl compounds	molecular_function
PGSC0003DMG400024060	GO:0005618	cell wall	cellular_component
PGSC0003DMG400024060	GO:0048046	apoplast	cellular_component
PGSC0003DMG400024060	GO:0016762	xyloglucan:xyloglucosyl transferase activity	molecular_function
PGSC0003DMG400024060	GO:0010411	xyloglucan metabolic process	biological_process
PGSC0003DMG400024060	GO:0042546	cell wall biogenesis	biological_process
PGSC0003DMG400024105	GO:0006355	regulation of transcription, DNA-templated	biological_process
PGSC0003DMG400024105	GO:0009658	chloroplast organization	biological_process
PGSC0003DMG400024105	GO:0009570	chloroplast stroma	cellular_component
PGSC0003DMG400012195	GO:0005515	protein binding	molecular_function
PGSC0003DMG400024220	GO:0016740	transferase activity	molecular_function
PGSC0003DMG400024220	GO:0016301	kinase activity	molecular_function
PGSC0003DMG400024220	GO:0016310	phosphorylation	biological_process
PGSC0003DMG400024220	GO:0000287	magnesium ion binding	molecular_function
PGSC0003DMG400024220	GO:0003824	catalytic activity	molecular_function
PGSC0003DMG400024220	GO:0006096	glycolytic process	biological_process
PGSC0003DMG400024220	GO:0004743	pyruvate kinase activity	molecular_function
PGSC0003DMG400024220	GO:0030955	potassium ion binding	molecular_function
PGSC0003DMG400024220	GO:0009570	chloroplast stroma	cellular_component
PGSC0003DMG400024220	GO:0009507	chloroplast	cellular_component
PGSC0003DMG400024274	GO:0055114	oxidation-reduction process	biological_process
PGSC0003DMG400024274	GO:0016020	membrane	cellular_component
PGSC0003DMG400024274	GO:0016021	integral component of membrane	cellular_component
PGSC0003DMG400024274	GO:0004497	monooxygenase activity	molecular_function
PGSC0003DMG400024274	GO:0016491	oxidoreductase activity	molecular_function
PGSC0003DMG400024274	GO:0046872	metal ion binding	molecular_function
PGSC0003DMG400024274	GO:0020037	heme binding	molecular_function
PGSC0003DMG400024274	GO:0005506	iron ion binding	molecular_function
PGSC0003DMG400024274	GO:0016705	oxidoreductase activity, acting on paired donors, with incorporation or reduction of molecular oxygen	molecular_function
PGSC0003DMG400024281	GO:0003824	catalytic activity	molecular_function
PGSC0003DMG400024281	GO:0030170	pyridoxal phosphate binding	molecular_function
PGSC0003DMG400024281	GO:0008483	transaminase activity	molecular_function
PGSC0003DMG400001747	GO:0046872	metal ion binding	molecular_function
PGSC0003DMG400001747	GO:0003676	nucleic acid binding	molecular_function
PGSC0003DMG400012224	GO:0009055	electron transfer activity	molecular_function
PGSC0003DMG400012224	GO:0022900	electron transport chain	biological_process
PGSC0003DMG400012224	GO:0051536	iron-sulfur cluster binding	molecular_function
PGSC0003DMG400001876	GO:0016020	membrane	cellular_component
PGSC0003DMG400001876	GO:0016021	integral component of membrane	cellular_component
PGSC0003DMG400002173	GO:0005085	guanyl-nucleotide exchange factor activity	molecular_function
PGSC0003DMG400002173	GO:0005089	Rho guanyl-nucleotide exchange factor activity	molecular_function
PGSC0003DMG400002173	GO:0065009	regulation of molecular function	biological_process
PGSC0003DMG400002186	GO:0000166	nucleotide binding	molecular_function
PGSC0003DMG400002186	GO:0004672	protein kinase activity	molecular_function
PGSC0003DMG400002186	GO:0004674	protein serine/threonine kinase activity	molecular_function
PGSC0003DMG400002186	GO:0005524	ATP binding	molecular_function
PGSC0003DMG400002186	GO:0006468	protein phosphorylation	biological_process
PGSC0003DMG400002186	GO:0007049	cell cycle	biological_process
PGSC0003DMG400002186	GO:0000226	microtubule cytoskeleton organization	biological_process
PGSC0003DMG400002186	GO:0000278	mitotic cell cycle	biological_process
PGSC0003DMG400002186	GO:0007059	chromosome segregation	biological_process
PGSC0003DMG400002186	GO:0032465	regulation of cytokinesis	biological_process
PGSC0003DMG401024815	GO:0019898	extrinsic component of membrane	cellular_component
PGSC0003DMG401024815	GO:0005509	calcium ion binding	molecular_function
PGSC0003DMG401024815	GO:0015979	photosynthesis	biological_process
PGSC0003DMG401024815	GO:0009523	photosystem II	cellular_component
PGSC0003DMG401024815	GO:0009654	photosystem II oxygen evolving complex	cellular_component
PGSC0003DMG401024815	GO:0009507	chloroplast	cellular_component
PGSC0003DMG401024815	GO:0009534	chloroplast thylakoid	cellular_component
PGSC0003DMG401024815	GO:0009570	chloroplast stroma	cellular_component
PGSC0003DMG401024815	GO:0009579	thylakoid	cellular_component
PGSC0003DMG401024815	GO:0031977	thylakoid lumen	cellular_component
PGSC0003DMG400002519	GO:0016788	hydrolase activity, acting on ester bonds	molecular_function
PGSC0003DMG400002559	GO:0008887	glycerate kinase activity	molecular_function
PGSC0003DMG400002559	GO:0016310	phosphorylation	biological_process
PGSC0003DMG400002559	GO:0009853	photorespiration	biological_process
PGSC0003DMG400002559	GO:0009507	chloroplast	cellular_component
PGSC0003DMG400002559	GO:0009570	chloroplast stroma	cellular_component
PGSC0003DMG400002559	GO:0009941	chloroplast envelope	cellular_component
PGSC0003DMG400002708	GO:0005515	protein binding	molecular_function
PGSC0003DMG400012888	GO:0045727	positive regulation of translation	biological_process
PGSC0003DMG400012888	GO:0008266	poly(U) RNA binding	molecular_function
PGSC0003DMG400012888	GO:0003824	catalytic activity	molecular_function
PGSC0003DMG400012888	GO:0050662	coenzyme binding	molecular_function
PGSC0003DMG400012888	GO:0006364	rRNA processing	biological_process
PGSC0003DMG400012888	GO:0009735	response to cytokinin	biological_process
PGSC0003DMG400012888	GO:0032544	plastid translation	biological_process
PGSC0003DMG400012888	GO:0045893	positive regulation of transcription, DNA-templated	biological_process
PGSC0003DMG400012888	GO:0009507	chloroplast	cellular_component
PGSC0003DMG400012888	GO:0009534	chloroplast thylakoid	cellular_component
PGSC0003DMG400012888	GO:0009570	chloroplast stroma	cellular_component
PGSC0003DMG400012888	GO:0009579	thylakoid	cellular_component
PGSC0003DMG400012888	GO:0009941	chloroplast envelope	cellular_component
PGSC0003DMG400012888	GO:0010287	plastoglobule	cellular_component
PGSC0003DMG400012888	GO:0048046	apoplast	cellular_component
PGSC0003DMG401025057	GO:0016787	hydrolase activity	molecular_function
PGSC0003DMG401025057	GO:0046856	phosphatidylinositol dephosphorylation	biological_process
PGSC0003DMG401025057	GO:0034485	phosphatidylinositol-3,4,5-trisphosphate 5-phosphatase activity	molecular_function
PGSC0003DMG401025057	GO:0004439	phosphatidylinositol-4,5-bisphosphate 5-phosphatase activity	molecular_function
PGSC0003DMG400002835	GO:0003700	DNA-binding transcription factor activity	molecular_function
PGSC0003DMG400002835	GO:0003677	DNA binding	molecular_function
PGSC0003DMG400002835	GO:0006355	regulation of transcription, DNA-templated	biological_process
PGSC0003DMG400002835	GO:0005634	nucleus	cellular_component
PGSC0003DMG400002835	GO:0043565	sequence-specific DNA binding	molecular_function
PGSC0003DMG400025097	GO:0030187	melatonin biosynthetic process	biological_process
PGSC0003DMG400025097	GO:0004059	aralkylamine N-acetyltransferase activity	molecular_function
PGSC0003DMG400025097	GO:0008080	N-acetyltransferase activity	molecular_function
PGSC0003DMG400025097	GO:0005737	cytoplasm	cellular_component
PGSC0003DMG400025097	GO:0009507	chloroplast	cellular_component
PGSC0003DMG400003091	GO:0055114	oxidation-reduction process	biological_process
PGSC0003DMG400003091	GO:0016491	oxidoreductase activity	molecular_function
PGSC0003DMG400003091	GO:0046872	metal ion binding	molecular_function
PGSC0003DMG400025433	GO:0016020	membrane	cellular_component
PGSC0003DMG400025433	GO:0016021	integral component of membrane	cellular_component
PGSC0003DMG400025433	GO:0055085	transmembrane transport	biological_process
PGSC0003DMG400025433	GO:0015238	drug transmembrane transporter activity	molecular_function
PGSC0003DMG400025433	GO:0015297	antiporter activity	molecular_function
PGSC0003DMG400025433	GO:0006855	drug transmembrane transport	biological_process
PGSC0003DMG400013551	GO:0098869	cellular oxidant detoxification	biological_process
PGSC0003DMG400013551	GO:0055114	oxidation-reduction process	biological_process
PGSC0003DMG400013551	GO:0016209	antioxidant activity	molecular_function
PGSC0003DMG400013551	GO:0051920	peroxiredoxin activity	molecular_function
PGSC0003DMG400013551	GO:0016491	oxidoreductase activity	molecular_function
PGSC0003DMG400013551	GO:0005623	cell	cellular_component
PGSC0003DMG400013551	GO:0045454	cell redox homeostasis	biological_process
PGSC0003DMG400013551	GO:0009507	chloroplast	cellular_component
PGSC0003DMG400013551	GO:0009533	chloroplast stromal thylakoid	cellular_component
PGSC0003DMG400013551	GO:0009534	chloroplast thylakoid	cellular_component
PGSC0003DMG400013551	GO:0009535	chloroplast thylakoid membrane	cellular_component
PGSC0003DMG400013551	GO:0009941	chloroplast envelope	cellular_component
PGSC0003DMG400013551	GO:0010287	plastoglobule	cellular_component
PGSC0003DMG400004081	GO:0000977	RNA polymerase II regulatory region sequence-specific DNA binding	molecular_function
PGSC0003DMG400004081	GO:0003700	DNA-binding transcription factor activity	molecular_function
PGSC0003DMG400004081	GO:0003677	DNA binding	molecular_function
PGSC0003DMG400004081	GO:0006355	regulation of transcription, DNA-templated	biological_process
PGSC0003DMG400004081	GO:0005634	nucleus	cellular_component
PGSC0003DMG400004081	GO:0046983	protein dimerization activity	molecular_function
PGSC0003DMG400004081	GO:0006351	transcription, DNA-templated	biological_process
PGSC0003DMG400004081	GO:0045944	positive regulation of transcription by RNA polymerase II	biological_process
PGSC0003DMG400014173	GO:0016020	membrane	cellular_component
PGSC0003DMG400014173	GO:0016021	integral component of membrane	cellular_component
PGSC0003DMG400026170	GO:0019901	protein kinase binding	molecular_function
PGSC0003DMG400026170	GO:0000079	regulation of cyclin-dependent protein serine/threonine kinase activity	biological_process
PGSC0003DMG400014251	GO:0006351	transcription, DNA-templated	biological_process
PGSC0003DMG400014251	GO:0003899	DNA-directed 5'-3' RNA polymerase activity	molecular_function
PGSC0003DMG400014299	GO:0005840	ribosome	cellular_component
PGSC0003DMG400014299	GO:0003735	structural constituent of ribosome	molecular_function
PGSC0003DMG400014299	GO:0006412	translation	biological_process
PGSC0003DMG400004301	GO:0016020	membrane	cellular_component
PGSC0003DMG400004301	GO:0016021	integral component of membrane	cellular_component
PGSC0003DMG400004301	GO:0009507	chloroplast	cellular_component
PGSC0003DMG400004301	GO:0009536	plastid	cellular_component
PGSC0003DMG400004301	GO:0015979	photosynthesis	biological_process
PGSC0003DMG400004301	GO:0009535	chloroplast thylakoid membrane	cellular_component
PGSC0003DMG400004301	GO:0009579	thylakoid	cellular_component
PGSC0003DMG400004301	GO:0016168	chlorophyll binding	molecular_function
PGSC0003DMG400004301	GO:0009765	photosynthesis, light harvesting	biological_process
PGSC0003DMG400004301	GO:0018298	protein-chromophore linkage	biological_process
PGSC0003DMG400004301	GO:0009522	photosystem I	cellular_component
PGSC0003DMG400004301	GO:0009523	photosystem II	cellular_component
PGSC0003DMG400004317	GO:0016020	membrane	cellular_component
PGSC0003DMG400004317	GO:0016021	integral component of membrane	cellular_component
PGSC0003DMG400004317	GO:0009055	electron transfer activity	molecular_function
PGSC0003DMG400004317	GO:0022900	electron transport chain	biological_process
PGSC0003DMG401026390	GO:0004045	aminoacyl-tRNA hydrolase activity	molecular_function
PGSC0003DMG400026401	GO:0055114	oxidation-reduction process	biological_process
PGSC0003DMG400026401	GO:0016020	membrane	cellular_component
PGSC0003DMG400026401	GO:0016021	integral component of membrane	cellular_component
PGSC0003DMG400026401	GO:0016491	oxidoreductase activity	molecular_function
PGSC0003DMG400026401	GO:0005506	iron ion binding	molecular_function
PGSC0003DMG400026401	GO:0008610	lipid biosynthetic process	biological_process
PGSC0003DMG400014408	GO:0016020	membrane	cellular_component
PGSC0003DMG400014408	GO:0016021	integral component of membrane	cellular_component
PGSC0003DMG400004458	GO:0031409	pigment binding	molecular_function
PGSC0003DMG400004458	GO:0009768	photosynthesis, light harvesting in photosystem I	biological_process
PGSC0003DMG400004458	GO:0009782	photosystem I antenna complex	cellular_component
PGSC0003DMG400004458	GO:0016020	membrane	cellular_component
PGSC0003DMG400004458	GO:0016021	integral component of membrane	cellular_component
PGSC0003DMG400004458	GO:0009507	chloroplast	cellular_component
PGSC0003DMG400004458	GO:0009536	plastid	cellular_component
PGSC0003DMG400004458	GO:0015979	photosynthesis	biological_process
PGSC0003DMG400004458	GO:0009535	chloroplast thylakoid membrane	cellular_component
PGSC0003DMG400004458	GO:0009579	thylakoid	cellular_component
PGSC0003DMG400004458	GO:0016168	chlorophyll binding	molecular_function
PGSC0003DMG400004458	GO:0009765	photosynthesis, light harvesting	biological_process
PGSC0003DMG400004458	GO:0018298	protein-chromophore linkage	biological_process
PGSC0003DMG400004458	GO:0009522	photosystem I	cellular_component
PGSC0003DMG400004458	GO:0009523	photosystem II	cellular_component
PGSC0003DMG400004458	GO:0042803	protein homodimerization activity	molecular_function
PGSC0003DMG400004458	GO:0009409	response to cold	biological_process
PGSC0003DMG400004458	GO:0009644	response to high light intensity	biological_process
PGSC0003DMG400004458	GO:0009645	response to low light intensity stimulus	biological_process
PGSC0003DMG400014544	GO:0005840	ribosome	cellular_component
PGSC0003DMG400014544	GO:0005622	intracellular	cellular_component
PGSC0003DMG400014544	GO:0003735	structural constituent of ribosome	molecular_function
PGSC0003DMG400014544	GO:0006412	translation	biological_process
PGSC0003DMG400014544	GO:0015934	large ribosomal subunit	cellular_component
PGSC0003DMG400014544	GO:0030529	intracellular ribonucleoprotein complex	cellular_component
PGSC0003DMG400014544	GO:0009735	response to cytokinin	biological_process
PGSC0003DMG400014544	GO:0009507	chloroplast	cellular_component
PGSC0003DMG400014544	GO:0009570	chloroplast stroma	cellular_component
PGSC0003DMG400014544	GO:0009941	chloroplast envelope	cellular_component
PGSC0003DMG401004586	GO:0016020	membrane	cellular_component
PGSC0003DMG401004586	GO:0016021	integral component of membrane	cellular_component
PGSC0003DMG401004586	GO:0016853	isomerase activity	molecular_function
PGSC0003DMG400004682	GO:0005840	ribosome	cellular_component
PGSC0003DMG400004682	GO:0005622	intracellular	cellular_component
PGSC0003DMG400004682	GO:0003735	structural constituent of ribosome	molecular_function
PGSC0003DMG400004682	GO:0006412	translation	biological_process
PGSC0003DMG400004682	GO:0005730	nucleolus	cellular_component
PGSC0003DMG400004682	GO:0009570	chloroplast stroma	cellular_component
PGSC0003DMG400004682	GO:0009941	chloroplast envelope	cellular_component
PGSC0003DMG400004682	GO:0005737	cytoplasm	cellular_component
PGSC0003DMG400004682	GO:0009507	chloroplast	cellular_component
PGSC0003DMG400004695	GO:0006355	regulation of transcription, DNA-templated	biological_process
PGSC0003DMG400004695	GO:0004672	protein kinase activity	molecular_function
PGSC0003DMG400004695	GO:0005524	ATP binding	molecular_function
PGSC0003DMG400004695	GO:0006468	protein phosphorylation	biological_process
PGSC0003DMG400004738	GO:0000166	nucleotide binding	molecular_function
PGSC0003DMG400004738	GO:0009507	chloroplast	cellular_component
PGSC0003DMG400004738	GO:0009536	plastid	cellular_component
PGSC0003DMG400004738	GO:0003924	GTPase activity	molecular_function
PGSC0003DMG400004738	GO:0005525	GTP binding	molecular_function
PGSC0003DMG400004738	GO:0005622	intracellular	cellular_component
PGSC0003DMG400004738	GO:0006412	translation	biological_process
PGSC0003DMG400004738	GO:0003746	translation elongation factor activity	molecular_function
PGSC0003DMG400004738	GO:0006414	translational elongation	biological_process
PGSC0003DMG400004875	GO:0046983	protein dimerization activity	molecular_function
PGSC0003DMG400027125	GO:0016311	dephosphorylation	biological_process
PGSC0003DMG400027125	GO:0005975	carbohydrate metabolic process	biological_process
PGSC0003DMG400027125	GO:0016791	phosphatase activity	molecular_function
PGSC0003DMG400027125	GO:0042578	phosphoric ester hydrolase activity	molecular_function
PGSC0003DMG400027125	GO:0050278	sedoheptulose-bisphosphatase activity	molecular_function
PGSC0003DMG400027125	GO:0005986	sucrose biosynthetic process	biological_process
PGSC0003DMG400027125	GO:0016051	carbohydrate biosynthetic process	biological_process
PGSC0003DMG400027125	GO:0019252	starch biosynthetic process	biological_process
PGSC0003DMG400027125	GO:0042742	defense response to bacterium	biological_process
PGSC0003DMG400027125	GO:0009507	chloroplast	cellular_component
PGSC0003DMG400027125	GO:0009570	chloroplast stroma	cellular_component
PGSC0003DMG400027125	GO:0009579	thylakoid	cellular_component
PGSC0003DMG400027125	GO:0009941	chloroplast envelope	cellular_component
PGSC0003DMG400027125	GO:0048046	apoplast	cellular_component
PGSC0003DMG400027276	GO:0015995	chlorophyll biosynthetic process	biological_process
PGSC0003DMG400027276	GO:0009058	biosynthetic process	biological_process
PGSC0003DMG400027276	GO:0016851	magnesium chelatase activity	molecular_function
PGSC0003DMG400027276	GO:0005739	mitochondrion	cellular_component
PGSC0003DMG400027276	GO:0009507	chloroplast	cellular_component
PGSC0003DMG400027327	GO:0008138	protein tyrosine/serine/threonine phosphatase activity	molecular_function
PGSC0003DMG400027327	GO:0016791	phosphatase activity	molecular_function
PGSC0003DMG400027327	GO:0006470	protein dephosphorylation	biological_process
PGSC0003DMG400027327	GO:0016311	dephosphorylation	biological_process
PGSC0003DMG400027327	GO:0019203	carbohydrate phosphatase activity	molecular_function
PGSC0003DMG400027327	GO:0005982	starch metabolic process	biological_process
PGSC0003DMG400027327	GO:0007623	circadian rhythm	biological_process
PGSC0003DMG400027327	GO:0016020	membrane	cellular_component
PGSC0003DMG400027327	GO:0016021	integral component of membrane	cellular_component
PGSC0003DMG400015011	GO:0000413	protein peptidyl-prolyl isomerization	biological_process
PGSC0003DMG400015011	GO:0016853	isomerase activity	molecular_function
PGSC0003DMG400015011	GO:0003755	peptidyl-prolyl cis-trans isomerase activity	molecular_function
PGSC0003DMG400015011	GO:0009507	chloroplast	cellular_component
PGSC0003DMG400015011	GO:0009534	chloroplast thylakoid	cellular_component
PGSC0003DMG400015011	GO:0009543	chloroplast thylakoid lumen	cellular_component
PGSC0003DMG400015011	GO:0009570	chloroplast stroma	cellular_component
PGSC0003DMG400015011	GO:0009579	thylakoid	cellular_component
PGSC0003DMG400015011	GO:0031977	thylakoid lumen	cellular_component
PGSC0003DMG400027475	GO:0005634	nucleus	cellular_component
PGSC0003DMG400027475	GO:0005622	intracellular	cellular_component
PGSC0003DMG400027475	GO:0008270	zinc ion binding	molecular_function
PGSC0003DMG400027475	GO:0009909	regulation of flower development	biological_process
PGSC0003DMG400027475	GO:0045892	negative regulation of transcription, DNA-templated	biological_process
PGSC0003DMG400027475	GO:0048571	long-day photoperiodism	biological_process
PGSC0003DMG400027475	GO:0048572	short-day photoperiodism	biological_process
PGSC0003DMG400027475	GO:0048576	positive regulation of short-day photoperiodism, flowering	biological_process
PGSC0003DMG400027475	GO:0048579	negative regulation of long-day photoperiodism, flowering	biological_process
PGSC0003DMG400027475	GO:0005515	protein binding	molecular_function
PGSC0003DMG400027722	GO:0005515	protein binding	molecular_function
PGSC0003DMG402015244	GO:0004519	endonuclease activity	molecular_function
PGSC0003DMG402015244	GO:0008409	5'-3' exonuclease activity	molecular_function
PGSC0003DMG402015244	GO:0009416	response to light stimulus	biological_process
PGSC0003DMG402015244	GO:0009658	chloroplast organization	biological_process
PGSC0003DMG402015244	GO:0009793	embryo development ending in seed dormancy	biological_process
PGSC0003DMG402015244	GO:0009942	longitudinal axis specification	biological_process
PGSC0003DMG402015244	GO:0060918	auxin transport	biological_process
PGSC0003DMG402015244	GO:0009507	chloroplast	cellular_component
PGSC0003DMG400027916	GO:0008654	phospholipid biosynthetic process	biological_process
PGSC0003DMG400027916	GO:0004512	inositol-3-phosphate synthase activity	molecular_function
PGSC0003DMG400027916	GO:0006021	inositol biosynthetic process	biological_process
PGSC0003DMG401015876	GO:0016020	membrane	cellular_component
PGSC0003DMG401015876	GO:0016021	integral component of membrane	cellular_component
PGSC0003DMG402015876	GO:0005488	binding	molecular_function
PGSC0003DMG400016240	GO:0016798	hydrolase activity, acting on glycosyl bonds	molecular_function
PGSC0003DMG400016240	GO:0015929	hexosaminidase activity	molecular_function
PGSC0003DMG400016240	GO:0016787	hydrolase activity	molecular_function
PGSC0003DMG400016240	GO:0005975	carbohydrate metabolic process	biological_process
PGSC0003DMG400016240	GO:0008152	metabolic process	biological_process
PGSC0003DMG400016240	GO:0004553	hydrolase activity, hydrolyzing O-glycosyl compounds	molecular_function
PGSC0003DMG400016240	GO:0004563	beta-N-acetylhexosaminidase activity	molecular_function
PGSC0003DMG400016240	GO:0102148	N-acetyl-beta-D-galactosaminidase activity	molecular_function
PGSC0003DMG400016240	GO:0005618	cell wall	cellular_component
PGSC0003DMG400016240	GO:0005886	plasma membrane	cellular_component
PGSC0003DMG400016240	GO:0009505	plant-type cell wall	cellular_component
PGSC0003DMG400016402	GO:0055114	oxidation-reduction process	biological_process
PGSC0003DMG400016402	GO:0004497	monooxygenase activity	molecular_function
PGSC0003DMG400016402	GO:0016491	oxidoreductase activity	molecular_function
PGSC0003DMG400016402	GO:0046872	metal ion binding	molecular_function
PGSC0003DMG400016402	GO:0020037	heme binding	molecular_function
PGSC0003DMG400016402	GO:0005506	iron ion binding	molecular_function
PGSC0003DMG400016402	GO:0016705	oxidoreductase activity, acting on paired donors, with incorporation or reduction of molecular oxygen	molecular_function
PGSC0003DMG400016616	GO:0055114	oxidation-reduction process	biological_process
PGSC0003DMG400016616	GO:0004497	monooxygenase activity	molecular_function
PGSC0003DMG400016616	GO:0016491	oxidoreductase activity	molecular_function
PGSC0003DMG400016616	GO:0046872	metal ion binding	molecular_function
PGSC0003DMG400016616	GO:0020037	heme binding	molecular_function
PGSC0003DMG400016616	GO:0005506	iron ion binding	molecular_function
PGSC0003DMG400016616	GO:0016705	oxidoreductase activity, acting on paired donors, with incorporation or reduction of molecular oxygen	molecular_function
PGSC0003DMG400016650	GO:0005576	extracellular region	cellular_component
PGSC0003DMG400016650	GO:0009664	plant-type cell wall organization	biological_process
PGSC0003DMG400016650	GO:0016020	membrane	cellular_component
PGSC0003DMG400016650	GO:0071555	cell wall organization	biological_process
PGSC0003DMG400016650	GO:0005618	cell wall	cellular_component

## Sheet: Downregulated
GeneID	GO.Accession	GO.term.name	GO.domain
PGSC0003DMG400047327	GO:0006883	cellular sodium ion homeostasis	biological_process
PGSC0003DMG400047327	GO:0043433	negative regulation of DNA-binding transcription factor activity	biological_process
PGSC0003DMG400047327	GO:1901001	negative regulation of response to salt stress	biological_process
PGSC0003DMG400047327	GO:0030007	cellular potassium ion homeostasis	biological_process
PGSC0003DMG400047327	GO:0005634	nucleus	cellular_component
PGSC0003DMG400041220	GO:0080167	response to karrikin	biological_process
PGSC0003DMG401028577	GO:0008152	metabolic process	biological_process
PGSC0003DMG401028577	GO:0003824	catalytic activity	molecular_function
PGSC0003DMG400028904	GO:0005515	protein binding	molecular_function
PGSC0003DMG400029046	GO:0016829	lyase activity	molecular_function
PGSC0003DMG400029046	GO:0003824	catalytic activity	molecular_function
PGSC0003DMG400029046	GO:0030170	pyridoxal phosphate binding	molecular_function
PGSC0003DMG400029046	GO:0016831	carboxy-lyase activity	molecular_function
PGSC0003DMG400029046	GO:0019752	carboxylic acid metabolic process	biological_process
PGSC0003DMG400029361	GO:0004649	poly(ADP-ribose) glycohydrolase activity	molecular_function
PGSC0003DMG400029361	GO:0005975	carbohydrate metabolic process	biological_process
PGSC0003DMG402029631	GO:0000166	nucleotide binding	molecular_function
PGSC0003DMG402029631	GO:0005524	ATP binding	molecular_function
PGSC0003DMG402029631	GO:0016020	membrane	cellular_component
PGSC0003DMG402029631	GO:0016021	integral component of membrane	cellular_component
PGSC0003DMG402029631	GO:0016887	ATPase activity	molecular_function
PGSC0003DMG400029688	GO:0006366	transcription by RNA polymerase II	biological_process
PGSC0003DMG400029688	GO:0009960	endosperm development	biological_process
PGSC0003DMG400029688	GO:0048316	seed development	biological_process
PGSC0003DMG400029688	GO:0046982	protein heterodimerization activity	molecular_function
PGSC0003DMG400029688	GO:0009793	embryo development ending in seed dormancy	biological_process
PGSC0003DMG400029688	GO:0005634	nucleus	cellular_component
PGSC0003DMG400029828	GO:0005509	calcium ion binding	molecular_function
PGSC0003DMG400029830	GO:0016798	hydrolase activity, acting on glycosyl bonds	molecular_function
PGSC0003DMG400029830	GO:0042973	glucan endo-1,3-beta-D-glucosidase activity	molecular_function
PGSC0003DMG400029830	GO:0016787	hydrolase activity	molecular_function
PGSC0003DMG400029830	GO:0005975	carbohydrate metabolic process	biological_process
PGSC0003DMG400029830	GO:0008152	metabolic process	biological_process
PGSC0003DMG400029830	GO:0004553	hydrolase activity, hydrolyzing O-glycosyl compounds	molecular_function
PGSC0003DMG400030138	GO:0016020	membrane	cellular_component
PGSC0003DMG400030138	GO:0016021	integral component of membrane	cellular_component
PGSC0003DMG400030138	GO:0005798	Golgi-associated vesicle	cellular_component
PGSC0003DMG400030364	GO:0043169	cation binding	molecular_function
PGSC0003DMG400030364	GO:0004722	protein serine/threonine phosphatase activity	molecular_function
PGSC0003DMG400030364	GO:0046872	metal ion binding	molecular_function
PGSC0003DMG400030364	GO:0016787	hydrolase activity	molecular_function
PGSC0003DMG400030364	GO:0003824	catalytic activity	molecular_function
PGSC0003DMG400030364	GO:0004721	phosphoprotein phosphatase activity	molecular_function
PGSC0003DMG400030364	GO:0006470	protein dephosphorylation	biological_process
PGSC0003DMG400030462	GO:0016740	transferase activity	molecular_function
PGSC0003DMG400030462	GO:0000166	nucleotide binding	molecular_function
PGSC0003DMG400030462	GO:0004672	protein kinase activity	molecular_function
PGSC0003DMG400030462	GO:0004674	protein serine/threonine kinase activity	molecular_function
PGSC0003DMG400030462	GO:0005524	ATP binding	molecular_function
PGSC0003DMG400030462	GO:0016301	kinase activity	molecular_function
PGSC0003DMG400030462	GO:0006468	protein phosphorylation	biological_process
PGSC0003DMG400030462	GO:0007165	signal transduction	biological_process
PGSC0003DMG400030462	GO:0016310	phosphorylation	biological_process
PGSC0003DMG400030462	GO:0016020	membrane	cellular_component
PGSC0003DMG400030462	GO:0016021	integral component of membrane	cellular_component
PGSC0003DMG400030462	GO:0043066	negative regulation of apoptotic process	biological_process
PGSC0003DMG400030890	GO:0055114	oxidation-reduction process	biological_process
PGSC0003DMG400030890	GO:0016629	12-oxophytodienoate reductase activity	molecular_function
PGSC0003DMG400030890	GO:0031408	oxylipin biosynthetic process	biological_process
PGSC0003DMG400030890	GO:0003824	catalytic activity	molecular_function
PGSC0003DMG400030890	GO:0016491	oxidoreductase activity	molecular_function
PGSC0003DMG400030890	GO:0010181	FMN binding	molecular_function
PGSC0003DMG400030890	GO:0009695	jasmonic acid biosynthetic process	biological_process
PGSC0003DMG400030890	GO:0005777	peroxisome	cellular_component
PGSC0003DMG400030890	GO:0009620	response to fungus	biological_process
PGSC0003DMG400030890	GO:0010193	response to ozone	biological_process
PGSC0003DMG400030890	GO:0048443	stamen development	biological_process
PGSC0003DMG400030918	GO:0009055	electron transfer activity	molecular_function
PGSC0003DMG400030918	GO:0022900	electron transport chain	biological_process
PGSC0003DMG401030920	GO:0009055	electron transfer activity	molecular_function
PGSC0003DMG401030920	GO:0022900	electron transport chain	biological_process
PGSC0003DMG400030953	GO:0003723	RNA binding	molecular_function
PGSC0003DMG400030953	GO:0003676	nucleic acid binding	molecular_function
PGSC0003DMG400031000	GO:0005623	cell	cellular_component
PGSC0003DMG400031000	GO:0045454	cell redox homeostasis	biological_process
PGSC0003DMG400031140	GO:0003700	DNA-binding transcription factor activity	molecular_function
PGSC0003DMG400031140	GO:0003677	DNA binding	molecular_function
PGSC0003DMG400031140	GO:0006355	regulation of transcription, DNA-templated	biological_process
PGSC0003DMG400031140	GO:0005634	nucleus	cellular_component
PGSC0003DMG400031140	GO:0043565	sequence-specific DNA binding	molecular_function
PGSC0003DMG400031140	GO:0006351	transcription, DNA-templated	biological_process
PGSC0003DMG400031457	GO:0006559	L-phenylalanine catabolic process	biological_process
PGSC0003DMG400031457	GO:0016829	lyase activity	molecular_function
PGSC0003DMG400031457	GO:0003824	catalytic activity	molecular_function
PGSC0003DMG400031457	GO:0005737	cytoplasm	cellular_component
PGSC0003DMG400031457	GO:0016841	ammonia-lyase activity	molecular_function
PGSC0003DMG400031771	GO:0016740	transferase activity	molecular_function
PGSC0003DMG400031771	GO:0008168	methyltransferase activity	molecular_function
PGSC0003DMG400031771	GO:0032259	methylation	biological_process
PGSC0003DMG400031771	GO:0046983	protein dimerization activity	molecular_function
PGSC0003DMG400031771	GO:0008171	O-methyltransferase activity	molecular_function
PGSC0003DMG400005937	GO:0009058	biosynthetic process	biological_process
PGSC0003DMG400005937	GO:0016844	strictosidine synthase activity	molecular_function
PGSC0003DMG400032190	GO:0005840	ribosome	cellular_component
PGSC0003DMG400032190	GO:0005622	intracellular	cellular_component
PGSC0003DMG400032190	GO:0003735	structural constituent of ribosome	molecular_function
PGSC0003DMG400032190	GO:0030529	intracellular ribonucleoprotein complex	cellular_component
PGSC0003DMG400032190	GO:0006414	translational elongation	biological_process
PGSC0003DMG400032204	GO:0055114	oxidation-reduction process	biological_process
PGSC0003DMG400032204	GO:0016020	membrane	cellular_component
PGSC0003DMG400032204	GO:0016021	integral component of membrane	cellular_component
PGSC0003DMG400032204	GO:0006629	lipid metabolic process	biological_process
PGSC0003DMG400032204	GO:0016717	oxidoreductase activity, acting on paired donors, with oxidation of a pair of donors resulting in the reduction of molecular oxygen to two molecules of water	molecular_function
PGSC0003DMG400032273	GO:0016747	transferase activity, transferring acyl groups other than amino-acyl groups	molecular_function
PGSC0003DMG400032273	GO:0008080	N-acetyltransferase activity	molecular_function
PGSC0003DMG400032555	GO:0003677	DNA binding	molecular_function
PGSC0003DMG400032555	GO:0006355	regulation of transcription, DNA-templated	biological_process
PGSC0003DMG400032555	GO:0005634	nucleus	cellular_component
PGSC0003DMG400032555	GO:0006351	transcription, DNA-templated	biological_process
PGSC0003DMG400006378	GO:0006970	response to osmotic stress	biological_process
PGSC0003DMG400006378	GO:0015238	drug transmembrane transporter activity	molecular_function
PGSC0003DMG400006378	GO:0022857	transmembrane transporter activity	molecular_function
PGSC0003DMG400006378	GO:0006810	transport	biological_process
PGSC0003DMG400006378	GO:0006855	drug transmembrane transport	biological_process
PGSC0003DMG400006378	GO:0010015	root morphogenesis	biological_process
PGSC0003DMG400006378	GO:0015893	drug transport	biological_process
PGSC0003DMG400006378	GO:0017119	Golgi transport complex	cellular_component
PGSC0003DMG400006378	GO:0043226	organelle	cellular_component
PGSC0003DMG400006378	GO:0016020	membrane	cellular_component
PGSC0003DMG400006378	GO:0016021	integral component of membrane	cellular_component
PGSC0003DMG400006378	GO:0055085	transmembrane transport	biological_process
PGSC0003DMG400006378	GO:0015297	antiporter activity	molecular_function
PGSC0003DMG400006378	GO:0009408	response to heat	biological_process
PGSC0003DMG400006378	GO:0009624	response to nematode	biological_process
PGSC0003DMG400006378	GO:0009646	response to absence of light	biological_process
PGSC0003DMG400006378	GO:0009737	response to abscisic acid	biological_process
PGSC0003DMG400006378	GO:0055072	iron ion homeostasis	biological_process
PGSC0003DMG400006378	GO:1905428	regulation of plant organ formation	biological_process
PGSC0003DMG400006378	GO:0005770	late endosome	cellular_component
PGSC0003DMG400006378	GO:0005794	Golgi apparatus	cellular_component
PGSC0003DMG400006378	GO:0005381	iron ion transmembrane transporter activity	molecular_function
PGSC0003DMG400006378	GO:0006826	iron ion transport	biological_process
PGSC0003DMG400006378	GO:0034755	iron ion transmembrane transport	biological_process
PGSC0003DMG400006393	GO:0006355	regulation of transcription, DNA-templated	biological_process
PGSC0003DMG400006393	GO:0005634	nucleus	cellular_component
PGSC0003DMG400006393	GO:0006351	transcription, DNA-templated	biological_process
PGSC0003DMG400006393	GO:0009734	auxin-activated signaling pathway	biological_process
PGSC0003DMG400006393	GO:0005515	protein binding	molecular_function
PGSC0003DMG400006448	GO:0032259	methylation	biological_process
PGSC0003DMG400006448	GO:0016740	transferase activity	molecular_function
PGSC0003DMG400006448	GO:0008171	O-methyltransferase activity	molecular_function
PGSC0003DMG400033048	GO:0005634	nucleus	cellular_component
PGSC0003DMG400033048	GO:0005515	protein binding	molecular_function
PGSC0003DMG400033048	GO:0000160	phosphorelay signal transduction system	biological_process
PGSC0003DMG400006506	GO:0006534	cysteine metabolic process	biological_process
PGSC0003DMG400006506	GO:0016740	transferase activity	molecular_function
PGSC0003DMG400006506	GO:0016829	lyase activity	molecular_function
PGSC0003DMG400006506	GO:0008652	cellular amino acid biosynthetic process	biological_process
PGSC0003DMG400006506	GO:0005739	mitochondrion	cellular_component
PGSC0003DMG400006506	GO:0004124	cysteine synthase activity	molecular_function
PGSC0003DMG400006506	GO:0050017	L-3-cyanoalanine synthase activity	molecular_function
PGSC0003DMG400006506	GO:0006535	cysteine biosynthetic process from serine	biological_process
PGSC0003DMG400006506	GO:0019499	cyanide metabolic process	biological_process
PGSC0003DMG400006506	GO:0019344	cysteine biosynthetic process	biological_process
PGSC0003DMG400006709	GO:0008152	metabolic process	biological_process
PGSC0003DMG400006709	GO:0016787	hydrolase activity	molecular_function
PGSC0003DMG400033583	GO:0008152	metabolic process	biological_process
PGSC0003DMG400033583	GO:0003824	catalytic activity	molecular_function
PGSC0003DMG400006764	GO:0055114	oxidation-reduction process	biological_process
PGSC0003DMG400006764	GO:0016020	membrane	cellular_component
PGSC0003DMG400006764	GO:0016021	integral component of membrane	cellular_component
PGSC0003DMG400006764	GO:0003824	catalytic activity	molecular_function
PGSC0003DMG400006764	GO:0050660	flavin adenine dinucleotide binding	molecular_function
PGSC0003DMG400006764	GO:0016491	oxidoreductase activity	molecular_function
PGSC0003DMG400006764	GO:0016614	oxidoreductase activity, acting on CH-OH group of donors	molecular_function
PGSC0003DMG400006764	GO:0071949	FAD binding	molecular_function
PGSC0003DMG400006764	GO:0019139	cytokinin dehydrogenase activity	molecular_function
PGSC0003DMG400006764	GO:0009690	cytokinin metabolic process	biological_process
PGSC0003DMG400033642	GO:0016491	oxidoreductase activity	molecular_function
PGSC0003DMG400033642	GO:0055114	oxidation-reduction process	biological_process
PGSC0003DMG400006840	GO:0006508	proteolysis	biological_process
PGSC0003DMG400006840	GO:0004252	serine-type endopeptidase activity	molecular_function
PGSC0003DMG400006841	GO:0016787	hydrolase activity	molecular_function
PGSC0003DMG400006841	GO:0008233	peptidase activity	molecular_function
PGSC0003DMG400006841	GO:0006508	proteolysis	biological_process
PGSC0003DMG400006841	GO:0004252	serine-type endopeptidase activity	molecular_function
PGSC0003DMG400006841	GO:0008236	serine-type peptidase activity	molecular_function
PGSC0003DMG400007122	GO:0004664	prephenate dehydratase activity	molecular_function
PGSC0003DMG400007122	GO:0009507	chloroplast	cellular_component
PGSC0003DMG400007122	GO:0009536	plastid	cellular_component
PGSC0003DMG400007122	GO:0016829	lyase activity	molecular_function
PGSC0003DMG400007122	GO:0008652	cellular amino acid biosynthetic process	biological_process
PGSC0003DMG400007122	GO:0009570	chloroplast stroma	cellular_component
PGSC0003DMG400007122	GO:0009073	aromatic amino acid family biosynthetic process	biological_process
PGSC0003DMG400007122	GO:0047769	arogenate dehydratase activity	molecular_function
PGSC0003DMG400007122	GO:0009094	L-phenylalanine biosynthetic process	biological_process
PGSC0003DMG400007180	GO:0055114	oxidation-reduction process	biological_process
PGSC0003DMG400007180	GO:0020037	heme binding	molecular_function
PGSC0003DMG400007180	GO:0005506	iron ion binding	molecular_function
PGSC0003DMG400007180	GO:0016705	oxidoreductase activity, acting on paired donors, with incorporation or reduction of molecular oxygen	molecular_function
PGSC0003DMG400007223	GO:0003924	GTPase activity	molecular_function
PGSC0003DMG400007223	GO:0005525	GTP binding	molecular_function
PGSC0003DMG400034790	GO:0006508	proteolysis	biological_process
PGSC0003DMG400034790	GO:0004252	serine-type endopeptidase activity	molecular_function
PGSC0003DMG400007295	GO:0000166	nucleotide binding	molecular_function
PGSC0003DMG400007295	GO:0005524	ATP binding	molecular_function
PGSC0003DMG400007295	GO:0016020	membrane	cellular_component
PGSC0003DMG400007295	GO:0016021	integral component of membrane	cellular_component
PGSC0003DMG400007295	GO:0055085	transmembrane transport	biological_process
PGSC0003DMG400007295	GO:0016887	ATPase activity	molecular_function
PGSC0003DMG400007295	GO:0042626	ATPase activity, coupled to transmembrane movement of substances	molecular_function
PGSC0003DMG400017278	GO:0004672	protein kinase activity	molecular_function
PGSC0003DMG400017278	GO:0005524	ATP binding	molecular_function
PGSC0003DMG400017278	GO:0006468	protein phosphorylation	biological_process
PGSC0003DMG400017278	GO:0016020	membrane	cellular_component
PGSC0003DMG400017278	GO:0016021	integral component of membrane	cellular_component
PGSC0003DMG400017286	GO:0016740	transferase activity	molecular_function
PGSC0003DMG400017286	GO:0000166	nucleotide binding	molecular_function
PGSC0003DMG400017286	GO:0004672	protein kinase activity	molecular_function
PGSC0003DMG400017286	GO:0004674	protein serine/threonine kinase activity	molecular_function
PGSC0003DMG400017286	GO:0005524	ATP binding	molecular_function
PGSC0003DMG400017286	GO:0016301	kinase activity	molecular_function
PGSC0003DMG400017286	GO:0006468	protein phosphorylation	biological_process
PGSC0003DMG400017286	GO:0016310	phosphorylation	biological_process
PGSC0003DMG400017286	GO:0016020	membrane	cellular_component
PGSC0003DMG400017286	GO:0016021	integral component of membrane	cellular_component
PGSC0003DMG400007373	GO:0008152	metabolic process	biological_process
PGSC0003DMG400007373	GO:0003824	catalytic activity	molecular_function
PGSC0003DMG400007373	GO:0016020	membrane	cellular_component
PGSC0003DMG400007373	GO:0006633	fatty acid biosynthetic process	biological_process
PGSC0003DMG400007373	GO:0016747	transferase activity, transferring acyl groups other than amino-acyl groups	molecular_function
PGSC0003DMG400007373	GO:0016746	transferase activity, transferring acyl groups	molecular_function
PGSC0003DMG400007373	GO:0016740	transferase activity	molecular_function
PGSC0003DMG400007373	GO:0016021	integral component of membrane	cellular_component
PGSC0003DMG400017373	GO:0016020	membrane	cellular_component
PGSC0003DMG400017373	GO:0016021	integral component of membrane	cellular_component
PGSC0003DMG400017413	GO:0061615	glycolytic process through fructose-6-phosphate	biological_process
PGSC0003DMG400017413	GO:0016740	transferase activity	molecular_function
PGSC0003DMG400017413	GO:0000166	nucleotide binding	molecular_function
PGSC0003DMG400017413	GO:0005524	ATP binding	molecular_function
PGSC0003DMG400017413	GO:0016301	kinase activity	molecular_function
PGSC0003DMG400017413	GO:0016310	phosphorylation	biological_process
PGSC0003DMG400017413	GO:0046872	metal ion binding	molecular_function
PGSC0003DMG400017413	GO:0008152	metabolic process	biological_process
PGSC0003DMG400017413	GO:0005737	cytoplasm	cellular_component
PGSC0003DMG400017413	GO:0006096	glycolytic process	biological_process
PGSC0003DMG400017413	GO:0003824	catalytic activity	molecular_function
PGSC0003DMG400017413	GO:0003872	6-phosphofructokinase activity	molecular_function
PGSC0003DMG400017413	GO:0006002	fructose 6-phosphate metabolic process	biological_process
PGSC0003DMG400007639	GO:0055114	oxidation-reduction process	biological_process
PGSC0003DMG400007639	GO:0004497	monooxygenase activity	molecular_function
PGSC0003DMG400007639	GO:0016491	oxidoreductase activity	molecular_function
PGSC0003DMG400007639	GO:0046872	metal ion binding	molecular_function
PGSC0003DMG400007639	GO:0020037	heme binding	molecular_function
PGSC0003DMG400007639	GO:0005506	iron ion binding	molecular_function
PGSC0003DMG400007639	GO:0016705	oxidoreductase activity, acting on paired donors, with incorporation or reduction of molecular oxygen	molecular_function
PGSC0003DMG401017590	GO:0003677	DNA binding	molecular_function
PGSC0003DMG401017590	GO:0006355	regulation of transcription, DNA-templated	biological_process
PGSC0003DMG401017590	GO:0005634	nucleus	cellular_component
PGSC0003DMG401017590	GO:0016020	membrane	cellular_component
PGSC0003DMG401017590	GO:0016021	integral component of membrane	cellular_component
PGSC0003DMG400007952	GO:0016747	transferase activity, transferring acyl groups other than amino-acyl groups	molecular_function
PGSC0003DMG400017936	GO:0006950	response to stress	biological_process
PGSC0003DMG400008182	GO:0016020	membrane	cellular_component
PGSC0003DMG400008182	GO:0016021	integral component of membrane	cellular_component
PGSC0003DMG400008262	GO:0055114	oxidation-reduction process	biological_process
PGSC0003DMG400008262	GO:0016491	oxidoreductase activity	molecular_function
PGSC0003DMG400008262	GO:0020037	heme binding	molecular_function
PGSC0003DMG400008262	GO:0051536	iron-sulfur cluster binding	molecular_function
PGSC0003DMG400018138	GO:0055114	oxidation-reduction process	biological_process
PGSC0003DMG400018138	GO:0004497	monooxygenase activity	molecular_function
PGSC0003DMG400018138	GO:0016491	oxidoreductase activity	molecular_function
PGSC0003DMG400018138	GO:0046872	metal ion binding	molecular_function
PGSC0003DMG400018138	GO:0020037	heme binding	molecular_function
PGSC0003DMG400018138	GO:0005506	iron ion binding	molecular_function
PGSC0003DMG400018138	GO:0016705	oxidoreductase activity, acting on paired donors, with incorporation or reduction of molecular oxygen	molecular_function
PGSC0003DMG400018182	GO:0016020	membrane	cellular_component
PGSC0003DMG400018182	GO:0016021	integral component of membrane	cellular_component
PGSC0003DMG400018276	GO:0046872	metal ion binding	molecular_function
PGSC0003DMG400018276	GO:0005576	extracellular region	cellular_component
PGSC0003DMG400018276	GO:0030145	manganese ion binding	molecular_function
PGSC0003DMG400018276	GO:0045735	nutrient reservoir activity	molecular_function
PGSC0003DMG400018328	GO:0010951	negative regulation of endopeptidase activity	biological_process
PGSC0003DMG400018328	GO:0004867	serine-type endopeptidase inhibitor activity	molecular_function
PGSC0003DMG400008557	GO:0016740	transferase activity	molecular_function
PGSC0003DMG400008557	GO:0008152	metabolic process	biological_process
PGSC0003DMG400008557	GO:0016757	transferase activity, transferring glycosyl groups	molecular_function
PGSC0003DMG400008557	GO:0016758	transferase activity, transferring hexosyl groups	molecular_function
PGSC0003DMG400018635	GO:0005576	extracellular region	cellular_component
PGSC0003DMG400018712	GO:0016491	oxidoreductase activity	molecular_function
PGSC0003DMG400018712	GO:0055114	oxidation-reduction process	biological_process
PGSC0003DMG400018789	GO:0008152	metabolic process	biological_process
PGSC0003DMG400018789	GO:0016787	hydrolase activity	molecular_function
PGSC0003DMG400009068	GO:0000166	nucleotide binding	molecular_function
PGSC0003DMG400009068	GO:0004672	protein kinase activity	molecular_function
PGSC0003DMG400009068	GO:0005524	ATP binding	molecular_function
PGSC0003DMG400009068	GO:0006468	protein phosphorylation	biological_process
PGSC0003DMG400009068	GO:0016020	membrane	cellular_component
PGSC0003DMG400009068	GO:0016021	integral component of membrane	cellular_component
PGSC0003DMG400009068	GO:0005515	protein binding	molecular_function
PGSC0003DMG400019275	GO:0004672	protein kinase activity	molecular_function
PGSC0003DMG400019275	GO:0005524	ATP binding	molecular_function
PGSC0003DMG400019275	GO:0006468	protein phosphorylation	biological_process
PGSC0003DMG400019275	GO:0016740	transferase activity	molecular_function
PGSC0003DMG400019275	GO:0000166	nucleotide binding	molecular_function
PGSC0003DMG400019275	GO:0004674	protein serine/threonine kinase activity	molecular_function
PGSC0003DMG400019275	GO:0016301	kinase activity	molecular_function
PGSC0003DMG400019275	GO:0016310	phosphorylation	biological_process
PGSC0003DMG400019275	GO:0016020	membrane	cellular_component
PGSC0003DMG400019275	GO:0016021	integral component of membrane	cellular_component
PGSC0003DMG400019275	GO:0048544	recognition of pollen	biological_process
PGSC0003DMG400019456	GO:0033281	TAT protein transport complex	cellular_component
PGSC0003DMG400019456	GO:0016020	membrane	cellular_component
PGSC0003DMG400019456	GO:0016021	integral component of membrane	cellular_component
PGSC0003DMG400019456	GO:0008565	protein transporter activity	molecular_function
PGSC0003DMG400019456	GO:0015031	protein transport	biological_process
PGSC0003DMG400019456	GO:0009306	protein secretion	biological_process
PGSC0003DMG400019456	GO:0009535	chloroplast thylakoid membrane	cellular_component
PGSC0003DMG400019456	GO:0009941	chloroplast envelope	cellular_component
PGSC0003DMG400019456	GO:0005886	plasma membrane	cellular_component
PGSC0003DMG401009338	GO:0016020	membrane	cellular_component
PGSC0003DMG401009338	GO:0016021	integral component of membrane	cellular_component
PGSC0003DMG401009338	GO:0005515	protein binding	molecular_function
PGSC0003DMG400019472	GO:0046872	metal ion binding	molecular_function
PGSC0003DMG400019472	GO:0006878	cellular copper ion homeostasis	biological_process
PGSC0003DMG400019472	GO:0030001	metal ion transport	biological_process
PGSC0003DMG400019472	GO:0019904	protein domain specific binding	molecular_function
PGSC0003DMG400019472	GO:0009651	response to salt stress	biological_process
PGSC0003DMG400019472	GO:0046686	response to cadmium ion	biological_process
PGSC0003DMG400019472	GO:0009507	chloroplast	cellular_component
PGSC0003DMG400019472	GO:0048046	apoplast	cellular_component
PGSC0003DMG400019526	GO:0016740	transferase activity	molecular_function
PGSC0003DMG400019526	GO:0046872	metal ion binding	molecular_function
PGSC0003DMG400019526	GO:0004842	ubiquitin-protein transferase activity	molecular_function
PGSC0003DMG400019526	GO:0016567	protein ubiquitination	biological_process
PGSC0003DMG400009374	GO:0006520	cellular amino acid metabolic process	biological_process
PGSC0003DMG400009374	GO:0009058	biosynthetic process	biological_process
PGSC0003DMG400009374	GO:0003824	catalytic activity	molecular_function
PGSC0003DMG400009374	GO:0030170	pyridoxal phosphate binding	molecular_function
PGSC0003DMG400009374	GO:0008483	transaminase activity	molecular_function
PGSC0003DMG400009399	GO:0009055	electron transfer activity	molecular_function
PGSC0003DMG400009399	GO:0022900	electron transport chain	biological_process
PGSC0003DMG400009399	GO:0055114	oxidation-reduction process	biological_process
PGSC0003DMG400009399	GO:0005623	cell	cellular_component
PGSC0003DMG400009399	GO:0015035	protein disulfide oxidoreductase activity	molecular_function
PGSC0003DMG400009399	GO:0045454	cell redox homeostasis	biological_process
PGSC0003DMG403019589	GO:0016020	membrane	cellular_component
PGSC0003DMG403019589	GO:0016021	integral component of membrane	cellular_component
PGSC0003DMG400009477	GO:0016311	dephosphorylation	biological_process
PGSC0003DMG400009477	GO:0016787	hydrolase activity	molecular_function
PGSC0003DMG400009477	GO:0003824	catalytic activity	molecular_function
PGSC0003DMG400009477	GO:0005992	trehalose biosynthetic process	biological_process
PGSC0003DMG400009477	GO:0004805	trehalose-phosphatase activity	molecular_function
PGSC0003DMG400009477	GO:0006979	response to oxidative stress	biological_process
PGSC0003DMG400009477	GO:0009507	chloroplast	cellular_component
PGSC0003DMG400009477	GO:0009651	response to salt stress	biological_process
PGSC0003DMG400009477	GO:0015927	trehalase activity	molecular_function
PGSC0003DMG400009477	GO:0006970	response to osmotic stress	biological_process
PGSC0003DMG400009530	GO:0003700	DNA-binding transcription factor activity	molecular_function
PGSC0003DMG400009530	GO:0006355	regulation of transcription, DNA-templated	biological_process
PGSC0003DMG400009530	GO:0043565	sequence-specific DNA binding	molecular_function
PGSC0003DMG400009530	GO:0003677	DNA binding	molecular_function
PGSC0003DMG400009530	GO:0005634	nucleus	cellular_component
PGSC0003DMG400009530	GO:0006351	transcription, DNA-templated	biological_process
PGSC0003DMG400009686	GO:0007165	signal transduction	biological_process
PGSC0003DMG400009686	GO:0043531	ADP binding	molecular_function
PGSC0003DMG400009686	GO:0005515	protein binding	molecular_function
PGSC0003DMG400009902	GO:0005515	protein binding	molecular_function
PGSC0003DMG400020160	GO:0016020	membrane	cellular_component
PGSC0003DMG400020160	GO:0016021	integral component of membrane	cellular_component
PGSC0003DMG400020160	GO:0046872	metal ion binding	molecular_function
PGSC0003DMG400020160	GO:0020037	heme binding	molecular_function
PGSC0003DMG400009968	GO:0006950	response to stress	biological_process
PGSC0003DMG400009968	GO:0009415	response to water	biological_process
PGSC0003DMG400010050	GO:0006560	proline metabolic process	biological_process
PGSC0003DMG400010050	GO:0016491	oxidoreductase activity	molecular_function
PGSC0003DMG400010050	GO:0055114	oxidation-reduction process	biological_process
PGSC0003DMG400010050	GO:0004657	proline dehydrogenase activity	molecular_function
PGSC0003DMG400010050	GO:0006562	proline catabolic process	biological_process
PGSC0003DMG400020343	GO:0016747	transferase activity, transferring acyl groups other than amino-acyl groups	molecular_function
PGSC0003DMG400010132	GO:0010951	negative regulation of endopeptidase activity	biological_process
PGSC0003DMG400010132	GO:0004866	endopeptidase inhibitor activity	molecular_function
PGSC0003DMG400010149	GO:0010951	negative regulation of endopeptidase activity	biological_process
PGSC0003DMG400010149	GO:0004866	endopeptidase inhibitor activity	molecular_function
PGSC0003DMG400011189	GO:0016747	transferase activity, transferring acyl groups other than amino-acyl groups	molecular_function
PGSC0003DMG400020608	GO:0003700	DNA-binding transcription factor activity	molecular_function
PGSC0003DMG400020608	GO:0003677	DNA binding	molecular_function
PGSC0003DMG400020608	GO:0006355	regulation of transcription, DNA-templated	biological_process
PGSC0003DMG400020608	GO:0005634	nucleus	cellular_component
PGSC0003DMG400020608	GO:0043565	sequence-specific DNA binding	molecular_function
PGSC0003DMG400020608	GO:0006351	transcription, DNA-templated	biological_process
PGSC0003DMG400010509	GO:0016740	transferase activity	molecular_function
PGSC0003DMG400010509	GO:0016020	membrane	cellular_component
PGSC0003DMG400010509	GO:0016021	integral component of membrane	cellular_component
PGSC0003DMG400010509	GO:0016757	transferase activity, transferring glycosyl groups	molecular_function
PGSC0003DMG400010509	GO:0005975	carbohydrate metabolic process	biological_process
PGSC0003DMG400010509	GO:0006004	fucose metabolic process	biological_process
PGSC0003DMG400010525	GO:0055114	oxidation-reduction process	biological_process
PGSC0003DMG400010525	GO:0004497	monooxygenase activity	molecular_function
PGSC0003DMG400010525	GO:0016491	oxidoreductase activity	molecular_function
PGSC0003DMG400010525	GO:0046872	metal ion binding	molecular_function
PGSC0003DMG400010525	GO:0020037	heme binding	molecular_function
PGSC0003DMG400010525	GO:0005506	iron ion binding	molecular_function
PGSC0003DMG400010525	GO:0016705	oxidoreductase activity, acting on paired donors, with incorporation or reduction of molecular oxygen	molecular_function
PGSC0003DMG400011262	GO:0005739	mitochondrion	cellular_component
PGSC0003DMG400011262	GO:0005747	mitochondrial respiratory chain complex I	cellular_component
PGSC0003DMG400011262	GO:0005774	vacuolar membrane	cellular_component
PGSC0003DMG400010587	GO:0008152	metabolic process	biological_process
PGSC0003DMG400010587	GO:0000287	magnesium ion binding	molecular_function
PGSC0003DMG400010587	GO:0046872	metal ion binding	molecular_function
PGSC0003DMG400010587	GO:0010333	terpene synthase activity	molecular_function
PGSC0003DMG400010587	GO:0016829	lyase activity	molecular_function
PGSC0003DMG400010631	GO:0005509	calcium ion binding	molecular_function
PGSC0003DMG400010638	GO:0032259	methylation	biological_process
PGSC0003DMG400010638	GO:0008152	metabolic process	biological_process
PGSC0003DMG400010638	GO:0008168	methyltransferase activity	molecular_function
PGSC0003DMG400010724	GO:0003700	DNA-binding transcription factor activity	molecular_function
PGSC0003DMG400010724	GO:0003677	DNA binding	molecular_function
PGSC0003DMG400010724	GO:0006355	regulation of transcription, DNA-templated	biological_process
PGSC0003DMG400010724	GO:0005634	nucleus	cellular_component
PGSC0003DMG400010724	GO:0006351	transcription, DNA-templated	biological_process
PGSC0003DMG400011336	GO:0016020	membrane	cellular_component
PGSC0003DMG400011336	GO:0016021	integral component of membrane	cellular_component
PGSC0003DMG400010815	GO:0043086	negative regulation of catalytic activity	biological_process
PGSC0003DMG400010815	GO:0016020	membrane	cellular_component
PGSC0003DMG400010815	GO:0016021	integral component of membrane	cellular_component
PGSC0003DMG400010815	GO:0004857	enzyme inhibitor activity	molecular_function
PGSC0003DMG400010859	GO:0046872	metal ion binding	molecular_function
PGSC0003DMG400010859	GO:0051213	dioxygenase activity	molecular_function
PGSC0003DMG400010859	GO:0055114	oxidation-reduction process	biological_process
PGSC0003DMG400010859	GO:0016491	oxidoreductase activity	molecular_function
PGSC0003DMG400010859	GO:0006633	fatty acid biosynthetic process	biological_process
PGSC0003DMG400010859	GO:0016702	oxidoreductase activity, acting on single donors with incorporation of molecular oxygen, incorporation of two atoms of oxygen	molecular_function
PGSC0003DMG400010859	GO:0031408	oxylipin biosynthetic process	biological_process
PGSC0003DMG400010859	GO:0005737	cytoplasm	cellular_component
PGSC0003DMG400010859	GO:0006629	lipid metabolic process	biological_process
PGSC0003DMG400010859	GO:0006631	fatty acid metabolic process	biological_process
PGSC0003DMG400010859	GO:0005515	protein binding	molecular_function
PGSC0003DMG400021109	GO:0055114	oxidation-reduction process	biological_process
PGSC0003DMG400021109	GO:0003824	catalytic activity	molecular_function
PGSC0003DMG400021109	GO:0050660	flavin adenine dinucleotide binding	molecular_function
PGSC0003DMG400021109	GO:0016491	oxidoreductase activity	molecular_function
PGSC0003DMG400021109	GO:0016614	oxidoreductase activity, acting on CH-OH group of donors	molecular_function
PGSC0003DMG400021109	GO:0071949	FAD binding	molecular_function
PGSC0003DMG400021128	GO:0008152	metabolic process	biological_process
PGSC0003DMG400021128	GO:0016787	hydrolase activity	molecular_function
PGSC0003DMG402010991	GO:0055114	oxidation-reduction process	biological_process
PGSC0003DMG402010991	GO:0016020	membrane	cellular_component
PGSC0003DMG402010991	GO:0016021	integral component of membrane	cellular_component
PGSC0003DMG402010991	GO:0004497	monooxygenase activity	molecular_function
PGSC0003DMG402010991	GO:0016491	oxidoreductase activity	molecular_function
PGSC0003DMG402010991	GO:0046872	metal ion binding	molecular_function
PGSC0003DMG402010991	GO:0020037	heme binding	molecular_function
PGSC0003DMG402010991	GO:0005506	iron ion binding	molecular_function
PGSC0003DMG402010991	GO:0016705	oxidoreductase activity, acting on paired donors, with incorporation or reduction of molecular oxygen	molecular_function
PGSC0003DMG400011391	GO:1902600	proton transmembrane transport	biological_process
PGSC0003DMG400011391	GO:0005743	mitochondrial inner membrane	cellular_component
PGSC0003DMG400011391	GO:0016020	membrane	cellular_component
PGSC0003DMG400011391	GO:0055114	oxidation-reduction process	biological_process
PGSC0003DMG400011391	GO:0005739	mitochondrion	cellular_component
PGSC0003DMG400011391	GO:0070469	respiratory chain	cellular_component
PGSC0003DMG400011391	GO:0006122	mitochondrial electron transport, ubiquinol to cytochrome c	biological_process
PGSC0003DMG400011391	GO:0008121	ubiquinol-cytochrome-c reductase activity	molecular_function
PGSC0003DMG400021331	GO:0016020	membrane	cellular_component
PGSC0003DMG400021331	GO:0016192	vesicle-mediated transport	biological_process
PGSC0003DMG400021331	GO:0061025	membrane fusion	biological_process
PGSC0003DMG400021331	GO:0016021	integral component of membrane	cellular_component
PGSC0003DMG400021331	GO:0005622	intracellular	cellular_component
PGSC0003DMG400021331	GO:0006886	intracellular protein transport	biological_process
PGSC0003DMG400021331	GO:0005484	SNAP receptor activity	molecular_function
PGSC0003DMG400011451	GO:0016020	membrane	cellular_component
PGSC0003DMG400011451	GO:0016021	integral component of membrane	cellular_component
PGSC0003DMG400011451	GO:0006811	ion transport	biological_process
PGSC0003DMG400011451	GO:0005783	endoplasmic reticulum	cellular_component
PGSC0003DMG400011451	GO:0005262	calcium channel activity	molecular_function
PGSC0003DMG400011451	GO:0032469	endoplasmic reticulum calcium ion homeostasis	biological_process
PGSC0003DMG400011451	GO:0070588	calcium ion transmembrane transport	biological_process
PGSC0003DMG400011451	GO:0030176	integral component of endoplasmic reticulum membrane	cellular_component
PGSC0003DMG400021454	GO:0016020	membrane	cellular_component
PGSC0003DMG400021454	GO:0016021	integral component of membrane	cellular_component
PGSC0003DMG400021508	GO:0003676	nucleic acid binding	molecular_function
PGSC0003DMG400021542	GO:0055114	oxidation-reduction process	biological_process
PGSC0003DMG400021542	GO:0004497	monooxygenase activity	molecular_function
PGSC0003DMG400021542	GO:0016491	oxidoreductase activity	molecular_function
PGSC0003DMG400021542	GO:0046872	metal ion binding	molecular_function
PGSC0003DMG400021542	GO:0020037	heme binding	molecular_function
PGSC0003DMG400021542	GO:0005506	iron ion binding	molecular_function
PGSC0003DMG400021542	GO:0016705	oxidoreductase activity, acting on paired donors, with incorporation or reduction of molecular oxygen	molecular_function
PGSC0003DMG400021563	GO:0016020	membrane	cellular_component
PGSC0003DMG400021563	GO:0016021	integral component of membrane	cellular_component
PGSC0003DMG400021563	GO:0008289	lipid binding	molecular_function
PGSC0003DMG400021563	GO:0006869	lipid transport	biological_process
PGSC0003DMG402021564	GO:0006559	L-phenylalanine catabolic process	biological_process
PGSC0003DMG402021564	GO:0016829	lyase activity	molecular_function
PGSC0003DMG402021564	GO:0003824	catalytic activity	molecular_function
PGSC0003DMG402021564	GO:0005737	cytoplasm	cellular_component
PGSC0003DMG402021564	GO:0016841	ammonia-lyase activity	molecular_function
PGSC0003DMG402021564	GO:0045548	phenylalanine ammonia-lyase activity	molecular_function
PGSC0003DMG402021564	GO:0009698	phenylpropanoid metabolic process	biological_process
PGSC0003DMG402021564	GO:0009800	cinnamic acid biosynthetic process	biological_process
PGSC0003DMG400021574	GO:0043086	negative regulation of catalytic activity	biological_process
PGSC0003DMG400021574	GO:0004857	enzyme inhibitor activity	molecular_function
PGSC0003DMG400021763	GO:0006869	lipid transport	biological_process
PGSC0003DMG400021791	GO:0005515	protein binding	molecular_function
PGSC0003DMG400021877	GO:0006073	cellular glucan metabolic process	biological_process
PGSC0003DMG400021877	GO:0016798	hydrolase activity, acting on glycosyl bonds	molecular_function
PGSC0003DMG400021877	GO:0016740	transferase activity	molecular_function
PGSC0003DMG400021877	GO:0016787	hydrolase activity	molecular_function
PGSC0003DMG400021877	GO:0005975	carbohydrate metabolic process	biological_process
PGSC0003DMG400021877	GO:0008152	metabolic process	biological_process
PGSC0003DMG400021877	GO:0071555	cell wall organization	biological_process
PGSC0003DMG400021877	GO:0005576	extracellular region	cellular_component
PGSC0003DMG400021877	GO:0004553	hydrolase activity, hydrolyzing O-glycosyl compounds	molecular_function
PGSC0003DMG400021877	GO:0005618	cell wall	cellular_component
PGSC0003DMG400021877	GO:0048046	apoplast	cellular_component
PGSC0003DMG400021877	GO:0016762	xyloglucan:xyloglucosyl transferase activity	molecular_function
PGSC0003DMG400021877	GO:0010411	xyloglucan metabolic process	biological_process
PGSC0003DMG400021877	GO:0042546	cell wall biogenesis	biological_process
PGSC0003DMG400021895	GO:0003700	DNA-binding transcription factor activity	molecular_function
PGSC0003DMG400021895	GO:0003677	DNA binding	molecular_function
PGSC0003DMG400021895	GO:0006355	regulation of transcription, DNA-templated	biological_process
PGSC0003DMG400021895	GO:0005634	nucleus	cellular_component
PGSC0003DMG400021895	GO:0043565	sequence-specific DNA binding	molecular_function
PGSC0003DMG400021895	GO:0006351	transcription, DNA-templated	biological_process
PGSC0003DMG400000063	GO:0046872	metal ion binding	molecular_function
PGSC0003DMG400000063	GO:0030001	metal ion transport	biological_process
PGSC0003DMG400000066	GO:0009269	response to desiccation	biological_process
PGSC0003DMG400000127	GO:0016020	membrane	cellular_component
PGSC0003DMG400000127	GO:0016021	integral component of membrane	cellular_component
PGSC0003DMG400000127	GO:0046872	metal ion binding	molecular_function
PGSC0003DMG400000127	GO:0020037	heme binding	molecular_function
PGSC0003DMG400022836	GO:0005694	chromosome	cellular_component
PGSC0003DMG400022836	GO:0003677	DNA binding	molecular_function
PGSC0003DMG400022836	GO:0005634	nucleus	cellular_component
PGSC0003DMG400022836	GO:0046982	protein heterodimerization activity	molecular_function
PGSC0003DMG400022836	GO:0000786	nucleosome	cellular_component
PGSC0003DMG400022836	GO:0010369	chromocenter	cellular_component
PGSC0003DMG401022197	GO:0005515	protein binding	molecular_function
PGSC0003DMG400022929	GO:0009862	systemic acquired resistance, salicylic acid mediated signaling pathway	biological_process
PGSC0003DMG400022929	GO:0030170	pyridoxal phosphate binding	molecular_function
PGSC0003DMG400022929	GO:0009058	biosynthetic process	biological_process
PGSC0003DMG400022929	GO:0003824	catalytic activity	molecular_function
PGSC0003DMG400022929	GO:0008483	transaminase activity	molecular_function
PGSC0003DMG400022929	GO:0010150	leaf senescence	biological_process
PGSC0003DMG400022929	GO:0042742	defense response to bacterium	biological_process
PGSC0003DMG400022929	GO:0062045	L-lysine alpha-aminotransferase	molecular_function
PGSC0003DMG400022929	GO:0009627	systemic acquired resistance	biological_process
PGSC0003DMG400022929	GO:0062034	L-pipecolic acid biosynthetic process	biological_process
PGSC0003DMG400022929	GO:0009536	plastid	cellular_component
PGSC0003DMG400022933	GO:0005975	carbohydrate metabolic process	biological_process
PGSC0003DMG400022933	GO:0004553	hydrolase activity, hydrolyzing O-glycosyl compounds	molecular_function
PGSC0003DMG400022933	GO:0010214	seed coat development	biological_process
PGSC0003DMG400022933	GO:0046556	alpha-L-arabinofuranosidase activity	molecular_function
PGSC0003DMG400022933	GO:0016787	hydrolase activity	molecular_function
PGSC0003DMG400022933	GO:0009505	plant-type cell wall	cellular_component
PGSC0003DMG400022933	GO:0048046	apoplast	cellular_component
PGSC0003DMG400000279	GO:0016020	membrane	cellular_component
PGSC0003DMG400000279	GO:0016021	integral component of membrane	cellular_component
PGSC0003DMG400000279	GO:0006487	protein N-linked glycosylation	biological_process
PGSC0003DMG400000279	GO:0034998	oligosaccharyltransferase I complex	cellular_component
PGSC0003DMG400011633	GO:0070370	cellular heat acclimation	biological_process
PGSC0003DMG400011633	GO:0010508	positive regulation of autophagy	biological_process
PGSC0003DMG400011633	GO:0003700	DNA-binding transcription factor activity	molecular_function
PGSC0003DMG400011633	GO:0003677	DNA binding	molecular_function
PGSC0003DMG400011633	GO:0006355	regulation of transcription, DNA-templated	biological_process
PGSC0003DMG400011633	GO:0005634	nucleus	cellular_component
PGSC0003DMG400011633	GO:0043565	sequence-specific DNA binding	molecular_function
PGSC0003DMG400011633	GO:0006351	transcription, DNA-templated	biological_process
PGSC0003DMG400011633	GO:0042742	defense response to bacterium	biological_process
PGSC0003DMG400011633	GO:0050832	defense response to fungus	biological_process
PGSC0003DMG400011633	GO:0009651	response to salt stress	biological_process
PGSC0003DMG400011633	GO:0009414	response to water deprivation	biological_process
PGSC0003DMG400011633	GO:0010120	camalexin biosynthetic process	biological_process
PGSC0003DMG400011633	GO:0044212	transcription regulatory region DNA binding	molecular_function
PGSC0003DMG400011633	GO:0010200	response to chitin	biological_process
PGSC0003DMG400011633	GO:0009409	response to cold	biological_process
PGSC0003DMG400011633	GO:0006970	response to osmotic stress	biological_process
PGSC0003DMG400011633	GO:0009408	response to heat	biological_process
PGSC0003DMG400011633	GO:0034605	cellular response to heat	biological_process
PGSC0003DMG400022342	GO:0042744	hydrogen peroxide catabolic process	biological_process
PGSC0003DMG400022342	GO:0098869	cellular oxidant detoxification	biological_process
PGSC0003DMG400022342	GO:0004601	peroxidase activity	molecular_function
PGSC0003DMG400022342	GO:0055114	oxidation-reduction process	biological_process
PGSC0003DMG400022342	GO:0016491	oxidoreductase activity	molecular_function
PGSC0003DMG400022342	GO:0046872	metal ion binding	molecular_function
PGSC0003DMG400022342	GO:0005576	extracellular region	cellular_component
PGSC0003DMG400022342	GO:0020037	heme binding	molecular_function
PGSC0003DMG400022342	GO:0006979	response to oxidative stress	biological_process
PGSC0003DMG400022430	GO:0055114	oxidation-reduction process	biological_process
PGSC0003DMG400022430	GO:0008152	metabolic process	biological_process
PGSC0003DMG400022430	GO:0046872	metal ion binding	molecular_function
PGSC0003DMG400022430	GO:0016491	oxidoreductase activity	molecular_function
PGSC0003DMG400022430	GO:0004097	catechol oxidase activity	molecular_function
PGSC0003DMG400022430	GO:0046148	pigment biosynthetic process	biological_process
PGSC0003DMG400000420	GO:0005694	chromosome	cellular_component
PGSC0003DMG400000420	GO:0003677	DNA binding	molecular_function
PGSC0003DMG400000420	GO:0005634	nucleus	cellular_component
PGSC0003DMG400000420	GO:0046982	protein heterodimerization activity	molecular_function
PGSC0003DMG400000420	GO:0000786	nucleosome	cellular_component
PGSC0003DMG400023270	GO:0000166	nucleotide binding	molecular_function
PGSC0003DMG400023270	GO:0003924	GTPase activity	molecular_function
PGSC0003DMG400023270	GO:0005525	GTP binding	molecular_function
PGSC0003DMG400023270	GO:0005737	cytoplasm	cellular_component
PGSC0003DMG400023270	GO:0003746	translation elongation factor activity	molecular_function
PGSC0003DMG400023270	GO:0006414	translational elongation	biological_process
PGSC0003DMG400011731	GO:0005515	protein binding	molecular_function
PGSC0003DMG400023435	GO:0006952	defense response	biological_process
PGSC0003DMG400023435	GO:0009607	response to biotic stimulus	biological_process
PGSC0003DMG400011837	GO:0003688	DNA replication origin binding	molecular_function
PGSC0003DMG400011837	GO:0003677	DNA binding	molecular_function
PGSC0003DMG400011837	GO:0005634	nucleus	cellular_component
PGSC0003DMG400011837	GO:0000166	nucleotide binding	molecular_function
PGSC0003DMG400011837	GO:0005524	ATP binding	molecular_function
PGSC0003DMG400011837	GO:0003682	chromatin binding	molecular_function
PGSC0003DMG400011837	GO:0003678	DNA helicase activity	molecular_function
PGSC0003DMG400011837	GO:0004386	helicase activity	molecular_function
PGSC0003DMG400011837	GO:0016787	hydrolase activity	molecular_function
PGSC0003DMG400011837	GO:0006260	DNA replication	biological_process
PGSC0003DMG400011837	GO:0006270	DNA replication initiation	biological_process
PGSC0003DMG400011837	GO:0032508	DNA duplex unwinding	biological_process
PGSC0003DMG400011837	GO:0042555	MCM complex	cellular_component
PGSC0003DMG400011837	GO:0005737	cytoplasm	cellular_component
PGSC0003DMG400011837	GO:0000347	THO complex	cellular_component
PGSC0003DMG400000776	GO:0009664	plant-type cell wall organization	biological_process
PGSC0003DMG400000776	GO:0005199	structural constituent of cell wall	molecular_function
PGSC0003DMG400000783	GO:0009664	plant-type cell wall organization	biological_process
PGSC0003DMG400000783	GO:0005199	structural constituent of cell wall	molecular_function
PGSC0003DMG400000919	GO:0016020	membrane	cellular_component
PGSC0003DMG400000919	GO:0016021	integral component of membrane	cellular_component
PGSC0003DMG400000919	GO:0022857	transmembrane transporter activity	molecular_function
PGSC0003DMG400000919	GO:0055085	transmembrane transport	biological_process
PGSC0003DMG400011949	GO:0008289	lipid binding	molecular_function
PGSC0003DMG400011949	GO:0006869	lipid transport	biological_process
PGSC0003DMG400011971	GO:0016740	transferase activity	molecular_function
PGSC0003DMG400011971	GO:0008152	metabolic process	biological_process
PGSC0003DMG400011971	GO:0016757	transferase activity, transferring glycosyl groups	molecular_function
PGSC0003DMG400011971	GO:0016758	transferase activity, transferring hexosyl groups	molecular_function
PGSC0003DMG400023703	GO:0005515	protein binding	molecular_function
PGSC0003DMG402023713	GO:1904667	negative regulation of ubiquitin protein ligase activity	biological_process
PGSC0003DMG402023713	GO:0005634	nucleus	cellular_component
PGSC0003DMG402023713	GO:0051783	regulation of nuclear division	biological_process
PGSC0003DMG400011989	GO:0004672	protein kinase activity	molecular_function
PGSC0003DMG400011989	GO:0005524	ATP binding	molecular_function
PGSC0003DMG400011989	GO:0006468	protein phosphorylation	biological_process
PGSC0003DMG400011989	GO:0016020	membrane	cellular_component
PGSC0003DMG400011989	GO:0016021	integral component of membrane	cellular_component
PGSC0003DMG400011989	GO:0005515	protein binding	molecular_function
PGSC0003DMG400012020	GO:0043086	negative regulation of catalytic activity	biological_process
PGSC0003DMG400012020	GO:0004857	enzyme inhibitor activity	molecular_function
PGSC0003DMG402023841	GO:0055114	oxidation-reduction process	biological_process
PGSC0003DMG402023841	GO:0016020	membrane	cellular_component
PGSC0003DMG402023841	GO:0016021	integral component of membrane	cellular_component
PGSC0003DMG402023841	GO:0016491	oxidoreductase activity	molecular_function
PGSC0003DMG402023841	GO:0005506	iron ion binding	molecular_function
PGSC0003DMG402023841	GO:0008610	lipid biosynthetic process	biological_process
PGSC0003DMG400001204	GO:0005509	calcium ion binding	molecular_function
PGSC0003DMG400001204	GO:0042538	hyperosmotic salinity response	biological_process
PGSC0003DMG400001204	GO:0005829	cytosol	cellular_component
PGSC0003DMG400012034	GO:0005488	binding	molecular_function
PGSC0003DMG400001287	GO:0003824	catalytic activity	molecular_function
PGSC0003DMG400001287	GO:0030170	pyridoxal phosphate binding	molecular_function
PGSC0003DMG400001287	GO:0004351	glutamate decarboxylase activity	molecular_function
PGSC0003DMG400001287	GO:0006536	glutamate metabolic process	biological_process
PGSC0003DMG400023985	GO:0009507	chloroplast	cellular_component
PGSC0003DMG400023985	GO:0009536	plastid	cellular_component
PGSC0003DMG400023985	GO:0046872	metal ion binding	molecular_function
PGSC0003DMG400023985	GO:0055114	oxidation-reduction process	biological_process
PGSC0003DMG400023985	GO:0009055	electron transfer activity	molecular_function
PGSC0003DMG400023985	GO:0051536	iron-sulfur cluster binding	molecular_function
PGSC0003DMG400023985	GO:0022900	electron transport chain	biological_process
PGSC0003DMG400023985	GO:0051537	2 iron, 2 sulfur cluster binding	molecular_function
PGSC0003DMG402024041	GO:0055114	oxidation-reduction process	biological_process
PGSC0003DMG402024041	GO:0003824	catalytic activity	molecular_function
PGSC0003DMG402024041	GO:0003855	3-dehydroquinate dehydratase activity	molecular_function
PGSC0003DMG402024041	GO:0004764	shikimate 3-dehydrogenase (NADP+) activity	molecular_function
PGSC0003DMG402024140	GO:0016787	hydrolase activity	molecular_function
PGSC0003DMG402024140	GO:0071555	cell wall organization	biological_process
PGSC0003DMG402024140	GO:0005576	extracellular region	cellular_component
PGSC0003DMG402024140	GO:0005618	cell wall	cellular_component
PGSC0003DMG400001528	GO:0016798	hydrolase activity, acting on glycosyl bonds	molecular_function
PGSC0003DMG400001528	GO:0004568	chitinase activity	molecular_function
PGSC0003DMG400001528	GO:0016787	hydrolase activity	molecular_function
PGSC0003DMG400001528	GO:0005975	carbohydrate metabolic process	biological_process
PGSC0003DMG400001528	GO:0008152	metabolic process	biological_process
PGSC0003DMG400001528	GO:0006032	chitin catabolic process	biological_process
PGSC0003DMG400001528	GO:0016998	cell wall macromolecule catabolic process	biological_process
PGSC0003DMG400001574	GO:0016020	membrane	cellular_component
PGSC0003DMG400001574	GO:0016021	integral component of membrane	cellular_component
PGSC0003DMG400001574	GO:0009058	biosynthetic process	biological_process
PGSC0003DMG400001574	GO:0016844	strictosidine synthase activity	molecular_function
PGSC0003DMG400001598	GO:0006952	defense response	biological_process
PGSC0003DMG400001598	GO:0005576	extracellular region	cellular_component
PGSC0003DMG400001598	GO:0005618	cell wall	cellular_component
PGSC0003DMG400001647	GO:0009733	response to auxin	biological_process
PGSC0003DMG400001662	GO:0016831	carboxy-lyase activity	molecular_function
PGSC0003DMG400001662	GO:0008792	arginine decarboxylase activity	molecular_function
PGSC0003DMG400001662	GO:0016829	lyase activity	molecular_function
PGSC0003DMG400001662	GO:0003824	catalytic activity	molecular_function
PGSC0003DMG400001662	GO:0006527	arginine catabolic process	biological_process
PGSC0003DMG400001662	GO:0008295	spermidine biosynthetic process	biological_process
PGSC0003DMG402024222	GO:0004672	protein kinase activity	molecular_function
PGSC0003DMG402024222	GO:0005524	ATP binding	molecular_function
PGSC0003DMG402024222	GO:0006468	protein phosphorylation	biological_process
PGSC0003DMG402024222	GO:0016020	membrane	cellular_component
PGSC0003DMG402024222	GO:0016021	integral component of membrane	cellular_component
PGSC0003DMG400012239	GO:0003824	catalytic activity	molecular_function
PGSC0003DMG400012239	GO:0030170	pyridoxal phosphate binding	molecular_function
PGSC0003DMG400024399	GO:0016020	membrane	cellular_component
PGSC0003DMG400024399	GO:0016021	integral component of membrane	cellular_component
PGSC0003DMG400001895	GO:0016020	membrane	cellular_component
PGSC0003DMG400001895	GO:0016021	integral component of membrane	cellular_component
PGSC0003DMG400001948	GO:0008152	metabolic process	biological_process
PGSC0003DMG400001948	GO:0000287	magnesium ion binding	molecular_function
PGSC0003DMG400001948	GO:0010333	terpene synthase activity	molecular_function
PGSC0003DMG400001948	GO:0016829	lyase activity	molecular_function
PGSC0003DMG400012347	GO:0099132	ATP hydrolysis coupled cation transmembrane transport	biological_process
PGSC0003DMG400012347	GO:0016020	membrane	cellular_component
PGSC0003DMG400012347	GO:0016021	integral component of membrane	cellular_component
PGSC0003DMG400012347	GO:0016787	hydrolase activity	molecular_function
PGSC0003DMG400012347	GO:0000166	nucleotide binding	molecular_function
PGSC0003DMG400012347	GO:0006812	cation transport	biological_process
PGSC0003DMG400012347	GO:0019829	cation-transporting ATPase activity	molecular_function
PGSC0003DMG400012481	GO:0008289	lipid binding	molecular_function
PGSC0003DMG400012481	GO:0006869	lipid transport	biological_process
PGSC0003DMG400024748	GO:0000792	heterochromatin	cellular_component
PGSC0003DMG400024748	GO:0005694	chromosome	cellular_component
PGSC0003DMG400024748	GO:0003677	DNA binding	molecular_function
PGSC0003DMG400024748	GO:0005634	nucleus	cellular_component
PGSC0003DMG400024748	GO:0046982	protein heterodimerization activity	molecular_function
PGSC0003DMG400024748	GO:0000786	nucleosome	cellular_component
PGSC0003DMG400024748	GO:0003682	chromatin binding	molecular_function
PGSC0003DMG400024748	GO:0005730	nucleolus	cellular_component
PGSC0003DMG400024802	GO:0004180	carboxypeptidase activity	molecular_function
PGSC0003DMG400024802	GO:0016787	hydrolase activity	molecular_function
PGSC0003DMG400024802	GO:0008233	peptidase activity	molecular_function
PGSC0003DMG400024802	GO:0006508	proteolysis	biological_process
PGSC0003DMG400024802	GO:0004185	serine-type carboxypeptidase activity	molecular_function
PGSC0003DMG400002562	GO:0005515	protein binding	molecular_function
PGSC0003DMG400012762	GO:0005515	protein binding	molecular_function
PGSC0003DMG400012762	GO:0003824	catalytic activity	molecular_function
PGSC0003DMG400012762	GO:0005737	cytoplasm	cellular_component
PGSC0003DMG400012762	GO:0009072	aromatic amino acid family metabolic process	biological_process
PGSC0003DMG400002682	GO:0008083	growth factor activity	molecular_function
PGSC0003DMG400002682	GO:0005576	extracellular region	cellular_component
PGSC0003DMG400002682	GO:0008283	cell proliferation	biological_process
PGSC0003DMG400002682	GO:0010469	regulation of signaling receptor activity	biological_process
PGSC0003DMG400024967	GO:0098869	cellular oxidant detoxification	biological_process
PGSC0003DMG400024967	GO:0004601	peroxidase activity	molecular_function
PGSC0003DMG400024967	GO:0055114	oxidation-reduction process	biological_process
PGSC0003DMG400024967	GO:0020037	heme binding	molecular_function
PGSC0003DMG400024967	GO:0006979	response to oxidative stress	biological_process
PGSC0003DMG400024967	GO:0042744	hydrogen peroxide catabolic process	biological_process
PGSC0003DMG400024967	GO:0016491	oxidoreductase activity	molecular_function
PGSC0003DMG400024967	GO:0046872	metal ion binding	molecular_function
PGSC0003DMG400024967	GO:0005576	extracellular region	cellular_component
PGSC0003DMG402002771	GO:0003700	DNA-binding transcription factor activity	molecular_function
PGSC0003DMG402002771	GO:0006355	regulation of transcription, DNA-templated	biological_process
PGSC0003DMG400002918	GO:0005794	Golgi apparatus	cellular_component
PGSC0003DMG400002918	GO:0005886	plasma membrane	cellular_component
PGSC0003DMG400002988	GO:0007275	multicellular organism development	biological_process
PGSC0003DMG400003056	GO:0010951	negative regulation of endopeptidase activity	biological_process
PGSC0003DMG400003056	GO:0004867	serine-type endopeptidase inhibitor activity	molecular_function
PGSC0003DMG400003056	GO:0009611	response to wounding	biological_process
PGSC0003DMG400013215	GO:0003677	DNA binding	molecular_function
PGSC0003DMG400013235	GO:0000166	nucleotide binding	molecular_function
PGSC0003DMG400013235	GO:0005524	ATP binding	molecular_function
PGSC0003DMG400013235	GO:0016874	ligase activity	molecular_function
PGSC0003DMG400013235	GO:0003824	catalytic activity	molecular_function
PGSC0003DMG400013235	GO:0004356	glutamate-ammonia ligase activity	molecular_function
PGSC0003DMG400013235	GO:0006542	glutamine biosynthetic process	biological_process
PGSC0003DMG400013235	GO:0006807	nitrogen compound metabolic process	biological_process
PGSC0003DMG400003454	GO:0016020	membrane	cellular_component
PGSC0003DMG400003454	GO:0016021	integral component of membrane	cellular_component
PGSC0003DMG400003531	GO:0006950	response to stress	biological_process
PGSC0003DMG400003531	GO:0009415	response to water	biological_process
PGSC0003DMG400025682	GO:0006508	proteolysis	biological_process
PGSC0003DMG400025682	GO:0004185	serine-type carboxypeptidase activity	molecular_function
PGSC0003DMG403013782	GO:0003677	DNA binding	molecular_function
PGSC0003DMG403013782	GO:0005634	nucleus	cellular_component
PGSC0003DMG403013782	GO:0006260	DNA replication	biological_process
PGSC0003DMG403013782	GO:0003676	nucleic acid binding	molecular_function
PGSC0003DMG403013782	GO:0006281	DNA repair	biological_process
PGSC0003DMG403013782	GO:0006310	DNA recombination	biological_process
PGSC0003DMG400003755	GO:0055114	oxidation-reduction process	biological_process
PGSC0003DMG400003755	GO:0005623	cell	cellular_component
PGSC0003DMG400003755	GO:0015035	protein disulfide oxidoreductase activity	molecular_function
PGSC0003DMG400003755	GO:0045454	cell redox homeostasis	biological_process
PGSC0003DMG400003755	GO:0006662	glycerol ether metabolic process	biological_process
PGSC0003DMG400013879	GO:0016491	oxidoreductase activity	molecular_function
PGSC0003DMG400013879	GO:0055114	oxidation-reduction process	biological_process
PGSC0003DMG400013879	GO:0010181	FMN binding	molecular_function
PGSC0003DMG400013879	GO:0003955	NAD(P)H dehydrogenase (quinone) activity	molecular_function
PGSC0003DMG400014013	GO:0055114	oxidation-reduction process	biological_process
PGSC0003DMG400014013	GO:0004497	monooxygenase activity	molecular_function
PGSC0003DMG400014013	GO:0016491	oxidoreductase activity	molecular_function
PGSC0003DMG400014013	GO:0046872	metal ion binding	molecular_function
PGSC0003DMG400014013	GO:0020037	heme binding	molecular_function
PGSC0003DMG400014013	GO:0005506	iron ion binding	molecular_function
PGSC0003DMG400014013	GO:0016705	oxidoreductase activity, acting on paired donors, with incorporation or reduction of molecular oxygen	molecular_function
PGSC0003DMG400014013	GO:0016020	membrane	cellular_component
PGSC0003DMG400014013	GO:0016021	integral component of membrane	cellular_component
PGSC0003DMG400025877	GO:0016740	transferase activity	molecular_function
PGSC0003DMG400025877	GO:0008152	metabolic process	biological_process
PGSC0003DMG400025877	GO:0016757	transferase activity, transferring glycosyl groups	molecular_function
PGSC0003DMG400025877	GO:0016758	transferase activity, transferring hexosyl groups	molecular_function
PGSC0003DMG400025881	GO:0004144	diacylglycerol O-acyltransferase activity	molecular_function
PGSC0003DMG400025881	GO:0045017	glycerolipid biosynthetic process	biological_process
PGSC0003DMG402003983	GO:0004672	protein kinase activity	molecular_function
PGSC0003DMG402003983	GO:0005524	ATP binding	molecular_function
PGSC0003DMG402003983	GO:0006468	protein phosphorylation	biological_process
PGSC0003DMG402003983	GO:0016020	membrane	cellular_component
PGSC0003DMG402003983	GO:0016021	integral component of membrane	cellular_component
PGSC0003DMG402003983	GO:0048544	recognition of pollen	biological_process
PGSC0003DMG400014095	GO:0016491	oxidoreductase activity	molecular_function
PGSC0003DMG400014095	GO:0055114	oxidation-reduction process	biological_process
PGSC0003DMG400026155	GO:0016740	transferase activity	molecular_function
PGSC0003DMG400026155	GO:0000166	nucleotide binding	molecular_function
PGSC0003DMG400026155	GO:0004672	protein kinase activity	molecular_function
PGSC0003DMG400026155	GO:0004674	protein serine/threonine kinase activity	molecular_function
PGSC0003DMG400026155	GO:0005524	ATP binding	molecular_function
PGSC0003DMG400026155	GO:0016301	kinase activity	molecular_function
PGSC0003DMG400026155	GO:0006468	protein phosphorylation	biological_process
PGSC0003DMG400026155	GO:0016310	phosphorylation	biological_process
PGSC0003DMG400026155	GO:0016020	membrane	cellular_component
PGSC0003DMG400026155	GO:0016021	integral component of membrane	cellular_component
PGSC0003DMG400026155	GO:0048544	recognition of pollen	biological_process
PGSC0003DMG400026231	GO:0016020	membrane	cellular_component
PGSC0003DMG400026231	GO:0016021	integral component of membrane	cellular_component
PGSC0003DMG400026231	GO:0005515	protein binding	molecular_function
PGSC0003DMG400004285	GO:0005634	nucleus	cellular_component
PGSC0003DMG400004285	GO:0016740	transferase activity	molecular_function
PGSC0003DMG400004285	GO:0003682	chromatin binding	molecular_function
PGSC0003DMG400004285	GO:0008168	methyltransferase activity	molecular_function
PGSC0003DMG400004285	GO:0032259	methylation	biological_process
PGSC0003DMG400004285	GO:0003886	DNA (cytosine-5-)-methyltransferase activity	molecular_function
PGSC0003DMG400004285	GO:0006306	DNA methylation	biological_process
PGSC0003DMG400004285	GO:0006342	chromatin silencing	biological_process
PGSC0003DMG400004285	GO:0010069	zygote asymmetric cytokinesis in embryo sac	biological_process
PGSC0003DMG400004285	GO:0010425	DNA methylation on cytosine within a CNG sequence	biological_process
PGSC0003DMG400004285	GO:0045814	negative regulation of gene expression, epigenetic	biological_process
PGSC0003DMG400004285	GO:0051567	histone H3-K9 methylation	biological_process
PGSC0003DMG400004285	GO:0090116	C-5 methylation of cytosine	biological_process
PGSC0003DMG400026261	GO:0003700	DNA-binding transcription factor activity	molecular_function
PGSC0003DMG400026261	GO:0003677	DNA binding	molecular_function
PGSC0003DMG400026261	GO:0006355	regulation of transcription, DNA-templated	biological_process
PGSC0003DMG400026261	GO:0005634	nucleus	cellular_component
PGSC0003DMG400026261	GO:0006351	transcription, DNA-templated	biological_process
PGSC0003DMG400026277	GO:0055114	oxidation-reduction process	biological_process
PGSC0003DMG400026277	GO:0016491	oxidoreductase activity	molecular_function
PGSC0003DMG400026277	GO:0046872	metal ion binding	molecular_function
PGSC0003DMG400026361	GO:0003723	RNA binding	molecular_function
PGSC0003DMG400026361	GO:0003735	structural constituent of ribosome	molecular_function
PGSC0003DMG400026361	GO:0006412	translation	biological_process
PGSC0003DMG400026361	GO:0015934	large ribosomal subunit	cellular_component
PGSC0003DMG400026361	GO:0005840	ribosome	cellular_component
PGSC0003DMG400026361	GO:0030529	intracellular ribonucleoprotein complex	cellular_component
PGSC0003DMG400026384	GO:0030247	polysaccharide binding	molecular_function
PGSC0003DMG400026384	GO:0016740	transferase activity	molecular_function
PGSC0003DMG400026384	GO:0000166	nucleotide binding	molecular_function
PGSC0003DMG400026384	GO:0004672	protein kinase activity	molecular_function
PGSC0003DMG400026384	GO:0004674	protein serine/threonine kinase activity	molecular_function
PGSC0003DMG400026384	GO:0005524	ATP binding	molecular_function
PGSC0003DMG400026384	GO:0016301	kinase activity	molecular_function
PGSC0003DMG400026384	GO:0006468	protein phosphorylation	biological_process
PGSC0003DMG400026384	GO:0016310	phosphorylation	biological_process
PGSC0003DMG400026384	GO:0016020	membrane	cellular_component
PGSC0003DMG400026384	GO:0016021	integral component of membrane	cellular_component
PGSC0003DMG400026508	GO:0099132	ATP hydrolysis coupled cation transmembrane transport	biological_process
PGSC0003DMG400026508	GO:0046933	proton-transporting ATP synthase activity, rotational mechanism	molecular_function
PGSC0003DMG400026508	GO:0015986	ATP synthesis coupled proton transport	biological_process
PGSC0003DMG400026508	GO:0000275	mitochondrial proton-transporting ATP synthase complex, catalytic core F(1)	cellular_component
PGSC0003DMG400026671	GO:0016831	carboxy-lyase activity	molecular_function
PGSC0003DMG400026671	GO:0008792	arginine decarboxylase activity	molecular_function
PGSC0003DMG400026671	GO:0016829	lyase activity	molecular_function
PGSC0003DMG400026671	GO:0003824	catalytic activity	molecular_function
PGSC0003DMG400026671	GO:0006527	arginine catabolic process	biological_process
PGSC0003DMG400026671	GO:0008295	spermidine biosynthetic process	biological_process
PGSC0003DMG400004620	GO:0005829	cytosol	cellular_component
PGSC0003DMG400014594	GO:0003700	DNA-binding transcription factor activity	molecular_function
PGSC0003DMG400014594	GO:0003677	DNA binding	molecular_function
PGSC0003DMG400014594	GO:0006355	regulation of transcription, DNA-templated	biological_process
PGSC0003DMG400014594	GO:0005634	nucleus	cellular_component
PGSC0003DMG400014594	GO:0006351	transcription, DNA-templated	biological_process
PGSC0003DMG400026722	GO:0006511	ubiquitin-dependent protein catabolic process	biological_process
PGSC0003DMG400026730	GO:0016567	protein ubiquitination	biological_process
PGSC0003DMG400026730	GO:0016020	membrane	cellular_component
PGSC0003DMG400026730	GO:0016021	integral component of membrane	cellular_component
PGSC0003DMG400026730	GO:0061630	ubiquitin protein ligase activity	molecular_function
PGSC0003DMG400026736	GO:0003677	DNA binding	molecular_function
PGSC0003DMG400026736	GO:0005634	nucleus	cellular_component
PGSC0003DMG400026736	GO:0046872	metal ion binding	molecular_function
PGSC0003DMG400014657	GO:0005515	protein binding	molecular_function
PGSC0003DMG400004691	GO:0000166	nucleotide binding	molecular_function
PGSC0003DMG400004691	GO:0005525	GTP binding	molecular_function
PGSC0003DMG400004691	GO:0005622	intracellular	cellular_component
PGSC0003DMG400004691	GO:0007264	small GTPase mediated signal transduction	biological_process
PGSC0003DMG400026853	GO:0016798	hydrolase activity, acting on glycosyl bonds	molecular_function
PGSC0003DMG400026853	GO:0004568	chitinase activity	molecular_function
PGSC0003DMG400026853	GO:0016787	hydrolase activity	molecular_function
PGSC0003DMG400026853	GO:0005975	carbohydrate metabolic process	biological_process
PGSC0003DMG400026853	GO:0008152	metabolic process	biological_process
PGSC0003DMG400026853	GO:0008061	chitin binding	molecular_function
PGSC0003DMG400026853	GO:0006032	chitin catabolic process	biological_process
PGSC0003DMG400026853	GO:0016998	cell wall macromolecule catabolic process	biological_process
PGSC0003DMG400026855	GO:0005975	carbohydrate metabolic process	biological_process
PGSC0003DMG400026855	GO:0008061	chitin binding	molecular_function
PGSC0003DMG400026855	GO:0004568	chitinase activity	molecular_function
PGSC0003DMG400026855	GO:0006032	chitin catabolic process	biological_process
PGSC0003DMG400026855	GO:0016998	cell wall macromolecule catabolic process	biological_process
PGSC0003DMG400014776	GO:0008080	N-acetyltransferase activity	molecular_function
PGSC0003DMG400004800	GO:0055114	oxidation-reduction process	biological_process
PGSC0003DMG400004800	GO:0016491	oxidoreductase activity	molecular_function
PGSC0003DMG400004800	GO:0003824	catalytic activity	molecular_function
PGSC0003DMG400004800	GO:0005975	carbohydrate metabolic process	biological_process
PGSC0003DMG400004800	GO:0005737	cytoplasm	cellular_component
PGSC0003DMG400004800	GO:0016616	oxidoreductase activity, acting on the CH-OH group of donors, NAD or NADP as acceptor	molecular_function
PGSC0003DMG400004800	GO:0019752	carboxylic acid metabolic process	biological_process
PGSC0003DMG400004800	GO:0004459	L-lactate dehydrogenase activity	molecular_function
PGSC0003DMG400004822	GO:0055114	oxidation-reduction process	biological_process
PGSC0003DMG400004822	GO:0008152	metabolic process	biological_process
PGSC0003DMG400004822	GO:0016491	oxidoreductase activity	molecular_function
PGSC0003DMG400004899	GO:0009058	biosynthetic process	biological_process
PGSC0003DMG400004899	GO:0003824	catalytic activity	molecular_function
PGSC0003DMG400004899	GO:0030170	pyridoxal phosphate binding	molecular_function
PGSC0003DMG400027180	GO:0016747	transferase activity, transferring acyl groups other than amino-acyl groups	molecular_function
PGSC0003DMG400027558	GO:0006355	regulation of transcription, DNA-templated	biological_process
PGSC0003DMG400027558	GO:0003690	double-stranded DNA binding	molecular_function
PGSC0003DMG400027761	GO:0008080	N-acetyltransferase activity	molecular_function
PGSC0003DMG400005390	GO:0006950	response to stress	biological_process
PGSC0003DMG400005390	GO:0005516	calmodulin binding	molecular_function
PGSC0003DMG400005418	GO:0016020	membrane	cellular_component
PGSC0003DMG400005418	GO:0016021	integral component of membrane	cellular_component
PGSC0003DMG400005418	GO:0055114	oxidation-reduction process	biological_process
PGSC0003DMG400005468	GO:0005524	ATP binding	molecular_function
PGSC0003DMG400027954	GO:0016020	membrane	cellular_component
PGSC0003DMG400027954	GO:0016021	integral component of membrane	cellular_component
PGSC0003DMG400027954	GO:0006811	ion transport	biological_process
PGSC0003DMG400027954	GO:0015992	proton transport	biological_process
PGSC0003DMG400027954	GO:0015078	proton transmembrane transporter activity	molecular_function
PGSC0003DMG400027954	GO:0015991	ATP hydrolysis coupled proton transport	biological_process
PGSC0003DMG400027954	GO:0033179	proton-transporting V-type ATPase, V0 domain	cellular_component
PGSC0003DMG400027954	GO:0000220	vacuolar proton-transporting V-type ATPase, V0 domain	cellular_component
PGSC0003DMG400015365	GO:0005739	mitochondrion	cellular_component
PGSC0003DMG400015365	GO:0005886	plasma membrane	cellular_component
PGSC0003DMG400015850	GO:0016036	cellular response to phosphate starvation	biological_process
PGSC0003DMG402015976	GO:0004672	protein kinase activity	molecular_function
PGSC0003DMG402015976	GO:0005524	ATP binding	molecular_function
PGSC0003DMG402015976	GO:0006468	protein phosphorylation	biological_process
PGSC0003DMG402016322	GO:0005515	protein binding	molecular_function
PGSC0003DMG400016386	GO:0016020	membrane	cellular_component
