# Supplementary material for: Screening of wild species and transcriptome profiling to identify differentially regulated genes in response to late blight resistance in potato
Source: Front Plant Sci. 2023 Jul 12;14:1212135. doi: 10.3389/fpls.2023.1212135 (PMC10368984; doi:10.3389/fpls.2023.1212135)
Supplement: Supplementary file 1 [file DataSheet_1.zip › Suppl. files_R1_10-6-23/Excel Datasets 1-15/Dataset 7_CPH62_GO.xlsx]

## Sheet: Upregulated
GeneID	GO.Accession	GO.term.name	GO.domain
PGSC0003DMG400036004	GO:0055114	oxidation-reduction process	biological_process
PGSC0003DMG400036004	GO:0016020	membrane	cellular_component
PGSC0003DMG400036004	GO:0016021	integral component of membrane	cellular_component
PGSC0003DMG400036004	GO:0006629	lipid metabolic process	biological_process
PGSC0003DMG400036004	GO:0016717	oxidoreductase activity, acting on paired donors, with oxidation of a pair of donors resulting in the reduction of molecular oxygen to two molecules of water	molecular_function
PGSC0003DMG400029406	GO:0055114	oxidation-reduction process	biological_process
PGSC0003DMG400029406	GO:0051287	NAD binding	molecular_function
PGSC0003DMG400029406	GO:0009507	chloroplast	cellular_component
PGSC0003DMG400029406	GO:0009536	plastid	cellular_component
PGSC0003DMG400029406	GO:0016491	oxidoreductase activity	molecular_function
PGSC0003DMG400029406	GO:0016620	oxidoreductase activity, acting on the aldehyde or oxo group of donors, NAD or NADP as acceptor	molecular_function
PGSC0003DMG400029406	GO:0050661	NADP binding	molecular_function
PGSC0003DMG400029406	GO:0006006	glucose metabolic process	biological_process
PGSC0003DMG400032155	GO:0046872	metal ion binding	molecular_function
PGSC0003DMG400032155	GO:0051213	dioxygenase activity	molecular_function
PGSC0003DMG400032155	GO:0055114	oxidation-reduction process	biological_process
PGSC0003DMG400032155	GO:0016165	linoleate 13S-lipoxygenase activity	molecular_function
PGSC0003DMG400032155	GO:0010597	green leaf volatile biosynthetic process	biological_process
PGSC0003DMG400032155	GO:0009507	chloroplast	cellular_component
PGSC0003DMG400032155	GO:0009536	plastid	cellular_component
PGSC0003DMG400032155	GO:0016491	oxidoreductase activity	molecular_function
PGSC0003DMG400032155	GO:0006633	fatty acid biosynthetic process	biological_process
PGSC0003DMG400032155	GO:0016702	oxidoreductase activity, acting on single donors with incorporation of molecular oxygen, incorporation of two atoms of oxygen	molecular_function
PGSC0003DMG400032155	GO:0009579	thylakoid	cellular_component
PGSC0003DMG400032155	GO:0006629	lipid metabolic process	biological_process
PGSC0003DMG400032155	GO:0009570	chloroplast stroma	cellular_component
PGSC0003DMG400032155	GO:0006631	fatty acid metabolic process	biological_process
PGSC0003DMG400032155	GO:0031408	oxylipin biosynthetic process	biological_process
PGSC0003DMG400032155	GO:0009534	chloroplast thylakoid	cellular_component
PGSC0003DMG400032155	GO:0005515	protein binding	molecular_function
PGSC0003DMG400033037	GO:0009507	chloroplast	cellular_component
PGSC0003DMG400033037	GO:0009536	plastid	cellular_component
PGSC0003DMG400033037	GO:0000287	magnesium ion binding	molecular_function
PGSC0003DMG400033037	GO:0004497	monooxygenase activity	molecular_function
PGSC0003DMG400033037	GO:0016491	oxidoreductase activity	molecular_function
PGSC0003DMG400033037	GO:0016829	lyase activity	molecular_function
PGSC0003DMG400033037	GO:0016984	ribulose-bisphosphate carboxylase activity	molecular_function
PGSC0003DMG400033037	GO:0046872	metal ion binding	molecular_function
PGSC0003DMG400033037	GO:0009853	photorespiration	biological_process
PGSC0003DMG400033037	GO:0015977	carbon fixation	biological_process
PGSC0003DMG400033037	GO:0015979	photosynthesis	biological_process
PGSC0003DMG400033037	GO:0019253	reductive pentose-phosphate cycle	biological_process
PGSC0003DMG400033037	GO:0055114	oxidation-reduction process	biological_process
PGSC0003DMG400033037	GO:0005618	cell wall	cellular_component
PGSC0003DMG400033037	GO:0048046	apoplast	cellular_component
PGSC0003DMG400033037	GO:0009737	response to abscisic acid	biological_process
PGSC0003DMG400033037	GO:0009535	chloroplast thylakoid membrane	cellular_component
PGSC0003DMG400033037	GO:0022626	cytosolic ribosome	cellular_component
PGSC0003DMG400033037	GO:0046686	response to cadmium ion	biological_process
PGSC0003DMG400033037	GO:0010287	plastoglobule	cellular_component
PGSC0003DMG400033037	GO:0009941	chloroplast envelope	cellular_component
PGSC0003DMG400033037	GO:0009570	chloroplast stroma	cellular_component
PGSC0003DMG400033037	GO:0009579	thylakoid	cellular_component
PGSC0003DMG400033037	GO:0016020	membrane	cellular_component
PGSC0003DMG400006661	GO:0006950	response to stress	biological_process
PGSC0003DMG400007149	GO:0008152	metabolic process	biological_process
PGSC0003DMG400007149	GO:0003824	catalytic activity	molecular_function
PGSC0003DMG400007149	GO:0009507	chloroplast	cellular_component
PGSC0003DMG400007188	GO:0015995	chlorophyll biosynthetic process	biological_process
PGSC0003DMG400007188	GO:0046872	metal ion binding	molecular_function
PGSC0003DMG400007188	GO:0055114	oxidation-reduction process	biological_process
PGSC0003DMG400007188	GO:0016020	membrane	cellular_component
PGSC0003DMG400007188	GO:0016021	integral component of membrane	cellular_component
PGSC0003DMG400007188	GO:0016491	oxidoreductase activity	molecular_function
PGSC0003DMG400007188	GO:0015979	photosynthesis	biological_process
PGSC0003DMG400007188	GO:0048529	magnesium-protoporphyrin IX monomethyl ester (oxidative) cyclase activity	molecular_function
PGSC0003DMG400007188	GO:0009658	chloroplast organization	biological_process
PGSC0003DMG400007188	GO:1901401	regulation of tetrapyrrole metabolic process	biological_process
PGSC0003DMG400007188	GO:0009507	chloroplast	cellular_component
PGSC0003DMG400007188	GO:0009534	chloroplast thylakoid	cellular_component
PGSC0003DMG400007188	GO:0009535	chloroplast thylakoid membrane	cellular_component
PGSC0003DMG400007188	GO:0009706	chloroplast inner membrane	cellular_component
PGSC0003DMG400007188	GO:0009941	chloroplast envelope	cellular_component
PGSC0003DMG400034882	GO:0016740	transferase activity	molecular_function
PGSC0003DMG400034882	GO:0008152	metabolic process	biological_process
PGSC0003DMG400034882	GO:0016757	transferase activity, transferring glycosyl groups	molecular_function
PGSC0003DMG400034882	GO:0016758	transferase activity, transferring hexosyl groups	molecular_function
PGSC0003DMG400017556	GO:0009507	chloroplast	cellular_component
PGSC0003DMG400017556	GO:0019904	protein domain specific binding	molecular_function
PGSC0003DMG400017556	GO:0010027	thylakoid membrane organization	biological_process
PGSC0003DMG400017556	GO:0010196	nonphotochemical quenching	biological_process
PGSC0003DMG400017556	GO:0080167	response to karrikin	biological_process
PGSC0003DMG400017556	GO:0009534	chloroplast thylakoid	cellular_component
PGSC0003DMG400017556	GO:0009535	chloroplast thylakoid membrane	cellular_component
PGSC0003DMG400017556	GO:0009579	thylakoid	cellular_component
PGSC0003DMG400017556	GO:0016020	membrane	cellular_component
PGSC0003DMG400008298	GO:0016020	membrane	cellular_component
PGSC0003DMG400008298	GO:0016021	integral component of membrane	cellular_component
PGSC0003DMG400008298	GO:0009507	chloroplast	cellular_component
PGSC0003DMG400008298	GO:0009536	plastid	cellular_component
PGSC0003DMG400008298	GO:0015979	photosynthesis	biological_process
PGSC0003DMG400008298	GO:0009535	chloroplast thylakoid membrane	cellular_component
PGSC0003DMG400008298	GO:0009579	thylakoid	cellular_component
PGSC0003DMG400008298	GO:0016168	chlorophyll binding	molecular_function
PGSC0003DMG400008298	GO:0009765	photosynthesis, light harvesting	biological_process
PGSC0003DMG400008298	GO:0018298	protein-chromophore linkage	biological_process
PGSC0003DMG400008298	GO:0009522	photosystem I	cellular_component
PGSC0003DMG400008298	GO:0009523	photosystem II	cellular_component
PGSC0003DMG400008301	GO:0016020	membrane	cellular_component
PGSC0003DMG400008301	GO:0016021	integral component of membrane	cellular_component
PGSC0003DMG400008301	GO:0009507	chloroplast	cellular_component
PGSC0003DMG400008301	GO:0009536	plastid	cellular_component
PGSC0003DMG400008301	GO:0015979	photosynthesis	biological_process
PGSC0003DMG400008301	GO:0009535	chloroplast thylakoid membrane	cellular_component
PGSC0003DMG400008301	GO:0009579	thylakoid	cellular_component
PGSC0003DMG400008301	GO:0016168	chlorophyll binding	molecular_function
PGSC0003DMG400008301	GO:0009765	photosynthesis, light harvesting	biological_process
PGSC0003DMG400008301	GO:0018298	protein-chromophore linkage	biological_process
PGSC0003DMG400008301	GO:0009522	photosystem I	cellular_component
PGSC0003DMG400008301	GO:0009523	photosystem II	cellular_component
PGSC0003DMG401018223	GO:0055114	oxidation-reduction process	biological_process
PGSC0003DMG401018223	GO:0016020	membrane	cellular_component
PGSC0003DMG401018223	GO:0016021	integral component of membrane	cellular_component
PGSC0003DMG401018223	GO:0016491	oxidoreductase activity	molecular_function
PGSC0003DMG400018351	GO:0055114	oxidation-reduction process	biological_process
PGSC0003DMG400018351	GO:0009507	chloroplast	cellular_component
PGSC0003DMG400018351	GO:0009536	plastid	cellular_component
PGSC0003DMG400018351	GO:0016491	oxidoreductase activity	molecular_function
PGSC0003DMG400018351	GO:0015979	photosynthesis	biological_process
PGSC0003DMG400018351	GO:0016630	protochlorophyllide reductase activity	molecular_function
PGSC0003DMG400018351	GO:0015995	chlorophyll biosynthetic process	biological_process
PGSC0003DMG400008564	GO:0016020	membrane	cellular_component
PGSC0003DMG400008564	GO:0016021	integral component of membrane	cellular_component
PGSC0003DMG400008564	GO:0009507	chloroplast	cellular_component
PGSC0003DMG400008564	GO:0009536	plastid	cellular_component
PGSC0003DMG400008564	GO:0015979	photosynthesis	biological_process
PGSC0003DMG400008564	GO:0009535	chloroplast thylakoid membrane	cellular_component
PGSC0003DMG400008564	GO:0009579	thylakoid	cellular_component
PGSC0003DMG400008564	GO:0016168	chlorophyll binding	molecular_function
PGSC0003DMG400008564	GO:0009765	photosynthesis, light harvesting	biological_process
PGSC0003DMG400008564	GO:0018298	protein-chromophore linkage	biological_process
PGSC0003DMG400008564	GO:0009522	photosystem I	cellular_component
PGSC0003DMG400008564	GO:0009523	photosystem II	cellular_component
PGSC0003DMG400018565	GO:0055114	oxidation-reduction process	biological_process
PGSC0003DMG400008804	GO:0016020	membrane	cellular_component
PGSC0003DMG400008804	GO:0016021	integral component of membrane	cellular_component
PGSC0003DMG400008804	GO:0009507	chloroplast	cellular_component
PGSC0003DMG400008804	GO:0009536	plastid	cellular_component
PGSC0003DMG400008804	GO:0015979	photosynthesis	biological_process
PGSC0003DMG400008804	GO:0009535	chloroplast thylakoid membrane	cellular_component
PGSC0003DMG400008804	GO:0009579	thylakoid	cellular_component
PGSC0003DMG400008804	GO:0016168	chlorophyll binding	molecular_function
PGSC0003DMG400008804	GO:0009765	photosynthesis, light harvesting	biological_process
PGSC0003DMG400008804	GO:0018298	protein-chromophore linkage	biological_process
PGSC0003DMG400008804	GO:0009522	photosystem I	cellular_component
PGSC0003DMG400008804	GO:0009523	photosystem II	cellular_component
PGSC0003DMG402019255	GO:0043086	negative regulation of catalytic activity	biological_process
PGSC0003DMG402019255	GO:0004857	enzyme inhibitor activity	molecular_function
PGSC0003DMG402019255	GO:0016787	hydrolase activity	molecular_function
PGSC0003DMG402019255	GO:0071555	cell wall organization	biological_process
PGSC0003DMG402019255	GO:0005576	extracellular region	cellular_component
PGSC0003DMG402019255	GO:0005618	cell wall	cellular_component
PGSC0003DMG402019255	GO:0030599	pectinesterase activity	molecular_function
PGSC0003DMG402019255	GO:0045330	aspartyl esterase activity	molecular_function
PGSC0003DMG402019255	GO:0042545	cell wall modification	biological_process
PGSC0003DMG402019255	GO:0045490	pectin catabolic process	biological_process
PGSC0003DMG400010223	GO:0006508	proteolysis	biological_process
PGSC0003DMG400010223	GO:0008234	cysteine-type peptidase activity	molecular_function
PGSC0003DMG400020505	GO:0016020	membrane	cellular_component
PGSC0003DMG400020505	GO:0015979	photosynthesis	biological_process
PGSC0003DMG400020505	GO:0009522	photosystem I	cellular_component
PGSC0003DMG400020505	GO:0016168	chlorophyll binding	molecular_function
PGSC0003DMG400020505	GO:0009507	chloroplast	cellular_component
PGSC0003DMG400020505	GO:0009534	chloroplast thylakoid	cellular_component
PGSC0003DMG400020505	GO:0009535	chloroplast thylakoid membrane	cellular_component
PGSC0003DMG400020505	GO:0009579	thylakoid	cellular_component
PGSC0003DMG401011339	GO:0055114	oxidation-reduction process	biological_process
PGSC0003DMG401011339	GO:0016020	membrane	cellular_component
PGSC0003DMG401011339	GO:0009507	chloroplast	cellular_component
PGSC0003DMG401011339	GO:0009536	plastid	cellular_component
PGSC0003DMG401011339	GO:0016491	oxidoreductase activity	molecular_function
PGSC0003DMG401011339	GO:0046872	metal ion binding	molecular_function
PGSC0003DMG401011339	GO:0008137	NADH dehydrogenase (ubiquinone) activity	molecular_function
PGSC0003DMG401011339	GO:0016655	oxidoreductase activity, acting on NAD(P)H, quinone or similar compound as acceptor	molecular_function
PGSC0003DMG401011339	GO:0048038	quinone binding	molecular_function
PGSC0003DMG401011339	GO:0019684	photosynthesis, light reaction	biological_process
PGSC0003DMG401011339	GO:0009535	chloroplast thylakoid membrane	cellular_component
PGSC0003DMG401011339	GO:0009579	thylakoid	cellular_component
PGSC0003DMG401011339	GO:0005506	iron ion binding	molecular_function
PGSC0003DMG401011339	GO:0016651	oxidoreductase activity, acting on NAD(P)H	molecular_function
PGSC0003DMG401011339	GO:0051536	iron-sulfur cluster binding	molecular_function
PGSC0003DMG401011339	GO:0051539	4 iron, 4 sulfur cluster binding	molecular_function
PGSC0003DMG401011339	GO:0016021	integral component of membrane	cellular_component
PGSC0003DMG401011339	GO:0042773	ATP synthesis coupled electron transport	biological_process
PGSC0003DMG401021057	GO:0055114	oxidation-reduction process	biological_process
PGSC0003DMG401021057	GO:0004497	monooxygenase activity	molecular_function
PGSC0003DMG401021057	GO:0016491	oxidoreductase activity	molecular_function
PGSC0003DMG401021057	GO:0046872	metal ion binding	molecular_function
PGSC0003DMG401021057	GO:0020037	heme binding	molecular_function
PGSC0003DMG401021057	GO:0005506	iron ion binding	molecular_function
PGSC0003DMG401021057	GO:0016705	oxidoreductase activity, acting on paired donors, with incorporation or reduction of molecular oxygen	molecular_function
PGSC0003DMG400022538	GO:0016020	membrane	cellular_component
PGSC0003DMG400022538	GO:0016021	integral component of membrane	cellular_component
PGSC0003DMG400022263	GO:0003824	catalytic activity	molecular_function
PGSC0003DMG400022263	GO:0004332	fructose-bisphosphate aldolase activity	molecular_function
PGSC0003DMG400022263	GO:0006096	glycolytic process	biological_process
PGSC0003DMG400022263	GO:0016829	lyase activity	molecular_function
PGSC0003DMG400000493	GO:0016829	lyase activity	molecular_function
PGSC0003DMG400000493	GO:0008270	zinc ion binding	molecular_function
PGSC0003DMG400000493	GO:0004089	carbonate dehydratase activity	molecular_function
PGSC0003DMG400000493	GO:0015976	carbon utilization	biological_process
PGSC0003DMG400011751	GO:0055114	oxidation-reduction process	biological_process
PGSC0003DMG400011751	GO:0016491	oxidoreductase activity	molecular_function
PGSC0003DMG400011751	GO:0046872	metal ion binding	molecular_function
PGSC0003DMG400012012	GO:0016829	lyase activity	molecular_function
PGSC0003DMG400012012	GO:0003824	catalytic activity	molecular_function
PGSC0003DMG400012012	GO:0004332	fructose-bisphosphate aldolase activity	molecular_function
PGSC0003DMG400012012	GO:0006096	glycolytic process	biological_process
PGSC0003DMG400001599	GO:0005515	protein binding	molecular_function
PGSC0003DMG400001599	GO:0048255	mRNA stabilization	biological_process
PGSC0003DMG400001599	GO:0009507	chloroplast	cellular_component
PGSC0003DMG400012224	GO:0009055	electron transfer activity	molecular_function
PGSC0003DMG400012224	GO:0022900	electron transport chain	biological_process
PGSC0003DMG400012224	GO:0051536	iron-sulfur cluster binding	molecular_function
PGSC0003DMG400002172	GO:0005515	protein binding	molecular_function
PGSC0003DMG400024772	GO:0004722	protein serine/threonine phosphatase activity	molecular_function
PGSC0003DMG400024772	GO:0003824	catalytic activity	molecular_function
PGSC0003DMG400024772	GO:0006470	protein dephosphorylation	biological_process
PGSC0003DMG400002547	GO:0005840	ribosome	cellular_component
PGSC0003DMG400002547	GO:0005622	intracellular	cellular_component
PGSC0003DMG400002547	GO:0003735	structural constituent of ribosome	molecular_function
PGSC0003DMG400002547	GO:0006412	translation	biological_process
PGSC0003DMG400002547	GO:0030529	intracellular ribonucleoprotein complex	cellular_component
PGSC0003DMG400002547	GO:0032544	plastid translation	biological_process
PGSC0003DMG400002547	GO:0009507	chloroplast	cellular_component
PGSC0003DMG400002547	GO:0009534	chloroplast thylakoid	cellular_component
PGSC0003DMG400002547	GO:0009570	chloroplast stroma	cellular_component
PGSC0003DMG400002547	GO:0009941	chloroplast envelope	cellular_component
PGSC0003DMG400025097	GO:0030187	melatonin biosynthetic process	biological_process
PGSC0003DMG400025097	GO:0004059	aralkylamine N-acetyltransferase activity	molecular_function
PGSC0003DMG400025097	GO:0008080	N-acetyltransferase activity	molecular_function
PGSC0003DMG400025097	GO:0005737	cytoplasm	cellular_component
PGSC0003DMG400025097	GO:0009507	chloroplast	cellular_component
PGSC0003DMG400003123	GO:0016829	lyase activity	molecular_function
PGSC0003DMG400003123	GO:0003824	catalytic activity	molecular_function
PGSC0003DMG400003123	GO:0004332	fructose-bisphosphate aldolase activity	molecular_function
PGSC0003DMG400003123	GO:0006096	glycolytic process	biological_process
PGSC0003DMG400013413	GO:0016020	membrane	cellular_component
PGSC0003DMG400013413	GO:0016021	integral component of membrane	cellular_component
PGSC0003DMG400013413	GO:0009507	chloroplast	cellular_component
PGSC0003DMG400013413	GO:0009536	plastid	cellular_component
PGSC0003DMG400013413	GO:0015979	photosynthesis	biological_process
PGSC0003DMG400013413	GO:0009535	chloroplast thylakoid membrane	cellular_component
PGSC0003DMG400013413	GO:0009579	thylakoid	cellular_component
PGSC0003DMG400013413	GO:0016168	chlorophyll binding	molecular_function
PGSC0003DMG400013413	GO:0009765	photosynthesis, light harvesting	biological_process
PGSC0003DMG400013413	GO:0018298	protein-chromophore linkage	biological_process
PGSC0003DMG400013413	GO:0009522	photosystem I	cellular_component
PGSC0003DMG400013413	GO:0009523	photosystem II	cellular_component
PGSC0003DMG400003548	GO:0003824	catalytic activity	molecular_function
PGSC0003DMG400003548	GO:0004332	fructose-bisphosphate aldolase activity	molecular_function
PGSC0003DMG400003548	GO:0006096	glycolytic process	biological_process
PGSC0003DMG400003548	GO:0016829	lyase activity	molecular_function
PGSC0003DMG400004301	GO:0016020	membrane	cellular_component
PGSC0003DMG400004301	GO:0016021	integral component of membrane	cellular_component
PGSC0003DMG400004301	GO:0009507	chloroplast	cellular_component
PGSC0003DMG400004301	GO:0009536	plastid	cellular_component
PGSC0003DMG400004301	GO:0015979	photosynthesis	biological_process
PGSC0003DMG400004301	GO:0009535	chloroplast thylakoid membrane	cellular_component
PGSC0003DMG400004301	GO:0009579	thylakoid	cellular_component
PGSC0003DMG400004301	GO:0016168	chlorophyll binding	molecular_function
PGSC0003DMG400004301	GO:0009765	photosynthesis, light harvesting	biological_process
PGSC0003DMG400004301	GO:0018298	protein-chromophore linkage	biological_process
PGSC0003DMG400004301	GO:0009522	photosystem I	cellular_component
PGSC0003DMG400004301	GO:0009523	photosystem II	cellular_component
PGSC0003DMG401026390	GO:0004045	aminoacyl-tRNA hydrolase activity	molecular_function
PGSC0003DMG400014792	GO:0009507	chloroplast	cellular_component
PGSC0003DMG400027276	GO:0015995	chlorophyll biosynthetic process	biological_process
PGSC0003DMG400027276	GO:0009058	biosynthetic process	biological_process
PGSC0003DMG400027276	GO:0016851	magnesium chelatase activity	molecular_function
PGSC0003DMG400027276	GO:0005739	mitochondrion	cellular_component
PGSC0003DMG400027276	GO:0009507	chloroplast	cellular_component
PGSC0003DMG400005498	GO:0055114	oxidation-reduction process	biological_process
PGSC0003DMG400005498	GO:0008152	metabolic process	biological_process
PGSC0003DMG400005498	GO:0003824	catalytic activity	molecular_function
PGSC0003DMG400005498	GO:0016491	oxidoreductase activity	molecular_function
PGSC0003DMG400005498	GO:0006631	fatty acid metabolic process	biological_process
PGSC0003DMG400005498	GO:0003857	3-hydroxyacyl-CoA dehydrogenase activity	molecular_function
PGSC0003DMG400005498	GO:0006635	fatty acid beta-oxidation	biological_process
PGSC0003DMG400005498	GO:0005777	peroxisome	cellular_component
PGSC0003DMG400015960	GO:0046872	metal ion binding	molecular_function
PGSC0003DMG400015960	GO:0016020	membrane	cellular_component
PGSC0003DMG400015960	GO:0016021	integral component of membrane	cellular_component
PGSC0003DMG400015960	GO:0015979	photosynthesis	biological_process
PGSC0003DMG400015960	GO:0009522	photosystem I	cellular_component
PGSC0003DMG400015960	GO:0009579	thylakoid	cellular_component
PGSC0003DMG400016011	GO:0005509	calcium ion binding	molecular_function

## Sheet: Downregulated
GeneID	GO.Accession	GO.term.name	GO.domain
PGSC0003DMG400029107	GO:0034389	lipid droplet organization	biological_process
PGSC0003DMG400029107	GO:1902584	positive regulation of response to water deprivation	biological_process
PGSC0003DMG400029107	GO:0005811	lipid droplet	cellular_component
PGSC0003DMG400029107	GO:0009555	pollen development	biological_process
PGSC0003DMG400029107	GO:0045927	positive regulation of growth	biological_process
PGSC0003DMG400029107	GO:0080186	developmental vegetative growth	biological_process
PGSC0003DMG400029107	GO:0005773	vacuole	cellular_component
PGSC0003DMG400029107	GO:0005783	endoplasmic reticulum	cellular_component
PGSC0003DMG400029774	GO:0003700	DNA-binding transcription factor activity	molecular_function
PGSC0003DMG400029774	GO:0006355	regulation of transcription, DNA-templated	biological_process
PGSC0003DMG400029774	GO:0003677	DNA binding	molecular_function
PGSC0003DMG400029830	GO:0016798	hydrolase activity, acting on glycosyl bonds	molecular_function
PGSC0003DMG400029830	GO:0042973	glucan endo-1,3-beta-D-glucosidase activity	molecular_function
PGSC0003DMG400029830	GO:0016787	hydrolase activity	molecular_function
PGSC0003DMG400029830	GO:0005975	carbohydrate metabolic process	biological_process
PGSC0003DMG400029830	GO:0008152	metabolic process	biological_process
PGSC0003DMG400029830	GO:0004553	hydrolase activity, hydrolyzing O-glycosyl compounds	molecular_function
PGSC0003DMG400029915	GO:0008152	metabolic process	biological_process
PGSC0003DMG400029915	GO:0003824	catalytic activity	molecular_function
PGSC0003DMG400030321	GO:0046872	metal ion binding	molecular_function
PGSC0003DMG400030528	GO:0016020	membrane	cellular_component
PGSC0003DMG400030528	GO:0016021	integral component of membrane	cellular_component
PGSC0003DMG400030874	GO:0016020	membrane	cellular_component
PGSC0003DMG400030874	GO:0016021	integral component of membrane	cellular_component
PGSC0003DMG400030928	GO:0005515	protein binding	molecular_function
PGSC0003DMG400031457	GO:0006559	L-phenylalanine catabolic process	biological_process
PGSC0003DMG400031457	GO:0016829	lyase activity	molecular_function
PGSC0003DMG400031457	GO:0003824	catalytic activity	molecular_function
PGSC0003DMG400031457	GO:0005737	cytoplasm	cellular_component
PGSC0003DMG400031457	GO:0016841	ammonia-lyase activity	molecular_function
PGSC0003DMG400031788	GO:0006950	response to stress	biological_process
PGSC0003DMG400032147	GO:0042744	hydrogen peroxide catabolic process	biological_process
PGSC0003DMG400032147	GO:0098869	cellular oxidant detoxification	biological_process
PGSC0003DMG400032147	GO:0004601	peroxidase activity	molecular_function
PGSC0003DMG400032147	GO:0055114	oxidation-reduction process	biological_process
PGSC0003DMG400032147	GO:0016491	oxidoreductase activity	molecular_function
PGSC0003DMG400032147	GO:0046872	metal ion binding	molecular_function
PGSC0003DMG400032147	GO:0005576	extracellular region	cellular_component
PGSC0003DMG400032147	GO:0020037	heme binding	molecular_function
PGSC0003DMG400032147	GO:0006979	response to oxidative stress	biological_process
PGSC0003DMG400032199	GO:0042744	hydrogen peroxide catabolic process	biological_process
PGSC0003DMG400032199	GO:0098869	cellular oxidant detoxification	biological_process
PGSC0003DMG400032199	GO:0004601	peroxidase activity	molecular_function
PGSC0003DMG400032199	GO:0055114	oxidation-reduction process	biological_process
PGSC0003DMG400032199	GO:0016491	oxidoreductase activity	molecular_function
PGSC0003DMG400032199	GO:0046872	metal ion binding	molecular_function
PGSC0003DMG400032199	GO:0005576	extracellular region	cellular_component
PGSC0003DMG400032199	GO:0020037	heme binding	molecular_function
PGSC0003DMG400032199	GO:0006979	response to oxidative stress	biological_process
PGSC0003DMG400006393	GO:0006355	regulation of transcription, DNA-templated	biological_process
PGSC0003DMG400006393	GO:0005634	nucleus	cellular_component
PGSC0003DMG400006393	GO:0006351	transcription, DNA-templated	biological_process
PGSC0003DMG400006393	GO:0009734	auxin-activated signaling pathway	biological_process
PGSC0003DMG400006393	GO:0005515	protein binding	molecular_function
PGSC0003DMG400006709	GO:0008152	metabolic process	biological_process
PGSC0003DMG400006709	GO:0016787	hydrolase activity	molecular_function
PGSC0003DMG400033583	GO:0008152	metabolic process	biological_process
PGSC0003DMG400033583	GO:0003824	catalytic activity	molecular_function
PGSC0003DMG400006814	GO:0003677	DNA binding	molecular_function
PGSC0003DMG400006814	GO:0046872	metal ion binding	molecular_function
PGSC0003DMG400006814	GO:0008270	zinc ion binding	molecular_function
PGSC0003DMG400006814	GO:0004842	ubiquitin-protein transferase activity	molecular_function
PGSC0003DMG400006814	GO:0006970	response to osmotic stress	biological_process
PGSC0003DMG400006814	GO:0009414	response to water deprivation	biological_process
PGSC0003DMG400006814	GO:0016567	protein ubiquitination	biological_process
PGSC0003DMG400006814	GO:0051865	protein autoubiquitination	biological_process
PGSC0003DMG400006814	GO:0005634	nucleus	cellular_component
PGSC0003DMG400006945	GO:0016787	hydrolase activity	molecular_function
PGSC0003DMG400006945	GO:0006629	lipid metabolic process	biological_process
PGSC0003DMG400007122	GO:0004664	prephenate dehydratase activity	molecular_function
PGSC0003DMG400007122	GO:0009507	chloroplast	cellular_component
PGSC0003DMG400007122	GO:0009536	plastid	cellular_component
PGSC0003DMG400007122	GO:0016829	lyase activity	molecular_function
PGSC0003DMG400007122	GO:0008652	cellular amino acid biosynthetic process	biological_process
PGSC0003DMG400007122	GO:0009570	chloroplast stroma	cellular_component
PGSC0003DMG400007122	GO:0009073	aromatic amino acid family biosynthetic process	biological_process
PGSC0003DMG400007122	GO:0047769	arogenate dehydratase activity	molecular_function
PGSC0003DMG400007122	GO:0009094	L-phenylalanine biosynthetic process	biological_process
PGSC0003DMG400034790	GO:0006508	proteolysis	biological_process
PGSC0003DMG400034790	GO:0004252	serine-type endopeptidase activity	molecular_function
PGSC0003DMG400007373	GO:0008152	metabolic process	biological_process
PGSC0003DMG400007373	GO:0003824	catalytic activity	molecular_function
PGSC0003DMG400007373	GO:0016020	membrane	cellular_component
PGSC0003DMG400007373	GO:0006633	fatty acid biosynthetic process	biological_process
PGSC0003DMG400007373	GO:0016747	transferase activity, transferring acyl groups other than amino-acyl groups	molecular_function
PGSC0003DMG400007373	GO:0016746	transferase activity, transferring acyl groups	molecular_function
PGSC0003DMG400007373	GO:0016740	transferase activity	molecular_function
PGSC0003DMG400007373	GO:0016021	integral component of membrane	cellular_component
PGSC0003DMG400017569	GO:0016853	isomerase activity	molecular_function
PGSC0003DMG400017569	GO:0005623	cell	cellular_component
PGSC0003DMG400017569	GO:0045454	cell redox homeostasis	biological_process
PGSC0003DMG400017569	GO:0005783	endoplasmic reticulum	cellular_component
PGSC0003DMG400017569	GO:0003756	protein disulfide isomerase activity	molecular_function
PGSC0003DMG400007807	GO:0019904	protein domain specific binding	molecular_function
PGSC0003DMG400008419	GO:0004672	protein kinase activity	molecular_function
PGSC0003DMG400008419	GO:0006468	protein phosphorylation	biological_process
PGSC0003DMG400008419	GO:0016020	membrane	cellular_component
PGSC0003DMG400008419	GO:0016021	integral component of membrane	cellular_component
PGSC0003DMG400008419	GO:0005524	ATP binding	molecular_function
PGSC0003DMG400008501	GO:0003677	DNA binding	molecular_function
PGSC0003DMG400008501	GO:0005634	nucleus	cellular_component
PGSC0003DMG400008712	GO:0003700	DNA-binding transcription factor activity	molecular_function
PGSC0003DMG400008712	GO:0005634	nucleus	cellular_component
PGSC0003DMG400008712	GO:0006355	regulation of transcription, DNA-templated	biological_process
PGSC0003DMG400018635	GO:0005576	extracellular region	cellular_component
PGSC0003DMG400008796	GO:0005975	carbohydrate metabolic process	biological_process
PGSC0003DMG400008796	GO:0008061	chitin binding	molecular_function
PGSC0003DMG400008796	GO:0004568	chitinase activity	molecular_function
PGSC0003DMG400008796	GO:0006032	chitin catabolic process	biological_process
PGSC0003DMG400008796	GO:0016998	cell wall macromolecule catabolic process	biological_process
PGSC0003DMG400018677	GO:0004672	protein kinase activity	molecular_function
PGSC0003DMG400018677	GO:0005524	ATP binding	molecular_function
PGSC0003DMG400018677	GO:0006468	protein phosphorylation	biological_process
PGSC0003DMG400018677	GO:0030246	carbohydrate binding	molecular_function
PGSC0003DMG400018677	GO:0016020	membrane	cellular_component
PGSC0003DMG400018677	GO:0016021	integral component of membrane	cellular_component
PGSC0003DMG400018916	GO:0055114	oxidation-reduction process	biological_process
PGSC0003DMG400018916	GO:0008152	metabolic process	biological_process
PGSC0003DMG400018916	GO:0046872	metal ion binding	molecular_function
PGSC0003DMG400018916	GO:0016491	oxidoreductase activity	molecular_function
PGSC0003DMG400018916	GO:0004097	catechol oxidase activity	molecular_function
PGSC0003DMG400018916	GO:0046148	pigment biosynthetic process	biological_process
PGSC0003DMG400009005	GO:0016020	membrane	cellular_component
PGSC0003DMG400009005	GO:0016021	integral component of membrane	cellular_component
PGSC0003DMG400009005	GO:0016787	hydrolase activity	molecular_function
PGSC0003DMG400009005	GO:0006629	lipid metabolic process	biological_process
PGSC0003DMG400019315	GO:1902358	sulfate transmembrane transport	biological_process
PGSC0003DMG400019315	GO:0008271	secondary active sulfate transmembrane transporter activity	molecular_function
PGSC0003DMG400019315	GO:0016020	membrane	cellular_component
PGSC0003DMG400019315	GO:0016021	integral component of membrane	cellular_component
PGSC0003DMG400019315	GO:0009507	chloroplast	cellular_component
PGSC0003DMG400019315	GO:0055085	transmembrane transport	biological_process
PGSC0003DMG400019315	GO:0015116	sulfate transmembrane transporter activity	molecular_function
PGSC0003DMG400019315	GO:0008272	sulfate transport	biological_process
PGSC0003DMG400019472	GO:0046872	metal ion binding	molecular_function
PGSC0003DMG400019472	GO:0006878	cellular copper ion homeostasis	biological_process
PGSC0003DMG400019472	GO:0030001	metal ion transport	biological_process
PGSC0003DMG400019472	GO:0019904	protein domain specific binding	molecular_function
PGSC0003DMG400019472	GO:0009651	response to salt stress	biological_process
PGSC0003DMG400019472	GO:0046686	response to cadmium ion	biological_process
PGSC0003DMG400019472	GO:0009507	chloroplast	cellular_component
PGSC0003DMG400019472	GO:0048046	apoplast	cellular_component
PGSC0003DMG400019584	GO:0009507	chloroplast	cellular_component
PGSC0003DMG400019584	GO:0009536	plastid	cellular_component
PGSC0003DMG400019584	GO:0004497	monooxygenase activity	molecular_function
PGSC0003DMG400019584	GO:0016491	oxidoreductase activity	molecular_function
PGSC0003DMG400019584	GO:0016829	lyase activity	molecular_function
PGSC0003DMG400019584	GO:0016984	ribulose-bisphosphate carboxylase activity	molecular_function
PGSC0003DMG400019584	GO:0009853	photorespiration	biological_process
PGSC0003DMG400019584	GO:0015977	carbon fixation	biological_process
PGSC0003DMG400019584	GO:0015979	photosynthesis	biological_process
PGSC0003DMG400019584	GO:0019253	reductive pentose-phosphate cycle	biological_process
PGSC0003DMG400019584	GO:0055114	oxidation-reduction process	biological_process
PGSC0003DMG400019635	GO:0003677	DNA binding	molecular_function
PGSC0003DMG400019635	GO:0006355	regulation of transcription, DNA-templated	biological_process
PGSC0003DMG400019635	GO:0005634	nucleus	cellular_component
PGSC0003DMG400009530	GO:0003700	DNA-binding transcription factor activity	molecular_function
PGSC0003DMG400009530	GO:0006355	regulation of transcription, DNA-templated	biological_process
PGSC0003DMG400009530	GO:0043565	sequence-specific DNA binding	molecular_function
PGSC0003DMG400009530	GO:0003677	DNA binding	molecular_function
PGSC0003DMG400009530	GO:0005634	nucleus	cellular_component
PGSC0003DMG400009530	GO:0006351	transcription, DNA-templated	biological_process
PGSC0003DMG400020017	GO:0016798	hydrolase activity, acting on glycosyl bonds	molecular_function
PGSC0003DMG400020017	GO:0016787	hydrolase activity	molecular_function
PGSC0003DMG400020017	GO:0005975	carbohydrate metabolic process	biological_process
PGSC0003DMG400020017	GO:0008152	metabolic process	biological_process
PGSC0003DMG400020017	GO:0004553	hydrolase activity, hydrolyzing O-glycosyl compounds	molecular_function
PGSC0003DMG400020017	GO:0042973	glucan endo-1,3-beta-D-glucosidase activity	molecular_function
PGSC0003DMG400020017	GO:0016020	membrane	cellular_component
PGSC0003DMG400020017	GO:0016021	integral component of membrane	cellular_component
PGSC0003DMG400020266	GO:0016020	membrane	cellular_component
PGSC0003DMG400020266	GO:0016021	integral component of membrane	cellular_component
PGSC0003DMG400020343	GO:0016747	transferase activity, transferring acyl groups other than amino-acyl groups	molecular_function
PGSC0003DMG400020377	GO:0016020	membrane	cellular_component
PGSC0003DMG400020377	GO:0016021	integral component of membrane	cellular_component
PGSC0003DMG400010131	GO:0010951	negative regulation of endopeptidase activity	biological_process
PGSC0003DMG400010131	GO:0004866	endopeptidase inhibitor activity	molecular_function
PGSC0003DMG400020498	GO:0016787	hydrolase activity	molecular_function
PGSC0003DMG400020498	GO:0046856	phosphatidylinositol dephosphorylation	biological_process
PGSC0003DMG400020608	GO:0003700	DNA-binding transcription factor activity	molecular_function
PGSC0003DMG400020608	GO:0003677	DNA binding	molecular_function
PGSC0003DMG400020608	GO:0006355	regulation of transcription, DNA-templated	biological_process
PGSC0003DMG400020608	GO:0005634	nucleus	cellular_component
PGSC0003DMG400020608	GO:0043565	sequence-specific DNA binding	molecular_function
PGSC0003DMG400020608	GO:0006351	transcription, DNA-templated	biological_process
PGSC0003DMG400020809	GO:0055114	oxidation-reduction process	biological_process
PGSC0003DMG400020809	GO:0004497	monooxygenase activity	molecular_function
PGSC0003DMG400020809	GO:0016491	oxidoreductase activity	molecular_function
PGSC0003DMG400020809	GO:0046872	metal ion binding	molecular_function
PGSC0003DMG400020809	GO:0020037	heme binding	molecular_function
PGSC0003DMG400020809	GO:0005506	iron ion binding	molecular_function
PGSC0003DMG400020809	GO:0016705	oxidoreductase activity, acting on paired donors, with incorporation or reduction of molecular oxygen	molecular_function
PGSC0003DMG400010833	GO:0016020	membrane	cellular_component
PGSC0003DMG400010833	GO:0016021	integral component of membrane	cellular_component
PGSC0003DMG400010859	GO:0046872	metal ion binding	molecular_function
PGSC0003DMG400010859	GO:0051213	dioxygenase activity	molecular_function
PGSC0003DMG400010859	GO:0055114	oxidation-reduction process	biological_process
PGSC0003DMG400010859	GO:0016491	oxidoreductase activity	molecular_function
PGSC0003DMG400010859	GO:0006633	fatty acid biosynthetic process	biological_process
PGSC0003DMG400010859	GO:0016702	oxidoreductase activity, acting on single donors with incorporation of molecular oxygen, incorporation of two atoms of oxygen	molecular_function
PGSC0003DMG400010859	GO:0031408	oxylipin biosynthetic process	biological_process
PGSC0003DMG400010859	GO:0005737	cytoplasm	cellular_component
PGSC0003DMG400010859	GO:0006629	lipid metabolic process	biological_process
PGSC0003DMG400010859	GO:0006631	fatty acid metabolic process	biological_process
PGSC0003DMG400010859	GO:0005515	protein binding	molecular_function
PGSC0003DMG400021508	GO:0003676	nucleic acid binding	molecular_function
PGSC0003DMG400021763	GO:0006869	lipid transport	biological_process
PGSC0003DMG400021844	GO:0006950	response to stress	biological_process
PGSC0003DMG400021844	GO:0005886	plasma membrane	cellular_component
PGSC0003DMG400021844	GO:0009409	response to cold	biological_process
PGSC0003DMG400000127	GO:0016020	membrane	cellular_component
PGSC0003DMG400000127	GO:0016021	integral component of membrane	cellular_component
PGSC0003DMG400000127	GO:0046872	metal ion binding	molecular_function
PGSC0003DMG400000127	GO:0020037	heme binding	molecular_function
PGSC0003DMG400000142	GO:0009055	electron transfer activity	molecular_function
PGSC0003DMG400000142	GO:0022900	electron transport chain	biological_process
PGSC0003DMG400000184	GO:0055114	oxidation-reduction process	biological_process
PGSC0003DMG400000184	GO:0016020	membrane	cellular_component
PGSC0003DMG400000184	GO:0016021	integral component of membrane	cellular_component
PGSC0003DMG400000184	GO:0016491	oxidoreductase activity	molecular_function
PGSC0003DMG400000276	GO:0005634	nucleus	cellular_component
PGSC0003DMG400000276	GO:0006334	nucleosome assembly	biological_process
PGSC0003DMG400022430	GO:0055114	oxidation-reduction process	biological_process
PGSC0003DMG400022430	GO:0008152	metabolic process	biological_process
PGSC0003DMG400022430	GO:0046872	metal ion binding	molecular_function
PGSC0003DMG400022430	GO:0016491	oxidoreductase activity	molecular_function
PGSC0003DMG400022430	GO:0004097	catechol oxidase activity	molecular_function
PGSC0003DMG400022430	GO:0046148	pigment biosynthetic process	biological_process
PGSC0003DMG400023144	GO:0016787	hydrolase activity	molecular_function
PGSC0003DMG400023144	GO:0004190	aspartic-type endopeptidase activity	molecular_function
PGSC0003DMG400023144	GO:0008233	peptidase activity	molecular_function
PGSC0003DMG400023144	GO:0006508	proteolysis	biological_process
PGSC0003DMG400023270	GO:0000166	nucleotide binding	molecular_function
PGSC0003DMG400023270	GO:0003924	GTPase activity	molecular_function
PGSC0003DMG400023270	GO:0005525	GTP binding	molecular_function
PGSC0003DMG400023270	GO:0005737	cytoplasm	cellular_component
PGSC0003DMG400023270	GO:0003746	translation elongation factor activity	molecular_function
PGSC0003DMG400023270	GO:0006414	translational elongation	biological_process
PGSC0003DMG400000783	GO:0009664	plant-type cell wall organization	biological_process
PGSC0003DMG400000783	GO:0005199	structural constituent of cell wall	molecular_function
PGSC0003DMG400023703	GO:0005515	protein binding	molecular_function
PGSC0003DMG400012020	GO:0043086	negative regulation of catalytic activity	biological_process
PGSC0003DMG400012020	GO:0004857	enzyme inhibitor activity	molecular_function
PGSC0003DMG400001598	GO:0006952	defense response	biological_process
PGSC0003DMG400001598	GO:0005576	extracellular region	cellular_component
PGSC0003DMG400001598	GO:0005618	cell wall	cellular_component
PGSC0003DMG400024246	GO:0016740	transferase activity	molecular_function
PGSC0003DMG400024246	GO:0016301	kinase activity	molecular_function
PGSC0003DMG400024246	GO:0016310	phosphorylation	biological_process
PGSC0003DMG400024246	GO:0016773	phosphotransferase activity, alcohol group as acceptor	molecular_function
PGSC0003DMG400024246	GO:0008865	fructokinase activity	molecular_function
PGSC0003DMG400024246	GO:0006000	fructose metabolic process	biological_process
PGSC0003DMG400024246	GO:0006633	fatty acid biosynthetic process	biological_process
PGSC0003DMG400024246	GO:0016051	carbohydrate biosynthetic process	biological_process
PGSC0003DMG400024246	GO:0046686	response to cadmium ion	biological_process
PGSC0003DMG400024246	GO:0005829	cytosol	cellular_component
PGSC0003DMG400001809	GO:0006073	cellular glucan metabolic process	biological_process
PGSC0003DMG400001809	GO:0005975	carbohydrate metabolic process	biological_process
PGSC0003DMG400001809	GO:0004553	hydrolase activity, hydrolyzing O-glycosyl compounds	molecular_function
PGSC0003DMG400001809	GO:0005618	cell wall	cellular_component
PGSC0003DMG400001809	GO:0016762	xyloglucan:xyloglucosyl transferase activity	molecular_function
PGSC0003DMG400001809	GO:0048046	apoplast	cellular_component
PGSC0003DMG400001809	GO:0016798	hydrolase activity, acting on glycosyl bonds	molecular_function
PGSC0003DMG400001809	GO:0016740	transferase activity	molecular_function
PGSC0003DMG400001809	GO:0016787	hydrolase activity	molecular_function
PGSC0003DMG400001809	GO:0008152	metabolic process	biological_process
PGSC0003DMG400001809	GO:0071555	cell wall organization	biological_process
PGSC0003DMG400001809	GO:0005576	extracellular region	cellular_component
PGSC0003DMG400001809	GO:0010411	xyloglucan metabolic process	biological_process
PGSC0003DMG400001809	GO:0042546	cell wall biogenesis	biological_process
PGSC0003DMG400001855	GO:0016161	beta-amylase activity	molecular_function
PGSC0003DMG400001855	GO:0016798	hydrolase activity, acting on glycosyl bonds	molecular_function
PGSC0003DMG400001855	GO:0102229	amylopectin maltohydrolase activity	molecular_function
PGSC0003DMG400001855	GO:0016787	hydrolase activity	molecular_function
PGSC0003DMG400001855	GO:0008152	metabolic process	biological_process
PGSC0003DMG400001855	GO:0005975	carbohydrate metabolic process	biological_process
PGSC0003DMG400001855	GO:0000272	polysaccharide catabolic process	biological_process
PGSC0003DMG400001948	GO:0008152	metabolic process	biological_process
PGSC0003DMG400001948	GO:0000287	magnesium ion binding	molecular_function
PGSC0003DMG400001948	GO:0010333	terpene synthase activity	molecular_function
PGSC0003DMG400001948	GO:0016829	lyase activity	molecular_function
PGSC0003DMG400002167	GO:0006952	defense response	biological_process
PGSC0003DMG400002167	GO:0016740	transferase activity	molecular_function
PGSC0003DMG400002167	GO:0009607	response to biotic stimulus	biological_process
PGSC0003DMG400002167	GO:0004364	glutathione transferase activity	molecular_function
PGSC0003DMG400002167	GO:0005515	protein binding	molecular_function
PGSC0003DMG400024627	GO:0016866	intramolecular transferase activity	molecular_function
PGSC0003DMG400024627	GO:0030244	cellulose biosynthetic process	biological_process
PGSC0003DMG400024627	GO:0071669	plant-type cell wall organization or biogenesis	biological_process
PGSC0003DMG400012547	GO:0000166	nucleotide binding	molecular_function
PGSC0003DMG400012547	GO:0005524	ATP binding	molecular_function
PGSC0003DMG400012547	GO:0016020	membrane	cellular_component
PGSC0003DMG400012547	GO:0016021	integral component of membrane	cellular_component
PGSC0003DMG400012547	GO:0016887	ATPase activity	molecular_function
PGSC0003DMG400012578	GO:0016740	transferase activity	molecular_function
PGSC0003DMG400012578	GO:0008152	metabolic process	biological_process
PGSC0003DMG400012578	GO:0016757	transferase activity, transferring glycosyl groups	molecular_function
PGSC0003DMG400012578	GO:0016758	transferase activity, transferring hexosyl groups	molecular_function
PGSC0003DMG400012589	GO:0042744	hydrogen peroxide catabolic process	biological_process
PGSC0003DMG400012589	GO:0098869	cellular oxidant detoxification	biological_process
PGSC0003DMG400012589	GO:0004601	peroxidase activity	molecular_function
PGSC0003DMG400012589	GO:0055114	oxidation-reduction process	biological_process
PGSC0003DMG400012589	GO:0016491	oxidoreductase activity	molecular_function
PGSC0003DMG400012589	GO:0046872	metal ion binding	molecular_function
PGSC0003DMG400012589	GO:0005576	extracellular region	cellular_component
PGSC0003DMG400012589	GO:0020037	heme binding	molecular_function
PGSC0003DMG400012589	GO:0006979	response to oxidative stress	biological_process
PGSC0003DMG400002552	GO:0015200	methylammonium transmembrane transporter activity	molecular_function
PGSC0003DMG400002552	GO:0000326	protein storage vacuole	cellular_component
PGSC0003DMG400002552	GO:0042807	central vacuole	cellular_component
PGSC0003DMG400002552	GO:0016020	membrane	cellular_component
PGSC0003DMG400002552	GO:0016021	integral component of membrane	cellular_component
PGSC0003DMG400002552	GO:0055085	transmembrane transport	biological_process
PGSC0003DMG400002552	GO:0015267	channel activity	molecular_function
PGSC0003DMG400002552	GO:0005886	plasma membrane	cellular_component
PGSC0003DMG400002552	GO:0005794	Golgi apparatus	cellular_component
PGSC0003DMG400002552	GO:0042802	identical protein binding	molecular_function
PGSC0003DMG400002552	GO:0015250	water channel activity	molecular_function
PGSC0003DMG400002552	GO:0009705	plant-type vacuole membrane	cellular_component
PGSC0003DMG400002552	GO:0009505	plant-type cell wall	cellular_component
PGSC0003DMG400002552	GO:0009506	plasmodesma	cellular_component
PGSC0003DMG400002552	GO:0009941	chloroplast envelope	cellular_component
PGSC0003DMG400002552	GO:0006833	water transport	biological_process
PGSC0003DMG400002552	GO:0005618	cell wall	cellular_component
PGSC0003DMG400002552	GO:0005773	vacuole	cellular_component
PGSC0003DMG400002552	GO:0005774	vacuolar membrane	cellular_component
PGSC0003DMG400002552	GO:0009507	chloroplast	cellular_component
PGSC0003DMG400002552	GO:0072489	methylammonium transmembrane transport	biological_process
PGSC0003DMG400003056	GO:0010951	negative regulation of endopeptidase activity	biological_process
PGSC0003DMG400003056	GO:0004867	serine-type endopeptidase inhibitor activity	molecular_function
PGSC0003DMG400003056	GO:0009611	response to wounding	biological_process
PGSC0003DMG400025324	GO:0005840	ribosome	cellular_component
PGSC0003DMG400025324	GO:0003735	structural constituent of ribosome	molecular_function
PGSC0003DMG400025324	GO:0006412	translation	biological_process
PGSC0003DMG400025324	GO:0030529	intracellular ribonucleoprotein complex	cellular_component
PGSC0003DMG400003257	GO:0055114	oxidation-reduction process	biological_process
PGSC0003DMG400003257	GO:0016020	membrane	cellular_component
PGSC0003DMG400003257	GO:0016021	integral component of membrane	cellular_component
PGSC0003DMG400003257	GO:0004497	monooxygenase activity	molecular_function
PGSC0003DMG400003257	GO:0016491	oxidoreductase activity	molecular_function
PGSC0003DMG400003257	GO:0046872	metal ion binding	molecular_function
PGSC0003DMG400003257	GO:0020037	heme binding	molecular_function
PGSC0003DMG400003257	GO:0005506	iron ion binding	molecular_function
PGSC0003DMG400003257	GO:0016705	oxidoreductase activity, acting on paired donors, with incorporation or reduction of molecular oxygen	molecular_function
PGSC0003DMG400025487	GO:0008152	metabolic process	biological_process
PGSC0003DMG400025487	GO:0016829	lyase activity	molecular_function
PGSC0003DMG400025487	GO:0046872	metal ion binding	molecular_function
PGSC0003DMG400025487	GO:0003824	catalytic activity	molecular_function
PGSC0003DMG400025487	GO:0019752	carboxylic acid metabolic process	biological_process
PGSC0003DMG400025487	GO:0004451	isocitrate lyase activity	molecular_function
PGSC0003DMG400025487	GO:0009514	glyoxysome	cellular_component
PGSC0003DMG400013546	GO:0016740	transferase activity	molecular_function
PGSC0003DMG400013546	GO:0016757	transferase activity, transferring glycosyl groups	molecular_function
PGSC0003DMG400013546	GO:0016157	sucrose synthase activity	molecular_function
PGSC0003DMG400013546	GO:0005985	sucrose metabolic process	biological_process
PGSC0003DMG400013879	GO:0016491	oxidoreductase activity	molecular_function
PGSC0003DMG400013879	GO:0055114	oxidation-reduction process	biological_process
PGSC0003DMG400013879	GO:0010181	FMN binding	molecular_function
PGSC0003DMG400013879	GO:0003955	NAD(P)H dehydrogenase (quinone) activity	molecular_function
PGSC0003DMG400014095	GO:0016491	oxidoreductase activity	molecular_function
PGSC0003DMG400014095	GO:0055114	oxidation-reduction process	biological_process
PGSC0003DMG400004150	GO:0016853	isomerase activity	molecular_function
PGSC0003DMG400004150	GO:0005623	cell	cellular_component
PGSC0003DMG400004150	GO:0045454	cell redox homeostasis	biological_process
PGSC0003DMG400004150	GO:0005783	endoplasmic reticulum	cellular_component
PGSC0003DMG400004150	GO:0003756	protein disulfide isomerase activity	molecular_function
PGSC0003DMG400026361	GO:0003723	RNA binding	molecular_function
PGSC0003DMG400026361	GO:0003735	structural constituent of ribosome	molecular_function
PGSC0003DMG400026361	GO:0006412	translation	biological_process
PGSC0003DMG400026361	GO:0015934	large ribosomal subunit	cellular_component
PGSC0003DMG400026361	GO:0005840	ribosome	cellular_component
PGSC0003DMG400026361	GO:0030529	intracellular ribonucleoprotein complex	cellular_component
PGSC0003DMG400004605	GO:0005840	ribosome	cellular_component
PGSC0003DMG400004605	GO:0016020	membrane	cellular_component
PGSC0003DMG400004605	GO:0016021	integral component of membrane	cellular_component
PGSC0003DMG400004605	GO:0003735	structural constituent of ribosome	molecular_function
PGSC0003DMG400004605	GO:0006412	translation	biological_process
PGSC0003DMG400004605	GO:0005515	protein binding	molecular_function
PGSC0003DMG400026779	GO:0023014	signal transduction by protein phosphorylation	biological_process
PGSC0003DMG400026779	GO:0005622	intracellular	cellular_component
PGSC0003DMG400026779	GO:0000160	phosphorelay signal transduction system	biological_process
PGSC0003DMG400026779	GO:0000155	phosphorelay sensor kinase activity	molecular_function
PGSC0003DMG400026854	GO:0006952	defense response	biological_process
PGSC0003DMG400026854	GO:0016798	hydrolase activity, acting on glycosyl bonds	molecular_function
PGSC0003DMG400026854	GO:0004568	chitinase activity	molecular_function
PGSC0003DMG400026854	GO:0016787	hydrolase activity	molecular_function
PGSC0003DMG400026854	GO:0005975	carbohydrate metabolic process	biological_process
PGSC0003DMG400026854	GO:0008152	metabolic process	biological_process
PGSC0003DMG400026854	GO:0008061	chitin binding	molecular_function
PGSC0003DMG400026854	GO:0000272	polysaccharide catabolic process	biological_process
PGSC0003DMG400026854	GO:0006032	chitin catabolic process	biological_process
PGSC0003DMG400026854	GO:0016998	cell wall macromolecule catabolic process	biological_process
PGSC0003DMG400026854	GO:0005773	vacuole	cellular_component
PGSC0003DMG400004800	GO:0055114	oxidation-reduction process	biological_process
PGSC0003DMG400004800	GO:0016491	oxidoreductase activity	molecular_function
PGSC0003DMG400004800	GO:0003824	catalytic activity	molecular_function
PGSC0003DMG400004800	GO:0005975	carbohydrate metabolic process	biological_process
PGSC0003DMG400004800	GO:0005737	cytoplasm	cellular_component
PGSC0003DMG400004800	GO:0016616	oxidoreductase activity, acting on the CH-OH group of donors, NAD or NADP as acceptor	molecular_function
PGSC0003DMG400004800	GO:0019752	carboxylic acid metabolic process	biological_process
PGSC0003DMG400004800	GO:0004459	L-lactate dehydrogenase activity	molecular_function
PGSC0003DMG400015010	GO:0046872	metal ion binding	molecular_function
PGSC0003DMG400015010	GO:0030001	metal ion transport	biological_process
PGSC0003DMG400005113	GO:0005576	extracellular region	cellular_component
PGSC0003DMG400015219	GO:0010951	negative regulation of endopeptidase activity	biological_process
PGSC0003DMG400015219	GO:0004866	endopeptidase inhibitor activity	molecular_function
PGSC0003DMG400015637	GO:0006520	cellular amino acid metabolic process	biological_process
PGSC0003DMG400015637	GO:0016740	transferase activity	molecular_function
PGSC0003DMG400015637	GO:0009058	biosynthetic process	biological_process
PGSC0003DMG400015637	GO:0003824	catalytic activity	molecular_function
PGSC0003DMG400015637	GO:0030170	pyridoxal phosphate binding	molecular_function
PGSC0003DMG400015637	GO:0008483	transaminase activity	molecular_function
PGSC0003DMG400015637	GO:0004069	L-aspartate:2-oxoglutarate aminotransferase activity	molecular_function
PGSC0003DMG400015637	GO:0080130	L-phenylalanine:2-oxoglutarate aminotransferase activity	molecular_function
PGSC0003DMG400015850	GO:0016036	cellular response to phosphate starvation	biological_process
PGSC0003DMG400016221	GO:0019904	protein domain specific binding	molecular_function
