# Supplementary material for: Screening of wild species and transcriptome profiling to identify differentially regulated genes in response to late blight resistance in potato
Source: Front Plant Sci. 2023 Jul 12;14:1212135. doi: 10.3389/fpls.2023.1212135 (PMC10368984; doi:10.3389/fpls.2023.1212135)
Supplement: Supplementary file 1 [file DataSheet_1.zip › Suppl. files_R1_10-6-23/Excel Datasets 1-15/Dataset 8. JAM07_GO.xlsx]

## Sheet: GO term
ID	GO term accession
PGSC0003DMG400008796	GO:0004568
PGSC0003DMG400008796	GO:0016998
PGSC0003DMG400008796	GO:0006032
PGSC0003DMG400008796	GO:0008061
PGSC0003DMG400008796	GO:0005975
PGSC0003DMG400008796	GO:0005773
PGSC0003DMG400008796	GO:0050832
PGSC0003DMG400005113	GO:0005576
PGSC0003DMG400005113	GO:0009607
PGSC0003DMG400005113	GO:0006952
PGSC0003DMG400005113	GO:0005615
PGSC0003DMG400015318	GO:0005507
PGSC0003DMG400015318	GO:0008270
PGSC0003DMG400013984	GO:0005515
PGSC0003DMG400034790	GO:0004252
PGSC0003DMG400034790	GO:0016787
PGSC0003DMG400034790	GO:0008233
PGSC0003DMG400034790	GO:0006508
PGSC0003DMG400034790	GO:0008236
PGSC0003DMG400009513	GO:0010466
PGSC0003DMG400009513	GO:0030414
PGSC0003DMG400009513	GO:0010951
PGSC0003DMG400009513	GO:0019828
PGSC0003DMG400009513	GO:0004866
PGSC0003DMG400009513	GO:0004867
PGSC0003DMG400004986	GO:0005524
PGSC0003DMG400004986	GO:0016740
PGSC0003DMG400004986	GO:0000166
PGSC0003DMG400004986	GO:0005634
PGSC0003DMG400004986	GO:0061631
PGSC0003DMG400004986	GO:0000209
PGSC0003DMG400004986	GO:0006511
PGSC0003DMG402024140	GO:0005618
PGSC0003DMG402024140	GO:0071555
PGSC0003DMG402024140	GO:0009505
PGSC0003DMG402024140	GO:0052793
PGSC0003DMG400028182	GO:0016021
PGSC0003DMG400028182	GO:0006833
PGSC0003DMG400028182	GO:0015267
PGSC0003DMG400028182	GO:0016020
PGSC0003DMG400028182	GO:0055085
PGSC0003DMG400028182	GO:0015250
PGSC0003DMG400016623	GO:0005506
PGSC0003DMG400016623	GO:0016705
PGSC0003DMG400016623	GO:0004497
PGSC0003DMG400016623	GO:0020037
PGSC0003DMG400016623	GO:0016491
PGSC0003DMG400016623	GO:0046872
PGSC0003DMG400016623	GO:0055114
PGSC0003DMG400005062	GO:0006979
PGSC0003DMG400005062	GO:0004601
PGSC0003DMG400005062	GO:0042744
PGSC0003DMG400005062	GO:0098869
PGSC0003DMG400028209	GO:0003676
PGSC0003DMG400028209	GO:0003723
PGSC0003DMG400015804	GO:1901800
PGSC0003DMG400015804	GO:0000502
PGSC0003DMG400015804	GO:0030163
PGSC0003DMG400015804	GO:0005737
PGSC0003DMG400015804	GO:0016887
PGSC0003DMG400015804	GO:0017025
PGSC0003DMG400015804	GO:0008540
PGSC0003DMG400015804	GO:0036402
PGSC0003DMG402025083	GO:0009506
PGSC0003DMG400005717	GO:0010112
PGSC0003DMG400008419	GO:0004672
PGSC0003DMG400008419	GO:0006468
PGSC0003DMG400020341	GO:0043621
PGSC0003DMG400020341	GO:0051082
PGSC0003DMG400020341	GO:0006457
PGSC0003DMG400020341	GO:0009408
PGSC0003DMG400020341	GO:0009651
PGSC0003DMG400020341	GO:0042542
PGSC0003DMG400020341	GO:0051259
PGSC0003DMG400023020	GO:0006412
PGSC0003DMG400023020	GO:0005840
PGSC0003DMG400023020	GO:0003735
PGSC0003DMG400023020	GO:0022627
PGSC0003DMG401028570	GO:0003824
PGSC0003DMG401028570	GO:0016311
PGSC0003DMG401028570	GO:0016791
PGSC0003DMG400017127	GO:0016538
PGSC0003DMG400017127	GO:0006357
PGSC0003DMG400017127	GO:0000079
PGSC0003DMG400017127	GO:0007049
PGSC0003DMG400017127	GO:0051301
PGSC0003DMG400017127	GO:0061575
PGSC0003DMG400017127	GO:0032786
PGSC0003DMG400017127	GO:0045737
PGSC0003DMG400017127	GO:0008024
PGSC0003DMG402031759	GO:0006629
PGSC0003DMG402031759	GO:0008970
PGSC0003DMG402031759	GO:0016042
PGSC0003DMG402021713	GO:0010333
PGSC0003DMG402021713	GO:0016829
PGSC0003DMG400026722	GO:0016567
PGSC0003DMG400026722	GO:0097602
PGSC0003DMG400026722	GO:0031146
PGSC0003DMG400024232	GO:0006596
PGSC0003DMG400024232	GO:0008295
PGSC0003DMG400024232	GO:0006595
PGSC0003DMG400024232	GO:0004766
PGSC0003DMG400020377	GO:0003677
PGSC0003DMG400022344	GO:0071949
PGSC0003DMG400022344	GO:0050660
PGSC0003DMG400014136	GO:0004812
PGSC0003DMG400014136	GO:0006418
PGSC0003DMG400014136	GO:0006433
PGSC0003DMG400014136	GO:0004827
PGSC0003DMG400014136	GO:0016874
PGSC0003DMG400014136	GO:0017101
PGSC0003DMG402002685	GO:0006470
PGSC0003DMG402002685	GO:0004721
PGSC0003DMG400031403	GO:0003993
PGSC0003DMG400007207	GO:0043547
PGSC0003DMG400007207	GO:0005096
PGSC0003DMG400000396	GO:0007166
PGSC0003DMG400000396	GO:0004842
PGSC0003DMG400017106	GO:0016310
PGSC0003DMG400017106	GO:0004674
PGSC0003DMG400017106	GO:0005509
PGSC0003DMG400017106	GO:0030247
PGSC0003DMG400017106	GO:0016301
PGSC0003DMG400025401	GO:0005783
PGSC0003DMG400025401	GO:0055088
PGSC0003DMG400008801	GO:0003924
PGSC0003DMG400008801	GO:0005525
PGSC0003DMG400008801	GO:0000049
PGSC0003DMG400008801	GO:0006413
PGSC0003DMG400008801	GO:0003743
PGSC0003DMG400008801	GO:0045903
PGSC0003DMG400008801	GO:0005829
PGSC0003DMG400008801	GO:0001731
PGSC0003DMG400008801	GO:0005850
PGSC0003DMG400010490	GO:0016798
PGSC0003DMG400010490	GO:0004553
PGSC0003DMG400010490	GO:0008152
PGSC0003DMG400010490	GO:0046658
PGSC0003DMG400004422	GO:0033177
PGSC0003DMG400004422	GO:0006811
PGSC0003DMG400004422	GO:0015078
PGSC0003DMG400004422	GO:0015991
PGSC0003DMG400004422	GO:0033179
PGSC0003DMG400004422	GO:1902600
PGSC0003DMG400004422	GO:0005774
PGSC0003DMG400004422	GO:0046961
PGSC0003DMG401007406	GO:0102965
PGSC0003DMG401007406	GO:0080019
PGSC0003DMG401007406	GO:0043231
PGSC0003DMG401007406	GO:0010345
PGSC0003DMG401007406	GO:0035336
PGSC0003DMG402029202	GO:0000287
PGSC0003DMG400017513	GO:0008777
PGSC0003DMG400017513	GO:0006592
PGSC0003DMG400014836	GO:0012505
PGSC0003DMG401020117	GO:0000160
PGSC0003DMG401020117	GO:0005622
PGSC0003DMG401020117	GO:0009927
PGSC0003DMG401020117	GO:0043424
PGSC0003DMG401020117	GO:0009736
PGSC0003DMG401010883	GO:0043565
PGSC0003DMG401010883	GO:0006355
PGSC0003DMG400013490	GO:0043531
PGSC0003DMG400001792	GO:0006281
PGSC0003DMG400001792	GO:0003689
PGSC0003DMG400001792	GO:0006261
PGSC0003DMG400001792	GO:0005663
PGSC0003DMG401022901	GO:0010181
PGSC0003DMG401022901	GO:0009853
PGSC0003DMG401022901	GO:0003973
PGSC0003DMG401022901	GO:0052852
PGSC0003DMG401022901	GO:0052853
PGSC0003DMG401022901	GO:0052854
PGSC0003DMG401022901	GO:0009854
PGSC0003DMG400019189	GO:0042578
PGSC0003DMG400019189	GO:0042132
PGSC0003DMG400019189	GO:0006000
PGSC0003DMG400019189	GO:0006094
PGSC0003DMG400019189	GO:0030388
PGSC0003DMG400019189	GO:0006002
PGSC0003DMG400019189	GO:0005986
PGSC0003DMG400013231	GO:0048306
PGSC0003DMG400023949	GO:0032515
PGSC0003DMG400023949	GO:0005886
PGSC0003DMG400023949	GO:0004864
PGSC0003DMG400023949	GO:0010427
PGSC0003DMG400023949	GO:0038023
PGSC0003DMG400023949	GO:0009738
PGSC0003DMG400023949	GO:0080163
PGSC0003DMG400013933	GO:0004017
PGSC0003DMG400013933	GO:0019205
PGSC0003DMG400013933	GO:0006139
PGSC0003DMG400013933	GO:0046940
PGSC0003DMG400013933	GO:0016776
PGSC0003DMG400013933	GO:0004550
PGSC0003DMG400013933	GO:0006163
PGSC0003DMG400013933	GO:0004127
PGSC0003DMG400013933	GO:0006165
PGSC0003DMG400013933	GO:0009142
PGSC0003DMG400024802	GO:0004180
PGSC0003DMG400024802	GO:0004185
PGSC0003DMG400017508	GO:0016758
PGSC0003DMG400017508	GO:0016757
PGSC0003DMG400017508	GO:0035251
PGSC0003DMG400017508	GO:0008194
PGSC0003DMG400002026	GO:0003777
PGSC0003DMG400002026	GO:0008017
PGSC0003DMG400002026	GO:0007018
PGSC0003DMG400002026	GO:0005874
PGSC0003DMG400002026	GO:0003774
PGSC0003DMG400002026	GO:0008574
PGSC0003DMG400020972	GO:0001510
PGSC0003DMG400020972	GO:0008168
PGSC0003DMG400020972	GO:0032259
PGSC0003DMG400020972	GO:0006364
PGSC0003DMG400020972	GO:0000453
PGSC0003DMG400020972	GO:0005730
PGSC0003DMG400020972	GO:0008649
PGSC0003DMG400020972	GO:0042254
PGSC0003DMG400020972	GO:0031167
PGSC0003DMG400020972	GO:0030687
PGSC0003DMG400020972	GO:0000463
PGSC0003DMG400020972	GO:0008173
PGSC0003DMG400020972	GO:0008650
PGSC0003DMG400020972	GO:0016435
PGSC0003DMG400020972	GO:0000466
PGSC0003DMG400023461	GO:0016168
PGSC0003DMG400023461	GO:0009765
PGSC0003DMG400023461	GO:0009523
PGSC0003DMG400023461	GO:0018298
PGSC0003DMG400023461	GO:0009522
PGSC0003DMG400023461	GO:0009535
PGSC0003DMG400023461	GO:0009507
PGSC0003DMG400023461	GO:0009536
PGSC0003DMG400023461	GO:0015979
PGSC0003DMG400023461	GO:0009579
PGSC0003DMG400023461	GO:0009416
PGSC0003DMG400023461	GO:0009768
PGSC0003DMG400007098	GO:0006970
PGSC0003DMG400007098	GO:0006995
PGSC0003DMG400032272	GO:0016747
PGSC0003DMG400032272	GO:0008080
PGSC0003DMG400010753	GO:0003700
PGSC0003DMG400010753	GO:0006351
PGSC0003DMG400016996	GO:0015706
PGSC0003DMG400016996	GO:0006817
PGSC0003DMG400016996	GO:0022857
PGSC0003DMG400016996	GO:0009705
PGSC0003DMG400016996	GO:0015112
PGSC0003DMG400016996	GO:0071249
PGSC0003DMG400012681	GO:0070006
PGSC0003DMG400003171	GO:0046873
PGSC0003DMG400003171	GO:0030001
PGSC0003DMG402028903	GO:0005789
PGSC0003DMG400017955	GO:0009734
PGSC0003DMG400017955	GO:0009926
PGSC0003DMG400017955	GO:0010329
PGSC0003DMG400017955	GO:0010252
PGSC0003DMG400017955	GO:0010315
PGSC0003DMG400026854	GO:0000272
PGSC0003DMG400004008	GO:0031519
PGSC0003DMG401025689	GO:0008171
PGSC0003DMG401025689	GO:0046983
PGSC0003DMG401025689	GO:0008757
PGSC0003DMG401025689	GO:0019438
PGSC0003DMG400031457	GO:0006559
PGSC0003DMG400031457	GO:0009800
PGSC0003DMG400031457	GO:0016841
PGSC0003DMG400031457	GO:0045548
PGSC0003DMG400031457	GO:0009698
PGSC0003DMG400014345	GO:0016207
PGSC0003DMG400014345	GO:0006631
PGSC0003DMG400014345	GO:0031956
PGSC0003DMG400031000	GO:0005623
PGSC0003DMG400031000	GO:0045454
PGSC0003DMG400029793	GO:0090502
PGSC0003DMG400029793	GO:0090305
PGSC0003DMG400029793	GO:0004518
PGSC0003DMG400029793	GO:0004521
PGSC0003DMG400029793	GO:0030688
PGSC0003DMG400029793	GO:0030490
PGSC0003DMG400028173	GO:0008283
PGSC0003DMG400028173	GO:0008083
PGSC0003DMG400028173	GO:0007165
PGSC0003DMG400028173	GO:0030154
PGSC0003DMG400029291	GO:0071569
PGSC0003DMG400029291	GO:1990592
PGSC0003DMG400018024	GO:0009755
PGSC0003DMG400027888	GO:0008234
PGSC0003DMG400027888	GO:0004197
PGSC0003DMG400027888	GO:0051603
PGSC0003DMG400027888	GO:0005764
PGSC0003DMG400029406	GO:0006006
PGSC0003DMG400029406	GO:0050661
PGSC0003DMG400029406	GO:0016620
PGSC0003DMG400029406	GO:0051287
PGSC0003DMG400029406	GO:0004365
PGSC0003DMG400010519	GO:0008374
PGSC0003DMG400010519	GO:0051233
PGSC0003DMG400010519	GO:0035174
PGSC0003DMG400010519	GO:0007052
PGSC0003DMG400010519	GO:0032465
PGSC0003DMG400010519	GO:0035404
PGSC0003DMG400010519	GO:0005876
PGSC0003DMG400010519	GO:0032133
PGSC0003DMG400010519	GO:0000779
PGSC0003DMG400010519	GO:0106310
PGSC0003DMG400010519	GO:0106311
PGSC0003DMG400010207	GO:0010282
PGSC0003DMG400010207	GO:0010623
PGSC0003DMG400010207	GO:0080187
PGSC0003DMG400010207	GO:1990169
PGSC0003DMG400010207	GO:0009744
PGSC0003DMG400010207	GO:0009750
PGSC0003DMG400010207	GO:0010150
PGSC0003DMG400010207	GO:0009817
PGSC0003DMG400010207	GO:0010224
PGSC0003DMG400010207	GO:0009626
PGSC0003DMG400010207	GO:0009749
PGSC0003DMG400010207	GO:0009733
PGSC0003DMG400010207	GO:0009735
PGSC0003DMG402015339	GO:0009639
PGSC0003DMG402015339	GO:0009959
PGSC0003DMG400004000	GO:0048544
PGSC0003DMG400031150	GO:0009908
PGSC0003DMG400031150	GO:0007275
PGSC0003DMG400013283	GO:0004869
PGSC0003DMG400019956	GO:0006749
PGSC0003DMG400019956	GO:0004364
PGSC0003DMG400002427	GO:0050135
PGSC0003DMG400002427	GO:0061809
PGSC0003DMG401030815	GO:0004024
PGSC0003DMG401030815	GO:0051903
PGSC0003DMG401030815	GO:0046294
PGSC0003DMG400010815	GO:0004857
PGSC0003DMG400010815	GO:0043086
PGSC0003DMG400019872	GO:0004604
PGSC0003DMG400019872	GO:0019379
PGSC0003DMG400019872	GO:0016671
PGSC0003DMG400019872	GO:0019419
PGSC0003DMG400004712	GO:0008375
PGSC0003DMG400018775	GO:0000028
PGSC0003DMG400018775	GO:0032545
PGSC0003DMG400018775	GO:0034456
PGSC0003DMG400021376	GO:0008408
PGSC0003DMG400010369	GO:0005385
PGSC0003DMG400010369	GO:0071577
PGSC0003DMG401008167	GO:0000978
PGSC0003DMG400019472	GO:0006878
PGSC0003DMG400019472	GO:0046686
PGSC0003DMG400019472	GO:0048046
PGSC0003DMG400019472	GO:0019904
PGSC0003DMG400015769	GO:0045735
PGSC0003DMG400015769	GO:0004620
PGSC0003DMG400015769	GO:0047372
PGSC0003DMG400026666	GO:0004332
PGSC0003DMG400026666	GO:0006096
PGSC0003DMG400018916	GO:0004097
PGSC0003DMG400018916	GO:0046148
PGSC0003DMG400018916	GO:0009543
PGSC0003DMG400028702	GO:0019745
PGSC0003DMG400028702	GO:0016871
PGSC0003DMG400028702	GO:0016866
PGSC0003DMG400028702	GO:0000250
PGSC0003DMG400028702	GO:0042300
PGSC0003DMG400028702	GO:0016104
PGSC0003DMG400028702	GO:0010027
PGSC0003DMG400028702	GO:0009555
PGSC0003DMG400028702	GO:0005811
PGSC0003DMG400032190	GO:0006414
PGSC0003DMG400032190	GO:0022625
PGSC0003DMG400032190	GO:0002181
PGSC0003DMG400032190	GO:0030295
PGSC0003DMG400032190	GO:0043021
PGSC0003DMG400032190	GO:0032147
PGSC0003DMG401028122	GO:0000387
PGSC0003DMG401028122	GO:0005732
PGSC0003DMG401028122	GO:0005681
PGSC0003DMG401028122	GO:0006397
PGSC0003DMG401028122	GO:0008380
PGSC0003DMG401028122	GO:0000398
PGSC0003DMG401028122	GO:0005685
PGSC0003DMG401028122	GO:0071013
PGSC0003DMG402008903	GO:0032875
PGSC0003DMG402008903	GO:0045839
PGSC0003DMG400024754	GO:0050664
PGSC0003DMG400024754	GO:0016174
PGSC0003DMG400024754	GO:0009845
PGSC0003DMG400003091	GO:0031418
PGSC0003DMG400030082	GO:0008131
PGSC0003DMG400030082	GO:0009308
PGSC0003DMG400030082	GO:0048038
PGSC0003DMG400030082	GO:0052593
PGSC0003DMG400030082	GO:0052594
PGSC0003DMG400030082	GO:0052595
PGSC0003DMG400030082	GO:0052596
PGSC0003DMG400006392	GO:0048364
PGSC0003DMG400006392	GO:0009630
PGSC0003DMG400006392	GO:0061630
PGSC0003DMG401022140	GO:0045040
PGSC0003DMG401022140	GO:0005742
PGSC0003DMG401022140	GO:0005741
PGSC0003DMG401011095	GO:0016765
PGSC0003DMG401011095	GO:0009570
PGSC0003DMG401011095	GO:0002094
PGSC0003DMG401011095	GO:0016094
PGSC0003DMG401011095	GO:0045547
PGSC0003DMG401011095	GO:0009409
PGSC0003DMG401011095	GO:0009668
PGSC0003DMG400013210	GO:0005839
PGSC0003DMG400013210	GO:0004298
PGSC0003DMG400013210	GO:0043161
PGSC0003DMG400013210	GO:0004175
PGSC0003DMG400013210	GO:0010499
PGSC0003DMG400013702	GO:0004615
PGSC0003DMG400013702	GO:0009298
PGSC0003DMG400013702	GO:0016853
PGSC0003DMG400013702	GO:0045047
PGSC0003DMG400013702	GO:0006487
PGSC0003DMG400013702	GO:0006013
PGSC0003DMG400004369	GO:0003755
PGSC0003DMG400004369	GO:0000413
PGSC0003DMG400023833	GO:0016717
PGSC0003DMG400027912	GO:0008271
PGSC0003DMG400027912	GO:0015116
PGSC0003DMG400027912	GO:0008272
PGSC0003DMG400027912	GO:0005887
PGSC0003DMG400027912	GO:0015301
PGSC0003DMG400027912	GO:1902358
PGSC0003DMG400024003	GO:0003885
PGSC0003DMG400024003	GO:0019853
PGSC0003DMG400024003	GO:0050105
PGSC0003DMG400010316	GO:0009299
PGSC0003DMG400000529	GO:0016324
PGSC0003DMG400000529	GO:0006813
PGSC0003DMG400000529	GO:0006874
PGSC0003DMG400000529	GO:0005249
PGSC0003DMG400000529	GO:0005262
PGSC0003DMG400000529	GO:0009860
PGSC0003DMG400000529	GO:0005216
PGSC0003DMG400000529	GO:0034220
PGSC0003DMG400000529	GO:0071805
PGSC0003DMG400001988	GO:0008253
PGSC0003DMG400001988	GO:0009117
PGSC0003DMG400023979	GO:0042030
PGSC0003DMG400023979	GO:0032780
PGSC0003DMG400023979	GO:0005739
PGSC0003DMG400023979	GO:0005747
PGSC0003DMG400021068	GO:0019722
PGSC0003DMG400027856	GO:0008299
PGSC0003DMG400027856	GO:0004311
PGSC0003DMG400027856	GO:0004659
PGSC0003DMG400016695	GO:0009941
PGSC0003DMG400016695	GO:0010287
PGSC0003DMG400002354	GO:0015079
PGSC0003DMG400013680	GO:0045330
PGSC0003DMG400013680	GO:0030599
PGSC0003DMG400013680	GO:0009617
PGSC0003DMG400013680	GO:0042545
PGSC0003DMG400013680	GO:0045490
PGSC0003DMG400013680	GO:0046910
PGSC0003DMG400018557	GO:0005856
PGSC0003DMG400018557	GO:0003779
PGSC0003DMG400018557	GO:0003785
PGSC0003DMG400018557	GO:0042989
PGSC0003DMG400018557	GO:0005938
PGSC0003DMG400024978	GO:0016881
PGSC0003DMG400006483	GO:0008033
PGSC0003DMG400006483	GO:0017150
PGSC0003DMG400006483	GO:0002943
PGSC0003DMG401030920	GO:0009055
PGSC0003DMG401030920	GO:0022900
PGSC0003DMG400008160	GO:0009864
PGSC0003DMG400020829	GO:0005375
PGSC0003DMG400020829	GO:0035434
PGSC0003DMG400020829	GO:0006825
PGSC0003DMG400013577	GO:0004499
PGSC0003DMG400021142	GO:0016628
PGSC0003DMG400021142	GO:0008202
PGSC0003DMG400021142	GO:0050614
PGSC0003DMG400020112	GO:0047429
PGSC0003DMG400020112	GO:0009143
PGSC0003DMG400020112	GO:0047840
PGSC0003DMG400020112	GO:0006253
PGSC0003DMG400020112	GO:0042262
PGSC0003DMG402010580	GO:0004176
PGSC0003DMG402010580	GO:0051117
PGSC0003DMG402010580	GO:0006515
PGSC0003DMG402010580	GO:0009368
PGSC0003DMG400011824	GO:0008252
PGSC0003DMG400019315	GO:0098656
PGSC0003DMG400031110	GO:0016788
PGSC0003DMG400015591	GO:0006857
PGSC0003DMG400037460	GO:0046777
PGSC0003DMG400017400	GO:0035529
PGSC0003DMG400017400	GO:0047631
PGSC0003DMG400023518	GO:0010200
PGSC0003DMG400014293	GO:0009737
PGSC0003DMG400001016	GO:0004144
PGSC0003DMG400023815	GO:0009664
PGSC0003DMG400000193	GO:0030170
PGSC0003DMG400000193	GO:0042218
PGSC0003DMG400000193	GO:0009058
PGSC0003DMG400000193	GO:0016847
PGSC0003DMG400022674	GO:0015035
PGSC0003DMG400029773	GO:0009414
PGSC0003DMG400029773	GO:0003713
PGSC0003DMG400029773	GO:0045893
PGSC0003DMG401001610	GO:0006221
PGSC0003DMG401001610	GO:0003883
PGSC0003DMG401001610	GO:0044210
PGSC0003DMG400023184	GO:0031386
PGSC0003DMG400023184	GO:0031625
PGSC0003DMG400023184	GO:0019941
PGSC0003DMG400030910	GO:0052692
PGSC0003DMG400015273	GO:0004557
PGSC0003DMG400015273	GO:0009620
PGSC0003DMG400015273	GO:0009911
PGSC0003DMG400015273	GO:0009965
PGSC0003DMG400001077	GO:0007076
PGSC0003DMG400001077	GO:0000796
PGSC0003DMG400001077	GO:0000793
PGSC0003DMG400001077	GO:0005694
PGSC0003DMG400001077	GO:0003682
PGSC0003DMG400001077	GO:0044547
PGSC0003DMG400001077	GO:0072587
PGSC0003DMG400001077	GO:2000373
PGSC0003DMG400012547	GO:0042626
PGSC0003DMG400001119	GO:0046982
PGSC0003DMG400001119	GO:0000786
PGSC0003DMG400014322	GO:0010228
PGSC0003DMG400016915	GO:0005344
PGSC0003DMG400016915	GO:0019432
PGSC0003DMG400016915	GO:0019825
PGSC0003DMG400016915	GO:0015671
PGSC0003DMG400006480	GO:2000022
PGSC0003DMG400006480	GO:0009611
PGSC0003DMG400006480	GO:0031347
PGSC0003DMG400027748	GO:0051539
PGSC0003DMG400021152	GO:0016616
PGSC0003DMG400021152	GO:0045551
PGSC0003DMG400021152	GO:0009809
PGSC0003DMG400027509	GO:0022821
PGSC0003DMG400027509	GO:0090333
PGSC0003DMG400002321	GO:0051365
PGSC0003DMG400002321	GO:0071398
PGSC0003DMG400002321	GO:0071281
PGSC0003DMG400002321	GO:0071732
PGSC0003DMG400029085	GO:0009116
PGSC0003DMG401024894	GO:0010256
PGSC0003DMG400001399	GO:0003714
PGSC0003DMG400001399	GO:0045892
PGSC0003DMG400001399	GO:0000122
PGSC0003DMG400001399	GO:0004407
PGSC0003DMG400001399	GO:0016575
PGSC0003DMG400001399	GO:0000118
PGSC0003DMG400001399	GO:0000785
PGSC0003DMG400025169	GO:0006334
PGSC0003DMG400025981	GO:0043044
PGSC0003DMG400025981	GO:0008094
PGSC0003DMG400008978	GO:0004190
PGSC0003DMG400009477	GO:0005992
PGSC0003DMG400009477	GO:0004805
PGSC0003DMG400004439	GO:1903830
PGSC0003DMG400004439	GO:0015095
PGSC0003DMG400004439	GO:0005769
PGSC0003DMG400004439	GO:0015693
PGSC0003DMG400004439	GO:0005768
PGSC0003DMG400013161	GO:0030515
PGSC0003DMG400013161	GO:0032040
PGSC0003DMG400013161	GO:0034388
PGSC0003DMG400024693	GO:0051213
PGSC0003DMG400024693	GO:0031408
PGSC0003DMG400024693	GO:0016702
PGSC0003DMG400024693	GO:0006633
PGSC0003DMG400024693	GO:0034440
PGSC0003DMG400003522	GO:0047216
PGSC0003DMG400003522	GO:0006012
PGSC0003DMG400016179	GO:0008429
PGSC0003DMG400016179	GO:0048573
PGSC0003DMG400016179	GO:0009909
PGSC0003DMG400021051	GO:0033612
PGSC0003DMG400032269	GO:0044030
PGSC0003DMG400032269	GO:0000419
PGSC0003DMG400004458	GO:0009645
PGSC0003DMG400004458	GO:0009782
PGSC0003DMG400004458	GO:0042803
PGSC0003DMG400004458	GO:0009644
PGSC0003DMG400004458	GO:0031409
PGSC0003DMG402005881	GO:0051537
PGSC0003DMG402005881	GO:0051536
PGSC0003DMG400023543	GO:0051091
PGSC0003DMG400019604	GO:0043169
PGSC0003DMG400019604	GO:0004722
PGSC0003DMG400019604	GO:0106306
PGSC0003DMG400019604	GO:0106307
PGSC0003DMG400021859	GO:0005819
PGSC0003DMG400021859	GO:0060236
PGSC0003DMG400021859	GO:0090307
PGSC0003DMG400021859	GO:0005880
PGSC0003DMG400021859	GO:0072686
PGSC0003DMG400004842	GO:0004565
PGSC0003DMG400004842	GO:0030246
PGSC0003DMG400044730	GO:0045300
PGSC0003DMG400007373	GO:0016746
PGSC0003DMG400007373	GO:0102336
PGSC0003DMG400007373	GO:0102337
PGSC0003DMG400007373	GO:0102338
PGSC0003DMG400007373	GO:0102756
PGSC0003DMG400019643	GO:0009062
PGSC0003DMG400019643	GO:0005777
PGSC0003DMG400019643	GO:0006635
PGSC0003DMG400019643	GO:0004165
PGSC0003DMG400019643	GO:0004300
PGSC0003DMG400025398	GO:0015935
PGSC0003DMG400035459	GO:0031461
PGSC0003DMG400020466	GO:0045263
PGSC0003DMG400020466	GO:0015986
PGSC0003DMG400025645	GO:0005743
PGSC0003DMG400025645	GO:0061617
PGSC0003DMG400012551	GO:0080043
PGSC0003DMG400012551	GO:0080044
PGSC0003DMG400001204	GO:0042538
PGSC0003DMG400011156	GO:0009725
PGSC0003DMG400011933	GO:0000151
PGSC0003DMG400021025	GO:0015297
PGSC0003DMG400021025	GO:0015238
PGSC0003DMG400021025	GO:0042910
PGSC0003DMG400021025	GO:0042908
PGSC0003DMG400005719	GO:0010468
PGSC0003DMG401004392	GO:0000325
PGSC0003DMG400030439	GO:0008422
PGSC0003DMG400030439	GO:0102483
PGSC0003DMG400030439	GO:0009251
PGSC0003DMG400005284	GO:0003855
PGSC0003DMG400005284	GO:0004764
PGSC0003DMG400005284	GO:0008652
PGSC0003DMG400005284	GO:0009073
PGSC0003DMG400005284	GO:0009423
PGSC0003DMG400005284	GO:0019632
PGSC0003DMG400018178	GO:0032041
PGSC0003DMG400018178	GO:0070932
PGSC0003DMG400018178	GO:0006325
PGSC0003DMG400000285	GO:0000276
PGSC0003DMG403005640	GO:0015934
PGSC0003DMG401026315	GO:0042273
PGSC0003DMG400026481	GO:0047325
PGSC0003DMG400026481	GO:0032957
PGSC0003DMG400026481	GO:0052725
PGSC0003DMG400026481	GO:0052726
PGSC0003DMG400026481	GO:0052746
PGSC0003DMG400015130	GO:0031640
PGSC0003DMG400000735	GO:0005978
PGSC0003DMG400000735	GO:0008878
PGSC0003DMG400000735	GO:0016779
PGSC0003DMG400000735	GO:0019252
PGSC0003DMG400000735	GO:0009501
PGSC0003DMG400011133	GO:0000981
PGSC0003DMG400031756	GO:0006464
PGSC0003DMG400031756	GO:0033819
PGSC0003DMG400031756	GO:0009249
PGSC0003DMG400031756	GO:0016415
PGSC0003DMG400031756	GO:0102555
PGSC0003DMG400031756	GO:0018215
PGSC0003DMG400022114	GO:0009686
PGSC0003DMG400022114	GO:0016102
PGSC0003DMG400015889	GO:0000976
PGSC0003DMG400025949	GO:0051225
PGSC0003DMG400003507	GO:0016192
PGSC0003DMG400003507	GO:0006886
PGSC0003DMG400011752	GO:0097502
PGSC0003DMG400011752	GO:0030244
PGSC0003DMG400011752	GO:0016760
PGSC0003DMG400011752	GO:0005802
PGSC0003DMG400011752	GO:0051753
PGSC0003DMG400011752	GO:0009833
PGSC0003DMG400024819	GO:0034219
PGSC0003DMG400024819	GO:0051119
PGSC0003DMG400024819	GO:0051260
PGSC0003DMG400024819	GO:0008643
PGSC0003DMG400020042	GO:0043022
PGSC0003DMG400030259	GO:0006974
PGSC0003DMG400030259	GO:0008413
PGSC0003DMG400030259	GO:0019177
PGSC0003DMG400030259	GO:0006203
PGSC0003DMG400030259	GO:0035539
PGSC0003DMG400009705	GO:0005215
PGSC0003DMG400009705	GO:0015211
PGSC0003DMG400009705	GO:0015860
PGSC0003DMG400023130	GO:0000724
PGSC0003DMG400023130	GO:0097196
PGSC0003DMG400014419	GO:0017148
PGSC0003DMG400014419	GO:0000932
PGSC0003DMG400014419	GO:0030015
PGSC0003DMG400014419	GO:0030014
PGSC0003DMG400014419	GO:0006402
PGSC0003DMG400029430	GO:0046622
PGSC0003DMG400007741	GO:0030686
PGSC0003DMG402029312	GO:0003680
PGSC0003DMG400024997	GO:0010279
PGSC0003DMG400013551	GO:0016209
PGSC0003DMG400013551	GO:0034599
PGSC0003DMG400013551	GO:0008379
PGSC0003DMG400014701	GO:0007034
PGSC0003DMG400014701	GO:0015031
PGSC0003DMG400014701	GO:0032509
PGSC0003DMG400014701	GO:0045324
PGSC0003DMG400014701	GO:0000815
PGSC0003DMG400014701	GO:0005771
PGSC0003DMG400005974	GO:0050358
PGSC0003DMG400003757	GO:0016036
PGSC0003DMG400032814	GO:0007186
PGSC0003DMG400013211	GO:0050790
PGSC0003DMG400013211	GO:0000774
PGSC0003DMG400012478	GO:0019752
PGSC0003DMG400012478	GO:0004459
PGSC0003DMG400002312	GO:0009654
PGSC0003DMG400002312	GO:0042651
PGSC0003DMG402026407	GO:0016298
PGSC0003DMG400029122	GO:0016831
PGSC0003DMG400028198	GO:0005516
PGSC0003DMG400018688	GO:0042409
PGSC0003DMG400018688	GO:0009699
PGSC0003DMG400030104	GO:0003899
PGSC0003DMG400030104	GO:0005665
PGSC0003DMG400030104	GO:0005666
PGSC0003DMG400030104	GO:0005736
PGSC0003DMG400024167	GO:0045036
PGSC0003DMG400024167	GO:0031359
PGSC0003DMG400024167	GO:0030941
PGSC0003DMG402025066	GO:0010301
PGSC0003DMG402025066	GO:0009688
PGSC0003DMG400021351	GO:0080186
PGSC0003DMG400021351	GO:0009793
PGSC0003DMG400021351	GO:0045132
PGSC0003DMG400021351	GO:0016407
PGSC0003DMG400021351	GO:0000070
PGSC0003DMG400021351	GO:0060772
PGSC0003DMG400021351	GO:0048609
PGSC0003DMG400021351	GO:0034089
PGSC0003DMG400021351	GO:0009553
PGSC0003DMG400021351	GO:0048653
PGSC0003DMG400021351	GO:0007062
PGSC0003DMG400021351	GO:0006275
PGSC0003DMG400021351	GO:0034421
PGSC0003DMG400021351	GO:0045144
PGSC0003DMG400021351	GO:0071922
PGSC0003DMG401009929	GO:0010218
PGSC0003DMG401009929	GO:0009637
PGSC0003DMG400003357	GO:0001228
PGSC0003DMG400003357	GO:0045944
PGSC0003DMG400012888	GO:0050662
PGSC0003DMG400023361	GO:0035999
PGSC0003DMG400023361	GO:0004489
PGSC0003DMG400023361	GO:0006555
PGSC0003DMG400023361	GO:0009086
PGSC0003DMG400026901	GO:0003853
PGSC0003DMG400026901	GO:0016627
PGSC0003DMG400026901	GO:0003995
PGSC0003DMG400026901	GO:1902192
PGSC0003DMG400026901	GO:1902190
PGSC0003DMG400026901	GO:0008470
PGSC0003DMG400026901	GO:0006552
PGSC0003DMG400026901	GO:0009083
PGSC0003DMG400026901	GO:0005759
PGSC0003DMG400010674	GO:0006541
PGSC0003DMG400011538	GO:0006865
PGSC0003DMG400030968	GO:0042555
PGSC0003DMG400030968	GO:0006260
PGSC0003DMG400030968	GO:0006270
PGSC0003DMG400030968	GO:0003678
PGSC0003DMG400030968	GO:0004386
PGSC0003DMG400030968	GO:0032508
PGSC0003DMG400030968	GO:0000347
PGSC0003DMG400030968	GO:0003688
PGSC0003DMG400030968	GO:0003697
PGSC0003DMG400030968	GO:0000727
PGSC0003DMG400030968	GO:0006267
PGSC0003DMG400030968	GO:0006268
PGSC0003DMG400030968	GO:1902975
PGSC0003DMG400030968	GO:0006271
PGSC0003DMG400001682	GO:0000266
PGSC0003DMG400001682	GO:0048285
PGSC0003DMG400007825	GO:0042256
PGSC0003DMG400007825	GO:0043023
PGSC0003DMG400007825	GO:0000460
PGSC0003DMG400007825	GO:0000470
PGSC0003DMG400007825	GO:1902626
PGSC0003DMG400007825	GO:0000054
PGSC0003DMG400005886	GO:0034020
PGSC0003DMG400005886	GO:0016117
PGSC0003DMG400005886	GO:0016123
PGSC0003DMG400005886	GO:0006744
PGSC0003DMG400005886	GO:0016120
PGSC0003DMG400015462	GO:0019773
PGSC0003DMG400014870	GO:0004022
PGSC0003DMG400020515	GO:0019464
PGSC0003DMG400020515	GO:0005960
PGSC0003DMG400019456	GO:0008565
PGSC0003DMG400019456	GO:0009306
PGSC0003DMG400019456	GO:0043953
PGSC0003DMG400030363	GO:0005794
PGSC0003DMG400030363	GO:0016413
PGSC0003DMG402023448	GO:0051085
PGSC0003DMG402023448	GO:0051087
PGSC0003DMG400023910	GO:0000145
PGSC0003DMG400023910	GO:0006887
PGSC0003DMG401029058	GO:0072546
PGSC0003DMG401029058	GO:0000045
PGSC0003DMG400015008	GO:0008198
PGSC0003DMG400015008	GO:0043734
PGSC0003DMG400015008	GO:0051747
PGSC0003DMG400015008	GO:0006307
PGSC0003DMG400015008	GO:0035511
PGSC0003DMG400028465	GO:0046923
PGSC0003DMG400028465	GO:0006621
PGSC0003DMG400028465	GO:0005801
PGSC0003DMG400028465	GO:0006888
PGSC0003DMG400028490	GO:0080101
PGSC0003DMG400028490	GO:0000773
PGSC0003DMG400028490	GO:0004608
PGSC0003DMG400028490	GO:0006656
PGSC0003DMG400028490	GO:0008654
PGSC0003DMG400020017	GO:0042973
PGSC0003DMG400012719	GO:0009706
PGSC0003DMG400032537	GO:0010731
PGSC0003DMG400024274	GO:0010268
PGSC0003DMG400024274	GO:0016125
PGSC0003DMG400024274	GO:0016132
PGSC0003DMG400024274	GO:0051777
PGSC0003DMG400042926	GO:0010119
PGSC0003DMG400011604	GO:0006914
PGSC0003DMG400011604	GO:0000422
PGSC0003DMG400011604	GO:0044804
PGSC0003DMG400011604	GO:0034045
PGSC0003DMG400011604	GO:0006501
PGSC0003DMG400011604	GO:0034274
PGSC0003DMG400008296	GO:0010359
PGSC0003DMG400008296	GO:0006898
PGSC0003DMG400008296	GO:0016045
PGSC0003DMG400008296	GO:0042802
PGSC0003DMG400008296	GO:0052544
PGSC0003DMG400008296	GO:0042742
PGSC0003DMG401014244	GO:0106005
PGSC0003DMG401014244	GO:0004482
PGSC0003DMG401014244	GO:0006370
PGSC0003DMG401014244	GO:0005845
PGSC0003DMG400000408	GO:0010411
PGSC0003DMG400000408	GO:0006073
PGSC0003DMG400000408	GO:0016762
PGSC0003DMG400000408	GO:0042546
PGSC0003DMG400000783	GO:0005199
PGSC0003DMG400004285	GO:0090116
PGSC0003DMG400004285	GO:0003886
PGSC0003DMG400041767	GO:0003746
PGSC0003DMG400041767	GO:0070125
PGSC0003DMG400016247	GO:0102786
PGSC0003DMG400004291	GO:0010167
PGSC0003DMG400014092	GO:0006816
PGSC0003DMG400014092	GO:0032469
PGSC0003DMG400013332	GO:0004450
PGSC0003DMG400013332	GO:0006099
PGSC0003DMG400013332	GO:0006102
PGSC0003DMG400013332	GO:0006739
PGSC0003DMG400026139	GO:0005901
PGSC0003DMG400026139	GO:0072659
PGSC0003DMG400026139	GO:0044853
PGSC0003DMG400029643	GO:0003712
PGSC0003DMG400016291	GO:0009931
PGSC0003DMG400016291	GO:0018105
PGSC0003DMG400016291	GO:0035556
PGSC0003DMG400016291	GO:0004683
PGSC0003DMG400018275	GO:0030145
PGSC0003DMG400018275	GO:0010497
PGSC0003DMG400018275	GO:2000280
PGSC0003DMG400021421	GO:0005388
PGSC0003DMG400021421	GO:0070588
PGSC0003DMG400021421	GO:0019829
PGSC0003DMG400016154	GO:0005762
PGSC0003DMG400026863	GO:0042800
PGSC0003DMG400029380	GO:0004834
PGSC0003DMG400029380	GO:0000162
PGSC0003DMG400029380	GO:0006568
PGSC0003DMG400029380	GO:0052684
PGSC0003DMG400019149	GO:0046863
PGSC0003DMG400012593	GO:0009452
PGSC0003DMG400012593	GO:0071164
PGSC0003DMG400012593	GO:0036261
PGSC0003DMG400007161	GO:0005832
PGSC0003DMG400023598	GO:0004222
PGSC0003DMG400023598	GO:0009534
PGSC0003DMG400004109	GO:0009831
PGSC0003DMG400000493	GO:0004089
PGSC0003DMG400000493	GO:0015976
PGSC0003DMG400018080	GO:0017172
PGSC0003DMG400030612	GO:0019264
PGSC0003DMG400030612	GO:0004372
PGSC0003DMG400030612	GO:0006730
PGSC0003DMG400030612	GO:0050897
PGSC0003DMG400030612	GO:0070905
PGSC0003DMG400030612	GO:0006565
PGSC0003DMG400030612	GO:0046653
PGSC0003DMG400030612	GO:0046655
PGSC0003DMG400036851	GO:0030042
PGSC0003DMG400036851	GO:0015629
PGSC0003DMG400036851	GO:0051015
PGSC0003DMG400036760	GO:0080030
PGSC0003DMG400036760	GO:0080031
PGSC0003DMG400036760	GO:0080032
PGSC0003DMG400036760	GO:0009694
PGSC0003DMG400036760	GO:0009696
PGSC0003DMG400018358	GO:0006520
PGSC0003DMG400018652	GO:0000447
PGSC0003DMG400018652	GO:0000472
PGSC0003DMG400018652	GO:0000480
PGSC0003DMG400018652	GO:0034462
PGSC0003DMG400015246	GO:0005982
PGSC0003DMG400015246	GO:0007623
PGSC0003DMG400015246	GO:0008138
PGSC0003DMG400015246	GO:0019203
PGSC0003DMG400015246	GO:2001070
PGSC0003DMG400015246	GO:0005983
PGSC0003DMG400015246	GO:0046838
PGSC0003DMG401009344	GO:0010020
PGSC0003DMG401009344	GO:0009526
PGSC0003DMG400014312	GO:0031072
PGSC0003DMG400014312	GO:0050821
PGSC0003DMG400008764	GO:0031490
PGSC0003DMG400031307	GO:0018024
PGSC0003DMG400031307	GO:0016571
PGSC0003DMG400031307	GO:0034968
PGSC0003DMG400014153	GO:0006506
PGSC0003DMG400014153	GO:0051377
PGSC0003DMG400024410	GO:0017176
PGSC0003DMG400024410	GO:0000506
PGSC0003DMG400003625	GO:0009640
PGSC0003DMG401022195	GO:0043539
PGSC0003DMG401022195	GO:0071902
PGSC0003DMG400027976	GO:0033617
PGSC0003DMG400027976	GO:0031305
PGSC0003DMG400027976	GO:0005746
PGSC0003DMG401025828	GO:0003860
PGSC0003DMG401025828	GO:0006574
PGSC0003DMG401018424	GO:0004032
PGSC0003DMG400023671	GO:0007178
PGSC0003DMG400023671	GO:0004675
PGSC0003DMG400023671	GO:0002229
PGSC0003DMG400030166	GO:1902183
PGSC0003DMG400030166	GO:0035019
PGSC0003DMG400030166	GO:0010586
PGSC0003DMG400030166	GO:0031047
PGSC0003DMG400030166	GO:0009934
PGSC0003DMG400030166	GO:0035198
PGSC0003DMG400030166	GO:0051607
PGSC0003DMG400000676	GO:0090501
PGSC0003DMG400000676	GO:0006396
PGSC0003DMG400000676	GO:0004525
PGSC0003DMG400000676	GO:0030422
PGSC0003DMG400021343	GO:0010148
PGSC0003DMG400027099	GO:0005680
PGSC0003DMG400027099	GO:0031145
PGSC0003DMG400029879	GO:0008381
PGSC0003DMG400029879	GO:0050982
PGSC0003DMG400029879	GO:0006820
PGSC0003DMG400010509	GO:0006004
PGSC0003DMG400011340	GO:0030433
PGSC0003DMG400011340	GO:0030544
PGSC0003DMG400011340	GO:0071218
PGSC0003DMG400030063	GO:0016688
PGSC0003DMG400030063	GO:0000302
PGSC0003DMG401005482	GO:0090575
PGSC0003DMG400006221	GO:0002098
PGSC0003DMG400006221	GO:0017183
PGSC0003DMG400002690	GO:0004743
PGSC0003DMG400002690	GO:0030955
PGSC0003DMG400004355	GO:0004356
PGSC0003DMG400004355	GO:0022626
PGSC0003DMG400004355	GO:0006807
PGSC0003DMG400004355	GO:0006542
PGSC0003DMG400018505	GO:0004579
PGSC0003DMG400018505	GO:0008250
PGSC0003DMG400018505	GO:0006486
PGSC0003DMG400004235	GO:0030677
PGSC0003DMG400004235	GO:0004540
PGSC0003DMG400004235	GO:0000171
PGSC0003DMG400004235	GO:0004526
PGSC0003DMG400004235	GO:0033204
PGSC0003DMG400004235	GO:0000172
PGSC0003DMG402007970	GO:0042752
PGSC0003DMG402007970	GO:0080167
PGSC0003DMG400015100	GO:0010436
PGSC0003DMG400015100	GO:0016121
PGSC0003DMG400028739	GO:0008289
PGSC0003DMG400028739	GO:0015248
PGSC0003DMG400028739	GO:0032934
PGSC0003DMG400028739	GO:0015918
PGSC0003DMG400001473	GO:0003729
PGSC0003DMG400008381	GO:0031225
PGSC0003DMG400020514	GO:0015386
PGSC0003DMG400020514	GO:0055075
PGSC0003DMG400018169	GO:0000307
PGSC0003DMG400018169	GO:0044772
PGSC0003DMG400026801	GO:0008863
PGSC0003DMG400026801	GO:0042183
PGSC0003DMG402000201	GO:0006417
PGSC0003DMG400000277	GO:0009690
PGSC0003DMG400000277	GO:0019139
PGSC0003DMG400021276	GO:0008483
PGSC0003DMG400001662	GO:0008792
PGSC0003DMG400001662	GO:0006527
PGSC0003DMG400001662	GO:0033388
PGSC0003DMG400000337	GO:0006207
PGSC0003DMG400000337	GO:0004088
PGSC0003DMG400000337	GO:0006526
PGSC0003DMG400000337	GO:0005951
PGSC0003DMG400005931	GO:0016126
PGSC0003DMG400005931	GO:0006694
PGSC0003DMG400005931	GO:0030176
PGSC0003DMG400005931	GO:0009918
PGSC0003DMG400001917	GO:0009234
PGSC0003DMG400001917	GO:0070205
PGSC0003DMG400001917	GO:0030976
PGSC0003DMG400001917	GO:0070204
PGSC0003DMG400012763	GO:0008610
PGSC0003DMG400012763	GO:0000254
PGSC0003DMG400025158	GO:0102895
PGSC0003DMG400005385	GO:0042274
PGSC0003DMG400006270	GO:0004737
PGSC0003DMG400019409	GO:0006342
PGSC0003DMG400000167	GO:0005687
PGSC0003DMG400000167	GO:0005682
PGSC0003DMG400000167	GO:0005686
PGSC0003DMG400000167	GO:0046540
PGSC0003DMG400000167	GO:0071004
PGSC0003DMG400011216	GO:0006869
PGSC0003DMG400009355	GO:0018344
PGSC0003DMG400009355	GO:0005968
PGSC0003DMG400009355	GO:0008318
PGSC0003DMG400009355	GO:0018342
PGSC0003DMG400009355	GO:0004663
PGSC0003DMG400024908	GO:0006383
PGSC0003DMG400021926	GO:0016767
PGSC0003DMG400027790	GO:0004140
PGSC0003DMG400027790	GO:0015937
PGSC0003DMG400013515	GO:0008935
PGSC0003DMG401029032	GO:0004712
PGSC0003DMG401029032	GO:0007093
PGSC0003DMG401029032	GO:0051304
PGSC0003DMG401029032	GO:0007059
PGSC0003DMG401029032	GO:0007094
PGSC0003DMG401029032	GO:0000776
PGSC0003DMG401029032	GO:0034501
PGSC0003DMG401029032	GO:0033316
PGSC0003DMG400012347	GO:0098655
PGSC0003DMG400012347	GO:0006812
PGSC0003DMG400012347	GO:0043682
PGSC0003DMG400012347	GO:0072511
PGSC0003DMG400008344	GO:0016639
PGSC0003DMG400008344	GO:0006538
PGSC0003DMG400008344	GO:0004352
PGSC0003DMG400009500	GO:0016603
PGSC0003DMG400009500	GO:0017186
PGSC0003DMG400000491	GO:0004012
PGSC0003DMG400000491	GO:0140326
PGSC0003DMG400000491	GO:0015914
PGSC0003DMG400000491	GO:0034204
PGSC0003DMG400000491	GO:0045332
PGSC0003DMG400030783	GO:0006513
PGSC0003DMG400021550	GO:0004001
PGSC0003DMG400021550	GO:0016773
PGSC0003DMG400021550	GO:0006166
PGSC0003DMG400021550	GO:0044209
PGSC0003DMG400032243	GO:0047150
PGSC0003DMG400032243	GO:0008898
PGSC0003DMG400032243	GO:0033528
PGSC0003DMG403006909	GO:0004650
PGSC0003DMG400028546	GO:0005452
PGSC0003DMG400028546	GO:0015698
PGSC0003DMG400028546	GO:0050801
PGSC0003DMG400029959	GO:0031116
PGSC0003DMG400029959	GO:0015630
PGSC0003DMG400012325	GO:0043622
PGSC0003DMG400012325	GO:0010005
PGSC0003DMG400011639	GO:0015171
PGSC0003DMG400011639	GO:0003333
PGSC0003DMG400024105	GO:0009658
PGSC0003DMG400008269	GO:0098807
PGSC0003DMG400004837	GO:2000028
PGSC0003DMG400029362	GO:0009932
PGSC0003DMG400006084	GO:0010258
PGSC0003DMG400006084	GO:0016655
PGSC0003DMG401018787	GO:0000977
PGSC0003DMG400024479	GO:0080142
PGSC0003DMG400045331	GO:0045492
PGSC0003DMG400045331	GO:1990538
PGSC0003DMG400008617	GO:0000095
PGSC0003DMG400008617	GO:1901962
PGSC0003DMG400009968	GO:0009415
PGSC0003DMG400009968	GO:0009631
PGSC0003DMG401002514	GO:0004527
PGSC0003DMG400006683	GO:0008278
PGSC0003DMG400026166	GO:0102229
PGSC0003DMG400026166	GO:0016161
PGSC0003DMG400003615	GO:0006662
PGSC0003DMG400004738	GO:0032543
PGSC0003DMG400004738	GO:0032790
PGSC0003DMG400011358	GO:0010598
PGSC0003DMG400015899	GO:0009773
PGSC0003DMG400024457	GO:0005654
PGSC0003DMG400024457	GO:0000027
PGSC0003DMG400024457	GO:0008097
PGSC0003DMG400017101	GO:0043240
PGSC0003DMG400017101	GO:0036297
PGSC0003DMG400002173	GO:0005085
PGSC0003DMG400002173	GO:0005089
PGSC0003DMG400033914	GO:0018108
PGSC0003DMG400033914	GO:0004713
PGSC0003DMG400028013	GO:0010089
PGSC0003DMG400028013	GO:0010087
PGSC0003DMG400023973	GO:0008897
PGSC0003DMG400023973	GO:0019878
PGSC0003DMG400010340	GO:0031124
PGSC0003DMG400010340	GO:0042868
PGSC0003DMG400010340	GO:0048589
PGSC0003DMG400010340	GO:0060968
PGSC0003DMG400010340	GO:0005847
PGSC0003DMG400010340	GO:0098789
PGSC0003DMG400013325	GO:0006606
PGSC0003DMG400013325	GO:0008139
PGSC0003DMG400013325	GO:0061608
PGSC0003DMG400019990	GO:0004519
PGSC0003DMG400004547	GO:0050830
PGSC0003DMG400004547	GO:0005575
PGSC0003DMG400003513	GO:0047938
PGSC0003DMG400011295	GO:0030093
PGSC0003DMG400011295	GO:0009508
PGSC0003DMG401005707	GO:0010309
PGSC0003DMG400028901	GO:0043130
PGSC0003DMG400028901	GO:0000813
PGSC0003DMG400028901	GO:0043162
PGSC0003DMG401000287	GO:0050113
PGSC0003DMG401000287	GO:0019310
PGSC0003DMG400027590	GO:0046933
PGSC0003DMG400027590	GO:0045261
PGSC0003DMG400027590	GO:0000275
PGSC0003DMG400020464	GO:0005689
PGSC0003DMG400007177	GO:0061077
PGSC0003DMG400038085	GO:0032436
PGSC0003DMG400019883	GO:0008410
PGSC0003DMG400027473	GO:0033897
PGSC0003DMG400027473	GO:0006401
PGSC0003DMG400016482	GO:0009772
PGSC0003DMG400016482	GO:0006754
PGSC0003DMG400026779	GO:0050896
PGSC0003DMG400026779	GO:0000155
PGSC0003DMG400026779	GO:0009881
PGSC0003DMG400017457	GO:0007346
PGSC0003DMG400017457	GO:0005635
PGSC0003DMG400017457	GO:0005828
PGSC0003DMG400017457	GO:0010369
PGSC0003DMG400022300	GO:0044183
PGSC0003DMG400022300	GO:0043335
PGSC0003DMG400022300	GO:0051083
PGSC0003DMG400009672	GO:0009707
PGSC0003DMG400009672	GO:0009753
PGSC0003DMG400009672	GO:0045037
PGSC0003DMG400001937	GO:0106074
PGSC0003DMG400001937	GO:0051499
PGSC0003DMG400001937	GO:0019478
PGSC0003DMG400013427	GO:0000226
PGSC0003DMG400013427	GO:0030234
PGSC0003DMG400011997	GO:0042026
PGSC0003DMG400007070	GO:0003690
PGSC0003DMG400007070	GO:0046403
PGSC0003DMG400007070	GO:0046404
PGSC0003DMG400007070	GO:0046939
PGSC0003DMG400007070	GO:0098506
PGSC0003DMG400002479	GO:0102499
PGSC0003DMG400002479	GO:0102250
PGSC0003DMG400002479	GO:0008184
PGSC0003DMG400002479	GO:0004645
PGSC0003DMG400002479	GO:0005980
PGSC0003DMG400025366	GO:0000165
PGSC0003DMG400025366	GO:0010311
PGSC0003DMG400025366	GO:0004707
PGSC0003DMG400028193	GO:0007017
PGSC0003DMG400028193	GO:0005200
PGSC0003DMG400028193	GO:0007010
PGSC0003DMG400028193	GO:0000278
PGSC0003DMG400003329	GO:0032039
PGSC0003DMG400003329	GO:0016180
PGSC0003DMG400003329	GO:0034472
PGSC0003DMG400002612	GO:0004471
PGSC0003DMG400002612	GO:0004470
PGSC0003DMG400002612	GO:0006090
PGSC0003DMG400002612	GO:0006108
PGSC0003DMG400002612	GO:0004473
PGSC0003DMG400022262	GO:0070475
PGSC0003DMG400022262	GO:0070042
PGSC0003DMG402006783	GO:0071482
PGSC0003DMG402006783	GO:0016987
PGSC0003DMG402006783	GO:0006352
PGSC0003DMG402006783	GO:2000142
PGSC0003DMG402006783	GO:2001141
PGSC0003DMG400012344	GO:0004602
PGSC0003DMG400002156	GO:0080065
PGSC0003DMG400003633	GO:0019673
PGSC0003DMG400003633	GO:0008446
PGSC0003DMG400003633	GO:0042351
PGSC0003DMG400012762	GO:0009072
PGSC0003DMG400012762	GO:0016034
PGSC0003DMG400023127	GO:0015996
PGSC0003DMG400023127	GO:0080124
PGSC0003DMG400000521	GO:0003854
PGSC0003DMG400026301	GO:0050366
PGSC0003DMG400019531	GO:0017126
PGSC0003DMG400012846	GO:0032153
PGSC0003DMG400028349	GO:0008146
PGSC0003DMG400028349	GO:0051923
PGSC0003DMG400016014	GO:0004163
PGSC0003DMG400016014	GO:0019287
PGSC0003DMG400024512	GO:0034513
PGSC0003DMG400024512	GO:0000469
PGSC0003DMG400024512	GO:0031118
PGSC0003DMG400024512	GO:0031120
PGSC0003DMG400024512	GO:0031429
PGSC0003DMG400020116	GO:0019748
PGSC0003DMG400021966	GO:0052716
PGSC0003DMG400021966	GO:0046274
PGSC0003DMG400001060	GO:0008395
PGSC0003DMG400001060	GO:0016131
PGSC0003DMG400001060	GO:0009741
PGSC0003DMG400023751	GO:0009856
PGSC0003DMG400023751	GO:0031012
PGSC0003DMG400031753	GO:2000652
PGSC0003DMG403007403	GO:0007033
PGSC0003DMG403007403	GO:0016197
PGSC0003DMG400030904	GO:0010158
PGSC0003DMG400030904	GO:0045165
PGSC0003DMG400030904	GO:0009944
PGSC0003DMG400030904	GO:2000024
PGSC0003DMG400015441	GO:0009903
PGSC0003DMG400015441	GO:0009904
PGSC0003DMG400014248	GO:0019538
PGSC0003DMG400014248	GO:0034605
PGSC0003DMG400021390	GO:0000139
PGSC0003DMG400021390	GO:0010008
PGSC0003DMG400021390	GO:0072657
PGSC0003DMG402002977	GO:0055028
PGSC0003DMG402023446	GO:0016624
PGSC0003DMG402023446	GO:0003826
PGSC0003DMG402023446	GO:0005947
PGSC0003DMG401015759	GO:0036459
PGSC0003DMG401015759	GO:0016579
PGSC0003DMG401015759	GO:0004843
PGSC0003DMG402007649	GO:0030488
PGSC0003DMG402007649	GO:0004809
PGSC0003DMG400006672	GO:0010431
PGSC0003DMG400006672	GO:0016157
PGSC0003DMG400006672	GO:0010555
PGSC0003DMG400006672	GO:0005985
PGSC0003DMG400016625	GO:0034337
PGSC0003DMG400016625	GO:0000481
PGSC0003DMG400027326	GO:0044237
PGSC0003DMG400027326	GO:0006384
PGSC0003DMG400027326	GO:0030880
PGSC0003DMG400007677	GO:0018106
PGSC0003DMG400007677	GO:0102216
PGSC0003DMG400007677	GO:0102218
PGSC0003DMG400007677	GO:0004673
PGSC0003DMG400007677	GO:0050521
PGSC0003DMG400004572	GO:0004013
PGSC0003DMG400004572	GO:0019510
PGSC0003DMG400004572	GO:0033353
PGSC0003DMG400027508	GO:0000462
PGSC0003DMG400033042	GO:0005319
PGSC0003DMG400017311	GO:0008237
PGSC0003DMG400013588	GO:0005758
PGSC0003DMG400013588	GO:0120009
PGSC0003DMG400013588	GO:1990050
PGSC0003DMG400027758	GO:0004523
PGSC0003DMG402001984	GO:0006900
PGSC0003DMG402001984	GO:0032511
PGSC0003DMG400000444	GO:0051787
PGSC0003DMG400000444	GO:0034620
PGSC0003DMG400019767	GO:0008320
PGSC0003DMG400019767	GO:0030150
PGSC0003DMG400019767	GO:0005744
PGSC0003DMG400012987	GO:0009082
PGSC0003DMG400012987	GO:0004794
PGSC0003DMG400012987	GO:0009097
PGSC0003DMG400012987	GO:0006567
PGSC0003DMG401000526	GO:0048564
PGSC0003DMG400029442	GO:0009742
PGSC0003DMG400029442	GO:0010051
PGSC0003DMG400029442	GO:0010233
PGSC0003DMG400029442	GO:0010305
PGSC0003DMG400025303	GO:1901001
PGSC0003DMG400025303	GO:0009787
PGSC0003DMG400025303	GO:1905615
PGSC0003DMG400025303	GO:0009751
PGSC0003DMG400025303	GO:0010116
PGSC0003DMG400025303	GO:0009739
PGSC0003DMG400025303	GO:1901371
PGSC0003DMG400026532	GO:0010162
PGSC0003DMG400016444	GO:0004047
PGSC0003DMG400016444	GO:0006546
PGSC0003DMG400022731	GO:0016730
PGSC0003DMG400011837	GO:0017116
PGSC0003DMG400011837	GO:0043138
PGSC0003DMG400025578	GO:0031348
PGSC0003DMG400022118	GO:0004618
PGSC0003DMG400022118	GO:1903862
PGSC0003DMG400014379	GO:0009001
PGSC0003DMG400014379	GO:0006535
PGSC0003DMG400014379	GO:0019344
PGSC0003DMG400014379	GO:0016412
PGSC0003DMG400000468	GO:0015185
PGSC0003DMG400000468	GO:0015812
PGSC0003DMG400000587	GO:0006353
PGSC0003DMG400000587	GO:0006393
PGSC0003DMG400000587	GO:0032502
PGSC0003DMG400000587	GO:0042644
PGSC0003DMG400027276	GO:0016851
PGSC0003DMG400027276	GO:0015995
PGSC0003DMG400007968	GO:0004970
PGSC0003DMG400007968	GO:0015276
PGSC0003DMG400002989	GO:0016844
PGSC0003DMG400005779	GO:0070181
PGSC0003DMG400030692	GO:0010275
PGSC0003DMG400008954	GO:0016836
PGSC0003DMG400023180	GO:0005337
PGSC0003DMG400023180	GO:1901642
PGSC0003DMG400007507	GO:0000178
PGSC0003DMG400007507	GO:0016075
PGSC0003DMG400007507	GO:0034427
PGSC0003DMG400007507	GO:0034475
PGSC0003DMG400007507	GO:0071028
PGSC0003DMG400007507	GO:0000176
PGSC0003DMG400007507	GO:0000177
PGSC0003DMG400007507	GO:0000467
PGSC0003DMG400007507	GO:0043928
PGSC0003DMG400007507	GO:0071035
PGSC0003DMG400007507	GO:0071038
PGSC0003DMG400007507	GO:0034473
PGSC0003DMG400007507	GO:0034476
PGSC0003DMG400007507	GO:0071042
PGSC0003DMG400001927	GO:0004739
PGSC0003DMG400001927	GO:0006086
PGSC0003DMG400001927	GO:0005967
PGSC0003DMG400012183	GO:0008810
PGSC0003DMG400012183	GO:0030245
PGSC0003DMG400008151	GO:0016024
PGSC0003DMG400008151	GO:0003841
PGSC0003DMG400003457	GO:0061929
PGSC0003DMG400032251	GO:0042594
PGSC0003DMG400003585	GO:0031902
PGSC0003DMG400003585	GO:0036258
PGSC0003DMG400003585	GO:0070676
PGSC0003DMG400011236	GO:0047443
PGSC0003DMG400011236	GO:0008948
PGSC0003DMG400011236	GO:0008428
PGSC0003DMG400011236	GO:0051252
PGSC0003DMG400014316	GO:0046621
PGSC0003DMG400014316	GO:0031624
PGSC0003DMG400004936	GO:0019843
PGSC0003DMG400040535	GO:0005784
PGSC0003DMG400040535	GO:0006616
PGSC0003DMG400040535	GO:0031204
PGSC0003DMG400040535	GO:0031205
PGSC0003DMG402018816	GO:0090143
PGSC0003DMG400007497	GO:0006388
PGSC0003DMG400007497	GO:0000213
PGSC0003DMG400007497	GO:0000379
PGSC0003DMG400007497	GO:0000214
PGSC0003DMG400005778	GO:0031982
PGSC0003DMG400004100	GO:0019427
PGSC0003DMG400004100	GO:0003987
PGSC0003DMG400004100	GO:0016208
PGSC0003DMG400004615	GO:0043631
PGSC0003DMG400004615	GO:0004652
PGSC0003DMG400004615	GO:0031123
PGSC0003DMG400004615	GO:0006378
PGSC0003DMG400007149	GO:0016868
PGSC0003DMG400003619	GO:0006081
PGSC0003DMG400003619	GO:0004028
PGSC0003DMG400027950	GO:0047262
PGSC0003DMG400027950	GO:0045489
PGSC0003DMG400031203	GO:0046422
PGSC0003DMG400003120	GO:0004040
PGSC0003DMG400003120	GO:0047412
PGSC0003DMG400003120	GO:0070291
PGSC0003DMG400015227	GO:0051382
PGSC0003DMG400015227	GO:0007129
PGSC0003DMG400015227	GO:0031297
PGSC0003DMG400015227	GO:0000712
PGSC0003DMG400015227	GO:0071821
PGSC0003DMG400006186	GO:0030267
PGSC0003DMG400006186	GO:0008465
PGSC0003DMG400006186	GO:0016618
PGSC0003DMG400031193	GO:0006400
PGSC0003DMG400031193	GO:0008193
PGSC0003DMG400031193	GO:0099116
PGSC0003DMG400029938	GO:0004375
PGSC0003DMG400029938	GO:0006544
PGSC0003DMG400029938	GO:0016594
PGSC0003DMG400016590	GO:0071486
PGSC0003DMG400016590	GO:0071492
PGSC0003DMG400000812	GO:0070084
PGSC0003DMG400000812	GO:0004177
PGSC0003DMG400018657	GO:0010207
PGSC0003DMG400009579	GO:0016817
PGSC0003DMG401014410	GO:0042393
PGSC0003DMG401014410	GO:2000779
PGSC0003DMG401026984	GO:0004402
PGSC0003DMG401028822	GO:0009157
PGSC0003DMG401028822	GO:0071897
PGSC0003DMG401028822	GO:0004797
PGSC0003DMG401028822	GO:0046104
PGSC0003DMG400009317	GO:0008974
PGSC0003DMG400009317	GO:0019253
PGSC0003DMG400020242	GO:1900459
PGSC0003DMG400015733	GO:0043562
PGSC0003DMG400037860	GO:0003724
PGSC0003DMG400029061	GO:0009834
PGSC0003DMG400029061	GO:1990937
PGSC0003DMG400002782	GO:0010242
PGSC0003DMG400002782	GO:0042549
PGSC0003DMG400005636	GO:0016607
PGSC0003DMG400005636	GO:0071011
PGSC0003DMG400009156	GO:0016166
PGSC0003DMG400009156	GO:0009509
PGSC0003DMG400004557	GO:0000149
PGSC0003DMG400004557	GO:0005484
PGSC0003DMG400004557	GO:0006906
PGSC0003DMG400004557	GO:0048278
PGSC0003DMG400004557	GO:0031201
PGSC0003DMG400025320	GO:0032970
PGSC0003DMG400014289	GO:0006259
PGSC0003DMG400014289	GO:0017108
PGSC0003DMG400014289	GO:0008821
PGSC0003DMG400014289	GO:0000723
PGSC0003DMG400014289	GO:0009650
PGSC0003DMG400031832	GO:0005358
PGSC0003DMG400004652	GO:0004760
PGSC0003DMG400004652	GO:0008453
PGSC0003DMG400004652	GO:0019265
PGSC0003DMG400004652	GO:0050281
PGSC0003DMG400021685	GO:0047134
PGSC0003DMG400014714	GO:0035066
PGSC0003DMG400014714	GO:0035067
PGSC0003DMG400014714	GO:0045717
PGSC0003DMG400014714	GO:0071158
PGSC0003DMG400014714	GO:0031436
PGSC0003DMG400014714	GO:0070531
PGSC0003DMG400014714	GO:0010078
PGSC0003DMG400014714	GO:0010492
PGSC0003DMG400014714	GO:0048366
PGSC0003DMG400014714	GO:0065004
PGSC0003DMG400014714	GO:0080182
PGSC0003DMG400024275	GO:0003867
PGSC0003DMG400024275	GO:0004015
PGSC0003DMG400024275	GO:0009102
PGSC0003DMG400024275	GO:0009448
PGSC0003DMG400005404	GO:0003955
PGSC0003DMG400020805	GO:0042795
PGSC0003DMG400020805	GO:0042796
PGSC0003DMG400020805	GO:0019185
PGSC0003DMG400019063	GO:0009247
PGSC0003DMG400019063	GO:0046506
PGSC0003DMG400019063	GO:0046507
PGSC0003DMG400017379	GO:0090730
PGSC0003DMG400032166	GO:0004824
PGSC0003DMG400032166	GO:0006430
PGSC0003DMG400019106	GO:0006265
PGSC0003DMG400019106	GO:0003918
PGSC0003DMG401011679	GO:0010241
PGSC0003DMG401011679	GO:0016709
PGSC0003DMG400013348	GO:0005094
PGSC0003DMG400013348	GO:0007266
PGSC0003DMG400013348	GO:0031267
PGSC0003DMG403028564	GO:0006360
PGSC0003DMG403028564	GO:0001164
PGSC0003DMG403028564	GO:0001188
PGSC0003DMG403028564	GO:0001650
PGSC0003DMG400013462	GO:0016226
PGSC0003DMG400013462	GO:0006879
PGSC0003DMG400017570	GO:0010277
PGSC0003DMG400027380	GO:0051879
PGSC0003DMG400024525	GO:0006289
PGSC0003DMG400004999	GO:0071344
PGSC0003DMG400004999	GO:0004427
PGSC0003DMG400004999	GO:0006796
PGSC0003DMG400029342	GO:0000974
PGSC0003DMG400029342	GO:0000349
PGSC0003DMG400029342	GO:0071006
PGSC0003DMG400029342	GO:0070534
PGSC0003DMG402004220	GO:0030148
PGSC0003DMG402004220	GO:0047560
PGSC0003DMG402004220	GO:0006666
PGSC0003DMG400004933	GO:0044255
PGSC0003DMG400027654	GO:0008891
PGSC0003DMG400007330	GO:0030151
PGSC0003DMG400018349	GO:0005905
PGSC0003DMG400018349	GO:0030130
PGSC0003DMG400018349	GO:0005198
PGSC0003DMG400018349	GO:0030132
PGSC0003DMG400018349	GO:0031410
PGSC0003DMG400018349	GO:0030659
PGSC0003DMG400018349	GO:0030125
PGSC0003DMG400018349	GO:0032050
PGSC0003DMG400018349	GO:0072583
PGSC0003DMG400018349	GO:0048268
PGSC0003DMG400006239	GO:0045899
PGSC0003DMG400006239	GO:0031597
PGSC0003DMG401019736	GO:0008967
PGSC0003DMG400022976	GO:0008251
PGSC0003DMG400022976	GO:0052717
PGSC0003DMG400022976	GO:0002100
PGSC0003DMG400022976	GO:0052718
PGSC0003DMG400012924	GO:0000943
PGSC0003DMG401019352	GO:0004485
PGSC0003DMG401019352	GO:0016421
PGSC0003DMG400005803	GO:0080029
PGSC0003DMG400005803	GO:0046715
PGSC0003DMG400005803	GO:0016328
PGSC0003DMG400005803	GO:0015105
PGSC0003DMG400005803	GO:0046685
PGSC0003DMG400026283	GO:0045747
PGSC0003DMG400031020	GO:0032440
PGSC0003DMG400012819	GO:1903866
PGSC0003DMG400012819	GO:0090391
PGSC0003DMG400009584	GO:0046835
PGSC0003DMG400009584	GO:0019150
PGSC0003DMG400002839	GO:0008104
PGSC0003DMG400002839	GO:0006893
PGSC0003DMG400011974	GO:0009638
PGSC0003DMG400022947	GO:0032592
PGSC0003DMG400022947	GO:0007005
PGSC0003DMG400024492	GO:0006406
PGSC0003DMG400024492	GO:0043248
PGSC0003DMG400024492	GO:0008541
PGSC0003DMG400032529	GO:0004806
PGSC0003DMG400032529	GO:0047714
PGSC0003DMG400004253	GO:0004421
PGSC0003DMG400004253	GO:0006084
PGSC0003DMG400004253	GO:0010142
PGSC0003DMG400011146	GO:0019005
PGSC0003DMG400006795	GO:0009524
PGSC0003DMG400029738	GO:0046556
PGSC0003DMG400029738	GO:0009044
PGSC0003DMG400029738	GO:0031222
PGSC0003DMG400029738	GO:0045493
PGSC0003DMG400018434	GO:0019898
PGSC0003DMG400018434	GO:0045156
PGSC0003DMG400018434	GO:0009767
PGSC0003DMG401024074	GO:0046592
PGSC0003DMG401024074	GO:0006598
PGSC0003DMG401016632	GO:0002940
PGSC0003DMG400009162	GO:0048037
PGSC0003DMG400009162	GO:0009791
PGSC0003DMG400009162	GO:0043495
PGSC0003DMG400009162	GO:0033014
PGSC0003DMG400009162	GO:0070455
PGSC0003DMG400027269	GO:0016307
PGSC0003DMG400027269	GO:0016308
PGSC0003DMG400027269	GO:0046488
PGSC0003DMG400027269	GO:0046854
PGSC0003DMG400019017	GO:0034756
PGSC0003DMG400019017	GO:0071369
PGSC0003DMG400030566	GO:0000811
PGSC0003DMG401008332	GO:0016592
PGSC0003DMG400028978	GO:0015293
PGSC0003DMG400028978	GO:0071702
PGSC0003DMG400009916	GO:0031977
PGSC0003DMG400022490	GO:0006814
PGSC0003DMG400022490	GO:0015299
PGSC0003DMG400022490	GO:0015385
PGSC0003DMG400022490	GO:0006885
PGSC0003DMG400022490	GO:0051453
PGSC0003DMG400022490	GO:0098719
PGSC0003DMG400001306	GO:0031425
PGSC0003DMG400022055	GO:0004816
PGSC0003DMG400022055	GO:0006421
PGSC0003DMG400004306	GO:0010581
PGSC0003DMG400004306	GO:0007131
PGSC0003DMG400013650	GO:0101005
PGSC0003DMG400013650	GO:0070646
PGSC0003DMG400000435	GO:0031969
PGSC0003DMG400000435	GO:0099402
PGSC0003DMG400000494	GO:0010206
PGSC0003DMG400025820	GO:0016485
PGSC0003DMG400022504	GO:0043448
PGSC0003DMG400004020	GO:0009540
PGSC0003DMG400004020	GO:0052662
PGSC0003DMG400004020	GO:0010114
PGSC0003DMG400004020	GO:0050891
PGSC0003DMG400023240	GO:0001682
PGSC0003DMG401000859	GO:0090332
PGSC0003DMG400026401	GO:0000248
PGSC0003DMG400007974	GO:0103025
PGSC0003DMG400007974	GO:0004556
PGSC0003DMG400027125	GO:0050278
PGSC0003DMG400027125	GO:0016051
PGSC0003DMG400011755	GO:0009317
PGSC0003DMG400011755	GO:0003989
PGSC0003DMG400011755	GO:2001295
PGSC0003DMG400009506	GO:0071014
PGSC0003DMG400009506	GO:0000245
PGSC0003DMG400009506	GO:0071007
PGSC0003DMG400023622	GO:0005782
PGSC0003DMG400019647	GO:0010157
PGSC0003DMG400019647	GO:0009704
PGSC0003DMG400019647	GO:0048471
PGSC0003DMG400030364	GO:0004724
PGSC0003DMG400026409	GO:0016984
PGSC0003DMG400026409	GO:0015977
PGSC0003DMG400021691	GO:0005504
PGSC0003DMG400021691	GO:0009627
PGSC0003DMG400003155	GO:0010584
PGSC0003DMG400003155	GO:0016405
PGSC0003DMG400010051	GO:0006557
PGSC0003DMG400010051	GO:0006597
PGSC0003DMG400010051	GO:0004014
PGSC0003DMG400014194	GO:0032182
PGSC0003DMG400014194	GO:0045116
PGSC0003DMG400014194	GO:0051443
PGSC0003DMG400002856	GO:0042793
PGSC0003DMG400002856	GO:0042794
PGSC0003DMG400004440	GO:0016018
PGSC0003DMG400030212	GO:0042128
PGSC0003DMG400030212	GO:0050464
PGSC0003DMG400030212	GO:0006809
PGSC0003DMG400030212	GO:0043546
PGSC0003DMG400030212	GO:0009703
PGSC0003DMG400005958	GO:0000285
PGSC0003DMG400006952	GO:0005881
PGSC0003DMG400012503	GO:0030983
PGSC0003DMG400012503	GO:0006298
PGSC0003DMG400012503	GO:0010777
PGSC0003DMG400012503	GO:0000794
PGSC0003DMG400012503	GO:0043073
PGSC0003DMG400012503	GO:0000710
PGSC0003DMG400012503	GO:0045143
PGSC0003DMG400012503	GO:0000795
PGSC0003DMG400017248	GO:0015074
PGSC0003DMG400023265	GO:0004061
PGSC0003DMG400023265	GO:0019441
PGSC0003DMG400015685	GO:0031492
PGSC0003DMG400015685	GO:0016584
PGSC0003DMG400015685	GO:0030261
PGSC0003DMG400015685	GO:0031936
PGSC0003DMG400015685	GO:0045910
PGSC0003DMG400027268	GO:0045727
PGSC0003DMG400007878	GO:0045017
PGSC0003DMG400007878	GO:0047196
PGSC0003DMG400006459	GO:0042646
PGSC0003DMG400006459	GO:1901259
PGSC0003DMG400007066	GO:0034722
PGSC0003DMG400007066	GO:0008242
PGSC0003DMG400007066	GO:0046900
PGSC0003DMG400005732	GO:0016855
PGSC0003DMG400003535	GO:0035596
PGSC0003DMG400003535	GO:0035597
PGSC0003DMG400003535	GO:0035600
PGSC0003DMG400003535	GO:0045736
PGSC0003DMG400002513	GO:0030696
PGSC0003DMG400014369	GO:0004848
PGSC0003DMG400014369	GO:0004161
PGSC0003DMG400014369	GO:0004337
PGSC0003DMG400014369	GO:0045337
PGSC0003DMG400004247	GO:0016279
PGSC0003DMG400004247	GO:0018026
PGSC0003DMG400002423	GO:0008378
PGSC0003DMG400012225	GO:0070180
PGSC0003DMG400023769	GO:0034765
PGSC0003DMG400029373	GO:0006751
PGSC0003DMG400029373	GO:0003839
PGSC0003DMG400011212	GO:0031080
PGSC0003DMG402015244	GO:0009942
PGSC0003DMG402015244	GO:0008409
PGSC0003DMG402015244	GO:0060918
PGSC0003DMG400012635	GO:0003830
PGSC0003DMG400012635	GO:0006044
PGSC0003DMG400013282	GO:0015140
PGSC0003DMG400013282	GO:0071423
PGSC0003DMG400009892	GO:0070008
PGSC0003DMG400009892	GO:0070012
PGSC0003DMG400027029	GO:0015743
PGSC0003DMG401023448	GO:0003756
PGSC0003DMG401023448	GO:0034976
PGSC0003DMG400011839	GO:0008553
PGSC0003DMG400011839	GO:0120029
PGSC0003DMG400027622	GO:0006189
PGSC0003DMG400027622	GO:0004641
PGSC0003DMG400027622	GO:0006164
PGSC0003DMG400027622	GO:0004637
PGSC0003DMG400027622	GO:0046084
PGSC0003DMG400020490	GO:0061817
PGSC0003DMG400020490	GO:0090158
PGSC0003DMG400017225	GO:0005315
PGSC0003DMG400023456	GO:0000036
PGSC0003DMG400023456	GO:0000035
PGSC0003DMG400001599	GO:0048255
PGSC0003DMG400019448	GO:0004751
PGSC0003DMG400019448	GO:0009052
PGSC0003DMG400019448	GO:0006098
PGSC0003DMG400015254	GO:0006183
PGSC0003DMG400015254	GO:0006228
PGSC0003DMG400015254	GO:0006241
PGSC0003DMG400011830	GO:0017022
PGSC0003DMG400028798	GO:0000234
PGSC0003DMG400020206	GO:0008134
PGSC0003DMG400020206	GO:0044212
PGSC0003DMG400012703	GO:0017070
PGSC0003DMG400012703	GO:0030621
PGSC0003DMG400019115	GO:0017178
PGSC0003DMG400026700	GO:0004419
PGSC0003DMG400026700	GO:0016833
PGSC0003DMG400026700	GO:0046951
PGSC0003DMG400026700	GO:0070122
PGSC0003DMG400026700	GO:0005838
PGSC0003DMG400016799	GO:0010374
PGSC0003DMG400016799	GO:0010052
PGSC0003DMG400017168	GO:0090698
PGSC0003DMG400022088	GO:0004802
PGSC0003DMG400025772	GO:0010265
PGSC0003DMG400009698	GO:0016638
PGSC0003DMG400009698	GO:0015930
PGSC0003DMG400009698	GO:0006537
PGSC0003DMG400009698	GO:0051538
PGSC0003DMG400009698	GO:0016040
PGSC0003DMG400009698	GO:0019676
PGSC0003DMG400002559	GO:0008887
PGSC0003DMG400029360	GO:0016799
PGSC0003DMG400029360	GO:0008477
PGSC0003DMG400029360	GO:0006152
PGSC0003DMG400004153	GO:0004049
PGSC0003DMG400001622	GO:0008081
PGSC0003DMG400028742	GO:0004693
PGSC0003DMG400028742	GO:0008353
PGSC0003DMG400028742	GO:0051726
PGSC0003DMG400028742	GO:0032968
PGSC0003DMG400028742	GO:0070816
PGSC0003DMG400031800	GO:0048367
PGSC0003DMG400031800	GO:0071669
PGSC0003DMG400031800	GO:0000919
PGSC0003DMG400018104	GO:0071712
PGSC0003DMG400018104	GO:0031593
PGSC0003DMG400018104	GO:0034098
PGSC0003DMG400018104	GO:0030970
PGSC0003DMG400018104	GO:0051228
PGSC0003DMG400018104	GO:0097352
PGSC0003DMG400025835	GO:0010100
PGSC0003DMG400023913	GO:0017004
PGSC0003DMG400023913	GO:0017003
PGSC0003DMG400008000	GO:0004067
PGSC0003DMG400008000	GO:0008798
PGSC0003DMG400008000	GO:0016540
PGSC0003DMG400017591	GO:0032781
PGSC0003DMG400017591	GO:0001671
PGSC0003DMG400017591	GO:0001405
PGSC0003DMG400020817	GO:0003937
PGSC0003DMG400020817	GO:0004643
PGSC0003DMG400008545	GO:0009882
PGSC0003DMG400008545	GO:0009785
PGSC0003DMG400008545	GO:0010075
PGSC0003DMG400008545	GO:0009646
PGSC0003DMG400008545	GO:0016604
PGSC0003DMG400008545	GO:1901672
PGSC0003DMG400008545	GO:0051510
PGSC0003DMG400008545	GO:0010244
PGSC0003DMG400008545	GO:1902347
PGSC0003DMG400008545	GO:0010310
PGSC0003DMG400008545	GO:1900426
PGSC0003DMG400008545	GO:0046283
PGSC0003DMG400008545	GO:0010117
PGSC0003DMG400008545	GO:1901332
PGSC0003DMG400008545	GO:0009583
PGSC0003DMG400008545	GO:0010343
PGSC0003DMG400008545	GO:0010617
PGSC0003DMG400008545	GO:0071000
PGSC0003DMG400008545	GO:0072387
PGSC0003DMG400008545	GO:1901529
PGSC0003DMG400008545	GO:1902448
PGSC0003DMG400008545	GO:0010118
PGSC0003DMG400008545	GO:0032922
PGSC0003DMG400008545	GO:0043153
PGSC0003DMG400008545	GO:2000377
PGSC0003DMG400025888	GO:1905202
PGSC0003DMG400027403	GO:0019781
PGSC0003DMG400027403	GO:0008641
PGSC0003DMG400027403	GO:0032446
PGSC0003DMG400014402	GO:0009344
PGSC0003DMG400020334	GO:0004665
PGSC0003DMG400020334	GO:0008977
PGSC0003DMG400020334	GO:0006571
PGSC0003DMG400004150	GO:0005788
PGSC0003DMG400031243	GO:0008276
PGSC0003DMG400031243	GO:0006479
PGSC0003DMG400025500	GO:0035235
PGSC0003DMG400025500	GO:0030054
PGSC0003DMG400025500	GO:0004930
PGSC0003DMG400006432	GO:0009969
PGSC0003DMG400027631	GO:0052634
PGSC0003DMG400027631	GO:0045487
PGSC0003DMG400010870	GO:0048281
PGSC0003DMG400010870	GO:0045792
PGSC0003DMG400003238	GO:0008235
PGSC0003DMG400014467	GO:0032958
PGSC0003DMG400014467	GO:0102732
PGSC0003DMG400014467	GO:0047326
PGSC0003DMG400014467	GO:0000823
PGSC0003DMG400014467	GO:0008440
PGSC0003DMG400014467	GO:0051765
PGSC0003DMG400006613	GO:0042548
PGSC0003DMG400006613	GO:0009643
PGSC0003DMG400011254	GO:0052635
PGSC0003DMG400020565	GO:2000122
PGSC0003DMG400025671	GO:0045732
PGSC0003DMG400001462	GO:0051513
PGSC0003DMG400028710	GO:0015696
PGSC0003DMG400028710	GO:0015843
PGSC0003DMG400028710	GO:0008519
PGSC0003DMG400028710	GO:0009624
PGSC0003DMG400028710	GO:0072488
PGSC0003DMG400031111	GO:0006399
PGSC0003DMG400012543	GO:0009528
PGSC0003DMG400012543	GO:1902356
PGSC0003DMG400023975	GO:0006784
PGSC0003DMG400023975	GO:0016653
PGSC0003DMG400002547	GO:0032544
PGSC0003DMG400004276	GO:0070469
PGSC0003DMG400017574	GO:0002161
PGSC0003DMG400007053	GO:0050313
PGSC0003DMG400007053	GO:0070813
PGSC0003DMG400029500	GO:0008199
PGSC0003DMG400002583	GO:0004564
PGSC0003DMG400024973	GO:0008177
PGSC0003DMG400024973	GO:0009060
PGSC0003DMG400024973	GO:0022904
PGSC0003DMG400027211	GO:0009584
PGSC0003DMG400027211	GO:0009585
PGSC0003DMG400027211	GO:0017006
PGSC0003DMG400024748	GO:0000792
PGSC0003DMG400022346	GO:0009383
PGSC0003DMG400008659	GO:0007264
PGSC0003DMG400008659	GO:0019901
PGSC0003DMG400008659	GO:0007015
PGSC0003DMG400008659	GO:0007163
PGSC0003DMG400008659	GO:0008360
PGSC0003DMG400008659	GO:0030865
PGSC0003DMG400008659	GO:0032956
PGSC0003DMG400008659	GO:0042995
PGSC0003DMG400019881	GO:0080123
PGSC0003DMG400031498	GO:0000940
PGSC0003DMG400029463	GO:0016772
PGSC0003DMG400006208	GO:0009512
PGSC0003DMG400027063	GO:0015450
PGSC0003DMG400027063	GO:0006605
PGSC0003DMG400027063	GO:0071261
PGSC0003DMG400003188	GO:0008239
PGSC0003DMG400019971	GO:0048511
PGSC0003DMG400016240	GO:0102148
PGSC0003DMG400016240	GO:0004563
PGSC0003DMG400004717	GO:0006614
PGSC0003DMG400004717	GO:0008312
PGSC0003DMG400004717	GO:0048500
PGSC0003DMG400004717	GO:0005786
PGSC0003DMG400004717	GO:0045900
PGSC0003DMG400005988	GO:0071585
PGSC0003DMG400005988	GO:0055073
PGSC0003DMG400006806	GO:0005471
PGSC0003DMG400006806	GO:1990544
PGSC0003DMG400006806	GO:0140021
PGSC0003DMG400006806	GO:0005347
PGSC0003DMG400030767	GO:0010179
PGSC0003DMG400030767	GO:0009850
PGSC0003DMG401006199	GO:0051017
PGSC0003DMG400009427	GO:0050302
PGSC0003DMG400009427	GO:0009852
PGSC0003DMG400002778	GO:0030127
PGSC0003DMG400002778	GO:0070971
PGSC0003DMG400002778	GO:0003400
PGSC0003DMG400002778	GO:0016050
PGSC0003DMG400002778	GO:0061024
PGSC0003DMG400002778	GO:0070863
PGSC0003DMG402022708	GO:0035451
PGSC0003DMG400029719	GO:0044390
PGSC0003DMG400008049	GO:0004362
PGSC0003DMG400011370	GO:0034389
PGSC0003DMG400011370	GO:1902584
PGSC0003DMG400011370	GO:0045927
PGSC0003DMG400017233	GO:0010186
PGSC0003DMG400017233	GO:0009789
PGSC0003DMG400006280	GO:0001653
PGSC0003DMG400006280	GO:0042277
PGSC0003DMG400006280	GO:0010088
PGSC0003DMG400006280	GO:0045595
PGSC0003DMG400006280	GO:0048437
PGSC0003DMG402030070	GO:0006471
PGSC0003DMG402030070	GO:0003950
PGSC0003DMG402030070	GO:0006302
PGSC0003DMG402030070	GO:1990404
PGSC0003DMG402030070	GO:0070212
PGSC0003DMG400019435	GO:0009615
PGSC0003DMG400019435	GO:0009723
PGSC0003DMG400019435	GO:0080027
PGSC0003DMG401015928	GO:0000290
PGSC0003DMG401015928	GO:0033962
PGSC0003DMG400005120	GO:0031998
PGSC0003DMG400005120	GO:0080093
PGSC0003DMG400005120	GO:0030060
PGSC0003DMG400017023	GO:0006851
PGSC0003DMG401026585	GO:0006338
PGSC0003DMG401026585	GO:0004003
PGSC0003DMG400026572	GO:0006665
PGSC0003DMG400018245	GO:0034003
PGSC0003DMG400018245	GO:0016114
PGSC0003DMG400029871	GO:0031417
PGSC0003DMG400030097	GO:0036374
PGSC0003DMG400030097	GO:0000048
PGSC0003DMG400029545	GO:0006779
PGSC0003DMG400029545	GO:0004655
PGSC0003DMG400029545	GO:0006782
PGSC0003DMG400029545	GO:0006783
PGSC0003DMG400013942	GO:0051639
PGSC0003DMG400013942	GO:0005884
PGSC0003DMG400013942	GO:0032432
PGSC0003DMG400007188	GO:1901401
PGSC0003DMG400007188	GO:0048529
PGSC0003DMG400013485	GO:0003878
PGSC0003DMG400019202	GO:0003865
PGSC0003DMG400019202	GO:0047751
PGSC0003DMG400015846	GO:0030276
PGSC0003DMG400015846	GO:0005545
PGSC0003DMG400015846	GO:0030136
PGSC0003DMG400015846	GO:0005543
PGSC0003DMG400015846	GO:0005546
PGSC0003DMG400015846	GO:0006897
PGSC0003DMG400017407	GO:0030785
PGSC0003DMG400023367	GO:0102522
PGSC0003DMG400023367	GO:0008175
PGSC0003DMG400001934	GO:0006306
PGSC0003DMG401024871	GO:0006760
PGSC0003DMG400028444	GO:0004112
PGSC0003DMG400028444	GO:0004113
PGSC0003DMG400028444	GO:0009187
PGSC0003DMG400042837	GO:0009561
PGSC0003DMG400028485	GO:0010037
PGSC0003DMG400031124	GO:0016459
PGSC0003DMG400031124	GO:0000146
PGSC0003DMG400031124	GO:0030898
PGSC0003DMG400031124	GO:0030050
PGSC0003DMG401026086	GO:0042138
PGSC0003DMG401026086	GO:0030674
PGSC0003DMG400027672	GO:0009538
PGSC0003DMG400011729	GO:0051176
PGSC0003DMG400011729	GO:0008047
PGSC0003DMG400019190	GO:0030173
PGSC0003DMG400019190	GO:0033188
PGSC0003DMG400019190	GO:0045140
PGSC0003DMG400019190	GO:0047493
PGSC0003DMG400019190	GO:0046513
PGSC0003DMG400002563	GO:0048829
PGSC0003DMG400002563	GO:0009504
PGSC0003DMG400002563	GO:0010071
PGSC0003DMG400002563	GO:0007091
PGSC0003DMG400002563	GO:0045842
PGSC0003DMG401002553	GO:0016891
PGSC0003DMG401002553	GO:0042779
PGSC0003DMG401002553	GO:0042781
PGSC0003DMG401002553	GO:0072684
PGSC0003DMG400025304	GO:0010197
PGSC0003DMG400015611	GO:0009740
PGSC0003DMG400015611	GO:0010026
PGSC0003DMG400026405	GO:0033588
PGSC0003DMG400022992	GO:0004831
PGSC0003DMG400022992	GO:0006437
PGSC0003DMG400022992	GO:0043039
PGSC0003DMG400016891	GO:0046856
PGSC0003DMG400016891	GO:0004439
PGSC0003DMG400016891	GO:0034485
PGSC0003DMG400016891	GO:0036092
PGSC0003DMG400016891	GO:0046855
PGSC0003DMG400016891	GO:0043813
PGSC0003DMG400018250	GO:0035101
PGSC0003DMG400018250	GO:0031491
PGSC0003DMG400018250	GO:0006368
PGSC0003DMG400018250	GO:0034724
PGSC0003DMG400011135	GO:0010205
PGSC0003DMG400003563	GO:0045486
PGSC0003DMG400015059	GO:0005763
PGSC0003DMG400015059	GO:0048027
PGSC0003DMG400018405	GO:0010493
PGSC0003DMG400018405	GO:0010488
PGSC0003DMG400018506	GO:0032452
PGSC0003DMG400018506	GO:0034647
PGSC0003DMG400018506	GO:0016577
[truncated: 3,558 more rows]

## Sheet: Gene count
ID
PGSC0003DMG400008796
PGSC0003DMG400005113
PGSC0003DMG400015318
PGSC0003DMG400013984
PGSC0003DMG400034790
PGSC0003DMG400009513
PGSC0003DMG400004986
PGSC0003DMG402024140
PGSC0003DMG400028182
PGSC0003DMG400016623
PGSC0003DMG400005062
PGSC0003DMG400028209
PGSC0003DMG400015804
PGSC0003DMG402025083
PGSC0003DMG400005717
PGSC0003DMG400008419
PGSC0003DMG400020341
PGSC0003DMG400023020
PGSC0003DMG401028570
PGSC0003DMG400017127
PGSC0003DMG402031759
PGSC0003DMG402021713
PGSC0003DMG400026722
PGSC0003DMG400024232
PGSC0003DMG400020377
PGSC0003DMG400022344
PGSC0003DMG400014136
PGSC0003DMG402002685
PGSC0003DMG400031403
PGSC0003DMG400007207
PGSC0003DMG400000396
PGSC0003DMG400017106
PGSC0003DMG400025401
PGSC0003DMG400008801
PGSC0003DMG400010490
PGSC0003DMG400004422
PGSC0003DMG401007406
PGSC0003DMG402029202
PGSC0003DMG400017513
PGSC0003DMG400014836
PGSC0003DMG401020117
PGSC0003DMG401010883
PGSC0003DMG400013490
PGSC0003DMG400001792
PGSC0003DMG401022901
PGSC0003DMG400019189
PGSC0003DMG400013231
PGSC0003DMG400023949
PGSC0003DMG400013933
PGSC0003DMG400024802
PGSC0003DMG400017508
PGSC0003DMG400002026
PGSC0003DMG400020972
PGSC0003DMG400023461
PGSC0003DMG400007098
PGSC0003DMG400032272
PGSC0003DMG400010753
PGSC0003DMG400016996
PGSC0003DMG400012681
PGSC0003DMG400003171
PGSC0003DMG402028903
PGSC0003DMG400017955
PGSC0003DMG400026854
PGSC0003DMG400004008
PGSC0003DMG401025689
PGSC0003DMG400031457
PGSC0003DMG400014345
PGSC0003DMG400031000
PGSC0003DMG400029793
PGSC0003DMG400028173
PGSC0003DMG400029291
PGSC0003DMG400018024
PGSC0003DMG400027888
PGSC0003DMG400029406
PGSC0003DMG400010519
PGSC0003DMG400010207
PGSC0003DMG402015339
PGSC0003DMG400004000
PGSC0003DMG400031150
PGSC0003DMG400013283
PGSC0003DMG400019956
PGSC0003DMG400002427
PGSC0003DMG401030815
PGSC0003DMG400010815
PGSC0003DMG400019872
PGSC0003DMG400004712
PGSC0003DMG400018775
PGSC0003DMG400021376
PGSC0003DMG400010369
PGSC0003DMG401008167
PGSC0003DMG400019472
PGSC0003DMG400015769
PGSC0003DMG400026666
PGSC0003DMG400018916
PGSC0003DMG400028702
PGSC0003DMG400032190
PGSC0003DMG401028122
PGSC0003DMG402008903
PGSC0003DMG400024754
PGSC0003DMG400003091
PGSC0003DMG400030082
PGSC0003DMG400006392
PGSC0003DMG401022140
PGSC0003DMG401011095
PGSC0003DMG400013210
PGSC0003DMG400013702
PGSC0003DMG400004369
PGSC0003DMG400023833
PGSC0003DMG400027912
PGSC0003DMG400024003
PGSC0003DMG400010316
PGSC0003DMG400000529
PGSC0003DMG400001988
PGSC0003DMG400023979
PGSC0003DMG400021068
PGSC0003DMG400027856
PGSC0003DMG400016695
PGSC0003DMG400002354
PGSC0003DMG400013680
PGSC0003DMG400018557
PGSC0003DMG400024978
PGSC0003DMG400006483
PGSC0003DMG401030920
PGSC0003DMG400008160
PGSC0003DMG400020829
PGSC0003DMG400013577
PGSC0003DMG400021142
PGSC0003DMG400020112
PGSC0003DMG402010580
PGSC0003DMG400011824
PGSC0003DMG400019315
PGSC0003DMG400031110
PGSC0003DMG400015591
PGSC0003DMG400037460
PGSC0003DMG400017400
PGSC0003DMG400023518
PGSC0003DMG400014293
PGSC0003DMG400001016
PGSC0003DMG400023815
PGSC0003DMG400000193
PGSC0003DMG400022674
PGSC0003DMG400029773
PGSC0003DMG401001610
PGSC0003DMG400023184
PGSC0003DMG400030910
PGSC0003DMG400015273
PGSC0003DMG400001077
PGSC0003DMG400012547
PGSC0003DMG400001119
PGSC0003DMG400014322
PGSC0003DMG400016915
PGSC0003DMG400006480
PGSC0003DMG400027748
PGSC0003DMG400021152
PGSC0003DMG400027509
PGSC0003DMG400002321
PGSC0003DMG400029085
PGSC0003DMG401024894
PGSC0003DMG400001399
PGSC0003DMG400025169
PGSC0003DMG400025981
PGSC0003DMG400008978
PGSC0003DMG400009477
PGSC0003DMG400004439
PGSC0003DMG400013161
PGSC0003DMG400024693
PGSC0003DMG400003522
PGSC0003DMG400016179
PGSC0003DMG400021051
PGSC0003DMG400032269
PGSC0003DMG400004458
PGSC0003DMG402005881
PGSC0003DMG400023543
PGSC0003DMG400019604
PGSC0003DMG400021859
PGSC0003DMG400004842
PGSC0003DMG400044730
PGSC0003DMG400007373
PGSC0003DMG400019643
PGSC0003DMG400025398
PGSC0003DMG400035459
PGSC0003DMG400020466
PGSC0003DMG400025645
PGSC0003DMG400012551
PGSC0003DMG400001204
PGSC0003DMG400011156
PGSC0003DMG400011933
PGSC0003DMG400021025
PGSC0003DMG400005719
PGSC0003DMG401004392
PGSC0003DMG400030439
PGSC0003DMG400005284
PGSC0003DMG400018178
PGSC0003DMG400000285
PGSC0003DMG403005640
PGSC0003DMG401026315
PGSC0003DMG400026481
PGSC0003DMG400015130
PGSC0003DMG400000735
PGSC0003DMG400011133
PGSC0003DMG400031756
PGSC0003DMG400022114
PGSC0003DMG400015889
PGSC0003DMG400025949
PGSC0003DMG400003507
PGSC0003DMG400011752
PGSC0003DMG400024819
PGSC0003DMG400020042
PGSC0003DMG400030259
PGSC0003DMG400009705
PGSC0003DMG400023130
PGSC0003DMG400014419
PGSC0003DMG400029430
PGSC0003DMG400007741
PGSC0003DMG402029312
PGSC0003DMG400024997
PGSC0003DMG400013551
PGSC0003DMG400014701
PGSC0003DMG400005974
PGSC0003DMG400003757
PGSC0003DMG400032814
PGSC0003DMG400013211
PGSC0003DMG400012478
PGSC0003DMG400002312
PGSC0003DMG402026407
PGSC0003DMG400029122
PGSC0003DMG400028198
PGSC0003DMG400018688
PGSC0003DMG400030104
PGSC0003DMG400024167
PGSC0003DMG402025066
PGSC0003DMG400021351
PGSC0003DMG401009929
PGSC0003DMG400003357
PGSC0003DMG400012888
PGSC0003DMG400023361
PGSC0003DMG400026901
PGSC0003DMG400010674
PGSC0003DMG400011538
PGSC0003DMG400030968
PGSC0003DMG400001682
PGSC0003DMG400007825
PGSC0003DMG400005886
PGSC0003DMG400015462
PGSC0003DMG400014870
PGSC0003DMG400020515
PGSC0003DMG400019456
PGSC0003DMG400030363
PGSC0003DMG402023448
PGSC0003DMG400023910
PGSC0003DMG401029058
PGSC0003DMG400015008
PGSC0003DMG400028465
PGSC0003DMG400028490
PGSC0003DMG400020017
PGSC0003DMG400012719
PGSC0003DMG400032537
PGSC0003DMG400024274
PGSC0003DMG400042926
PGSC0003DMG400011604
PGSC0003DMG400008296
PGSC0003DMG401014244
PGSC0003DMG400000408
PGSC0003DMG400000783
PGSC0003DMG400004285
PGSC0003DMG400041767
PGSC0003DMG400016247
PGSC0003DMG400004291
PGSC0003DMG400014092
PGSC0003DMG400013332
PGSC0003DMG400026139
PGSC0003DMG400029643
PGSC0003DMG400016291
PGSC0003DMG400018275
PGSC0003DMG400021421
PGSC0003DMG400016154
PGSC0003DMG400026863
PGSC0003DMG400029380
PGSC0003DMG400019149
PGSC0003DMG400012593
PGSC0003DMG400007161
PGSC0003DMG400023598
PGSC0003DMG400004109
PGSC0003DMG400000493
PGSC0003DMG400018080
PGSC0003DMG400030612
PGSC0003DMG400036851
PGSC0003DMG400036760
PGSC0003DMG400018358
PGSC0003DMG400018652
PGSC0003DMG400015246
PGSC0003DMG401009344
PGSC0003DMG400014312
PGSC0003DMG400008764
PGSC0003DMG400031307
PGSC0003DMG400014153
PGSC0003DMG400024410
PGSC0003DMG400003625
PGSC0003DMG401022195
PGSC0003DMG400027976
PGSC0003DMG401025828
PGSC0003DMG401018424
PGSC0003DMG400023671
PGSC0003DMG400030166
PGSC0003DMG400000676
PGSC0003DMG400021343
PGSC0003DMG400027099
PGSC0003DMG400029879
PGSC0003DMG400010509
PGSC0003DMG400011340
PGSC0003DMG400030063
PGSC0003DMG401005482
PGSC0003DMG400006221
PGSC0003DMG400002690
PGSC0003DMG400004355
PGSC0003DMG400018505
PGSC0003DMG400004235
PGSC0003DMG402007970
PGSC0003DMG400015100
PGSC0003DMG400028739
PGSC0003DMG400001473
PGSC0003DMG400008381
PGSC0003DMG400020514
PGSC0003DMG400018169
PGSC0003DMG400026801
PGSC0003DMG402000201
PGSC0003DMG400000277
PGSC0003DMG400021276
PGSC0003DMG400001662
PGSC0003DMG400000337
PGSC0003DMG400005931
PGSC0003DMG400001917
PGSC0003DMG400012763
PGSC0003DMG400025158
PGSC0003DMG400005385
PGSC0003DMG400006270
PGSC0003DMG400019409
PGSC0003DMG400000167
PGSC0003DMG400011216
PGSC0003DMG400009355
PGSC0003DMG400024908
PGSC0003DMG400021926
PGSC0003DMG400027790
PGSC0003DMG400013515
PGSC0003DMG401029032
PGSC0003DMG400012347
PGSC0003DMG400008344
PGSC0003DMG400009500
PGSC0003DMG400000491
PGSC0003DMG400030783
PGSC0003DMG400021550
PGSC0003DMG400032243
PGSC0003DMG403006909
PGSC0003DMG400028546
PGSC0003DMG400029959
PGSC0003DMG400012325
PGSC0003DMG400011639
PGSC0003DMG400024105
PGSC0003DMG400008269
PGSC0003DMG400004837
PGSC0003DMG400029362
PGSC0003DMG400006084
PGSC0003DMG401018787
PGSC0003DMG400024479
PGSC0003DMG400045331
PGSC0003DMG400008617
PGSC0003DMG400009968
PGSC0003DMG401002514
PGSC0003DMG400006683
PGSC0003DMG400026166
PGSC0003DMG400003615
PGSC0003DMG400004738
PGSC0003DMG400011358
PGSC0003DMG400015899
PGSC0003DMG400024457
PGSC0003DMG400017101
PGSC0003DMG400002173
PGSC0003DMG400033914
PGSC0003DMG400028013
PGSC0003DMG400023973
PGSC0003DMG400010340
PGSC0003DMG400013325
PGSC0003DMG400019990
PGSC0003DMG400004547
PGSC0003DMG400003513
PGSC0003DMG400011295
PGSC0003DMG401005707
PGSC0003DMG400028901
PGSC0003DMG401000287
PGSC0003DMG400027590
PGSC0003DMG400020464
PGSC0003DMG400007177
PGSC0003DMG400038085
PGSC0003DMG400019883
PGSC0003DMG400027473
PGSC0003DMG400016482
PGSC0003DMG400026779
PGSC0003DMG400017457
PGSC0003DMG400022300
PGSC0003DMG400009672
PGSC0003DMG400001937
PGSC0003DMG400013427
PGSC0003DMG400011997
PGSC0003DMG400007070
PGSC0003DMG400002479
PGSC0003DMG400025366
PGSC0003DMG400028193
PGSC0003DMG400003329
PGSC0003DMG400002612
PGSC0003DMG400022262
PGSC0003DMG402006783
PGSC0003DMG400012344
PGSC0003DMG400002156
PGSC0003DMG400003633
PGSC0003DMG400012762
PGSC0003DMG400023127
PGSC0003DMG400000521
PGSC0003DMG400026301
PGSC0003DMG400019531
PGSC0003DMG400012846
PGSC0003DMG400028349
PGSC0003DMG400016014
PGSC0003DMG400024512
PGSC0003DMG400020116
PGSC0003DMG400021966
PGSC0003DMG400001060
PGSC0003DMG400023751
PGSC0003DMG400031753
PGSC0003DMG403007403
PGSC0003DMG400030904
PGSC0003DMG400015441
PGSC0003DMG400014248
PGSC0003DMG400021390
PGSC0003DMG402002977
PGSC0003DMG402023446
PGSC0003DMG401015759
PGSC0003DMG402007649
PGSC0003DMG400006672
PGSC0003DMG400016625
PGSC0003DMG400027326
PGSC0003DMG400007677
PGSC0003DMG400004572
PGSC0003DMG400027508
PGSC0003DMG400033042
PGSC0003DMG400017311
PGSC0003DMG400013588
PGSC0003DMG400027758
PGSC0003DMG402001984
PGSC0003DMG400000444
PGSC0003DMG400019767
PGSC0003DMG400012987
PGSC0003DMG401000526
PGSC0003DMG400029442
PGSC0003DMG400025303
PGSC0003DMG400026532
PGSC0003DMG400016444
PGSC0003DMG400022731
PGSC0003DMG400011837
PGSC0003DMG400025578
PGSC0003DMG400022118
PGSC0003DMG400014379
PGSC0003DMG400000468
PGSC0003DMG400000587
PGSC0003DMG400027276
PGSC0003DMG400007968
PGSC0003DMG400002989
PGSC0003DMG400005779
PGSC0003DMG400030692
PGSC0003DMG400008954
PGSC0003DMG400023180
PGSC0003DMG400007507
PGSC0003DMG400001927
PGSC0003DMG400012183
PGSC0003DMG400008151
PGSC0003DMG400003457
PGSC0003DMG400032251
PGSC0003DMG400003585
PGSC0003DMG400011236
PGSC0003DMG400014316
PGSC0003DMG400004936
PGSC0003DMG400040535
PGSC0003DMG402018816
PGSC0003DMG400007497
PGSC0003DMG400005778
PGSC0003DMG400004100
PGSC0003DMG400004615
PGSC0003DMG400007149
PGSC0003DMG400003619
PGSC0003DMG400027950
PGSC0003DMG400031203
PGSC0003DMG400003120
PGSC0003DMG400015227
PGSC0003DMG400006186
PGSC0003DMG400031193
PGSC0003DMG400029938
PGSC0003DMG400016590
PGSC0003DMG400000812
PGSC0003DMG400018657
PGSC0003DMG400009579
PGSC0003DMG401014410
PGSC0003DMG401026984
PGSC0003DMG401028822
PGSC0003DMG400009317
PGSC0003DMG400020242
PGSC0003DMG400015733
PGSC0003DMG400037860
PGSC0003DMG400029061
PGSC0003DMG400002782
PGSC0003DMG400005636
PGSC0003DMG400009156
PGSC0003DMG400004557
PGSC0003DMG400025320
PGSC0003DMG400014289
PGSC0003DMG400031832
PGSC0003DMG400004652
PGSC0003DMG400021685
PGSC0003DMG400014714
PGSC0003DMG400024275
PGSC0003DMG400005404
PGSC0003DMG400020805
PGSC0003DMG400019063
PGSC0003DMG400017379
PGSC0003DMG400032166
PGSC0003DMG400019106
PGSC0003DMG401011679
PGSC0003DMG400013348
PGSC0003DMG403028564
PGSC0003DMG400013462
PGSC0003DMG400017570
PGSC0003DMG400027380
PGSC0003DMG400024525
PGSC0003DMG400004999
PGSC0003DMG400029342
PGSC0003DMG402004220
PGSC0003DMG400004933
PGSC0003DMG400027654
PGSC0003DMG400007330
PGSC0003DMG400018349
PGSC0003DMG400006239
PGSC0003DMG401019736
PGSC0003DMG400022976
PGSC0003DMG400012924
PGSC0003DMG401019352
PGSC0003DMG400005803
PGSC0003DMG400026283
PGSC0003DMG400031020
PGSC0003DMG400012819
PGSC0003DMG400009584
PGSC0003DMG400002839
PGSC0003DMG400011974
PGSC0003DMG400022947
PGSC0003DMG400024492
PGSC0003DMG400032529
PGSC0003DMG400004253
PGSC0003DMG400011146
PGSC0003DMG400006795
PGSC0003DMG400029738
PGSC0003DMG400018434
PGSC0003DMG401024074
PGSC0003DMG401016632
PGSC0003DMG400009162
PGSC0003DMG400027269
PGSC0003DMG400019017
PGSC0003DMG400030566
PGSC0003DMG401008332
PGSC0003DMG400028978
PGSC0003DMG400009916
PGSC0003DMG400022490
PGSC0003DMG400001306
PGSC0003DMG400022055
PGSC0003DMG400004306
PGSC0003DMG400013650
PGSC0003DMG400000435
PGSC0003DMG400000494
PGSC0003DMG400025820
PGSC0003DMG400022504
PGSC0003DMG400004020
PGSC0003DMG400023240
PGSC0003DMG401000859
PGSC0003DMG400026401
PGSC0003DMG400007974
PGSC0003DMG400027125
PGSC0003DMG400011755
PGSC0003DMG400009506
PGSC0003DMG400023622
PGSC0003DMG400019647
PGSC0003DMG400030364
PGSC0003DMG400026409
PGSC0003DMG400021691
PGSC0003DMG400003155
PGSC0003DMG400010051
PGSC0003DMG400014194
PGSC0003DMG400002856
PGSC0003DMG400004440
PGSC0003DMG400030212
PGSC0003DMG400005958
PGSC0003DMG400006952
PGSC0003DMG400012503
PGSC0003DMG400017248
PGSC0003DMG400023265
PGSC0003DMG400015685
PGSC0003DMG400027268
PGSC0003DMG400007878
PGSC0003DMG400006459
PGSC0003DMG400007066
PGSC0003DMG400005732
PGSC0003DMG400003535
PGSC0003DMG400002513
PGSC0003DMG400014369
PGSC0003DMG400004247
PGSC0003DMG400002423
PGSC0003DMG400012225
PGSC0003DMG400023769
PGSC0003DMG400029373
PGSC0003DMG400011212
PGSC0003DMG402015244
PGSC0003DMG400012635
PGSC0003DMG400013282
PGSC0003DMG400009892
PGSC0003DMG400027029
PGSC0003DMG401023448
PGSC0003DMG400011839
PGSC0003DMG400027622
PGSC0003DMG400020490
PGSC0003DMG400017225
PGSC0003DMG400023456
PGSC0003DMG400001599
PGSC0003DMG400019448
PGSC0003DMG400015254
PGSC0003DMG400011830
PGSC0003DMG400028798
PGSC0003DMG400020206
PGSC0003DMG400012703
PGSC0003DMG400019115
PGSC0003DMG400026700
PGSC0003DMG400016799
PGSC0003DMG400017168
PGSC0003DMG400022088
PGSC0003DMG400025772
PGSC0003DMG400009698
PGSC0003DMG400002559
PGSC0003DMG400029360
PGSC0003DMG400004153
PGSC0003DMG400001622
PGSC0003DMG400028742
PGSC0003DMG400031800
PGSC0003DMG400018104
PGSC0003DMG400025835
PGSC0003DMG400023913
PGSC0003DMG400008000
PGSC0003DMG400017591
PGSC0003DMG400020817
PGSC0003DMG400008545
PGSC0003DMG400025888
PGSC0003DMG400027403
PGSC0003DMG400014402
PGSC0003DMG400020334
PGSC0003DMG400004150
PGSC0003DMG400031243
PGSC0003DMG400025500
PGSC0003DMG400006432
PGSC0003DMG400027631
PGSC0003DMG400010870
PGSC0003DMG400003238
PGSC0003DMG400014467
PGSC0003DMG400006613
PGSC0003DMG400011254
PGSC0003DMG400020565
PGSC0003DMG400025671
PGSC0003DMG400001462
PGSC0003DMG400028710
PGSC0003DMG400031111
PGSC0003DMG400012543
PGSC0003DMG400023975
PGSC0003DMG400002547
PGSC0003DMG400004276
PGSC0003DMG400017574
PGSC0003DMG400007053
PGSC0003DMG400029500
PGSC0003DMG400002583
PGSC0003DMG400024973
PGSC0003DMG400027211
PGSC0003DMG400024748
PGSC0003DMG400022346
PGSC0003DMG400008659
PGSC0003DMG400019881
PGSC0003DMG400031498
PGSC0003DMG400029463
PGSC0003DMG400006208
PGSC0003DMG400027063
PGSC0003DMG400003188
PGSC0003DMG400019971
PGSC0003DMG400016240
PGSC0003DMG400004717
PGSC0003DMG400005988
PGSC0003DMG400006806
PGSC0003DMG400030767
PGSC0003DMG401006199
PGSC0003DMG400009427
PGSC0003DMG400002778
PGSC0003DMG402022708
PGSC0003DMG400029719
PGSC0003DMG400008049
PGSC0003DMG400011370
PGSC0003DMG400017233
PGSC0003DMG400006280
PGSC0003DMG402030070
PGSC0003DMG400019435
PGSC0003DMG401015928
PGSC0003DMG400005120
PGSC0003DMG400017023
PGSC0003DMG401026585
PGSC0003DMG400026572
PGSC0003DMG400018245
PGSC0003DMG400029871
PGSC0003DMG400030097
PGSC0003DMG400029545
PGSC0003DMG400013942
PGSC0003DMG400007188
PGSC0003DMG400013485
PGSC0003DMG400019202
PGSC0003DMG400015846
PGSC0003DMG400017407
PGSC0003DMG400023367
PGSC0003DMG400001934
PGSC0003DMG401024871
PGSC0003DMG400028444
PGSC0003DMG400042837
PGSC0003DMG400028485
PGSC0003DMG400031124
PGSC0003DMG401026086
PGSC0003DMG400027672
PGSC0003DMG400011729
PGSC0003DMG400019190
PGSC0003DMG400002563
PGSC0003DMG401002553
PGSC0003DMG400025304
PGSC0003DMG400015611
PGSC0003DMG400026405
PGSC0003DMG400022992
PGSC0003DMG400016891
PGSC0003DMG400018250
PGSC0003DMG400011135
PGSC0003DMG400003563
PGSC0003DMG400015059
PGSC0003DMG400018405
PGSC0003DMG400018506
PGSC0003DMG400021003
PGSC0003DMG402015935
PGSC0003DMG401020044
PGSC0003DMG400022061
PGSC0003DMG400019150
PGSC0003DMG401011368
PGSC0003DMG400020363
PGSC0003DMG400033889
PGSC0003DMG401021510
PGSC0003DMG400009844
PGSC0003DMG400030708
PGSC0003DMG400021201
PGSC0003DMG400011026
PGSC0003DMG400003381
PGSC0003DMG400016812
PGSC0003DMG401015717
PGSC0003DMG402012996
PGSC0003DMG400014600
PGSC0003DMG401025057
PGSC0003DMG400005151
PGSC0003DMG400030477
PGSC0003DMG400029416
PGSC0003DMG400027212
PGSC0003DMG400015653
PGSC0003DMG400027389
PGSC0003DMG400012625
PGSC0003DMG400032510
PGSC0003DMG400017654
PGSC0003DMG400000767
PGSC0003DMG400011806
PGSC0003DMG402027528
PGSC0003DMG400020582
PGSC0003DMG401007615
PGSC0003DMG400026493
PGSC0003DMG400024539
PGSC0003DMG400018292
PGSC0003DMG400005009
PGSC0003DMG400007020
PGSC0003DMG400003643
PGSC0003DMG400015356
PGSC0003DMG400020429
PGSC0003DMG400007247
PGSC0003DMG400018680
PGSC0003DMG400018655
PGSC0003DMG402033880
PGSC0003DMG400021815
PGSC0003DMG400003576
PGSC0003DMG400029704
PGSC0003DMG400030596
PGSC0003DMG400008871
PGSC0003DMG400018622
PGSC0003DMG400007064
PGSC0003DMG400023080
PGSC0003DMG400030852
PGSC0003DMG400022932
PGSC0003DMG400018148
PGSC0003DMG400016234
PGSC0003DMG400009040
PGSC0003DMG400021624
PGSC0003DMG400013647
PGSC0003DMG400032141
PGSC0003DMG400030434
PGSC0003DMG400001441
PGSC0003DMG400032550
PGSC0003DMG400013297
PGSC0003DMG400010067
PGSC0003DMG400005049
PGSC0003DMG402003567
PGSC0003DMG400016310
PGSC0003DMG400000640
PGSC0003DMG401011372
PGSC0003DMG400003470
PGSC0003DMG400010070
PGSC0003DMG400024615
PGSC0003DMG403013782
PGSC0003DMG400031835
PGSC0003DMG400025038
PGSC0003DMG400002531
PGSC0003DMG400022502
PGSC0003DMG402003570
PGSC0003DMG400022790
PGSC0003DMG400029615
PGSC0003DMG400021708
PGSC0003DMG400023264
PGSC0003DMG400019695
PGSC0003DMG400002398
PGSC0003DMG400014287
PGSC0003DMG400025079
PGSC0003DMG402006223
PGSC0003DMG400019904
PGSC0003DMG402023631
PGSC0003DMG400011880
PGSC0003DMG400006975
PGSC0003DMG401007021
PGSC0003DMG400017809
PGSC0003DMG400027203
PGSC0003DMG400024063
PGSC0003DMG400028311
PGSC0003DMG400014243
PGSC0003DMG400017507
PGSC0003DMG400001123
PGSC0003DMG400024255
PGSC0003DMG400007816
PGSC0003DMG400006866
PGSC0003DMG400026128
PGSC0003DMG400012966
PGSC0003DMG400028333
PGSC0003DMG400003882
PGSC0003DMG400001247
PGSC0003DMG400025664
PGSC0003DMG400032102
PGSC0003DMG400001299
PGSC0003DMG400027021
PGSC0003DMG400017567
PGSC0003DMG401011882
PGSC0003DMG400002073
PGSC0003DMG401016226
PGSC0003DMG402013333
PGSC0003DMG400031065
PGSC0003DMG401008870
PGSC0003DMG400018168
PGSC0003DMG400023912
PGSC0003DMG400018951
PGSC0003DMG401015455
PGSC0003DMG400006858
PGSC0003DMG400006793
PGSC0003DMG400019347
PGSC0003DMG400042605
PGSC0003DMG400016697
PGSC0003DMG401009662
PGSC0003DMG400001042
PGSC0003DMG400002526
PGSC0003DMG400023477
PGSC0003DMG400009351
PGSC0003DMG400012809
PGSC0003DMG400015237
PGSC0003DMG402027256
PGSC0003DMG400021444
PGSC0003DMG400000537
PGSC0003DMG400024246
PGSC0003DMG400024156
PGSC0003DMG400033063
PGSC0003DMG400011265
PGSC0003DMG400016242
PGSC0003DMG400020871
PGSC0003DMG400004170
PGSC0003DMG400029897
PGSC0003DMG400026320
PGSC0003DMG400012761
PGSC0003DMG400013824
PGSC0003DMG400004075
PGSC0003DMG400015852
PGSC0003DMG400017459
PGSC0003DMG400027205
PGSC0003DMG400029072
PGSC0003DMG400009963
PGSC0003DMG400026545
PGSC0003DMG400007420
PGSC0003DMG400008864
PGSC0003DMG400006862
PGSC0003DMG400018110
PGSC0003DMG400021853
PGSC0003DMG400000132
PGSC0003DMG401001013
PGSC0003DMG401023644
PGSC0003DMG400001770
PGSC0003DMG400011132
PGSC0003DMG400023416
PGSC0003DMG400012290
PGSC0003DMG400000995
PGSC0003DMG400011091
PGSC0003DMG400016205
PGSC0003DMG400031213
PGSC0003DMG400019871
PGSC0003DMG400004886
PGSC0003DMG400002473
PGSC0003DMG400031122
PGSC0003DMG401021138
PGSC0003DMG400046851
PGSC0003DMG400028224
PGSC0003DMG400000302
PGSC0003DMG400024698
PGSC0003DMG400024580
PGSC0003DMG400008712
PGSC0003DMG400016883
PGSC0003DMG400008360
PGSC0003DMG401014601
PGSC0003DMG400018502
PGSC0003DMG400013335
PGSC0003DMG400006822
PGSC0003DMG400024713
PGSC0003DMG400009240
PGSC0003DMG400003941
PGSC0003DMG401030816
PGSC0003DMG400024634
PGSC0003DMG400013242
PGSC0003DMG400003527
PGSC0003DMG400015483
PGSC0003DMG400030462
PGSC0003DMG400007119
PGSC0003DMG400017883
PGSC0003DMG400002587
PGSC0003DMG400005381
PGSC0003DMG400027120
PGSC0003DMG400010342
PGSC0003DMG400007286
PGSC0003DMG400015370
PGSC0003DMG400016478
PGSC0003DMG400020758
PGSC0003DMG400001570
PGSC0003DMG400003568
PGSC0003DMG400014152
PGSC0003DMG400024037
PGSC0003DMG400024300
PGSC0003DMG401007628
PGSC0003DMG400023359
PGSC0003DMG400004430
PGSC0003DMG400002231
PGSC0003DMG400024972
PGSC0003DMG400005611
PGSC0003DMG400016216
PGSC0003DMG400019163
PGSC0003DMG400001709
PGSC0003DMG400030950
PGSC0003DMG400001884
PGSC0003DMG401004707
PGSC0003DMG403008332
PGSC0003DMG400006329
PGSC0003DMG400021831
PGSC0003DMG400009482
PGSC0003DMG400029688
PGSC0003DMG400002756
PGSC0003DMG401013333
PGSC0003DMG402015686
PGSC0003DMG400011173
PGSC0003DMG400015920
PGSC0003DMG400014339
PGSC0003DMG400020720
PGSC0003DMG400023970
PGSC0003DMG400024898
PGSC0003DMG400024746
PGSC0003DMG400006379
PGSC0003DMG400030271
PGSC0003DMG400027119
PGSC0003DMG400031031
PGSC0003DMG400023524
PGSC0003DMG401000943
PGSC0003DMG400000464
PGSC0003DMG400012458
PGSC0003DMG400015821
PGSC0003DMG400039896
PGSC0003DMG400009297
PGSC0003DMG400009712
PGSC0003DMG400016889
PGSC0003DMG400019521
PGSC0003DMG400010855
PGSC0003DMG400025077
PGSC0003DMG402004013
PGSC0003DMG400022782
PGSC0003DMG400021499
PGSC0003DMG400025055
PGSC0003DMG400025149
PGSC0003DMG400004985
PGSC0003DMG400008132
PGSC0003DMG400028611
PGSC0003DMG400024225
PGSC0003DMG400024487
PGSC0003DMG400020287
PGSC0003DMG400003934
PGSC0003DMG402030570
PGSC0003DMG402011882
PGSC0003DMG402018552
PGSC0003DMG400029872
PGSC0003DMG402021263
PGSC0003DMG400019692
PGSC0003DMG400025976
PGSC0003DMG400020253
PGSC0003DMG400001802
PGSC0003DMG400005232
PGSC0003DMG400025310
PGSC0003DMG400020127
PGSC0003DMG402000916
PGSC0003DMG400012412
PGSC0003DMG400006127
PGSC0003DMG400030453
PGSC0003DMG401025422
PGSC0003DMG400013638
PGSC0003DMG400002720
PGSC0003DMG400007059
PGSC0003DMG400003073
PGSC0003DMG400016314
PGSC0003DMG400033116
PGSC0003DMG400003180
PGSC0003DMG400016219
PGSC0003DMG400022157
PGSC0003DMG400009924
PGSC0003DMG401024510
PGSC0003DMG400000714
PGSC0003DMG402026622
PGSC0003DMG400032152
PGSC0003DMG400000884
PGSC0003DMG400006550
PGSC0003DMG400045075
PGSC0003DMG402005180
PGSC0003DMG400013157
PGSC0003DMG400013027
PGSC0003DMG400023499
PGSC0003DMG400000892
PGSC0003DMG400014030
PGSC0003DMG400002049
PGSC0003DMG400015702
PGSC0003DMG400018770
PGSC0003DMG400025059
PGSC0003DMG400028775
PGSC0003DMG401000201
PGSC0003DMG400024586
PGSC0003DMG400011207
PGSC0003DMG400017224
PGSC0003DMG400009421
PGSC0003DMG400003849
PGSC0003DMG400006034
PGSC0003DMG400032107
PGSC0003DMG400030594
PGSC0003DMG400015192
PGSC0003DMG400008009
PGSC0003DMG400019789
PGSC0003DMG400003807
PGSC0003DMG403015876
PGSC0003DMG403014680
PGSC0003DMG400003952
PGSC0003DMG400024503
PGSC0003DMG400012210
PGSC0003DMG402009291
PGSC0003DMG402023468
PGSC0003DMG400029761
PGSC0003DMG400002750
PGSC0003DMG400009024
PGSC0003DMG400011980
PGSC0003DMG402008332
PGSC0003DMG400028816
PGSC0003DMG400002762
PGSC0003DMG400026152
PGSC0003DMG400006381
PGSC0003DMG400023195
PGSC0003DMG400025579
PGSC0003DMG400003596
PGSC0003DMG400012239
PGSC0003DMG401001978
PGSC0003DMG402025903
PGSC0003DMG400000955
PGSC0003DMG400011314
PGSC0003DMG400008555
PGSC0003DMG400025255
PGSC0003DMG400030618
PGSC0003DMG400010619
PGSC0003DMG401014805
PGSC0003DMG400003288
PGSC0003DMG400012171
PGSC0003DMG402026906
PGSC0003DMG402017733
PGSC0003DMG400013259
PGSC0003DMG400029964
PGSC0003DMG400030514
PGSC0003DMG400009339
PGSC0003DMG400013970
PGSC0003DMG400007006
PGSC0003DMG400008310
PGSC0003DMG400031852
PGSC0003DMG400026829
PGSC0003DMG400013339
PGSC0003DMG400031762
PGSC0003DMG400012609
PGSC0003DMG400015330
PGSC0003DMG400025101
PGSC0003DMG400005919
PGSC0003DMG401015362
PGSC0003DMG400026759
PGSC0003DMG400004685
PGSC0003DMG400012848
PGSC0003DMG400027936
PGSC0003DMG401001316
PGSC0003DMG400020165
PGSC0003DMG402001383
PGSC0003DMG400025165
PGSC0003DMG400007429
PGSC0003DMG402014396
PGSC0003DMG402002060
PGSC0003DMG400005471
PGSC0003DMG400000037
PGSC0003DMG402020329
PGSC0003DMG400042965
PGSC0003DMG400021553
PGSC0003DMG400001006
PGSC0003DMG400027174
PGSC0003DMG400000486
PGSC0003DMG400002765
PGSC0003DMG400032202
PGSC0003DMG400000046
PGSC0003DMG400002503
PGSC0003DMG400009775
PGSC0003DMG402000630
PGSC0003DMG400003932
PGSC0003DMG400001314
PGSC0003DMG401026044
PGSC0003DMG400004383
PGSC0003DMG400033362
PGSC0003DMG400018073
PGSC0003DMG400009861
PGSC0003DMG400006460
PGSC0003DMG400024955
PGSC0003DMG400028426
PGSC0003DMG400004818
PGSC0003DMG401008783
PGSC0003DMG400008128
PGSC0003DMG400002521
PGSC0003DMG400022473
PGSC0003DMG400010833
PGSC0003DMG400027954
PGSC0003DMG400007084
PGSC0003DMG400018545
PGSC0003DMG400023947
PGSC0003DMG400009430
PGSC0003DMG400003947
PGSC0003DMG400016387
PGSC0003DMG400004289
PGSC0003DMG400007081
PGSC0003DMG400024301
PGSC0003DMG400010999
PGSC0003DMG400017186
PGSC0003DMG400011398
PGSC0003DMG400005760
PGSC0003DMG400000077
PGSC0003DMG400006298
PGSC0003DMG400018411
PGSC0003DMG400023181
PGSC0003DMG400008674
PGSC0003DMG400001850
PGSC0003DMG402015043
PGSC0003DMG400002929
PGSC0003DMG400030791
PGSC0003DMG400003914
PGSC0003DMG400016687
PGSC0003DMG401027084
PGSC0003DMG400003146
PGSC0003DMG400010002
PGSC0003DMG400010637
PGSC0003DMG400030577
PGSC0003DMG400028409
PGSC0003DMG400001350
PGSC0003DMG400027051
PGSC0003DMG400032546
PGSC0003DMG400007199
PGSC0003DMG400017594
PGSC0003DMG400025308
PGSC0003DMG400019977
PGSC0003DMG400011226
PGSC0003DMG400003330
PGSC0003DMG400027857
PGSC0003DMG400003712
PGSC0003DMG400006242
PGSC0003DMG400012428
PGSC0003DMG400002213
PGSC0003DMG400022161
PGSC0003DMG400019873
PGSC0003DMG400016117
PGSC0003DMG400006955
PGSC0003DMG400032193
PGSC0003DMG400004608
PGSC0003DMG400013378
PGSC0003DMG401012679
PGSC0003DMG400007018
PGSC0003DMG401012338
PGSC0003DMG400018003
PGSC0003DMG400000278
PGSC0003DMG401009425
PGSC0003DMG400022830
PGSC0003DMG400020651
PGSC0003DMG400011703
PGSC0003DMG400017690
PGSC0003DMG400028463
PGSC0003DMG400021605
PGSC0003DMG400029051
PGSC0003DMG400028396
PGSC0003DMG400032562
PGSC0003DMG400027405
PGSC0003DMG400031063
PGSC0003DMG402011162
PGSC0003DMG400026525
PGSC0003DMG400001569
PGSC0003DMG400029553
PGSC0003DMG400000572
PGSC0003DMG400030689
PGSC0003DMG400026357
PGSC0003DMG400028676
PGSC0003DMG400016998
PGSC0003DMG400030370
PGSC0003DMG401011224
PGSC0003DMG400006621
PGSC0003DMG401015240
PGSC0003DMG400001324
PGSC0003DMG400009887
PGSC0003DMG401011586
PGSC0003DMG400008484
PGSC0003DMG400003536
PGSC0003DMG400022078
PGSC0003DMG401028564
PGSC0003DMG400004304
PGSC0003DMG400006901
PGSC0003DMG400018695
PGSC0003DMG400017913
PGSC0003DMG400004256
PGSC0003DMG400029675
PGSC0003DMG400029941
PGSC0003DMG402003606
PGSC0003DMG400024993
PGSC0003DMG400031234
PGSC0003DMG400023670
PGSC0003DMG400006139
PGSC0003DMG400018108
PGSC0003DMG400008576
PGSC0003DMG400009563
PGSC0003DMG400012426
PGSC0003DMG400014597
PGSC0003DMG400011330
PGSC0003DMG400020665
PGSC0003DMG400019023
PGSC0003DMG400005758
PGSC0003DMG400001928
PGSC0003DMG400012677
PGSC0003DMG400014325
PGSC0003DMG400007434
PGSC0003DMG400001960
PGSC0003DMG400013088
PGSC0003DMG401019427
PGSC0003DMG400019510
PGSC0003DMG400016727
PGSC0003DMG400015508
PGSC0003DMG400019714
PGSC0003DMG400024213
PGSC0003DMG400004436
PGSC0003DMG400032145
PGSC0003DMG400013751
PGSC0003DMG400023660
PGSC0003DMG400030526
PGSC0003DMG400012663
PGSC0003DMG400028545
PGSC0003DMG400009959
PGSC0003DMG400030356
PGSC0003DMG400001514
PGSC0003DMG400028248
PGSC0003DMG400028672
PGSC0003DMG400023673
PGSC0003DMG400030685
PGSC0003DMG400032155
PGSC0003DMG400027451
PGSC0003DMG400013675
PGSC0003DMG400009996
PGSC0003DMG400010900
PGSC0003DMG400011225
PGSC0003DMG400028384
PGSC0003DMG400020352
PGSC0003DMG400026119
PGSC0003DMG400000980
PGSC0003DMG400016138
PGSC0003DMG400002627
PGSC0003DMG400010293
PGSC0003DMG403001724
PGSC0003DMG400003173
PGSC0003DMG400005612
PGSC0003DMG403024882
PGSC0003DMG400001520
PGSC0003DMG400010000
PGSC0003DMG400020163
PGSC0003DMG400030563
PGSC0003DMG400009358
PGSC0003DMG400000635
PGSC0003DMG400013579
PGSC0003DMG400000174
PGSC0003DMG400015115
PGSC0003DMG402027248
PGSC0003DMG402010673
PGSC0003DMG401014619
PGSC0003DMG402028626
PGSC0003DMG400021102
PGSC0003DMG400021653
PGSC0003DMG400022370
PGSC0003DMG400029372
PGSC0003DMG402003745
PGSC0003DMG400017256
PGSC0003DMG400029288
PGSC0003DMG400021425
PGSC0003DMG400013151
PGSC0003DMG400031069
PGSC0003DMG400012683
PGSC0003DMG400016613
PGSC0003DMG401014852
PGSC0003DMG400023012
PGSC0003DMG400016877
PGSC0003DMG400024237
PGSC0003DMG400024796
PGSC0003DMG400029177
PGSC0003DMG400030943
PGSC0003DMG400014453
PGSC0003DMG400022126
PGSC0003DMG400025630
PGSC0003DMG400014388
PGSC0003DMG400005407
PGSC0003DMG400003393
PGSC0003DMG400027008
PGSC0003DMG400020356
PGSC0003DMG400003591
PGSC0003DMG400004286
PGSC0003DMG400030167
PGSC0003DMG401031287
PGSC0003DMG400015457
PGSC0003DMG400013273
PGSC0003DMG400020422
PGSC0003DMG400012194
PGSC0003DMG400031085
PGSC0003DMG400014966
PGSC0003DMG400025966
PGSC0003DMG400023319
PGSC0003DMG400010279
PGSC0003DMG400007359
PGSC0003DMG400020222
PGSC0003DMG400011531
PGSC0003DMG400018490
PGSC0003DMG400029063
PGSC0003DMG400008828
PGSC0003DMG400023384
PGSC0003DMG400006881
PGSC0003DMG400016822
PGSC0003DMG400011158
PGSC0003DMG400023340
PGSC0003DMG402024734
PGSC0003DMG400007143
PGSC0003DMG400031473
PGSC0003DMG402006689
PGSC0003DMG400021126
PGSC0003DMG400025010
PGSC0003DMG400022635
PGSC0003DMG400006508
PGSC0003DMG400012712
PGSC0003DMG400008384
PGSC0003DMG402019636
PGSC0003DMG402027084
PGSC0003DMG400012610
PGSC0003DMG400013566
PGSC0003DMG402020120
PGSC0003DMG400018535
PGSC0003DMG400031084
PGSC0003DMG400020660
PGSC0003DMG400024571
PGSC0003DMG400025795
PGSC0003DMG400004845
PGSC0003DMG401002024
PGSC0003DMG400017160
PGSC0003DMG400003648
PGSC0003DMG400025105
PGSC0003DMG400012111
PGSC0003DMG400004542
PGSC0003DMG400000806
PGSC0003DMG400001099
PGSC0003DMG400028063
PGSC0003DMG400015626
PGSC0003DMG400013573
PGSC0003DMG400015105
PGSC0003DMG400006289
PGSC0003DMG400019293
PGSC0003DMG400008050
PGSC0003DMG400001696
PGSC0003DMG400010518
PGSC0003DMG400042273
PGSC0003DMG400015298
PGSC0003DMG400017515
PGSC0003DMG400019087
PGSC0003DMG400013484
PGSC0003DMG400014149
PGSC0003DMG400003917
PGSC0003DMG400008956
PGSC0003DMG400030976
PGSC0003DMG400020135
PGSC0003DMG400010338
PGSC0003DMG400000905
PGSC0003DMG400012910
PGSC0003DMG400009984
PGSC0003DMG400016203
PGSC0003DMG400012093
PGSC0003DMG401027044
PGSC0003DMG400022491
PGSC0003DMG400022313
PGSC0003DMG400007316
PGSC0003DMG400000235
PGSC0003DMG400008085
PGSC0003DMG400008632
PGSC0003DMG400009247
PGSC0003DMG400020628
PGSC0003DMG401002917
PGSC0003DMG400001032
PGSC0003DMG400001712
PGSC0003DMG400001477
PGSC0003DMG400012995
PGSC0003DMG400003318
PGSC0003DMG400011780
PGSC0003DMG400017144
PGSC0003DMG400001525
PGSC0003DMG400024976
PGSC0003DMG400037262
PGSC0003DMG400029019
PGSC0003DMG400029724
PGSC0003DMG400029887
PGSC0003DMG400000670
PGSC0003DMG400029363
PGSC0003DMG400004888
PGSC0003DMG400002539
PGSC0003DMG400025927
PGSC0003DMG400002107
PGSC0003DMG401000669
PGSC0003DMG400009699
PGSC0003DMG400014391
PGSC0003DMG400018166
PGSC0003DMG400018558
PGSC0003DMG400000721
PGSC0003DMG400009777
PGSC0003DMG400008481
PGSC0003DMG400022703
PGSC0003DMG401000722
PGSC0003DMG402021097
PGSC0003DMG400004696
PGSC0003DMG400022531
PGSC0003DMG400000173
PGSC0003DMG400016395
PGSC0003DMG400000625
PGSC0003DMG400008888
PGSC0003DMG400026515
PGSC0003DMG400021103
PGSC0003DMG400009941
PGSC0003DMG400001555
PGSC0003DMG400023247
PGSC0003DMG400028448
PGSC0003DMG400028516
PGSC0003DMG400018364
PGSC0003DMG400029702
PGSC0003DMG400009846
PGSC0003DMG400005655
PGSC0003DMG400001509
PGSC0003DMG400028905
PGSC0003DMG400014268
PGSC0003DMG400009333
PGSC0003DMG400025463
PGSC0003DMG400001149
PGSC0003DMG400004310
PGSC0003DMG400025035
PGSC0003DMG400027522
PGSC0003DMG400012988
PGSC0003DMG400000190
PGSC0003DMG400004674
PGSC0003DMG400007973
PGSC0003DMG401027355
PGSC0003DMG401015537
PGSC0003DMG400021527
PGSC0003DMG400014858
PGSC0003DMG400019834
PGSC0003DMG400006061
PGSC0003DMG400022209
PGSC0003DMG400029700
PGSC0003DMG400021456
PGSC0003DMG400002210
PGSC0003DMG400012672
PGSC0003DMG400003469
PGSC0003DMG400030085
PGSC0003DMG400012416
PGSC0003DMG400001808
PGSC0003DMG400016918
PGSC0003DMG400021362
PGSC0003DMG400030558
PGSC0003DMG400020244
PGSC0003DMG400021257
PGSC0003DMG400021614
PGSC0003DMG400005246
PGSC0003DMG400002800
PGSC0003DMG400010688
PGSC0003DMG400013655
PGSC0003DMG400029089
PGSC0003DMG400009380
PGSC0003DMG400006413
PGSC0003DMG401018705
PGSC0003DMG400006748
PGSC0003DMG400024953
PGSC0003DMG400030682
PGSC0003DMG401014796
PGSC0003DMG400025302
PGSC0003DMG400003906
PGSC0003DMG400017798
PGSC0003DMG400030958
PGSC0003DMG400039025
PGSC0003DMG400010742
PGSC0003DMG400006190
PGSC0003DMG400006318
PGSC0003DMG402022530
PGSC0003DMG400025495
PGSC0003DMG400022130
PGSC0003DMG400029776
PGSC0003DMG401016046
PGSC0003DMG400008855
PGSC0003DMG400020078
PGSC0003DMG400013437
PGSC0003DMG400023478
PGSC0003DMG400017678
PGSC0003DMG400016968
PGSC0003DMG400013365
PGSC0003DMG400017530
PGSC0003DMG400002680
PGSC0003DMG400016505
PGSC0003DMG401007391
PGSC0003DMG400006752
PGSC0003DMG400010151
PGSC0003DMG400012654
PGSC0003DMG400024735
PGSC0003DMG400012639
PGSC0003DMG400009906
PGSC0003DMG400003487
PGSC0003DMG400028216
PGSC0003DMG400007555
PGSC0003DMG400002810
PGSC0003DMG400009915
PGSC0003DMG400022386
PGSC0003DMG400022727
PGSC0003DMG400012185
PGSC0003DMG400030411
PGSC0003DMG400018185
PGSC0003DMG401030621
PGSC0003DMG400017744
PGSC0003DMG400026565
PGSC0003DMG400022308
PGSC0003DMG400030867
PGSC0003DMG400046676
PGSC0003DMG400003988
PGSC0003DMG400014387
PGSC0003DMG400030058
PGSC0003DMG400024633
PGSC0003DMG400001066
PGSC0003DMG400008366
PGSC0003DMG400027471
PGSC0003DMG400014540
PGSC0003DMG400020227
PGSC0003DMG400015190
PGSC0003DMG400010721
PGSC0003DMG400000513
PGSC0003DMG400025174
PGSC0003DMG400009237
PGSC0003DMG400030712
PGSC0003DMG400009004
PGSC0003DMG400008144
PGSC0003DMG400000885
PGSC0003DMG400030600
PGSC0003DMG400027012
PGSC0003DMG400008060
PGSC0003DMG401014844
PGSC0003DMG400026336
PGSC0003DMG400007541
PGSC0003DMG401031505
PGSC0003DMG400027065
PGSC0003DMG401019457
PGSC0003DMG400001117
PGSC0003DMG400022278
PGSC0003DMG400000279
PGSC0003DMG400024658
PGSC0003DMG400029091
PGSC0003DMG400017211
PGSC0003DMG400027195
PGSC0003DMG400002754
PGSC0003DMG401008474
PGSC0003DMG400007756
PGSC0003DMG401001686
PGSC0003DMG400022284
PGSC0003DMG402015931
PGSC0003DMG400000230
PGSC0003DMG400020613
PGSC0003DMG400006778
PGSC0003DMG400009980
PGSC0003DMG400013391
PGSC0003DMG400001838
PGSC0003DMG400021171
PGSC0003DMG400008997
PGSC0003DMG400000344
PGSC0003DMG400026073
PGSC0003DMG400011264
PGSC0003DMG400002773
PGSC0003DMG400009930
PGSC0003DMG400007057
PGSC0003DMG401009429
PGSC0003DMG400031240
PGSC0003DMG400000296
PGSC0003DMG400030991
PGSC0003DMG400018433
PGSC0003DMG400025811
PGSC0003DMG400021701
PGSC0003DMG400024613
PGSC0003DMG400030998
PGSC0003DMG400004790
PGSC0003DMG402002240
PGSC0003DMG400017644
PGSC0003DMG401022694
PGSC0003DMG400031081
PGSC0003DMG400020257
PGSC0003DMG400005869
PGSC0003DMG401026939
PGSC0003DMG400007008
PGSC0003DMG400025199
PGSC0003DMG400029012
PGSC0003DMG400000639
PGSC0003DMG400011319
PGSC0003DMG400032104
PGSC0003DMG400014148
PGSC0003DMG400007335
PGSC0003DMG400002411
PGSC0003DMG401008136
PGSC0003DMG400019257
PGSC0003DMG400017832
PGSC0003DMG400004011
PGSC0003DMG400014042
PGSC0003DMG400020439
PGSC0003DMG400022532
PGSC0003DMG400026541
PGSC0003DMG400028915
PGSC0003DMG400031459
PGSC0003DMG400005851
PGSC0003DMG400010560
PGSC0003DMG400027014
PGSC0003DMG402017663
PGSC0003DMG400022816
PGSC0003DMG400024779
PGSC0003DMG400007060
PGSC0003DMG400020380
PGSC0003DMG400021547
PGSC0003DMG400005839
PGSC0003DMG402007428
PGSC0003DMG400026596
PGSC0003DMG402025462
PGSC0003DMG400007797
PGSC0003DMG400010438
PGSC0003DMG400012252
PGSC0003DMG400004283
PGSC0003DMG400003559
PGSC0003DMG400005187
PGSC0003DMG400019888
PGSC0003DMG400012781
PGSC0003DMG400015211
PGSC0003DMG400025036
PGSC0003DMG400022929
PGSC0003DMG400011633
PGSC0003DMG400007289
PGSC0003DMG400030527
PGSC0003DMG400003771
PGSC0003DMG400009978
PGSC0003DMG400020201
PGSC0003DMG401024737
PGSC0003DMG401011339
PGSC0003DMG400010825
PGSC0003DMG403025764
PGSC0003DMG400009166
PGSC0003DMG400018360
PGSC0003DMG401012439
PGSC0003DMG402007235
PGSC0003DMG400016880
PGSC0003DMG400012949
PGSC0003DMG400030568
PGSC0003DMG400015817
PGSC0003DMG400026129
PGSC0003DMG400002716
PGSC0003DMG400005743
PGSC0003DMG400022883
PGSC0003DMG400031166
PGSC0003DMG402024469
PGSC0003DMG400026465
PGSC0003DMG400010050
PGSC0003DMG400026329
PGSC0003DMG400018260
PGSC0003DMG401008494
PGSC0003DMG400000665
PGSC0003DMG401015901
PGSC0003DMG400007478
PGSC0003DMG400016688
PGSC0003DMG400004067
PGSC0003DMG402024742
PGSC0003DMG400019362
PGSC0003DMG400000840
PGSC0003DMG400026307
PGSC0003DMG400030219
PGSC0003DMG400027376
PGSC0003DMG400032556
PGSC0003DMG400000935
PGSC0003DMG400011742
PGSC0003DMG400002534
PGSC0003DMG400001524
PGSC0003DMG400021637
PGSC0003DMG400018987
PGSC0003DMG400016365
PGSC0003DMG400012644
PGSC0003DMG400026179
PGSC0003DMG400021346
PGSC0003DMG400028429
PGSC0003DMG402022314
PGSC0003DMG400027179
PGSC0003DMG400020947
PGSC0003DMG400014171
PGSC0003DMG400017095
PGSC0003DMG400008740
PGSC0003DMG400015243
PGSC0003DMG400016896
PGSC0003DMG400018681
PGSC0003DMG400023687
PGSC0003DMG400002261
PGSC0003DMG400018150
PGSC0003DMG400018321
PGSC0003DMG400033921
PGSC0003DMG400012109
PGSC0003DMG400018330
PGSC0003DMG400014146
PGSC0003DMG400027217
PGSC0003DMG400021248
PGSC0003DMG400000736
PGSC0003DMG403012723
PGSC0003DMG400004811
PGSC0003DMG400013653
PGSC0003DMG401000567
PGSC0003DMG400019810
PGSC0003DMG400026973
PGSC0003DMG400030337
PGSC0003DMG400007437
PGSC0003DMG400004607
PGSC0003DMG400021858
PGSC0003DMG400022496
PGSC0003DMG402029142
PGSC0003DMG400030447
PGSC0003DMG400011723
PGSC0003DMG400011025
PGSC0003DMG400000944
PGSC0003DMG400009604
PGSC0003DMG400008935
PGSC0003DMG400011240
PGSC0003DMG400032146
PGSC0003DMG400005353
PGSC0003DMG400023802
PGSC0003DMG400031041
PGSC0003DMG400007404
PGSC0003DMG401018218
PGSC0003DMG400008431
PGSC0003DMG400026216
PGSC0003DMG402027320
PGSC0003DMG400001703
PGSC0003DMG400025968
PGSC0003DMG400022409
PGSC0003DMG400021559
PGSC0003DMG400022045
PGSC0003DMG400000723
PGSC0003DMG400005667
PGSC0003DMG400024321
PGSC0003DMG400000401
PGSC0003DMG400008847
PGSC0003DMG400022661
PGSC0003DMG400000663
PGSC0003DMG401022175
PGSC0003DMG400025254
PGSC0003DMG400007132
PGSC0003DMG400001375
PGSC0003DMG400007898
PGSC0003DMG400016537
PGSC0003DMG400017252
PGSC0003DMG400018176
PGSC0003DMG400018312
PGSC0003DMG400022523
PGSC0003DMG400033059
PGSC0003DMG401029257
PGSC0003DMG401029739
PGSC0003DMG402013388
PGSC0003DMG400018520
PGSC0003DMG400042168
PGSC0003DMG400030132
PGSC0003DMG400014242
PGSC0003DMG400015551
PGSC0003DMG400025806
PGSC0003DMG400023263
PGSC0003DMG400027213
PGSC0003DMG400000737
PGSC0003DMG400010399
PGSC0003DMG400025786
PGSC0003DMG400010561
PGSC0003DMG400006855
PGSC0003DMG400015563
PGSC0003DMG400025487
PGSC0003DMG400005228
PGSC0003DMG400014663
PGSC0003DMG400024849
PGSC0003DMG401024742
PGSC0003DMG400019524
PGSC0003DMG401016399
PGSC0003DMG400012445
PGSC0003DMG400030138
PGSC0003DMG400026068
PGSC0003DMG400009928
PGSC0003DMG400031799
PGSC0003DMG400004642
PGSC0003DMG401017675
PGSC0003DMG400003775
PGSC0003DMG400005704
PGSC0003DMG400002759
PGSC0003DMG400014239
PGSC0003DMG400016248
PGSC0003DMG400033140
PGSC0003DMG400021659
PGSC0003DMG400015006
PGSC0003DMG402025960
PGSC0003DMG400000417
PGSC0003DMG402024850
PGSC0003DMG400025117
PGSC0003DMG400008589
PGSC0003DMG401027564
PGSC0003DMG400019454
PGSC0003DMG400017340
PGSC0003DMG400029618
PGSC0003DMG400003102
PGSC0003DMG400013821
PGSC0003DMG400002905
PGSC0003DMG401023603
PGSC0003DMG400004868
PGSC0003DMG400024727
PGSC0003DMG400002971
PGSC0003DMG401021334
PGSC0003DMG400007859
PGSC0003DMG400009432
PGSC0003DMG400017300
PGSC0003DMG400023259
PGSC0003DMG400004938
PGSC0003DMG400024224
PGSC0003DMG400012269
PGSC0003DMG400021400
PGSC0003DMG400030359
PGSC0003DMG400029787
PGSC0003DMG400016870
PGSC0003DMG400021766
PGSC0003DMG400028180
PGSC0003DMG400008857
PGSC0003DMG402005796
PGSC0003DMG400000130
PGSC0003DMG400030613
PGSC0003DMG400024215
PGSC0003DMG400001936
PGSC0003DMG400001448
PGSC0003DMG400015153
PGSC0003DMG400008959
PGSC0003DMG400002190
PGSC0003DMG400046303
PGSC0003DMG400002996
PGSC0003DMG400012627
PGSC0003DMG400004828
PGSC0003DMG400006878
PGSC0003DMG400013714
PGSC0003DMG401002654
PGSC0003DMG401027620
PGSC0003DMG401008489
PGSC0003DMG400026927
PGSC0003DMG400006506
PGSC0003DMG400028942
PGSC0003DMG400019620
PGSC0003DMG400000213
PGSC0003DMG401028079
PGSC0003DMG400018493
PGSC0003DMG402031172
PGSC0003DMG400016461
PGSC0003DMG400028241
PGSC0003DMG401006926
PGSC0003DMG400011393
PGSC0003DMG401000463
PGSC0003DMG400012328
PGSC0003DMG402022737
PGSC0003DMG400016459
PGSC0003DMG400004628
PGSC0003DMG400005405
PGSC0003DMG400010751
PGSC0003DMG400016389
PGSC0003DMG401015894
PGSC0003DMG400029633
PGSC0003DMG400023516
PGSC0003DMG400025758
PGSC0003DMG400015180
PGSC0003DMG400008579
PGSC0003DMG400022211
PGSC0003DMG400028334
PGSC0003DMG400014622
PGSC0003DMG400024686
PGSC0003DMG400008114
PGSC0003DMG400022425
PGSC0003DMG400000954
PGSC0003DMG400003860
PGSC0003DMG400034309
PGSC0003DMG400007071
PGSC0003DMG401023823
PGSC0003DMG400018350
PGSC0003DMG400017702
PGSC0003DMG400000341
PGSC0003DMG400012205
PGSC0003DMG400007905
PGSC0003DMG400021191
PGSC0003DMG400022127
PGSC0003DMG400015463
PGSC0003DMG400007989
PGSC0003DMG400019262
PGSC0003DMG402015451
PGSC0003DMG400014944
PGSC0003DMG400017049
PGSC0003DMG400019081
PGSC0003DMG400014974
PGSC0003DMG400030890
PGSC0003DMG400025610
PGSC0003DMG402004569
PGSC0003DMG400035738
PGSC0003DMG400024392
PGSC0003DMG402011138
PGSC0003DMG400030948
PGSC0003DMG400023617
PGSC0003DMG400046756
PGSC0003DMG400030713
PGSC0003DMG400028343
PGSC0003DMG400005906
PGSC0003DMG400000355
PGSC0003DMG400009356
PGSC0003DMG400018578
PGSC0003DMG400006595
PGSC0003DMG400016833
PGSC0003DMG402021159
PGSC0003DMG400004963
PGSC0003DMG400003361
PGSC0003DMG400001606
PGSC0003DMG401025870
PGSC0003DMG400002850
PGSC0003DMG400020105
PGSC0003DMG400018343
PGSC0003DMG400020952
PGSC0003DMG400008591
PGSC0003DMG400026613
PGSC0003DMG400005347
PGSC0003DMG400022778
PGSC0003DMG401016396
PGSC0003DMG400022038
PGSC0003DMG400001620
PGSC0003DMG400003233
PGSC0003DMG400021382
PGSC0003DMG400025307
PGSC0003DMG400025868
PGSC0003DMG400000636
[truncated: 638 more rows]
