# Supplementary material for: Screening of wild species and transcriptome profiling to identify differentially regulated genes in response to late blight resistance in potato
Source: Front Plant Sci. 2023 Jul 12;14:1212135. doi: 10.3389/fpls.2023.1212135 (PMC10368984; doi:10.3389/fpls.2023.1212135)
Supplement: Supplementary file 1 [file DataSheet_1.zip › Suppl. files_R1_10-6-23/Excel Datasets 1-15/Dataset 9. MCD24_GO.xlsx]

## Sheet: GO
ID	GO term accession
PGSC0003DMG400020698	GO:0008061
PGSC0003DMG400005113	GO:0005576
PGSC0003DMG400005113	GO:0009607
PGSC0003DMG400005113	GO:0006952
PGSC0003DMG400005113	GO:0005615
PGSC0003DMG400010137	GO:0010466
PGSC0003DMG400010137	GO:0030414
PGSC0003DMG400010137	GO:0010951
PGSC0003DMG400010137	GO:0004866
PGSC0003DMG400020341	GO:0005737
PGSC0003DMG400020341	GO:0043621
PGSC0003DMG400020341	GO:0051082
PGSC0003DMG400020341	GO:0006457
PGSC0003DMG400020341	GO:0009408
PGSC0003DMG400020341	GO:0009651
PGSC0003DMG400020341	GO:0042542
PGSC0003DMG400020341	GO:0051259
PGSC0003DMG400016793	GO:0003677
PGSC0003DMG400016793	GO:0046982
PGSC0003DMG400016793	GO:0000786
PGSC0003DMG400016793	GO:0005634
PGSC0003DMG400020377	GO:0016021
PGSC0003DMG400020377	GO:0016020
PGSC0003DMG400001407	GO:0005524
PGSC0003DMG400001407	GO:0000166
PGSC0003DMG400001407	GO:0016887
PGSC0003DMG400012987	GO:0030170
PGSC0003DMG400012987	GO:0016829
PGSC0003DMG400012987	GO:0009082
PGSC0003DMG400012987	GO:0004794
PGSC0003DMG400012987	GO:0006520
PGSC0003DMG400012987	GO:0009097
PGSC0003DMG400012987	GO:0009507
PGSC0003DMG400012987	GO:0009536
PGSC0003DMG400012987	GO:0008652
PGSC0003DMG400012987	GO:0009611
PGSC0003DMG400012987	GO:0009737
PGSC0003DMG400012987	GO:0009753
PGSC0003DMG400012987	GO:0006567
PGSC0003DMG402021713	GO:0010333
PGSC0003DMG402000722	GO:0016798
PGSC0003DMG402000722	GO:0042973
PGSC0003DMG402000722	GO:0004553
PGSC0003DMG402000722	GO:0005975
PGSC0003DMG402000722	GO:0016787
PGSC0003DMG402000722	GO:0008152
PGSC0003DMG402000722	GO:0046658
PGSC0003DMG400023086	GO:0004784
PGSC0003DMG400023086	GO:0005777
PGSC0003DMG400023086	GO:0005773
PGSC0003DMG400023086	GO:0071472
PGSC0003DMG400023086	GO:0006801
PGSC0003DMG400023086	GO:0071457
PGSC0003DMG400023086	GO:0071486
PGSC0003DMG400023086	GO:0046872
PGSC0003DMG400023086	GO:0071493
PGSC0003DMG400023086	GO:0016491
PGSC0003DMG400023086	GO:0055114
PGSC0003DMG400023086	GO:0016209
PGSC0003DMG400023086	GO:0005507
PGSC0003DMG400023086	GO:0019430
PGSC0003DMG400031553	GO:0006364
PGSC0003DMG400031553	GO:0008168
PGSC0003DMG400031553	GO:0000453
PGSC0003DMG400031553	GO:0005730
PGSC0003DMG400031553	GO:0008649
PGSC0003DMG400031553	GO:0001510
PGSC0003DMG400031553	GO:0016740
PGSC0003DMG400031553	GO:0032259
PGSC0003DMG400031553	GO:0042254
PGSC0003DMG400031553	GO:0031167
PGSC0003DMG400031553	GO:0030687
PGSC0003DMG400031553	GO:0000463
PGSC0003DMG400031553	GO:0008173
PGSC0003DMG400031553	GO:0008650
PGSC0003DMG400031553	GO:0016435
PGSC0003DMG400031553	GO:0000466
PGSC0003DMG400000978	GO:0045300
PGSC0003DMG400000978	GO:0006633
PGSC0003DMG400000978	GO:0006631
PGSC0003DMG400000978	GO:0006629
PGSC0003DMG400000978	GO:0009570
PGSC0003DMG400000561	GO:0005515
PGSC0003DMG400011971	GO:0016758
PGSC0003DMG400011971	GO:0016757
PGSC0003DMG400011971	GO:0008194
PGSC0003DMG400031730	GO:0042393
PGSC0003DMG400031730	GO:2000779
PGSC0003DMG400027047	GO:0005886
PGSC0003DMG400026722	GO:0006511
PGSC0003DMG400026722	GO:0016567
PGSC0003DMG400026722	GO:0097602
PGSC0003DMG400026722	GO:0031146
PGSC0003DMG400012578	GO:0080043
PGSC0003DMG400012578	GO:0080044
PGSC0003DMG400017955	GO:0055085
PGSC0003DMG400017955	GO:0009734
PGSC0003DMG400017955	GO:0005783
PGSC0003DMG400017955	GO:0009926
PGSC0003DMG400017955	GO:0010329
PGSC0003DMG400017955	GO:0010252
PGSC0003DMG400017955	GO:0010315
PGSC0003DMG400021247	GO:0006749
PGSC0003DMG400021247	GO:0004364
PGSC0003DMG400020255	GO:0045040
PGSC0003DMG400020255	GO:0005742
PGSC0003DMG400020255	GO:0015031
PGSC0003DMG400020255	GO:0005739
PGSC0003DMG400020255	GO:0005741
PGSC0003DMG400029380	GO:0004834
PGSC0003DMG400029380	GO:0000162
PGSC0003DMG400029380	GO:0009073
PGSC0003DMG400029380	GO:0006568
PGSC0003DMG400029380	GO:0052684
PGSC0003DMG400029380	GO:0042803
PGSC0003DMG400020918	GO:0019005
PGSC0003DMG400004029	GO:0016747
PGSC0003DMG400033902	GO:0003676
PGSC0003DMG400033902	GO:0003723
PGSC0003DMG400015769	GO:0016042
PGSC0003DMG400015769	GO:0045735
PGSC0003DMG400015769	GO:0004620
PGSC0003DMG400015769	GO:0047372
PGSC0003DMG402024222	GO:0004672
PGSC0003DMG402024222	GO:0006468
PGSC0003DMG400018671	GO:1990904
PGSC0003DMG400004547	GO:0031640
PGSC0003DMG400004547	GO:0050830
PGSC0003DMG400004547	GO:0005575
PGSC0003DMG400004547	GO:0004867
PGSC0003DMG400004547	GO:0050832
PGSC0003DMG400004547	GO:0042742
PGSC0003DMG400003626	GO:0004462
PGSC0003DMG400011235	GO:0012505
PGSC0003DMG400013210	GO:0051603
PGSC0003DMG400013210	GO:0005839
PGSC0003DMG400013210	GO:0004298
PGSC0003DMG400013210	GO:0008233
PGSC0003DMG400013210	GO:0006508
PGSC0003DMG400013210	GO:0043161
PGSC0003DMG400013210	GO:0004175
PGSC0003DMG400013210	GO:0010499
PGSC0003DMG400021216	GO:0050660
PGSC0003DMG402002635	GO:0006355
PGSC0003DMG402002635	GO:0006351
PGSC0003DMG400017335	GO:0009058
PGSC0003DMG400017335	GO:0016844
PGSC0003DMG400015677	GO:0008270
PGSC0003DMG400015677	GO:0016616
PGSC0003DMG400015677	GO:0045551
PGSC0003DMG400015677	GO:0009809
PGSC0003DMG400015677	GO:0051287
PGSC0003DMG400014345	GO:0016207
PGSC0003DMG400014345	GO:0003824
PGSC0003DMG400014345	GO:0009698
PGSC0003DMG400014345	GO:0031956
PGSC0003DMG400016803	GO:0005743
PGSC0003DMG400014299	GO:0006412
PGSC0003DMG400014299	GO:0005840
PGSC0003DMG400014299	GO:0003735
PGSC0003DMG400014299	GO:0022627
PGSC0003DMG400025407	GO:0005759
PGSC0003DMG400025407	GO:0004739
PGSC0003DMG400025407	GO:0006086
PGSC0003DMG400025407	GO:0006096
PGSC0003DMG400025407	GO:0005967
PGSC0003DMG400020391	GO:0015297
PGSC0003DMG400020391	GO:0015238
PGSC0003DMG400020391	GO:0042910
PGSC0003DMG400020391	GO:0042908
PGSC0003DMG400020391	GO:0022857
PGSC0003DMG400020391	GO:0005774
PGSC0003DMG400029562	GO:0005506
PGSC0003DMG400029562	GO:0016705
PGSC0003DMG400029562	GO:0004497
PGSC0003DMG400029562	GO:0020037
PGSC0003DMG400013415	GO:0016168
PGSC0003DMG400013415	GO:0009765
PGSC0003DMG400013415	GO:0009523
PGSC0003DMG400013415	GO:0018298
PGSC0003DMG400013415	GO:0009522
PGSC0003DMG400013415	GO:0009535
PGSC0003DMG400013415	GO:0015979
PGSC0003DMG400013415	GO:0009579
PGSC0003DMG400013415	GO:0009416
PGSC0003DMG400013415	GO:0009941
PGSC0003DMG400013415	GO:0009768
PGSC0003DMG400013415	GO:0010287
PGSC0003DMG400029118	GO:0003700
PGSC0003DMG400006672	GO:0010431
PGSC0003DMG400006672	GO:0005982
PGSC0003DMG400006672	GO:0009414
PGSC0003DMG400006672	GO:0016157
PGSC0003DMG400006672	GO:0010555
PGSC0003DMG400006672	GO:0005985
PGSC0003DMG400014200	GO:0005901
PGSC0003DMG400014200	GO:0072659
PGSC0003DMG400014200	GO:0044853
PGSC0003DMG400002519	GO:0016788
PGSC0003DMG400002519	GO:0048046
PGSC0003DMG400021806	GO:0005694
PGSC0003DMG400021806	GO:0006342
PGSC0003DMG400021806	GO:0000785
PGSC0003DMG400027179	GO:0043132
PGSC0003DMG400027179	GO:0044375
PGSC0003DMG400026275	GO:0008171
PGSC0003DMG400026275	GO:0046983
PGSC0003DMG400026275	GO:0008757
PGSC0003DMG400026275	GO:0019438
PGSC0003DMG400019472	GO:0006878
PGSC0003DMG400019472	GO:0030001
PGSC0003DMG400019472	GO:0046686
PGSC0003DMG400019472	GO:0019904
PGSC0003DMG400007098	GO:0006970
PGSC0003DMG400007098	GO:0006995
PGSC0003DMG400010771	GO:0030570
PGSC0003DMG400010771	GO:0045490
PGSC0003DMG400010728	GO:0008970
PGSC0003DMG400000493	GO:0004089
PGSC0003DMG400000493	GO:0015976
PGSC0003DMG400026899	GO:0004869
PGSC0003DMG400011603	GO:0030145
PGSC0003DMG400011603	GO:0005618
PGSC0003DMG400017248	GO:0031418
PGSC0003DMG400017248	GO:0015074
PGSC0003DMG400003507	GO:0016192
PGSC0003DMG400003507	GO:0006886
PGSC0003DMG400003507	GO:0005622
PGSC0003DMG400009511	GO:0019828
PGSC0003DMG400003357	GO:0001228
PGSC0003DMG400003357	GO:0045944
PGSC0003DMG400005931	GO:0016126
PGSC0003DMG400005931	GO:0016628
PGSC0003DMG400005931	GO:0006694
PGSC0003DMG400005931	GO:0008202
PGSC0003DMG400005931	GO:0030176
PGSC0003DMG400005931	GO:0016132
PGSC0003DMG400005931	GO:0016627
PGSC0003DMG400005931	GO:0009918
PGSC0003DMG400040318	GO:0000160
PGSC0003DMG400020829	GO:0006811
PGSC0003DMG400020829	GO:0005375
PGSC0003DMG400020829	GO:0035434
PGSC0003DMG400020829	GO:0006825
PGSC0003DMG400000757	GO:0080030
PGSC0003DMG400000757	GO:0080031
PGSC0003DMG400000757	GO:0080032
PGSC0003DMG400000757	GO:0009694
PGSC0003DMG400000757	GO:0009696
PGSC0003DMG400012436	GO:0045893
PGSC0003DMG400024003	GO:0003885
PGSC0003DMG400024003	GO:0071949
PGSC0003DMG400024003	GO:0019853
PGSC0003DMG400024003	GO:0050105
PGSC0003DMG400033164	GO:0007165
PGSC0003DMG400026700	GO:0008237
PGSC0003DMG400026700	GO:0004419
PGSC0003DMG400026700	GO:0016833
PGSC0003DMG400026700	GO:0046951
PGSC0003DMG400026700	GO:0070122
PGSC0003DMG400026700	GO:0006552
PGSC0003DMG400026700	GO:0005838
PGSC0003DMG400024689	GO:0051213
PGSC0003DMG400024689	GO:0031408
PGSC0003DMG400024689	GO:0016702
PGSC0003DMG400024689	GO:0034440
PGSC0003DMG400014894	GO:0031464
PGSC0003DMG400001016	GO:0016310
PGSC0003DMG400001016	GO:0004674
PGSC0003DMG400001016	GO:0004144
PGSC0003DMG400001016	GO:0016301
PGSC0003DMG400030910	GO:0052692
PGSC0003DMG400024409	GO:0046873
PGSC0003DMG400024409	GO:0005385
PGSC0003DMG400024409	GO:0071577
PGSC0003DMG400030172	GO:0004190
PGSC0003DMG400006498	GO:0005509
PGSC0003DMG400006498	GO:0030247
PGSC0003DMG400006498	GO:0007166
PGSC0003DMG400021814	GO:0015996
PGSC0003DMG400021814	GO:0047746
PGSC0003DMG400000046	GO:0016746
PGSC0003DMG400000046	GO:0016311
PGSC0003DMG400000046	GO:0016791
PGSC0003DMG400000046	GO:0090447
PGSC0003DMG400000046	GO:0010143
PGSC0003DMG400015356	GO:0016630
PGSC0003DMG400015356	GO:0015995
PGSC0003DMG400008617	GO:0000095
PGSC0003DMG400008617	GO:1901962
PGSC0003DMG400033084	GO:0003729
PGSC0003DMG400033084	GO:0009409
PGSC0003DMG400033084	GO:0009644
PGSC0003DMG400033084	GO:0009645
PGSC0003DMG400033084	GO:0080167
PGSC0003DMG400033084	GO:0009534
PGSC0003DMG400025346	GO:0008308
PGSC0003DMG400025346	GO:0015698
PGSC0003DMG400025346	GO:0098656
PGSC0003DMG400007701	GO:0008643
PGSC0003DMG400007701	GO:0006817
PGSC0003DMG400007701	GO:0015293
PGSC0003DMG400007701	GO:0005887
PGSC0003DMG400007701	GO:0071702
PGSC0003DMG401003179	GO:0032515
PGSC0003DMG401003179	GO:0004864
PGSC0003DMG401003179	GO:0010427
PGSC0003DMG401003179	GO:0038023
PGSC0003DMG401003179	GO:0009738
PGSC0003DMG401003179	GO:0080163
PGSC0003DMG400004158	GO:0008324
PGSC0003DMG400004158	GO:0015369
PGSC0003DMG400004158	GO:0070588
PGSC0003DMG400004158	GO:0006812
PGSC0003DMG400004158	GO:0006816
PGSC0003DMG400004158	GO:0006874
PGSC0003DMG400004158	GO:0009705
PGSC0003DMG400012955	GO:0005829
PGSC0003DMG400015405	GO:0019789
PGSC0003DMG400015405	GO:0016925
PGSC0003DMG400015405	GO:0061656
PGSC0003DMG402012314	GO:0005789
PGSC0003DMG400013161	GO:0030515
PGSC0003DMG400013161	GO:0032040
PGSC0003DMG400013161	GO:0034388
PGSC0003DMG400013161	GO:0030490
PGSC0003DMG400008345	GO:0030246
PGSC0003DMG402016495	GO:0003993
PGSC0003DMG400032269	GO:0044030
PGSC0003DMG400032269	GO:0000419
PGSC0003DMG400006842	GO:0004252
PGSC0003DMG400006842	GO:0008236
PGSC0003DMG400018446	GO:0009735
PGSC0003DMG400016599	GO:0043531
PGSC0003DMG400032272	GO:0008080
PGSC0003DMG400020798	GO:0006979
PGSC0003DMG400020798	GO:0004601
PGSC0003DMG400020798	GO:0098869
PGSC0003DMG400029201	GO:0000287
PGSC0003DMG400020570	GO:1901800
PGSC0003DMG400020570	GO:0000502
PGSC0003DMG400020570	GO:0036402
PGSC0003DMG400020570	GO:0030163
PGSC0003DMG400020570	GO:0045899
PGSC0003DMG400020570	GO:0008540
PGSC0003DMG400020570	GO:0031597
PGSC0003DMG400019604	GO:0043169
PGSC0003DMG400019604	GO:0004722
PGSC0003DMG400019604	GO:0004721
PGSC0003DMG400019604	GO:0006470
PGSC0003DMG400019604	GO:0106306
PGSC0003DMG400019604	GO:0106307
PGSC0003DMG400024759	GO:0000381
PGSC0003DMG400024759	GO:0045292
PGSC0003DMG400024759	GO:0016607
PGSC0003DMG400012852	GO:0030244
PGSC0003DMG400012852	GO:0016760
PGSC0003DMG400012852	GO:0071555
PGSC0003DMG400012852	GO:0097502
PGSC0003DMG400012852	GO:0005802
PGSC0003DMG400012852	GO:0051753
PGSC0003DMG400012852	GO:0009833
PGSC0003DMG400014595	GO:0007049
PGSC0003DMG400014595	GO:0051301
PGSC0003DMG400014595	GO:0000307
PGSC0003DMG400014595	GO:0016538
PGSC0003DMG400014595	GO:0000079
PGSC0003DMG400014595	GO:0044772
PGSC0003DMG402015339	GO:0009639
PGSC0003DMG402015339	GO:0009959
PGSC0003DMG400032243	GO:0047150
PGSC0003DMG400032243	GO:0009086
PGSC0003DMG400032243	GO:0008898
PGSC0003DMG400032243	GO:0033528
PGSC0003DMG400026017	GO:0016036
PGSC0003DMG400024167	GO:0045036
PGSC0003DMG400024167	GO:0031359
PGSC0003DMG400024167	GO:0030941
PGSC0003DMG400013010	GO:0009505
PGSC0003DMG400013010	GO:0031012
PGSC0003DMG400038897	GO:0052716
PGSC0003DMG400038897	GO:0046274
PGSC0003DMG400006021	GO:0006865
PGSC0003DMG400029122	GO:0019752
PGSC0003DMG400029122	GO:0016831
PGSC0003DMG401003118	GO:0004040
PGSC0003DMG401003118	GO:0047412
PGSC0003DMG401003118	GO:0070291
PGSC0003DMG400009332	GO:0090502
PGSC0003DMG400009332	GO:0004523
PGSC0003DMG400030395	GO:0022625
PGSC0003DMG400004008	GO:0031519
PGSC0003DMG400025495	GO:0031969
PGSC0003DMG400025495	GO:0005794
PGSC0003DMG400025495	GO:0015120
PGSC0003DMG400025495	GO:0071917
PGSC0003DMG400025495	GO:0015713
PGSC0003DMG400025495	GO:0035436
PGSC0003DMG400024764	GO:0034219
PGSC0003DMG400024764	GO:0051119
PGSC0003DMG400011830	GO:0017022
PGSC0003DMG401002262	GO:0042626
PGSC0003DMG400006389	GO:0090305
PGSC0003DMG400006389	GO:0006139
PGSC0003DMG400006389	GO:0008408
PGSC0003DMG400029360	GO:0016799
PGSC0003DMG400029360	GO:0008477
PGSC0003DMG400029360	GO:0006152
PGSC0003DMG401022752	GO:0016614
PGSC0003DMG400042292	GO:0045492
PGSC0003DMG400042292	GO:0016407
PGSC0003DMG400020042	GO:0005525
PGSC0003DMG400020042	GO:0043022
PGSC0003DMG400030470	GO:0003779
PGSC0003DMG400013325	GO:0006606
PGSC0003DMG400013325	GO:0008139
PGSC0003DMG400013325	GO:0061608
PGSC0003DMG400021763	GO:0006869
PGSC0003DMG400022030	GO:0043565
PGSC0003DMG400030120	GO:0009736
PGSC0003DMG400030120	GO:0009927
PGSC0003DMG400030120	GO:0043424
PGSC0003DMG400028479	GO:0106310
PGSC0003DMG400028479	GO:0106311
PGSC0003DMG400011458	GO:0042744
PGSC0003DMG400008571	GO:0008289
PGSC0003DMG400025158	GO:0102895
PGSC0003DMG400025158	GO:0016125
PGSC0003DMG400011026	GO:0004566
PGSC0003DMG400026784	GO:0004427
PGSC0003DMG400026784	GO:0006796
PGSC0003DMG400012019	GO:0004857
PGSC0003DMG400012019	GO:0043086
PGSC0003DMG400012325	GO:0043622
PGSC0003DMG400012325	GO:0010005
PGSC0003DMG400018688	GO:0042409
PGSC0003DMG400018688	GO:0009699
PGSC0003DMG400014322	GO:0009908
PGSC0003DMG400014322	GO:0010228
PGSC0003DMG400010316	GO:0009299
PGSC0003DMG400017946	GO:0048544
PGSC0003DMG400004458	GO:0009782
PGSC0003DMG400004458	GO:0031409
PGSC0003DMG400006392	GO:0048364
PGSC0003DMG400006392	GO:0009630
PGSC0003DMG400006392	GO:0061630
PGSC0003DMG400005656	GO:0008422
PGSC0003DMG400021351	GO:0080186
PGSC0003DMG400021351	GO:0009793
PGSC0003DMG400021351	GO:0000724
PGSC0003DMG400021351	GO:0045132
PGSC0003DMG400021351	GO:0000070
PGSC0003DMG400021351	GO:0060772
PGSC0003DMG400021351	GO:0048609
PGSC0003DMG400021351	GO:0034089
PGSC0003DMG400021351	GO:0009553
PGSC0003DMG400021351	GO:0048653
PGSC0003DMG400021351	GO:0007062
PGSC0003DMG400021351	GO:0006275
PGSC0003DMG400021351	GO:0034421
PGSC0003DMG400021351	GO:0045144
PGSC0003DMG400021351	GO:0071922
PGSC0003DMG400011085	GO:0006857
PGSC0003DMG400026518	GO:0004970
PGSC0003DMG400026518	GO:0034220
PGSC0003DMG400026518	GO:0015276
PGSC0003DMG400019115	GO:0017183
PGSC0003DMG400019115	GO:0017178
PGSC0003DMG402029312	GO:0003680
PGSC0003DMG400014433	GO:0045454
PGSC0003DMG400025099	GO:0009626
PGSC0003DMG400022490	GO:0055075
PGSC0003DMG400022490	GO:0006814
PGSC0003DMG400022490	GO:0015299
PGSC0003DMG400022490	GO:1902600
PGSC0003DMG400022490	GO:0015385
PGSC0003DMG400022490	GO:0006885
PGSC0003DMG400022490	GO:0015386
PGSC0003DMG400022490	GO:0051453
PGSC0003DMG400022490	GO:0090333
PGSC0003DMG400022490	GO:0071805
PGSC0003DMG400022490	GO:0098719
PGSC0003DMG400005279	GO:0009506
PGSC0003DMG400005693	GO:0010268
PGSC0003DMG400005693	GO:0016131
PGSC0003DMG400001399	GO:0003714
PGSC0003DMG400001399	GO:0045892
PGSC0003DMG400001399	GO:0000122
PGSC0003DMG400001399	GO:0004407
PGSC0003DMG400001399	GO:0016575
PGSC0003DMG400001399	GO:0000118
PGSC0003DMG400014870	GO:0004022
PGSC0003DMG400014870	GO:0004024
PGSC0003DMG400014870	GO:0051903
PGSC0003DMG400014870	GO:0046294
PGSC0003DMG400025875	GO:0000139
PGSC0003DMG400025875	GO:0009834
PGSC0003DMG400012924	GO:0000943
PGSC0003DMG400034095	GO:0009415
PGSC0003DMG400034095	GO:0009631
PGSC0003DMG400002026	GO:0003777
PGSC0003DMG400002026	GO:0008017
PGSC0003DMG400002026	GO:0007018
PGSC0003DMG400002026	GO:0005874
PGSC0003DMG400002026	GO:0003774
PGSC0003DMG400002026	GO:0008574
PGSC0003DMG400027473	GO:0033897
PGSC0003DMG400027473	GO:0004518
PGSC0003DMG400027473	GO:0006401
PGSC0003DMG400027473	GO:0004521
PGSC0003DMG400014939	GO:0016151
PGSC0003DMG400014939	GO:0006807
PGSC0003DMG400014939	GO:1905182
PGSC0003DMG400006183	GO:0015267
PGSC0003DMG400006183	GO:0006833
PGSC0003DMG400006183	GO:0015250
PGSC0003DMG400007741	GO:0030686
PGSC0003DMG400046546	GO:0000725
PGSC0003DMG400030144	GO:0007178
PGSC0003DMG400030144	GO:0004675
PGSC0003DMG400030144	GO:0002229
PGSC0003DMG400024062	GO:0009664
PGSC0003DMG400001426	GO:0080022
PGSC0003DMG400001426	GO:0009826
PGSC0003DMG400027856	GO:0008299
PGSC0003DMG400027856	GO:0004311
PGSC0003DMG400027856	GO:0004659
PGSC0003DMG400042926	GO:0010119
PGSC0003DMG400008160	GO:0009864
PGSC0003DMG402032256	GO:0008234
PGSC0003DMG400014540	GO:0004558
PGSC0003DMG400014540	GO:0032450
PGSC0003DMG400014540	GO:0000023
PGSC0003DMG400014540	GO:0090599
PGSC0003DMG400002202	GO:0033177
PGSC0003DMG400002202	GO:0045263
PGSC0003DMG400002202	GO:0015986
PGSC0003DMG400002202	GO:0015078
PGSC0003DMG400002202	GO:0015991
PGSC0003DMG400002202	GO:0031966
PGSC0003DMG400002202	GO:0000276
PGSC0003DMG400002202	GO:0046933
PGSC0003DMG400009921	GO:0004197
PGSC0003DMG400009921	GO:0005764
PGSC0003DMG400026428	GO:0046524
PGSC0003DMG400026428	GO:0005986
PGSC0003DMG400005206	GO:0045330
PGSC0003DMG400005206	GO:0030599
PGSC0003DMG400005206	GO:0042545
PGSC0003DMG400005206	GO:0052689
PGSC0003DMG400002581	GO:0050661
PGSC0003DMG400002581	GO:0030267
PGSC0003DMG400016249	GO:0009567
PGSC0003DMG400004659	GO:0016857
PGSC0003DMG402023116	GO:0004061
PGSC0003DMG402023116	GO:0019441
PGSC0003DMG400009705	GO:0005215
PGSC0003DMG400009705	GO:0015211
PGSC0003DMG400009705	GO:0015860
PGSC0003DMG400010550	GO:0000447
PGSC0003DMG400010550	GO:0000472
PGSC0003DMG400010550	GO:0000480
PGSC0003DMG400010550	GO:0034462
PGSC0003DMG400022217	GO:0019239
PGSC0003DMG400022217	GO:1901565
PGSC0003DMG400001204	GO:0042538
PGSC0003DMG402019255	GO:0046910
PGSC0003DMG400010519	GO:0008374
PGSC0003DMG400010519	GO:0051233
PGSC0003DMG400010519	GO:0035174
PGSC0003DMG400010519	GO:0007052
PGSC0003DMG400010519	GO:0032465
PGSC0003DMG400010519	GO:0035404
PGSC0003DMG400010519	GO:0005876
PGSC0003DMG400010519	GO:0032133
PGSC0003DMG400010519	GO:0000779
PGSC0003DMG400013231	GO:0048306
PGSC0003DMG400004161	GO:0016413
PGSC0003DMG401025828	GO:0003860
PGSC0003DMG401025828	GO:0006574
PGSC0003DMG400019202	GO:0003865
PGSC0003DMG400019202	GO:0047751
PGSC0003DMG402006909	GO:0004650
PGSC0003DMG400022555	GO:0061631
PGSC0003DMG400022555	GO:0000209
PGSC0003DMG400033085	GO:0005623
PGSC0003DMG400021398	GO:0010411
PGSC0003DMG400021398	GO:0006073
PGSC0003DMG400021398	GO:0016762
PGSC0003DMG400021398	GO:0042546
PGSC0003DMG400031150	GO:0030154
PGSC0003DMG400031150	GO:0007275
PGSC0003DMG400009686	GO:0050135
PGSC0003DMG400009686	GO:0061809
PGSC0003DMG400025223	GO:0010218
PGSC0003DMG400025223	GO:0009704
PGSC0003DMG400025223	GO:0048471
PGSC0003DMG400025223	GO:0009845
PGSC0003DMG400025223	GO:0016810
PGSC0003DMG400027950	GO:0047262
PGSC0003DMG400027950	GO:0045489
PGSC0003DMG400008255	GO:0009055
PGSC0003DMG400008255	GO:0022900
PGSC0003DMG400014430	GO:0031386
PGSC0003DMG400014430	GO:0031625
PGSC0003DMG400014430	GO:0019941
PGSC0003DMG400029406	GO:0006006
PGSC0003DMG400029406	GO:0016620
PGSC0003DMG400029406	GO:0004365
PGSC0003DMG400026801	GO:0008863
PGSC0003DMG400026801	GO:0042183
PGSC0003DMG400016179	GO:0008429
PGSC0003DMG400016179	GO:0048573
PGSC0003DMG400016179	GO:0009909
PGSC0003DMG400004951	GO:0052655
PGSC0003DMG400004951	GO:0052656
PGSC0003DMG400004951	GO:0052654
PGSC0003DMG400004951	GO:0008483
PGSC0003DMG400004951	GO:0004084
PGSC0003DMG400004951	GO:0009081
PGSC0003DMG400014589	GO:0005516
PGSC0003DMG400014589	GO:0080142
PGSC0003DMG400002213	GO:0004029
PGSC0003DMG400004078	GO:0006004
PGSC0003DMG400025174	GO:0004467
PGSC0003DMG400025174	GO:0031957
PGSC0003DMG400025174	GO:0010311
PGSC0003DMG400025174	GO:0001676
PGSC0003DMG400025174	GO:0010025
PGSC0003DMG400017594	GO:0006972
PGSC0003DMG400028739	GO:0043231
PGSC0003DMG400028739	GO:0015248
PGSC0003DMG400028739	GO:0032934
PGSC0003DMG400028739	GO:0015918
PGSC0003DMG400016280	GO:0042802
PGSC0003DMG400016280	GO:1900057
PGSC0003DMG400024080	GO:0004386
PGSC0003DMG400015552	GO:0102336
PGSC0003DMG400015552	GO:0102337
PGSC0003DMG400015552	GO:0102338
PGSC0003DMG400015552	GO:0102756
PGSC0003DMG400000639	GO:0016717
PGSC0003DMG400000639	GO:0009979
PGSC0003DMG400000414	GO:0000775
PGSC0003DMG400003774	GO:0008810
PGSC0003DMG400003774	GO:0030245
PGSC0003DMG400003774	GO:0000272
PGSC0003DMG400014277	GO:0052717
PGSC0003DMG400014277	GO:0002100
PGSC0003DMG400014277	GO:0052718
PGSC0003DMG400004440	GO:0003755
PGSC0003DMG400004440	GO:0016853
PGSC0003DMG400004440	GO:0000413
PGSC0003DMG400004440	GO:0016018
PGSC0003DMG400000272	GO:0016602
PGSC0003DMG400000272	GO:0000981
PGSC0003DMG400000272	GO:0000978
PGSC0003DMG400000272	GO:0006357
PGSC0003DMG400030693	GO:0008083
PGSC0003DMG400016795	GO:0031116
PGSC0003DMG400016795	GO:0015630
PGSC0003DMG400030731	GO:0004180
PGSC0003DMG402004079	GO:0106074
PGSC0003DMG402004079	GO:0051499
PGSC0003DMG402004079	GO:0019478
PGSC0003DMG400006797	GO:0009528
PGSC0003DMG400006797	GO:0009706
PGSC0003DMG400008395	GO:0000165
PGSC0003DMG400008395	GO:0035556
PGSC0003DMG400008395	GO:0004707
PGSC0003DMG400008395	GO:0010468
PGSC0003DMG400008395	GO:0000245
PGSC0003DMG400008395	GO:0050684
PGSC0003DMG400012224	GO:0051536
PGSC0003DMG402005942	GO:0009251
PGSC0003DMG400021289	GO:0003899
PGSC0003DMG400021289	GO:0005665
PGSC0003DMG400021289	GO:0005666
PGSC0003DMG400021289	GO:0005736
PGSC0003DMG400025079	GO:0003924
PGSC0003DMG400025079	GO:0000266
PGSC0003DMG400025079	GO:0048285
PGSC0003DMG400025079	GO:0031410
PGSC0003DMG400025079	GO:0061025
PGSC0003DMG400025079	GO:0003374
PGSC0003DMG400025079	GO:0031623
PGSC0003DMG400025079	GO:0050803
PGSC0003DMG401004392	GO:0000325
PGSC0003DMG400003521	GO:0071704
PGSC0003DMG400003521	GO:0016985
PGSC0003DMG402011260	GO:0080183
PGSC0003DMG402011260	GO:0048564
PGSC0003DMG400016915	GO:0005344
PGSC0003DMG400016915	GO:0019432
PGSC0003DMG400016915	GO:0019825
PGSC0003DMG400016915	GO:0015671
PGSC0003DMG400016954	GO:0051087
PGSC0003DMG400016954	GO:0051879
PGSC0003DMG400016954	GO:0051131
PGSC0003DMG400018811	GO:0051302
PGSC0003DMG400018811	GO:0010087
PGSC0003DMG400018811	GO:0009965
PGSC0003DMG400018811	GO:0048281
PGSC0003DMG400018811	GO:0033612
PGSC0003DMG400018811	GO:0042277
PGSC0003DMG400018811	GO:0001558
PGSC0003DMG400018811	GO:0009944
PGSC0003DMG400018811	GO:0010103
PGSC0003DMG400018811	GO:0010148
PGSC0003DMG400018811	GO:0030155
PGSC0003DMG400018811	GO:0070370
PGSC0003DMG400018811	GO:1905421
PGSC0003DMG400018811	GO:0009755
PGSC0003DMG400029643	GO:0003712
PGSC0003DMG400009247	GO:0071421
PGSC0003DMG400009247	GO:0005384
PGSC0003DMG400009247	GO:0015086
PGSC0003DMG400009247	GO:0070574
PGSC0003DMG401000201	GO:0006417
PGSC0003DMG401000201	GO:0030015
PGSC0003DMG401000201	GO:0060090
PGSC0003DMG401000201	GO:0000288
PGSC0003DMG401000201	GO:0017148
PGSC0003DMG401000201	GO:0000932
PGSC0003DMG400004081	GO:0000977
PGSC0003DMG400007878	GO:0045017
PGSC0003DMG400007878	GO:0047196
PGSC0003DMG403020240	GO:0008081
PGSC0003DMG403020240	GO:0008889
PGSC0003DMG403020240	GO:0006071
PGSC0003DMG403020240	GO:0046475
PGSC0003DMG400024286	GO:0098655
PGSC0003DMG402018777	GO:0010181
PGSC0003DMG400010767	GO:0015035
PGSC0003DMG400007466	GO:0006099
PGSC0003DMG400007466	GO:0015977
PGSC0003DMG400007466	GO:0008964
PGSC0003DMG400008764	GO:0031490
PGSC0003DMG400010625	GO:0004185
PGSC0003DMG400010625	GO:0019748
PGSC0003DMG400015889	GO:0000976
PGSC0003DMG400017457	GO:0007094
PGSC0003DMG400017457	GO:0005654
PGSC0003DMG400017457	GO:0000776
PGSC0003DMG400017457	GO:0007346
PGSC0003DMG400017457	GO:0005635
PGSC0003DMG400017457	GO:0005828
PGSC0003DMG400017457	GO:0010369
PGSC0003DMG400001884	GO:0019346
PGSC0003DMG400014778	GO:0050366
PGSC0003DMG400007188	GO:1901401
PGSC0003DMG400007188	GO:0009658
PGSC0003DMG400007188	GO:0048529
PGSC0003DMG400022116	GO:0006032
PGSC0003DMG400010207	GO:0010282
PGSC0003DMG400010207	GO:0010623
PGSC0003DMG400010207	GO:0080187
PGSC0003DMG400010207	GO:1990169
PGSC0003DMG400010207	GO:0009744
PGSC0003DMG400010207	GO:0009750
PGSC0003DMG400010207	GO:0010150
PGSC0003DMG400010207	GO:0009817
PGSC0003DMG400010207	GO:0010224
PGSC0003DMG400010207	GO:0009749
PGSC0003DMG400010207	GO:0009733
PGSC0003DMG400022262	GO:0070475
PGSC0003DMG400022262	GO:0070042
PGSC0003DMG400029744	GO:0030026
PGSC0003DMG400029744	GO:0005381
PGSC0003DMG400029744	GO:0006880
PGSC0003DMG400029744	GO:0034755
PGSC0003DMG400011295	GO:0030093
PGSC0003DMG400011295	GO:0009773
PGSC0003DMG400011295	GO:0009508
PGSC0003DMG400021292	GO:0052634
PGSC0003DMG400021292	GO:0045487
PGSC0003DMG403009595	GO:0004356
PGSC0003DMG400015211	GO:0009341
PGSC0003DMG400015211	GO:0004565
PGSC0003DMG400003585	GO:0043130
PGSC0003DMG400003585	GO:0031902
PGSC0003DMG400003585	GO:0000813
PGSC0003DMG400003585	GO:0036258
PGSC0003DMG400003585	GO:0070676
PGSC0003DMG400013551	GO:0034599
PGSC0003DMG400013551	GO:0008379
PGSC0003DMG400005806	GO:0004615
PGSC0003DMG400005806	GO:0009298
PGSC0003DMG400005806	GO:0045047
PGSC0003DMG400005806	GO:0006487
PGSC0003DMG400005806	GO:0006013
PGSC0003DMG400029575	GO:0004097
PGSC0003DMG400029575	GO:0046148
PGSC0003DMG400029575	GO:0009543
PGSC0003DMG401011095	GO:0016765
PGSC0003DMG401011095	GO:0002094
PGSC0003DMG401011095	GO:0016094
PGSC0003DMG401011095	GO:0045547
PGSC0003DMG401011095	GO:0009668
PGSC0003DMG400019510	GO:0045550
PGSC0003DMG400019510	GO:0102067
PGSC0003DMG400008591	GO:0008938
PGSC0003DMG400008591	GO:1901847
PGSC0003DMG400031725	GO:0030433
PGSC0003DMG400019293	GO:0048731
PGSC0003DMG400009570	GO:0009723
PGSC0003DMG400009570	GO:0009739
PGSC0003DMG400015156	GO:0010088
PGSC0003DMG400030082	GO:0008131
PGSC0003DMG400030082	GO:0009308
PGSC0003DMG400030082	GO:0048038
PGSC0003DMG400030082	GO:0052593
PGSC0003DMG400030082	GO:0052594
PGSC0003DMG400030082	GO:0052595
PGSC0003DMG400030082	GO:0052596
PGSC0003DMG400028635	GO:0008271
PGSC0003DMG400028635	GO:0015116
PGSC0003DMG400028635	GO:0008272
PGSC0003DMG400028635	GO:1902358
PGSC0003DMG400028635	GO:0015301
PGSC0003DMG401028252	GO:0004564
PGSC0003DMG401029354	GO:0019166
PGSC0003DMG400003383	GO:0008610
PGSC0003DMG400018104	GO:0071712
PGSC0003DMG400018104	GO:0031593
PGSC0003DMG400018104	GO:0034098
PGSC0003DMG400018104	GO:0030970
PGSC0003DMG400018104	GO:0051228
PGSC0003DMG400018104	GO:0097352
PGSC0003DMG400004235	GO:0090501
PGSC0003DMG400004235	GO:0006396
PGSC0003DMG400004235	GO:0030677
PGSC0003DMG400004235	GO:0004540
PGSC0003DMG400004235	GO:0000171
PGSC0003DMG400004235	GO:0004526
PGSC0003DMG400004235	GO:0033204
PGSC0003DMG400004235	GO:0000172
PGSC0003DMG400012426	GO:0010231
PGSC0003DMG400012426	GO:0009787
PGSC0003DMG400026340	GO:0000373
PGSC0003DMG400026340	GO:0000963
PGSC0003DMG400026340	GO:0032981
PGSC0003DMG400010634	GO:0005768
PGSC0003DMG400014397	GO:0010089
PGSC0003DMG400005498	GO:0006635
PGSC0003DMG400005498	GO:0003857
PGSC0003DMG400005498	GO:0004165
PGSC0003DMG400005498	GO:0004300
PGSC0003DMG400005498	GO:0008692
PGSC0003DMG400022838	GO:0000993
PGSC0003DMG400022838	GO:0006368
PGSC0003DMG400022838	GO:0008023
PGSC0003DMG400022838	GO:0048096
PGSC0003DMG400024819	GO:0051260
PGSC0003DMG400014243	GO:0046406
PGSC0003DMG400003123	GO:0004332
PGSC0003DMG400003123	GO:0030388
PGSC0003DMG400000277	GO:0009690
PGSC0003DMG400000277	GO:0019139
PGSC0003DMG400029195	GO:0008199
PGSC0003DMG400029195	GO:0006826
PGSC0003DMG400029195	GO:0006879
PGSC0003DMG400029195	GO:0004322
PGSC0003DMG400029195	GO:0008198
PGSC0003DMG400024535	GO:0051513
PGSC0003DMG400010051	GO:0006557
PGSC0003DMG400010051	GO:0008295
PGSC0003DMG400010051	GO:0006596
PGSC0003DMG400010051	GO:0006597
PGSC0003DMG400010051	GO:0004014
PGSC0003DMG400002420	GO:0009922
PGSC0003DMG400002420	GO:0019367
PGSC0003DMG400002420	GO:0030148
PGSC0003DMG400002420	GO:0034625
PGSC0003DMG400002420	GO:0034626
PGSC0003DMG400002420	GO:0042761
PGSC0003DMG400006795	GO:0008033
PGSC0003DMG400006795	GO:0009524
PGSC0003DMG400006795	GO:0017150
PGSC0003DMG400006795	GO:0002943
PGSC0003DMG400027029	GO:0015743
PGSC0003DMG400023464	GO:0016471
PGSC0003DMG400012646	GO:0005856
PGSC0003DMG400026853	GO:0004568
PGSC0003DMG400026853	GO:0016998
PGSC0003DMG400025849	GO:0006541
PGSC0003DMG400025849	GO:0006189
PGSC0003DMG400025849	GO:0004642
PGSC0003DMG400010561	GO:0006491
PGSC0003DMG400010561	GO:0017177
PGSC0003DMG400002075	GO:0010215
PGSC0003DMG400002075	GO:0031225
PGSC0003DMG400005648	GO:0008375
PGSC0003DMG402002270	GO:0035529
PGSC0003DMG402002270	GO:0047631
PGSC0003DMG400007928	GO:0044390
PGSC0003DMG400030477	GO:0008121
PGSC0003DMG400030477	GO:0070469
PGSC0003DMG400016240	GO:0102148
PGSC0003DMG400016240	GO:0004563
PGSC0003DMG402019982	GO:0052793
PGSC0003DMG400029964	GO:0004623
PGSC0003DMG400029964	GO:0050482
PGSC0003DMG400029964	GO:0006644
PGSC0003DMG400029964	GO:0005543
PGSC0003DMG400029964	GO:0047498
PGSC0003DMG400027276	GO:0016851
PGSC0003DMG400027276	GO:0016874
PGSC0003DMG400027013	GO:0046906
PGSC0003DMG400027013	GO:0010019
PGSC0003DMG400022659	GO:0051539
PGSC0003DMG401015455	GO:0009707
PGSC0003DMG401015455	GO:0022843
PGSC0003DMG401015455	GO:0034765
PGSC0003DMG401015455	GO:0015288
PGSC0003DMG401015455	GO:0046930
PGSC0003DMG401015455	GO:0034426
PGSC0003DMG400020515	GO:0019464
PGSC0003DMG400020515	GO:0005960
PGSC0003DMG400020515	GO:0009249
PGSC0003DMG401025422	GO:0006310
PGSC0003DMG401025422	GO:0008026
PGSC0003DMG401025422	GO:0003678
PGSC0003DMG401025422	GO:0006281
PGSC0003DMG401025422	GO:0043138
PGSC0003DMG401025422	GO:0006268
PGSC0003DMG401025422	GO:0009378
PGSC0003DMG401025422	GO:0032508
PGSC0003DMG400029515	GO:0007010
PGSC0003DMG400013331	GO:0004351
PGSC0003DMG400013331	GO:0006536
PGSC0003DMG400013331	GO:0006538
PGSC0003DMG400009672	GO:0015171
PGSC0003DMG400009672	GO:0045037
PGSC0003DMG400009672	GO:0003333
PGSC0003DMG400014459	GO:0006656
PGSC0003DMG400014459	GO:0000234
PGSC0003DMG400045331	GO:1990538
PGSC0003DMG400033042	GO:0005319
PGSC0003DMG400021248	GO:0010204
PGSC0003DMG400021248	GO:0050665
PGSC0003DMG400021248	GO:0009853
PGSC0003DMG400021248	GO:0003973
PGSC0003DMG400021248	GO:0052852
PGSC0003DMG400021248	GO:0052853
PGSC0003DMG400021248	GO:0052854
PGSC0003DMG400021248	GO:0009854
PGSC0003DMG400021248	GO:0008891
PGSC0003DMG401019427	GO:0005544
PGSC0003DMG400000066	GO:0009269
PGSC0003DMG400013239	GO:0016846
PGSC0003DMG401026153	GO:0046777
PGSC0003DMG400006660	GO:0016759
PGSC0003DMG400011480	GO:0009931
PGSC0003DMG400011480	GO:0018105
PGSC0003DMG400011480	GO:0004683
PGSC0003DMG400004291	GO:0015112
PGSC0003DMG400004291	GO:0010167
PGSC0003DMG400004291	GO:0015706
PGSC0003DMG400032510	GO:0008447
PGSC0003DMG401000361	GO:0001172
PGSC0003DMG401000361	GO:0003968
PGSC0003DMG401000361	GO:0031047
PGSC0003DMG401000361	GO:0016779
PGSC0003DMG401000361	GO:0030422
PGSC0003DMG401000361	GO:0070919
PGSC0003DMG401000361	GO:0031380
PGSC0003DMG400004789	GO:0009932
PGSC0003DMG400012888	GO:0050662
PGSC0003DMG400027203	GO:0001522
PGSC0003DMG400027203	GO:0009982
PGSC0003DMG400027203	GO:0106029
PGSC0003DMG400027203	GO:0009451
PGSC0003DMG400027203	GO:0031119
PGSC0003DMG400016830	GO:0015937
PGSC0003DMG400016830	GO:0004594
PGSC0003DMG400004652	GO:0004760
PGSC0003DMG400004652	GO:0008453
PGSC0003DMG400004652	GO:0019265
PGSC0003DMG400004652	GO:0050281
PGSC0003DMG400018657	GO:0003743
PGSC0003DMG400018657	GO:0010207
PGSC0003DMG400017570	GO:0051537
PGSC0003DMG400017570	GO:0010277
PGSC0003DMG400019274	GO:0016881
PGSC0003DMG400019274	GO:0010279
PGSC0003DMG400030643	GO:0000244
PGSC0003DMG400012655	GO:0008104
PGSC0003DMG400024531	GO:0009654
PGSC0003DMG400024531	GO:0019898
PGSC0003DMG400024531	GO:0031977
PGSC0003DMG400024531	GO:0042651
PGSC0003DMG400024531	GO:0098807
PGSC0003DMG400019106	GO:0006265
PGSC0003DMG400019106	GO:0003918
PGSC0003DMG400019017	GO:0034756
PGSC0003DMG400019017	GO:0071281
PGSC0003DMG400019017	GO:0071369
PGSC0003DMG400019017	GO:0071732
PGSC0003DMG401031036	GO:0004032
PGSC0003DMG400009497	GO:0010258
PGSC0003DMG400025401	GO:0055088
PGSC0003DMG402026767	GO:0055129
PGSC0003DMG402026767	GO:0004350
PGSC0003DMG402026767	GO:0004349
PGSC0003DMG402026767	GO:0006561
PGSC0003DMG400001927	GO:0016624
PGSC0003DMG400027354	GO:0009116
PGSC0003DMG400011141	GO:0009742
PGSC0003DMG400019883	GO:0008410
PGSC0003DMG400005492	GO:0009800
PGSC0003DMG400005492	GO:0045548
PGSC0003DMG400005492	GO:0016841
PGSC0003DMG400024410	GO:0006506
PGSC0003DMG400024410	GO:0017176
PGSC0003DMG400024410	GO:0000506
PGSC0003DMG400029519	GO:0006334
PGSC0003DMG400029519	GO:0003690
PGSC0003DMG400029519	GO:0031492
PGSC0003DMG400029519	GO:0016584
PGSC0003DMG400029519	GO:0030261
PGSC0003DMG400029519	GO:0031936
PGSC0003DMG400029519	GO:0045910
PGSC0003DMG400020968	GO:0008146
PGSC0003DMG400020968	GO:0051923
PGSC0003DMG400025440	GO:0051091
PGSC0003DMG400004430	GO:0005458
PGSC0003DMG400004430	GO:1990570
PGSC0003DMG400002930	GO:2000022
PGSC0003DMG400002930	GO:0031347
PGSC0003DMG400029938	GO:0004375
PGSC0003DMG400029938	GO:0006546
PGSC0003DMG400029938	GO:0006544
PGSC0003DMG400029938	GO:0016594
PGSC0003DMG400006730	GO:0046912
PGSC0003DMG400006730	GO:0003852
PGSC0003DMG400006730	GO:0009098
PGSC0003DMG400005890	GO:0009767
PGSC0003DMG400019139	GO:0005085
PGSC0003DMG400019139	GO:0005089
PGSC0003DMG400019139	GO:0050790
PGSC0003DMG400020112	GO:0047429
PGSC0003DMG400020112	GO:0009143
PGSC0003DMG400020112	GO:0047840
PGSC0003DMG400020112	GO:0006253
PGSC0003DMG400020112	GO:0042262
PGSC0003DMG400024456	GO:0005388
PGSC0003DMG400024456	GO:0019829
PGSC0003DMG400031392	GO:0004048
PGSC0003DMG400008849	GO:0015672
PGSC0003DMG400011755	GO:0009317
PGSC0003DMG400011755	GO:0003989
PGSC0003DMG400011755	GO:2001295
PGSC0003DMG401008332	GO:0016592
PGSC0003DMG400030834	GO:0000302
PGSC0003DMG400003534	GO:0005347
PGSC0003DMG400003534	GO:0008517
PGSC0003DMG400003534	GO:0015230
PGSC0003DMG400003534	GO:0015884
PGSC0003DMG400003534	GO:0035350
PGSC0003DMG400027672	GO:0009538
PGSC0003DMG401023448	GO:0003756
PGSC0003DMG401023448	GO:0034976
PGSC0003DMG401023448	GO:0018215
PGSC0003DMG400018360	GO:0010206
PGSC0003DMG400018360	GO:0071484
PGSC0003DMG403012723	GO:0004519
PGSC0003DMG403012723	GO:0003906
PGSC0003DMG403012723	GO:0004528
PGSC0003DMG403012723	GO:0008311
PGSC0003DMG403012723	GO:0006284
PGSC0003DMG400003865	GO:0022904
PGSC0003DMG400000193	GO:0042218
PGSC0003DMG400000193	GO:0016847
PGSC0003DMG400014701	GO:0007034
PGSC0003DMG400014701	GO:0032509
PGSC0003DMG400014701	GO:0045324
PGSC0003DMG400014701	GO:0000815
PGSC0003DMG400014701	GO:0005771
PGSC0003DMG400002479	GO:0102499
PGSC0003DMG400002479	GO:0102250
PGSC0003DMG400002479	GO:0008184
PGSC0003DMG400002479	GO:0004645
PGSC0003DMG400002479	GO:0005980
PGSC0003DMG400002479	GO:0009501
PGSC0003DMG400010035	GO:0010242
PGSC0003DMG400010035	GO:0042549
PGSC0003DMG400016393	GO:0006397
PGSC0003DMG400016393	GO:0000398
PGSC0003DMG400016393	GO:0071011
PGSC0003DMG400016393	GO:0005686
PGSC0003DMG400016393	GO:0071013
PGSC0003DMG400016393	GO:0005684
PGSC0003DMG400016393	GO:0005689
PGSC0003DMG400000584	GO:0048511
PGSC0003DMG400007078	GO:0009635
PGSC0003DMG400007078	GO:0009099
PGSC0003DMG400007078	GO:0030976
PGSC0003DMG400007078	GO:0003984
PGSC0003DMG400007078	GO:0005948
PGSC0003DMG401020115	GO:0051015
PGSC0003DMG401020115	GO:0051017
PGSC0003DMG401020115	GO:0051639
PGSC0003DMG401020115	GO:0005884
PGSC0003DMG401020115	GO:0032432
PGSC0003DMG400020743	GO:0000151
PGSC0003DMG400008296	GO:0010359
PGSC0003DMG400008296	GO:0006898
PGSC0003DMG400008296	GO:0016045
PGSC0003DMG400008296	GO:0052544
PGSC0003DMG401006926	GO:0016578
PGSC0003DMG401006926	GO:0070390
PGSC0003DMG401006926	GO:0071819
PGSC0003DMG401006926	GO:0005643
PGSC0003DMG401006926	GO:0006406
PGSC0003DMG401006926	GO:0000124
PGSC0003DMG401006926	GO:0003713
PGSC0003DMG401006926	GO:0051028
PGSC0003DMG401006926	GO:0006325
PGSC0003DMG401006926	GO:0003682
PGSC0003DMG401006926	GO:0016973
PGSC0003DMG400016203	GO:0000900
PGSC0003DMG400016203	GO:0009266
PGSC0003DMG400016203	GO:0009910
PGSC0003DMG400016203	GO:0048438
PGSC0003DMG400020317	GO:0009247
PGSC0003DMG400020317	GO:0046510
PGSC0003DMG400020317	GO:0046506
PGSC0003DMG400022929	GO:0009862
PGSC0003DMG400022929	GO:0062045
PGSC0003DMG400022929	GO:0062034
PGSC0003DMG400022929	GO:0009627
PGSC0003DMG400026409	GO:0016984
PGSC0003DMG400001948	GO:0009686
PGSC0003DMG400001948	GO:0016102
PGSC0003DMG400015194	GO:0009514
PGSC0003DMG400015194	GO:0004474
PGSC0003DMG400015194	GO:0006097
PGSC0003DMG400016361	GO:0043085
PGSC0003DMG400016361	GO:0016671
PGSC0003DMG400016361	GO:0006662
PGSC0003DMG400016361	GO:0008047
PGSC0003DMG400016361	GO:0047134
PGSC0003DMG400015269	GO:0016866
PGSC0003DMG400015269	GO:0071669
PGSC0003DMG400015269	GO:0052691
PGSC0003DMG400015269	GO:0009832
PGSC0003DMG400015269	GO:0033356
PGSC0003DMG400015298	GO:0008137
PGSC0003DMG400015298	GO:0016655
PGSC0003DMG400015298	GO:0019684
PGSC0003DMG400015298	GO:0042773
PGSC0003DMG400027790	GO:0004140
PGSC0003DMG400026481	GO:0047325
PGSC0003DMG400026481	GO:0032957
PGSC0003DMG400026481	GO:0052725
PGSC0003DMG400026481	GO:0052726
PGSC0003DMG400026481	GO:0052746
PGSC0003DMG400002205	GO:0006624
PGSC0003DMG402008019	GO:0008195
PGSC0003DMG402008019	GO:0044255
PGSC0003DMG400024037	GO:0016212
PGSC0003DMG400024037	GO:0097052
PGSC0003DMG400013647	GO:0032454
PGSC0003DMG400013647	GO:0033169
PGSC0003DMG400011278	GO:0005337
PGSC0003DMG400011278	GO:1901642
PGSC0003DMG400019386	GO:0006559
PGSC0003DMG400028546	GO:0005452
PGSC0003DMG400028546	GO:0006820
PGSC0003DMG400028546	GO:0050801
PGSC0003DMG400001680	GO:0008097
PGSC0003DMG400024547	GO:0004143
PGSC0003DMG400024547	GO:0007205
PGSC0003DMG400024547	GO:0003951
PGSC0003DMG400027143	GO:0016668
PGSC0003DMG400027143	GO:0004148
PGSC0003DMG400016444	GO:0004047
PGSC0003DMG400011392	GO:0006122
PGSC0003DMG400011392	GO:0005750
PGSC0003DMG400011392	GO:0009060
PGSC0003DMG400024168	GO:0006813
PGSC0003DMG400024168	GO:0005249
PGSC0003DMG400024168	GO:0005216
PGSC0003DMG400019150	GO:0032055
PGSC0003DMG400032814	GO:0007186
PGSC0003DMG400031832	GO:0005358
PGSC0003DMG400016313	GO:0019722
PGSC0003DMG400016711	GO:0009934
PGSC0003DMG400016711	GO:0010582
PGSC0003DMG400016711	GO:0048440
PGSC0003DMG402007406	GO:0102965
PGSC0003DMG402007406	GO:0080019
PGSC0003DMG402007406	GO:0010345
PGSC0003DMG402007406	GO:0035336
PGSC0003DMG400011831	GO:0030014
PGSC0003DMG400011831	GO:0004842
PGSC0003DMG400019087	GO:0006289
PGSC0003DMG400019087	GO:0006367
PGSC0003DMG400019087	GO:0000439
PGSC0003DMG400019087	GO:0070816
PGSC0003DMG400019087	GO:0005669
PGSC0003DMG400019087	GO:0006294
PGSC0003DMG400019087	GO:0006366
PGSC0003DMG400019087	GO:0005675
PGSC0003DMG400029063	GO:0016707
PGSC0003DMG400024746	GO:0046540
PGSC0003DMG400024746	GO:0000481
PGSC0003DMG400029430	GO:0046622
PGSC0003DMG400016878	GO:0051560
PGSC0003DMG400016878	GO:0005262
PGSC0003DMG400016878	GO:0015292
PGSC0003DMG400016878	GO:0031305
PGSC0003DMG400016878	GO:0036444
PGSC0003DMG400016878	GO:1990246
PGSC0003DMG400002156	GO:0000254
PGSC0003DMG400002156	GO:0080065
PGSC0003DMG401009929	GO:0009637
PGSC0003DMG400032155	GO:0016165
PGSC0003DMG400032155	GO:0010597
PGSC0003DMG401028933	GO:0000028
PGSC0003DMG400003134	GO:0043547
PGSC0003DMG400003134	GO:0005096
PGSC0003DMG400025619	GO:0006413
PGSC0003DMG400025981	GO:0043044
PGSC0003DMG400025981	GO:0008094
PGSC0003DMG400000725	GO:0004617
PGSC0003DMG400002139	GO:0010200
PGSC0003DMG400014325	GO:0097367
PGSC0003DMG400014325	GO:1901135
PGSC0003DMG400009509	GO:0032991
PGSC0003DMG400009509	GO:0034605
PGSC0003DMG400009509	GO:0050821
PGSC0003DMG400009509	GO:0009986
PGSC0003DMG400024294	GO:0046577
PGSC0003DMG400011655	GO:0016872
PGSC0003DMG402007970	GO:0042752
PGSC0003DMG400016288	GO:0005763
PGSC0003DMG400016288	GO:0070181
PGSC0003DMG402026150	GO:0017057
PGSC0003DMG402026150	GO:0006098
PGSC0003DMG402026150	GO:0009051
PGSC0003DMG400008562	GO:0050313
PGSC0003DMG400008562	GO:0070813
PGSC0003DMG400011254	GO:0052635
PGSC0003DMG400012666	GO:0019253
PGSC0003DMG400014054	GO:0009624
PGSC0003DMG400014858	GO:0071333
PGSC0003DMG400006605	GO:0000479
PGSC0003DMG400012809	GO:0045859
PGSC0003DMG400012809	GO:0019901
PGSC0003DMG400012809	GO:0019887
PGSC0003DMG400012809	GO:0004679
PGSC0003DMG400012809	GO:0016208
PGSC0003DMG400012809	GO:0042149
PGSC0003DMG400012809	GO:0031588
PGSC0003DMG400029738	GO:0046556
PGSC0003DMG400029738	GO:0009044
PGSC0003DMG400029738	GO:0031222
PGSC0003DMG400029738	GO:0045493
PGSC0003DMG400021438	GO:0009725
PGSC0003DMG402002060	GO:0000829
PGSC0003DMG402002060	GO:0000828
PGSC0003DMG402002060	GO:0033857
PGSC0003DMG402002060	GO:0006020
PGSC0003DMG402002060	GO:0032958
PGSC0003DMG400017167	GO:0018108
PGSC0003DMG400017167	GO:0004713
PGSC0003DMG400017413	GO:0061615
PGSC0003DMG400017413	GO:0003872
PGSC0003DMG400017413	GO:0006002
PGSC0003DMG400016880	GO:0048366
PGSC0003DMG400016880	GO:0010051
PGSC0003DMG400016880	GO:0010417
PGSC0003DMG400016880	GO:0032504
PGSC0003DMG400016880	GO:0052386
PGSC0003DMG400021456	GO:0030139
PGSC0003DMG400024571	GO:0051731
PGSC0003DMG400024571	GO:0000448
PGSC0003DMG400014108	GO:0008253
PGSC0003DMG400014108	GO:0009117
PGSC0003DMG400007123	GO:0008283
PGSC0003DMG402026407	GO:0016298
PGSC0003DMG400037860	GO:0003724
PGSC0003DMG401021510	GO:0016251
PGSC0003DMG400030803	GO:0048856
PGSC0003DMG400006221	GO:0002098
PGSC0003DMG400012458	GO:0009718
PGSC0003DMG400007056	GO:0005504
PGSC0003DMG400019971	GO:0050896
PGSC0003DMG400019971	GO:0007623
PGSC0003DMG400019971	GO:0009911
PGSC0003DMG400019971	GO:0009881
PGSC0003DMG400005762	GO:0010112
PGSC0003DMG400025010	GO:0004812
PGSC0003DMG400025010	GO:0000049
PGSC0003DMG400025010	GO:0004826
PGSC0003DMG400025010	GO:0006432
PGSC0003DMG400025010	GO:0043039
PGSC0003DMG400025010	GO:0009328
PGSC0003DMG400020362	GO:0042644
PGSC0003DMG402023446	GO:0003826
PGSC0003DMG402023446	GO:0009083
PGSC0003DMG402023446	GO:0005947
PGSC0003DMG400001077	GO:0007076
PGSC0003DMG400001077	GO:0000796
PGSC0003DMG400001077	GO:0000793
PGSC0003DMG400001077	GO:0044547
PGSC0003DMG400001077	GO:0072587
PGSC0003DMG400001077	GO:2000373
PGSC0003DMG400023972	GO:0005198
PGSC0003DMG400023972	GO:0097428
PGSC0003DMG400023972	GO:0016226
PGSC0003DMG400028701	GO:0042335
PGSC0003DMG400021021	GO:0030150
PGSC0003DMG401022530	GO:0035673
PGSC0003DMG401022530	GO:0015833
PGSC0003DMG401022530	GO:0035672
PGSC0003DMG400006381	GO:0006782
PGSC0003DMG400006381	GO:0008883
PGSC0003DMG400006381	GO:0006779
PGSC0003DMG400006381	GO:0033014
PGSC0003DMG400005405	GO:0030008
PGSC0003DMG400005405	GO:0048193
PGSC0003DMG400005405	GO:0006891
PGSC0003DMG400005405	GO:0006888
PGSC0003DMG400005405	GO:0033106
PGSC0003DMG400013204	GO:0016651
PGSC0003DMG402012477	GO:0006914
PGSC0003DMG400006806	GO:0005471
PGSC0003DMG400006806	GO:1990544
PGSC0003DMG400006806	GO:0140021
PGSC0003DMG400022026	GO:0004499
PGSC0003DMG400023637	GO:0005762
PGSC0003DMG400029310	GO:0006353
PGSC0003DMG400029310	GO:0032502
PGSC0003DMG400030852	GO:0036377
PGSC0003DMG400011823	GO:0008252
PGSC0003DMG400010721	GO:0016444
PGSC0003DMG400010721	GO:0006974
PGSC0003DMG400010721	GO:0002215
PGSC0003DMG400010721	GO:0043966
PGSC0003DMG400010721	GO:0051572
PGSC0003DMG400010721	GO:0030915
PGSC0003DMG400010721	GO:0044212
PGSC0003DMG400010721	GO:0010113
PGSC0003DMG400010721	GO:0031348
PGSC0003DMG400010721	GO:0016570
PGSC0003DMG400020745	GO:0055028
PGSC0003DMG400014219	GO:0035435
PGSC0003DMG400014219	GO:0005315
PGSC0003DMG400003054	GO:0006012
PGSC0003DMG400003054	GO:0003978
PGSC0003DMG400018434	GO:0045156
PGSC0003DMG401011174	GO:0005747
PGSC0003DMG400030612	GO:0019264
PGSC0003DMG400030612	GO:0004372
PGSC0003DMG400030612	GO:0035999
PGSC0003DMG400030612	GO:0006730
PGSC0003DMG400030612	GO:0050897
PGSC0003DMG400030612	GO:0070905
PGSC0003DMG400030612	GO:0006565
PGSC0003DMG400030612	GO:0046653
PGSC0003DMG400030612	GO:0046655
PGSC0003DMG402012723	GO:0140078
PGSC0003DMG400025904	GO:0000911
PGSC0003DMG400025904	GO:0000281
PGSC0003DMG400025904	GO:0080175
PGSC0003DMG400025904	GO:0032153
PGSC0003DMG400010999	GO:0033290
PGSC0003DMG400010999	GO:0016282
PGSC0003DMG400010999	GO:0005852
PGSC0003DMG400010999	GO:0001732
PGSC0003DMG400010999	GO:0002183
PGSC0003DMG400010999	GO:0002188
PGSC0003DMG400010999	GO:0043614
PGSC0003DMG400010999	GO:0071540
PGSC0003DMG400010999	GO:0071541
PGSC0003DMG400007902	GO:0008725
PGSC0003DMG401029032	GO:0004712
PGSC0003DMG401029032	GO:0007093
PGSC0003DMG401029032	GO:0051304
PGSC0003DMG401029032	GO:0007059
PGSC0003DMG401029032	GO:0005819
PGSC0003DMG401029032	GO:0034501
PGSC0003DMG401029032	GO:0033316
PGSC0003DMG400019207	GO:0031267
PGSC0003DMG400015330	GO:0004411
PGSC0003DMG400015330	GO:0006570
PGSC0003DMG400008568	GO:0008441
PGSC0003DMG400008568	GO:0006790
PGSC0003DMG400008568	GO:0046854
PGSC0003DMG400008568	GO:0046855
PGSC0003DMG400008568	GO:0000103
PGSC0003DMG400008568	GO:0042578
PGSC0003DMG400023103	GO:0044389
PGSC0003DMG400009579	GO:0016817
PGSC0003DMG400023080	GO:0042937
PGSC0003DMG400023080	GO:0042939
PGSC0003DMG400030594	GO:0046961
PGSC0003DMG400030594	GO:0045261
PGSC0003DMG400030594	GO:0046034
PGSC0003DMG400030594	GO:0006754
PGSC0003DMG400030594	GO:0042776
PGSC0003DMG400030594	GO:0005753
PGSC0003DMG400012454	GO:0006383
PGSC0003DMG400012454	GO:0000127
PGSC0003DMG400023416	GO:0045174
PGSC0003DMG400023416	GO:0033355
PGSC0003DMG400023416	GO:0010731
PGSC0003DMG400004109	GO:0009831
PGSC0003DMG400032246	GO:0046856
PGSC0003DMG400032246	GO:0004439
PGSC0003DMG400032246	GO:0034485
PGSC0003DMG400004936	GO:0019843
PGSC0003DMG400006862	GO:0009901
PGSC0003DMG400006862	GO:0010047
PGSC0003DMG400006862	GO:0048235
PGSC0003DMG401022238	GO:0032559
PGSC0003DMG400019348	GO:0010305
PGSC0003DMG400016799	GO:0010374
PGSC0003DMG400016799	GO:0010052
PGSC0003DMG400008000	GO:0004067
PGSC0003DMG400008000	GO:0008798
PGSC0003DMG400008000	GO:0016540
PGSC0003DMG400015273	GO:0004557
PGSC0003DMG400015273	GO:0009620
PGSC0003DMG400024487	GO:0004525
PGSC0003DMG400024487	GO:0010197
PGSC0003DMG400024487	GO:0003725
PGSC0003DMG400024487	GO:0031053
PGSC0003DMG400024487	GO:0031054
PGSC0003DMG401004978	GO:0004602
PGSC0003DMG400001855	GO:0102229
PGSC0003DMG400001855	GO:0016161
PGSC0003DMG400014974	GO:0006260
PGSC0003DMG400014974	GO:0003887
PGSC0003DMG400014974	GO:0006271
PGSC0003DMG400014974	GO:0042575
PGSC0003DMG400014974	GO:0043625
PGSC0003DMG400012550	GO:0018580
PGSC0003DMG400012550	GO:0009610
PGSC0003DMG402004013	GO:0017056
PGSC0003DMG402004013	GO:0000973
PGSC0003DMG402004013	GO:0006405
PGSC0003DMG402004013	GO:0044614
PGSC0003DMG400027916	GO:0008654
PGSC0003DMG400027916	GO:0004512
PGSC0003DMG400027916	GO:0006021
PGSC0003DMG400022953	GO:0004737
PGSC0003DMG400005660	GO:0003747
PGSC0003DMG400005660	GO:0002184
PGSC0003DMG400005660	GO:0018444
PGSC0003DMG400024457	GO:0000027
PGSC0003DMG400010257	GO:0004177
PGSC0003DMG400010257	GO:0008235
PGSC0003DMG400010257	GO:0019538
PGSC0003DMG400010257	GO:0070006
PGSC0003DMG400026252	GO:0061817
PGSC0003DMG400026252	GO:0090158
PGSC0003DMG400001453	GO:0003697
PGSC0003DMG400001453	GO:0016554
PGSC0003DMG400001453	GO:0080156
PGSC0003DMG400023483	GO:0032875
PGSC0003DMG400023483	GO:0045839
PGSC0003DMG400010067	GO:0090701
PGSC0003DMG400010067	GO:0048449
PGSC0003DMG400010067	GO:0010629
PGSC0003DMG400032152	GO:0004318
PGSC0003DMG400009963	GO:0016324
PGSC0003DMG400009963	GO:2000012
PGSC0003DMG400009963	GO:2001108
PGSC0003DMG400009963	GO:0009860
PGSC0003DMG400009963	GO:0080092
PGSC0003DMG400006936	GO:0017172
PGSC0003DMG400042273	GO:0006725
PGSC0003DMG400042273	GO:0016701
PGSC0003DMG400019149	GO:0046863
PGSC0003DMG400000347	GO:0010179
PGSC0003DMG400000347	GO:0009850
PGSC0003DMG400003647	GO:0006282
PGSC0003DMG400003647	GO:0000077
PGSC0003DMG400003647	GO:0033314
PGSC0003DMG400023854	GO:0046373
PGSC0003DMG400012073	GO:1903425
PGSC0003DMG400012073	GO:1903424
PGSC0003DMG400015100	GO:0010436
PGSC0003DMG400015100	GO:0016121
PGSC0003DMG400007613	GO:0102721
PGSC0003DMG400007613	GO:0009916
PGSC0003DMG400007613	GO:0010230
PGSC0003DMG400009887	GO:0070290
PGSC0003DMG400009887	GO:0004630
PGSC0003DMG400009887	GO:0046470
PGSC0003DMG400009887	GO:0009395
PGSC0003DMG400005404	GO:0003955
PGSC0003DMG400019262	GO:0008380
PGSC0003DMG400019262	GO:0005681
PGSC0003DMG400019262	GO:0005687
PGSC0003DMG400019262	GO:0097526
PGSC0003DMG400041767	GO:0006414
PGSC0003DMG400041767	GO:0003746
PGSC0003DMG400041767	GO:0070125
PGSC0003DMG400004355	GO:0022626
PGSC0003DMG400004355	GO:0006542
PGSC0003DMG400014553	GO:0009740
PGSC0003DMG400014553	GO:0010026
PGSC0003DMG400004168	GO:0003959
PGSC0003DMG400010279	GO:0035250
PGSC0003DMG400010279	GO:0019375
PGSC0003DMG400007579	GO:0002181
PGSC0003DMG400002686	GO:0045927
PGSC0003DMG400014663	GO:0004413
PGSC0003DMG400014663	GO:0006566
PGSC0003DMG400014663	GO:0009088
PGSC0003DMG402016926	GO:0004222
PGSC0003DMG402016926	GO:0071475
PGSC0003DMG402016926	GO:1900457
PGSC0003DMG402016926	GO:1905897
PGSC0003DMG402016926	GO:0031293
PGSC0003DMG402016926	GO:1990440
PGSC0003DMG400008144	GO:0000064
PGSC0003DMG400008144	GO:1990575
PGSC0003DMG400017654	GO:0006469
PGSC0003DMG400017654	GO:0004860
PGSC0003DMG400017654	GO:0004861
PGSC0003DMG400017654	GO:0007050
PGSC0003DMG400017654	GO:0045736
PGSC0003DMG400010422	GO:0010239
PGSC0003DMG400011148	GO:0010400
PGSC0003DMG400011148	GO:0010330
PGSC0003DMG400002690	GO:0004743
PGSC0003DMG400002690	GO:0030955
PGSC0003DMG400017101	GO:0043240
PGSC0003DMG400017101	GO:0036297
PGSC0003DMG400017101	GO:0006513
PGSC0003DMG400011537	GO:0007017
PGSC0003DMG400011537	GO:0005200
PGSC0003DMG400011537	GO:0000226
PGSC0003DMG400011537	GO:0000278
PGSC0003DMG400002354	GO:0015079
PGSC0003DMG400019823	GO:0010598
PGSC0003DMG400030598	GO:0001731
PGSC0003DMG400030598	GO:0005092
PGSC0003DMG400030598	GO:0071074
PGSC0003DMG400005895	GO:0070932
PGSC0003DMG400005895	GO:0032041
PGSC0003DMG400001917	GO:0009234
PGSC0003DMG400001917	GO:0070205
PGSC0003DMG400001917	GO:0070204
PGSC0003DMG400035459	GO:0031461
PGSC0003DMG400023673	GO:1904659
PGSC0003DMG400003381	GO:0016811
PGSC0003DMG400003381	GO:0006672
PGSC0003DMG401023624	GO:0032543
PGSC0003DMG400022939	GO:0005905
PGSC0003DMG400022939	GO:0030276
PGSC0003DMG400022939	GO:0005545
PGSC0003DMG400022939	GO:0048268
PGSC0003DMG400022939	GO:0030136
PGSC0003DMG400022939	GO:0000149
PGSC0003DMG400022939	GO:0005546
PGSC0003DMG400022939	GO:0032050
PGSC0003DMG400022939	GO:0006897
PGSC0003DMG400022939	GO:0006900
PGSC0003DMG400022939	GO:0072583
PGSC0003DMG400024662	GO:0009903
PGSC0003DMG400024662	GO:0009904
PGSC0003DMG400030948	GO:0010447
PGSC0003DMG400030948	GO:0055072
PGSC0003DMG400030948	GO:2000067
PGSC0003DMG400030948	GO:0010039
PGSC0003DMG400030948	GO:0048226
PGSC0003DMG400004316	GO:0006486
PGSC0003DMG400015852	GO:0032511
PGSC0003DMG400015852	GO:0009898
PGSC0003DMG400002839	GO:0000145
PGSC0003DMG400002839	GO:0006887
PGSC0003DMG400002839	GO:0006893
PGSC0003DMG402016226	GO:0009423
PGSC0003DMG402016226	GO:0003849
PGSC0003DMG400007184	GO:0032544
PGSC0003DMG400031498	GO:0000940
PGSC0003DMG400029005	GO:0016117
PGSC0003DMG400029005	GO:0016767
PGSC0003DMG400027515	GO:0046685
PGSC0003DMG400027515	GO:0004725
PGSC0003DMG400027515	GO:0035335
PGSC0003DMG400028611	GO:0007031
PGSC0003DMG400028611	GO:0005779
PGSC0003DMG400028611	GO:0015217
PGSC0003DMG400028611	GO:0015866
PGSC0003DMG400028611	GO:0015867
PGSC0003DMG400012316	GO:0016174
PGSC0003DMG400002883	GO:0010158
PGSC0003DMG400002883	GO:0045165
PGSC0003DMG400042837	GO:0009561
PGSC0003DMG400030708	GO:1902476
PGSC0003DMG400030708	GO:0005247
PGSC0003DMG400030708	GO:0006821
PGSC0003DMG400030708	GO:0015108
PGSC0003DMG401018864	GO:0004527
PGSC0003DMG400008545	GO:0009882
PGSC0003DMG400008545	GO:0009785
PGSC0003DMG400008545	GO:0010075
PGSC0003DMG400008545	GO:0009646
PGSC0003DMG400008545	GO:0009638
PGSC0003DMG400008545	GO:0016604
PGSC0003DMG400008545	GO:1901672
PGSC0003DMG400008545	GO:0051510
PGSC0003DMG400008545	GO:0099402
PGSC0003DMG400008545	GO:0010244
PGSC0003DMG400008545	GO:1902347
PGSC0003DMG400008545	GO:0010310
PGSC0003DMG400008545	GO:1900426
PGSC0003DMG400008545	GO:0046283
PGSC0003DMG400008545	GO:0010117
PGSC0003DMG400008545	GO:1901332
PGSC0003DMG400008545	GO:0009583
PGSC0003DMG400008545	GO:0009640
PGSC0003DMG400008545	GO:0010343
PGSC0003DMG400008545	GO:0010617
PGSC0003DMG400008545	GO:0060918
PGSC0003DMG400008545	GO:0071000
PGSC0003DMG400008545	GO:0072387
PGSC0003DMG400008545	GO:1901371
PGSC0003DMG400008545	GO:1901529
PGSC0003DMG400008545	GO:1902448
PGSC0003DMG400008545	GO:0010114
PGSC0003DMG400008545	GO:0010118
PGSC0003DMG400008545	GO:0032922
PGSC0003DMG400008545	GO:0043153
PGSC0003DMG400008545	GO:2000377
PGSC0003DMG400008545	GO:2000652
PGSC0003DMG400006103	GO:0033617
PGSC0003DMG400011135	GO:0010205
PGSC0003DMG400024368	GO:0043067
PGSC0003DMG400009891	GO:0103025
PGSC0003DMG400009891	GO:0004556
PGSC0003DMG400016897	GO:0017004
PGSC0003DMG400016897	GO:0015232
PGSC0003DMG400016897	GO:0015886
PGSC0003DMG401020784	GO:0010017
PGSC0003DMG401020784	GO:0010099
PGSC0003DMG400010050	GO:0006560
PGSC0003DMG400010050	GO:0004657
PGSC0003DMG400010050	GO:0006562
PGSC0003DMG400010050	GO:0010133
PGSC0003DMG400012657	GO:0045116
PGSC0003DMG400012657	GO:0019788
PGSC0003DMG400024249	GO:0045544
PGSC0003DMG400019454	GO:0047918
PGSC0003DMG400036067	GO:0015935
PGSC0003DMG400028733	GO:0004693
PGSC0003DMG400028733	GO:0008353
PGSC0003DMG400028733	GO:0051726
PGSC0003DMG400028733	GO:0032968
PGSC0003DMG400007132	GO:0034450
PGSC0003DMG400008698	GO:0031072
PGSC0003DMG400008698	GO:0044183
PGSC0003DMG400008698	GO:0051787
PGSC0003DMG400008698	GO:0034620
PGSC0003DMG400008698	GO:0042026
PGSC0003DMG400008698	GO:0051085
PGSC0003DMG400026320	GO:0008115
PGSC0003DMG400030511	GO:0016480
PGSC0003DMG400030511	GO:0000994
PGSC0003DMG400023335	GO:0005788
PGSC0003DMG400023335	GO:0030968
PGSC0003DMG400027976	GO:0005746
PGSC0003DMG400008128	GO:0016559
PGSC0003DMG400008128	GO:0000422
PGSC0003DMG400008128	GO:0031307
PGSC0003DMG400029059	GO:0043631
PGSC0003DMG400029059	GO:0004652
PGSC0003DMG400029059	GO:0031123
PGSC0003DMG400029059	GO:0006378
PGSC0003DMG400000404	GO:0048040
PGSC0003DMG400000404	GO:0070403
PGSC0003DMG400000404	GO:0042732
PGSC0003DMG400004790	GO:0004575
PGSC0003DMG400004790	GO:0005775
PGSC0003DMG400030038	GO:0052745
PGSC0003DMG400008639	GO:0047938
PGSC0003DMG400045603	GO:0030234
PGSC0003DMG400000570	GO:0010168
PGSC0003DMG400020206	GO:0008134
PGSC0003DMG400018275	GO:0010497
PGSC0003DMG400018275	GO:2000280
PGSC0003DMG400016589	GO:0005977
PGSC0003DMG400016589	GO:0000025
PGSC0003DMG400016589	GO:0004134
PGSC0003DMG400016589	GO:0102500
PGSC0003DMG400016589	GO:0005983
PGSC0003DMG400016589	GO:2001070
PGSC0003DMG400027643	GO:2000031
PGSC0003DMG400027643	GO:0071446
PGSC0003DMG400027040	GO:0072321
PGSC0003DMG400027040	GO:0005758
PGSC0003DMG400033910	GO:0004176
PGSC0003DMG400033910	GO:0051117
PGSC0003DMG400033910	GO:0006515
PGSC0003DMG400033910	GO:0009368
PGSC0003DMG400012093	GO:0015631
PGSC0003DMG400012093	GO:0044548
PGSC0003DMG400014398	GO:0090630
PGSC0003DMG400030694	GO:0004724
PGSC0003DMG400025105	GO:0010296
PGSC0003DMG400023181	GO:2000001
PGSC0003DMG400022834	GO:0009751
PGSC0003DMG400022834	GO:0009863
PGSC0003DMG400022834	GO:0009867
PGSC0003DMG400013348	GO:0005094
PGSC0003DMG400013348	GO:0007266
PGSC0003DMG400016539	GO:0008138
PGSC0003DMG400000048	GO:0050017
PGSC0003DMG400000048	GO:0006535
PGSC0003DMG400000048	GO:0004124
PGSC0003DMG400000048	GO:0019499
PGSC0003DMG400000048	GO:0019344
PGSC0003DMG400022241	GO:0010270
PGSC0003DMG400030682	GO:0009678
PGSC0003DMG400000983	GO:0009555
PGSC0003DMG400005705	GO:2000032
PGSC0003DMG400011000	GO:0015098
PGSC0003DMG400011000	GO:0015689
PGSC0003DMG400012225	GO:0070180
PGSC0003DMG400012225	GO:0015934
PGSC0003DMG401005707	GO:0010309
PGSC0003DMG402025066	GO:0010301
PGSC0003DMG402025066	GO:0009688
PGSC0003DMG400014824	GO:0055062
PGSC0003DMG400008801	GO:0045903
PGSC0003DMG400008801	GO:0005850
PGSC0003DMG400031183	GO:0030775
PGSC0003DMG400026837	GO:0003785
PGSC0003DMG400026837	GO:0042989
PGSC0003DMG400026837	GO:0005938
PGSC0003DMG400012262	GO:0004315
PGSC0003DMG400004439	GO:1903830
PGSC0003DMG400004439	GO:0015095
PGSC0003DMG400004439	GO:0005769
PGSC0003DMG400004439	GO:0015693
PGSC0003DMG400021414	GO:0006526
PGSC0003DMG400021414	GO:0004042
PGSC0003DMG400021414	GO:0103045
PGSC0003DMG402009291	GO:0043879
PGSC0003DMG402009291	GO:1901974
PGSC0003DMG402009291	GO:0042631
PGSC0003DMG402009291	GO:0048527
PGSC0003DMG402009291	GO:0097339
PGSC0003DMG402009291	GO:1901975
PGSC0003DMG400004095	GO:0004324
PGSC0003DMG400029463	GO:0018106
PGSC0003DMG400029463	GO:0016772
PGSC0003DMG400029463	GO:0000155
PGSC0003DMG400029463	GO:0004673
PGSC0003DMG400012593	GO:0009452
PGSC0003DMG400012593	GO:0071164
PGSC0003DMG400012593	GO:0036261
PGSC0003DMG400031122	GO:0043333
PGSC0003DMG400031122	GO:0008425
PGSC0003DMG400031122	GO:0006744
PGSC0003DMG400031122	GO:0031314
PGSC0003DMG400017163	GO:0048016
PGSC0003DMG400017163	GO:0015114
PGSC0003DMG400017163	GO:0006799
PGSC0003DMG400017163	GO:0000822
PGSC0003DMG400000776	GO:0005199
PGSC0003DMG400020168	GO:0046923
PGSC0003DMG400020168	GO:0006621
PGSC0003DMG400011272	GO:0008180
PGSC0003DMG400011272	GO:0000338
PGSC0003DMG400011272	GO:1990641
PGSC0003DMG400008685	GO:0072546
PGSC0003DMG400008313	GO:0044237
PGSC0003DMG400027063	GO:0015450
PGSC0003DMG400027063	GO:0006605
PGSC0003DMG400027063	GO:0008320
PGSC0003DMG400027063	GO:0031204
PGSC0003DMG400027063	GO:0071261
PGSC0003DMG401003297	GO:0022821
PGSC0003DMG400039896	GO:0003964
PGSC0003DMG400039896	GO:0006278
PGSC0003DMG402014864	GO:0000723
PGSC0003DMG400021952	GO:0000123
PGSC0003DMG400024586	GO:0042246
PGSC0003DMG400022088	GO:0004802
PGSC0003DMG400021745	GO:0008381
PGSC0003DMG400021745	GO:0050982
PGSC0003DMG400010077	GO:0070008
PGSC0003DMG400007335	GO:0017110
PGSC0003DMG400007335	GO:0009134
PGSC0003DMG400007335	GO:0102490
PGSC0003DMG400007335	GO:0102485
PGSC0003DMG400007335	GO:0102486
PGSC0003DMG400007335	GO:0102487
PGSC0003DMG400007335	GO:0102488
PGSC0003DMG400007335	GO:0102489
PGSC0003DMG400007335	GO:0102491
PGSC0003DMG400000587	GO:0006393
PGSC0003DMG400014180	GO:0006261
PGSC0003DMG400014180	GO:0017116
PGSC0003DMG400013218	GO:0006075
PGSC0003DMG400013218	GO:0003843
PGSC0003DMG400013218	GO:0000148
PGSC0003DMG400013218	GO:0046527
PGSC0003DMG400013068	GO:0042593
PGSC0003DMG400013068	GO:1904183
PGSC0003DMG400024275	GO:0003867
PGSC0003DMG400024275	GO:0004015
PGSC0003DMG400024275	GO:0009102
PGSC0003DMG400024275	GO:0009448
PGSC0003DMG400031013	GO:0032147
PGSC0003DMG400031013	GO:0060236
PGSC0003DMG400031013	GO:0030295
PGSC0003DMG400031013	GO:0090307
PGSC0003DMG400031013	GO:0005880
PGSC0003DMG400031013	GO:0072686
PGSC0003DMG400014627	GO:0043295
PGSC0003DMG400016482	GO:0009772
PGSC0003DMG400016482	GO:0000275
PGSC0003DMG400030462	GO:0043066
PGSC0003DMG400017211	GO:0006066
PGSC0003DMG400007070	GO:0046403
PGSC0003DMG400007070	GO:0046404
PGSC0003DMG400007070	GO:0046939
PGSC0003DMG400007070	GO:0098506
PGSC0003DMG400001349	GO:0005811
PGSC0003DMG400019189	GO:0042132
PGSC0003DMG400019189	GO:0006000
PGSC0003DMG400019189	GO:0006094
PGSC0003DMG400019201	GO:0045039
PGSC0003DMG400019201	GO:0042721
PGSC0003DMG400019201	GO:0042719
PGSC0003DMG400019201	GO:0007005
PGSC0003DMG400001525	GO:0006102
PGSC0003DMG400001525	GO:0004449
PGSC0003DMG402022708	GO:0035451
PGSC0003DMG402018159	GO:0016574
PGSC0003DMG400014289	GO:0006259
PGSC0003DMG400014289	GO:0017108
PGSC0003DMG400014289	GO:0008821
PGSC0003DMG400014289	GO:0009650
PGSC0003DMG400032529	GO:0004806
PGSC0003DMG400032529	GO:0047714
PGSC0003DMG400025147	GO:0070300
PGSC0003DMG400000235	GO:0007035
PGSC0003DMG400000235	GO:0043291
PGSC0003DMG400022729	GO:0016618
PGSC0003DMG400026283	GO:0006221
PGSC0003DMG400026283	GO:0045747
PGSC0003DMG400020287	GO:0019104
PGSC0003DMG400020287	GO:0032357
PGSC0003DMG400020287	GO:0006298
PGSC0003DMG400020287	GO:0034039
PGSC0003DMG400020287	GO:0000701
PGSC0003DMG400020287	GO:0035485
PGSC0003DMG400022731	GO:0016730
PGSC0003DMG401007615	GO:0015204
PGSC0003DMG401007615	GO:0071918
PGSC0003DMG400020720	GO:0001887
PGSC0003DMG400020720	GO:0046500
PGSC0003DMG400020720	GO:0030732
PGSC0003DMG400025548	GO:0000387
PGSC0003DMG400025548	GO:0005682
PGSC0003DMG400025548	GO:0005685
PGSC0003DMG400020429	GO:0005776
PGSC0003DMG400020429	GO:0061908
PGSC0003DMG400019526	GO:0031624
PGSC0003DMG400019526	GO:0032436
PGSC0003DMG401002121	GO:0000461
PGSC0003DMG400009317	GO:0008974
PGSC0003DMG400000721	GO:0042646
PGSC0003DMG400004075	GO:0010274
PGSC0003DMG400007973	GO:0046487
PGSC0003DMG400007973	GO:0032365
PGSC0003DMG400007973	GO:0048317
PGSC0003DMG402027007	GO:0005366
PGSC0003DMG402027007	GO:0015798
PGSC0003DMG400018490	GO:0019897
PGSC0003DMG400025059	GO:0016868
PGSC0003DMG400025059	GO:0004619
PGSC0003DMG400028775	GO:0070037
PGSC0003DMG400009077	GO:0004766
PGSC0003DMG400009077	GO:0016768
PGSC0003DMG400009077	GO:0006595
PGSC0003DMG400024993	GO:0046316
PGSC0003DMG400024993	GO:0046177
PGSC0003DMG400024158	GO:0004843
PGSC0003DMG400024158	GO:0016579
PGSC0003DMG400006965	GO:0006072
PGSC0003DMG400006965	GO:0009331
PGSC0003DMG400006965	GO:0004367
PGSC0003DMG400006965	GO:0046168
PGSC0003DMG400006965	GO:0006116
PGSC0003DMG400016689	GO:0055073
PGSC0003DMG400016689	GO:0071585
PGSC0003DMG400030097	GO:0006751
PGSC0003DMG400030097	GO:0036374
PGSC0003DMG400030097	GO:0000048
PGSC0003DMG400011555	GO:0005227
PGSC0003DMG400025927	GO:0036033
PGSC0003DMG400025927	GO:0010183
PGSC0003DMG400015464	GO:0030891
PGSC0003DMG400001031	GO:0052324
PGSC0003DMG400019088	GO:0004362
PGSC0003DMG400000167	GO:0071004
PGSC0003DMG400025743	GO:0003684
PGSC0003DMG400025743	GO:0042276
PGSC0003DMG400018099	GO:0031491
PGSC0003DMG400018099	GO:0035101
PGSC0003DMG400031799	GO:1900150
PGSC0003DMG400031799	GO:0009306
PGSC0003DMG400031799	GO:0007030
PGSC0003DMG400031799	GO:0005484
PGSC0003DMG400031799	GO:0006906
PGSC0003DMG400031799	GO:0048278
PGSC0003DMG400031799	GO:0031201
PGSC0003DMG400023745	GO:0000956
PGSC0003DMG400023745	GO:0042273
PGSC0003DMG400003591	GO:0009789
PGSC0003DMG400003591	GO:0012501
PGSC0003DMG400003591	GO:0046473
PGSC0003DMG400003591	GO:0090395
PGSC0003DMG400015551	GO:0071242
PGSC0003DMG400015551	GO:0052751
PGSC0003DMG400004738	GO:0032790
PGSC0003DMG400024600	GO:0003950
PGSC0003DMG402006223	GO:0032580
PGSC0003DMG402006223	GO:0008417
PGSC0003DMG402006223	GO:0046920
PGSC0003DMG402006223	GO:0036065
PGSC0003DMG400018775	GO:0032545
PGSC0003DMG400018775	GO:0034456
PGSC0003DMG400002423	GO:0008378
PGSC0003DMG400018342	GO:0005245
PGSC0003DMG400019872	GO:0004604
PGSC0003DMG400019872	GO:0019379
PGSC0003DMG400019872	GO:0019419
PGSC0003DMG400002527	GO:0097361
PGSC0003DMG400003619	GO:0006081
PGSC0003DMG400003619	GO:0004028
PGSC0003DMG400019881	GO:0080123
PGSC0003DMG401015928	GO:0000290
PGSC0003DMG401015928	GO:0033962
PGSC0003DMG400025487	GO:0004451
PGSC0003DMG402023713	GO:1904667
PGSC0003DMG402023713	GO:0051783
PGSC0003DMG400003238	GO:0004471
PGSC0003DMG400003238	GO:0004470
PGSC0003DMG400002559	GO:0008887
PGSC0003DMG400029361	GO:0004649
PGSC0003DMG400029361	GO:0009225
PGSC0003DMG400029361	GO:0031056
PGSC0003DMG400029361	GO:1990966
PGSC0003DMG400021444	GO:0009956
PGSC0003DMG400021444	GO:0008356
PGSC0003DMG400021444	GO:0045930
PGSC0003DMG400008954	GO:0016836
PGSC0003DMG400025866	GO:0071492
PGSC0003DMG400029284	GO:0003727
PGSC0003DMG400029284	GO:0016891
PGSC0003DMG400014128	GO:0008553
PGSC0003DMG400014128	GO:0120029
PGSC0003DMG400002073	GO:0006913
PGSC0003DMG400002073	GO:0044613
PGSC0003DMG400023289	GO:0034397
PGSC0003DMG400023289	GO:0034993
PGSC0003DMG400014419	GO:0006402
PGSC0003DMG400016299	GO:0043248
PGSC0003DMG400008310	GO:0032774
PGSC0003DMG400019935	GO:0048531
PGSC0003DMG400027786	GO:0006338
PGSC0003DMG400027786	GO:0000228
PGSC0003DMG400030167	GO:0007131
PGSC0003DMG400030167	GO:0000150
PGSC0003DMG400030167	GO:0051321
PGSC0003DMG400030167	GO:0010212
PGSC0003DMG400030167	GO:0006312
PGSC0003DMG400030167	GO:0000730
PGSC0003DMG400030167	GO:0042148
PGSC0003DMG400030167	GO:0070192
PGSC0003DMG400030167	GO:0000794
PGSC0003DMG400030167	GO:0051026
PGSC0003DMG400046771	GO:0006418
PGSC0003DMG400046771	GO:0004829
PGSC0003DMG400046771	GO:0006435
PGSC0003DMG401002240	GO:0006400
PGSC0003DMG401002240	GO:0016763
PGSC0003DMG401002240	GO:0101030
PGSC0003DMG400034305	GO:0060776
PGSC0003DMG400034305	GO:0010928
PGSC0003DMG400021267	GO:0010053
PGSC0003DMG400021267	GO:0006301
PGSC0003DMG400021267	GO:0070534
PGSC0003DMG400026472	GO:0061929
PGSC0003DMG400028901	GO:0043162
PGSC0003DMG400021390	GO:0010008
[truncated: 3,558 more rows]

## Sheet: Gene count
ID
PGSC0003DMG400020698
PGSC0003DMG400005113
PGSC0003DMG400010137
PGSC0003DMG400020341
PGSC0003DMG400016793
PGSC0003DMG400020377
PGSC0003DMG400001407
PGSC0003DMG400012987
PGSC0003DMG402021713
PGSC0003DMG402000722
PGSC0003DMG400023086
PGSC0003DMG400031553
PGSC0003DMG400000978
PGSC0003DMG400000561
PGSC0003DMG400011971
PGSC0003DMG400031730
PGSC0003DMG400027047
PGSC0003DMG400026722
PGSC0003DMG400012578
PGSC0003DMG400017955
PGSC0003DMG400021247
PGSC0003DMG400020255
PGSC0003DMG400029380
PGSC0003DMG400020918
PGSC0003DMG400004029
PGSC0003DMG400033902
PGSC0003DMG400015769
PGSC0003DMG402024222
PGSC0003DMG400018671
PGSC0003DMG400004547
PGSC0003DMG400003626
PGSC0003DMG400011235
PGSC0003DMG400013210
PGSC0003DMG400021216
PGSC0003DMG402002635
PGSC0003DMG400017335
PGSC0003DMG400015677
PGSC0003DMG400014345
PGSC0003DMG400016803
PGSC0003DMG400014299
PGSC0003DMG400025407
PGSC0003DMG400020391
PGSC0003DMG400029562
PGSC0003DMG400013415
PGSC0003DMG400029118
PGSC0003DMG400006672
PGSC0003DMG400014200
PGSC0003DMG400002519
PGSC0003DMG400021806
PGSC0003DMG400027179
PGSC0003DMG400026275
PGSC0003DMG400019472
PGSC0003DMG400007098
PGSC0003DMG400010771
PGSC0003DMG400010728
PGSC0003DMG400000493
PGSC0003DMG400026899
PGSC0003DMG400011603
PGSC0003DMG400017248
PGSC0003DMG400003507
PGSC0003DMG400009511
PGSC0003DMG400003357
PGSC0003DMG400005931
PGSC0003DMG400040318
PGSC0003DMG400020829
PGSC0003DMG400000757
PGSC0003DMG400012436
PGSC0003DMG400024003
PGSC0003DMG400033164
PGSC0003DMG400026700
PGSC0003DMG400024689
PGSC0003DMG400014894
PGSC0003DMG400001016
PGSC0003DMG400030910
PGSC0003DMG400024409
PGSC0003DMG400030172
PGSC0003DMG400006498
PGSC0003DMG400021814
PGSC0003DMG400000046
PGSC0003DMG400015356
PGSC0003DMG400008617
PGSC0003DMG400033084
PGSC0003DMG400025346
PGSC0003DMG400007701
PGSC0003DMG401003179
PGSC0003DMG400004158
PGSC0003DMG400012955
PGSC0003DMG400015405
PGSC0003DMG402012314
PGSC0003DMG400013161
PGSC0003DMG400008345
PGSC0003DMG402016495
PGSC0003DMG400032269
PGSC0003DMG400006842
PGSC0003DMG400018446
PGSC0003DMG400016599
PGSC0003DMG400032272
PGSC0003DMG400020798
PGSC0003DMG400029201
PGSC0003DMG400020570
PGSC0003DMG400019604
PGSC0003DMG400024759
PGSC0003DMG400012852
PGSC0003DMG400014595
PGSC0003DMG402015339
PGSC0003DMG400032243
PGSC0003DMG400026017
PGSC0003DMG400024167
PGSC0003DMG400013010
PGSC0003DMG400038897
PGSC0003DMG400006021
PGSC0003DMG400029122
PGSC0003DMG401003118
PGSC0003DMG400009332
PGSC0003DMG400030395
PGSC0003DMG400004008
PGSC0003DMG400025495
PGSC0003DMG400024764
PGSC0003DMG400011830
PGSC0003DMG401002262
PGSC0003DMG400006389
PGSC0003DMG400029360
PGSC0003DMG401022752
PGSC0003DMG400042292
PGSC0003DMG400020042
PGSC0003DMG400030470
PGSC0003DMG400013325
PGSC0003DMG400021763
PGSC0003DMG400022030
PGSC0003DMG400030120
PGSC0003DMG400028479
PGSC0003DMG400011458
PGSC0003DMG400008571
PGSC0003DMG400025158
PGSC0003DMG400011026
PGSC0003DMG400026784
PGSC0003DMG400012019
PGSC0003DMG400012325
PGSC0003DMG400018688
PGSC0003DMG400014322
PGSC0003DMG400010316
PGSC0003DMG400017946
PGSC0003DMG400004458
PGSC0003DMG400006392
PGSC0003DMG400005656
PGSC0003DMG400021351
PGSC0003DMG400011085
PGSC0003DMG400026518
PGSC0003DMG400019115
PGSC0003DMG402029312
PGSC0003DMG400014433
PGSC0003DMG400025099
PGSC0003DMG400022490
PGSC0003DMG400005279
PGSC0003DMG400005693
PGSC0003DMG400001399
PGSC0003DMG400014870
PGSC0003DMG400025875
PGSC0003DMG400012924
PGSC0003DMG400034095
PGSC0003DMG400002026
PGSC0003DMG400027473
PGSC0003DMG400014939
PGSC0003DMG400006183
PGSC0003DMG400007741
PGSC0003DMG400046546
PGSC0003DMG400030144
PGSC0003DMG400024062
PGSC0003DMG400001426
PGSC0003DMG400027856
PGSC0003DMG400042926
PGSC0003DMG400008160
PGSC0003DMG402032256
PGSC0003DMG400014540
PGSC0003DMG400002202
PGSC0003DMG400009921
PGSC0003DMG400026428
PGSC0003DMG400005206
PGSC0003DMG400002581
PGSC0003DMG400016249
PGSC0003DMG400004659
PGSC0003DMG402023116
PGSC0003DMG400009705
PGSC0003DMG400010550
PGSC0003DMG400022217
PGSC0003DMG400001204
PGSC0003DMG402019255
PGSC0003DMG400010519
PGSC0003DMG400013231
PGSC0003DMG400004161
PGSC0003DMG401025828
PGSC0003DMG400019202
PGSC0003DMG402006909
PGSC0003DMG400022555
PGSC0003DMG400033085
PGSC0003DMG400021398
PGSC0003DMG400031150
PGSC0003DMG400009686
PGSC0003DMG400025223
PGSC0003DMG400027950
PGSC0003DMG400008255
PGSC0003DMG400014430
PGSC0003DMG400029406
PGSC0003DMG400026801
PGSC0003DMG400016179
PGSC0003DMG400004951
PGSC0003DMG400014589
PGSC0003DMG400002213
PGSC0003DMG400004078
PGSC0003DMG400025174
PGSC0003DMG400017594
PGSC0003DMG400028739
PGSC0003DMG400016280
PGSC0003DMG400024080
PGSC0003DMG400015552
PGSC0003DMG400000639
PGSC0003DMG400000414
PGSC0003DMG400003774
PGSC0003DMG400014277
PGSC0003DMG400004440
PGSC0003DMG400000272
PGSC0003DMG400030693
PGSC0003DMG400016795
PGSC0003DMG400030731
PGSC0003DMG402004079
PGSC0003DMG400006797
PGSC0003DMG400008395
PGSC0003DMG400012224
PGSC0003DMG402005942
PGSC0003DMG400021289
PGSC0003DMG400025079
PGSC0003DMG401004392
PGSC0003DMG400003521
PGSC0003DMG402011260
PGSC0003DMG400016915
PGSC0003DMG400016954
PGSC0003DMG400018811
PGSC0003DMG400029643
PGSC0003DMG400009247
PGSC0003DMG401000201
PGSC0003DMG400004081
PGSC0003DMG400007878
PGSC0003DMG403020240
PGSC0003DMG400024286
PGSC0003DMG402018777
PGSC0003DMG400010767
PGSC0003DMG400007466
PGSC0003DMG400008764
PGSC0003DMG400010625
PGSC0003DMG400015889
PGSC0003DMG400017457
PGSC0003DMG400001884
PGSC0003DMG400014778
PGSC0003DMG400007188
PGSC0003DMG400022116
PGSC0003DMG400010207
PGSC0003DMG400022262
PGSC0003DMG400029744
PGSC0003DMG400011295
PGSC0003DMG400021292
PGSC0003DMG403009595
PGSC0003DMG400015211
PGSC0003DMG400003585
PGSC0003DMG400013551
PGSC0003DMG400005806
PGSC0003DMG400029575
PGSC0003DMG401011095
PGSC0003DMG400019510
PGSC0003DMG400008591
PGSC0003DMG400031725
PGSC0003DMG400019293
PGSC0003DMG400009570
PGSC0003DMG400015156
PGSC0003DMG400030082
PGSC0003DMG400028635
PGSC0003DMG401028252
PGSC0003DMG401029354
PGSC0003DMG400003383
PGSC0003DMG400018104
PGSC0003DMG400004235
PGSC0003DMG400012426
PGSC0003DMG400026340
PGSC0003DMG400010634
PGSC0003DMG400014397
PGSC0003DMG400005498
PGSC0003DMG400022838
PGSC0003DMG400024819
PGSC0003DMG400014243
PGSC0003DMG400003123
PGSC0003DMG400000277
PGSC0003DMG400029195
PGSC0003DMG400024535
PGSC0003DMG400010051
PGSC0003DMG400002420
PGSC0003DMG400006795
PGSC0003DMG400027029
PGSC0003DMG400023464
PGSC0003DMG400012646
PGSC0003DMG400026853
PGSC0003DMG400025849
PGSC0003DMG400010561
PGSC0003DMG400002075
PGSC0003DMG400005648
PGSC0003DMG402002270
PGSC0003DMG400007928
PGSC0003DMG400030477
PGSC0003DMG400016240
PGSC0003DMG402019982
PGSC0003DMG400029964
PGSC0003DMG400027276
PGSC0003DMG400027013
PGSC0003DMG400022659
PGSC0003DMG401015455
PGSC0003DMG400020515
PGSC0003DMG401025422
PGSC0003DMG400029515
PGSC0003DMG400013331
PGSC0003DMG400009672
PGSC0003DMG400014459
PGSC0003DMG400045331
PGSC0003DMG400033042
PGSC0003DMG400021248
PGSC0003DMG401019427
PGSC0003DMG400000066
PGSC0003DMG400013239
PGSC0003DMG401026153
PGSC0003DMG400006660
PGSC0003DMG400011480
PGSC0003DMG400004291
PGSC0003DMG400032510
PGSC0003DMG401000361
PGSC0003DMG400004789
PGSC0003DMG400012888
PGSC0003DMG400027203
PGSC0003DMG400016830
PGSC0003DMG400004652
PGSC0003DMG400018657
PGSC0003DMG400017570
PGSC0003DMG400019274
PGSC0003DMG400030643
PGSC0003DMG400012655
PGSC0003DMG400024531
PGSC0003DMG400019106
PGSC0003DMG400019017
PGSC0003DMG401031036
PGSC0003DMG400009497
PGSC0003DMG400025401
PGSC0003DMG402026767
PGSC0003DMG400001927
PGSC0003DMG400027354
PGSC0003DMG400011141
PGSC0003DMG400019883
PGSC0003DMG400005492
PGSC0003DMG400024410
PGSC0003DMG400029519
PGSC0003DMG400020968
PGSC0003DMG400025440
PGSC0003DMG400004430
PGSC0003DMG400002930
PGSC0003DMG400029938
PGSC0003DMG400006730
PGSC0003DMG400005890
PGSC0003DMG400019139
PGSC0003DMG400020112
PGSC0003DMG400024456
PGSC0003DMG400031392
PGSC0003DMG400008849
PGSC0003DMG400011755
PGSC0003DMG401008332
PGSC0003DMG400030834
PGSC0003DMG400003534
PGSC0003DMG400027672
PGSC0003DMG401023448
PGSC0003DMG400018360
PGSC0003DMG403012723
PGSC0003DMG400003865
PGSC0003DMG400000193
PGSC0003DMG400014701
PGSC0003DMG400002479
PGSC0003DMG400010035
PGSC0003DMG400016393
PGSC0003DMG400000584
PGSC0003DMG400007078
PGSC0003DMG401020115
PGSC0003DMG400020743
PGSC0003DMG400008296
PGSC0003DMG401006926
PGSC0003DMG400016203
PGSC0003DMG400020317
PGSC0003DMG400022929
PGSC0003DMG400026409
PGSC0003DMG400001948
PGSC0003DMG400015194
PGSC0003DMG400016361
PGSC0003DMG400015269
PGSC0003DMG400015298
PGSC0003DMG400027790
PGSC0003DMG400026481
PGSC0003DMG400002205
PGSC0003DMG402008019
PGSC0003DMG400024037
PGSC0003DMG400013647
PGSC0003DMG400011278
PGSC0003DMG400019386
PGSC0003DMG400028546
PGSC0003DMG400001680
PGSC0003DMG400024547
PGSC0003DMG400027143
PGSC0003DMG400016444
PGSC0003DMG400011392
PGSC0003DMG400024168
PGSC0003DMG400019150
PGSC0003DMG400032814
PGSC0003DMG400031832
PGSC0003DMG400016313
PGSC0003DMG400016711
PGSC0003DMG402007406
PGSC0003DMG400011831
PGSC0003DMG400019087
PGSC0003DMG400029063
PGSC0003DMG400024746
PGSC0003DMG400029430
PGSC0003DMG400016878
PGSC0003DMG400002156
PGSC0003DMG401009929
PGSC0003DMG400032155
PGSC0003DMG401028933
PGSC0003DMG400003134
PGSC0003DMG400025619
PGSC0003DMG400025981
PGSC0003DMG400000725
PGSC0003DMG400002139
PGSC0003DMG400014325
PGSC0003DMG400009509
PGSC0003DMG400024294
PGSC0003DMG400011655
PGSC0003DMG402007970
PGSC0003DMG400016288
PGSC0003DMG402026150
PGSC0003DMG400008562
PGSC0003DMG400011254
PGSC0003DMG400012666
PGSC0003DMG400014054
PGSC0003DMG400014858
PGSC0003DMG400006605
PGSC0003DMG400012809
PGSC0003DMG400029738
PGSC0003DMG400021438
PGSC0003DMG402002060
PGSC0003DMG400017167
PGSC0003DMG400017413
PGSC0003DMG400016880
PGSC0003DMG400021456
PGSC0003DMG400024571
PGSC0003DMG400014108
PGSC0003DMG400007123
PGSC0003DMG402026407
PGSC0003DMG400037860
PGSC0003DMG401021510
PGSC0003DMG400030803
PGSC0003DMG400006221
PGSC0003DMG400012458
PGSC0003DMG400007056
PGSC0003DMG400019971
PGSC0003DMG400005762
PGSC0003DMG400025010
PGSC0003DMG400020362
PGSC0003DMG402023446
PGSC0003DMG400001077
PGSC0003DMG400023972
PGSC0003DMG400028701
PGSC0003DMG400021021
PGSC0003DMG401022530
PGSC0003DMG400006381
PGSC0003DMG400005405
PGSC0003DMG400013204
PGSC0003DMG402012477
PGSC0003DMG400006806
PGSC0003DMG400022026
PGSC0003DMG400023637
PGSC0003DMG400029310
PGSC0003DMG400030852
PGSC0003DMG400011823
PGSC0003DMG400010721
PGSC0003DMG400020745
PGSC0003DMG400014219
PGSC0003DMG400003054
PGSC0003DMG400018434
PGSC0003DMG401011174
PGSC0003DMG400030612
PGSC0003DMG402012723
PGSC0003DMG400025904
PGSC0003DMG400010999
PGSC0003DMG400007902
PGSC0003DMG401029032
PGSC0003DMG400019207
PGSC0003DMG400015330
PGSC0003DMG400008568
PGSC0003DMG400023103
PGSC0003DMG400009579
PGSC0003DMG400023080
PGSC0003DMG400030594
PGSC0003DMG400012454
PGSC0003DMG400023416
PGSC0003DMG400004109
PGSC0003DMG400032246
PGSC0003DMG400004936
PGSC0003DMG400006862
PGSC0003DMG401022238
PGSC0003DMG400019348
PGSC0003DMG400016799
PGSC0003DMG400008000
PGSC0003DMG400015273
PGSC0003DMG400024487
PGSC0003DMG401004978
PGSC0003DMG400001855
PGSC0003DMG400014974
PGSC0003DMG400012550
PGSC0003DMG402004013
PGSC0003DMG400027916
PGSC0003DMG400022953
PGSC0003DMG400005660
PGSC0003DMG400024457
PGSC0003DMG400010257
PGSC0003DMG400026252
PGSC0003DMG400001453
PGSC0003DMG400023483
PGSC0003DMG400010067
PGSC0003DMG400032152
PGSC0003DMG400009963
PGSC0003DMG400006936
PGSC0003DMG400042273
PGSC0003DMG400019149
PGSC0003DMG400000347
PGSC0003DMG400003647
PGSC0003DMG400023854
PGSC0003DMG400012073
PGSC0003DMG400015100
PGSC0003DMG400007613
PGSC0003DMG400009887
PGSC0003DMG400005404
PGSC0003DMG400019262
PGSC0003DMG400041767
PGSC0003DMG400004355
PGSC0003DMG400014553
PGSC0003DMG400004168
PGSC0003DMG400010279
PGSC0003DMG400007579
PGSC0003DMG400002686
PGSC0003DMG400014663
PGSC0003DMG402016926
PGSC0003DMG400008144
PGSC0003DMG400017654
PGSC0003DMG400010422
PGSC0003DMG400011148
PGSC0003DMG400002690
PGSC0003DMG400017101
PGSC0003DMG400011537
PGSC0003DMG400002354
PGSC0003DMG400019823
PGSC0003DMG400030598
PGSC0003DMG400005895
PGSC0003DMG400001917
PGSC0003DMG400035459
PGSC0003DMG400023673
PGSC0003DMG400003381
PGSC0003DMG401023624
PGSC0003DMG400022939
PGSC0003DMG400024662
PGSC0003DMG400030948
PGSC0003DMG400004316
PGSC0003DMG400015852
PGSC0003DMG400002839
PGSC0003DMG402016226
PGSC0003DMG400007184
PGSC0003DMG400031498
PGSC0003DMG400029005
PGSC0003DMG400027515
PGSC0003DMG400028611
PGSC0003DMG400012316
PGSC0003DMG400002883
PGSC0003DMG400042837
PGSC0003DMG400030708
PGSC0003DMG401018864
PGSC0003DMG400008545
PGSC0003DMG400006103
PGSC0003DMG400011135
PGSC0003DMG400024368
PGSC0003DMG400009891
PGSC0003DMG400016897
PGSC0003DMG401020784
PGSC0003DMG400010050
PGSC0003DMG400012657
PGSC0003DMG400024249
PGSC0003DMG400019454
PGSC0003DMG400036067
PGSC0003DMG400028733
PGSC0003DMG400007132
PGSC0003DMG400008698
PGSC0003DMG400026320
PGSC0003DMG400030511
PGSC0003DMG400023335
PGSC0003DMG400027976
PGSC0003DMG400008128
PGSC0003DMG400029059
PGSC0003DMG400000404
PGSC0003DMG400004790
PGSC0003DMG400030038
PGSC0003DMG400008639
PGSC0003DMG400045603
PGSC0003DMG400000570
PGSC0003DMG400020206
PGSC0003DMG400018275
PGSC0003DMG400016589
PGSC0003DMG400027643
PGSC0003DMG400027040
PGSC0003DMG400033910
PGSC0003DMG400012093
PGSC0003DMG400014398
PGSC0003DMG400030694
PGSC0003DMG400025105
PGSC0003DMG400023181
PGSC0003DMG400022834
PGSC0003DMG400013348
PGSC0003DMG400016539
PGSC0003DMG400000048
PGSC0003DMG400022241
PGSC0003DMG400030682
PGSC0003DMG400000983
PGSC0003DMG400005705
PGSC0003DMG400011000
PGSC0003DMG400012225
PGSC0003DMG401005707
PGSC0003DMG402025066
PGSC0003DMG400014824
PGSC0003DMG400008801
PGSC0003DMG400031183
PGSC0003DMG400026837
PGSC0003DMG400012262
PGSC0003DMG400004439
PGSC0003DMG400021414
PGSC0003DMG402009291
PGSC0003DMG400004095
PGSC0003DMG400029463
PGSC0003DMG400012593
PGSC0003DMG400031122
PGSC0003DMG400017163
PGSC0003DMG400000776
PGSC0003DMG400020168
PGSC0003DMG400011272
PGSC0003DMG400008685
PGSC0003DMG400008313
PGSC0003DMG400027063
PGSC0003DMG401003297
PGSC0003DMG400039896
PGSC0003DMG402014864
PGSC0003DMG400021952
PGSC0003DMG400024586
PGSC0003DMG400022088
PGSC0003DMG400021745
PGSC0003DMG400010077
PGSC0003DMG400007335
PGSC0003DMG400000587
PGSC0003DMG400014180
PGSC0003DMG400013218
PGSC0003DMG400013068
PGSC0003DMG400024275
PGSC0003DMG400031013
PGSC0003DMG400014627
PGSC0003DMG400016482
PGSC0003DMG400030462
PGSC0003DMG400017211
PGSC0003DMG400007070
PGSC0003DMG400001349
PGSC0003DMG400019189
PGSC0003DMG400019201
PGSC0003DMG400001525
PGSC0003DMG402022708
PGSC0003DMG402018159
PGSC0003DMG400014289
PGSC0003DMG400032529
PGSC0003DMG400025147
PGSC0003DMG400000235
PGSC0003DMG400022729
PGSC0003DMG400026283
PGSC0003DMG400020287
PGSC0003DMG400022731
PGSC0003DMG401007615
PGSC0003DMG400020720
PGSC0003DMG400025548
PGSC0003DMG400020429
PGSC0003DMG400019526
PGSC0003DMG401002121
PGSC0003DMG400009317
PGSC0003DMG400000721
PGSC0003DMG400004075
PGSC0003DMG400007973
PGSC0003DMG402027007
PGSC0003DMG400018490
PGSC0003DMG400025059
PGSC0003DMG400028775
PGSC0003DMG400009077
PGSC0003DMG400024993
PGSC0003DMG400024158
PGSC0003DMG400006965
PGSC0003DMG400016689
PGSC0003DMG400030097
PGSC0003DMG400011555
PGSC0003DMG400025927
PGSC0003DMG400015464
PGSC0003DMG400001031
PGSC0003DMG400019088
PGSC0003DMG400000167
PGSC0003DMG400025743
PGSC0003DMG400018099
PGSC0003DMG400031799
PGSC0003DMG400023745
PGSC0003DMG400003591
PGSC0003DMG400015551
PGSC0003DMG400004738
PGSC0003DMG400024600
PGSC0003DMG402006223
PGSC0003DMG400018775
PGSC0003DMG400002423
PGSC0003DMG400018342
PGSC0003DMG400019872
PGSC0003DMG400002527
PGSC0003DMG400003619
PGSC0003DMG400019881
PGSC0003DMG401015928
PGSC0003DMG400025487
PGSC0003DMG402023713
PGSC0003DMG400003238
PGSC0003DMG400002559
PGSC0003DMG400029361
PGSC0003DMG400021444
PGSC0003DMG400008954
PGSC0003DMG400025866
PGSC0003DMG400029284
PGSC0003DMG400014128
PGSC0003DMG400002073
PGSC0003DMG400023289
PGSC0003DMG400014419
PGSC0003DMG400016299
PGSC0003DMG400008310
PGSC0003DMG400019935
PGSC0003DMG400027786
PGSC0003DMG400030167
PGSC0003DMG400046771
PGSC0003DMG401002240
PGSC0003DMG400034305
PGSC0003DMG400021267
PGSC0003DMG400026472
PGSC0003DMG400028901
PGSC0003DMG400021390
PGSC0003DMG400004170
PGSC0003DMG401011679
PGSC0003DMG402014462
PGSC0003DMG400022178
PGSC0003DMG400007795
PGSC0003DMG400018269
PGSC0003DMG400015952
PGSC0003DMG400028176
PGSC0003DMG400027021
PGSC0003DMG400023361
PGSC0003DMG400029291
PGSC0003DMG400000393
PGSC0003DMG400013449
PGSC0003DMG400003576
PGSC0003DMG400017957
PGSC0003DMG400024357
PGSC0003DMG400010747
PGSC0003DMG400028465
PGSC0003DMG400025835
PGSC0003DMG400031307
PGSC0003DMG401006753
PGSC0003DMG400020805
PGSC0003DMG400005778
PGSC0003DMG400010827
PGSC0003DMG400032190
PGSC0003DMG400025959
PGSC0003DMG400017049
PGSC0003DMG400012761
PGSC0003DMG400025820
PGSC0003DMG400000767
PGSC0003DMG400006379
PGSC0003DMG400033126
PGSC0003DMG400014391
PGSC0003DMG402013333
PGSC0003DMG400009544
PGSC0003DMG400027523
PGSC0003DMG400011066
PGSC0003DMG400028238
PGSC0003DMG401021929
PGSC0003DMG400017023
PGSC0003DMG400030609
PGSC0003DMG400003941
PGSC0003DMG400017574
PGSC0003DMG400009563
PGSC0003DMG400016216
PGSC0003DMG400018348
PGSC0003DMG400015338
PGSC0003DMG400018433
PGSC0003DMG400004304
PGSC0003DMG400012414
PGSC0003DMG400037660
PGSC0003DMG400010092
PGSC0003DMG400009098
PGSC0003DMG402000630
PGSC0003DMG400021561
PGSC0003DMG400024973
PGSC0003DMG400013749
PGSC0003DMG400023751
PGSC0003DMG400002352
PGSC0003DMG400013751
PGSC0003DMG400027508
PGSC0003DMG400032546
PGSC0003DMG400029591
PGSC0003DMG400018793
PGSC0003DMG400008834
PGSC0003DMG401014044
PGSC0003DMG400004153
PGSC0003DMG400005974
PGSC0003DMG400004886
PGSC0003DMG400017186
PGSC0003DMG400007756
PGSC0003DMG400013653
PGSC0003DMG400030998
PGSC0003DMG400014326
PGSC0003DMG400001306
PGSC0003DMG400017459
PGSC0003DMG400019674
PGSC0003DMG401004902
PGSC0003DMG400010892
PGSC0003DMG400029080
PGSC0003DMG402028141
PGSC0003DMG400021003
PGSC0003DMG400030259
PGSC0003DMG400039856
PGSC0003DMG400007496
PGSC0003DMG400012264
PGSC0003DMG400004351
PGSC0003DMG400002011
PGSC0003DMG400024274
PGSC0003DMG400025217
PGSC0003DMG400004020
PGSC0003DMG400027589
PGSC0003DMG400028892
PGSC0003DMG400007677
PGSC0003DMG400004071
PGSC0003DMG400019871
PGSC0003DMG400017354
PGSC0003DMG400024633
PGSC0003DMG400020162
PGSC0003DMG402000916
PGSC0003DMG402022215
PGSC0003DMG400025861
PGSC0003DMG400018073
PGSC0003DMG400020072
PGSC0003DMG401020044
PGSC0003DMG400002971
PGSC0003DMG400019825
PGSC0003DMG401030816
PGSC0003DMG400012242
PGSC0003DMG400030439
PGSC0003DMG400000954
PGSC0003DMG400000158
PGSC0003DMG400025308
PGSC0003DMG401000859
PGSC0003DMG400015237
PGSC0003DMG400006186
PGSC0003DMG402001235
PGSC0003DMG401001316
PGSC0003DMG400021362
PGSC0003DMG400014316
PGSC0003DMG400019758
PGSC0003DMG400006846
PGSC0003DMG400029342
PGSC0003DMG402024041
PGSC0003DMG401015362
PGSC0003DMG400030568
PGSC0003DMG400023509
PGSC0003DMG400000894
PGSC0003DMG400025750
PGSC0003DMG400020817
PGSC0003DMG400001792
PGSC0003DMG400033912
PGSC0003DMG400001221
PGSC0003DMG400024512
PGSC0003DMG400019531
PGSC0003DMG400027012
PGSC0003DMG402007649
PGSC0003DMG400007740
PGSC0003DMG400021624
PGSC0003DMG400028732
PGSC0003DMG400030689
PGSC0003DMG401010496
PGSC0003DMG400003487
PGSC0003DMG400026110
PGSC0003DMG400003393
PGSC0003DMG400025542
PGSC0003DMG400022300
PGSC0003DMG400007059
PGSC0003DMG400022817
PGSC0003DMG402014619
PGSC0003DMG400006621
PGSC0003DMG400021346
PGSC0003DMG400027008
PGSC0003DMG400009930
PGSC0003DMG402012996
PGSC0003DMG400005839
PGSC0003DMG400026596
PGSC0003DMG400006866
PGSC0003DMG402029595
PGSC0003DMG400017050
PGSC0003DMG400021512
PGSC0003DMG401025057
PGSC0003DMG401014796
PGSC0003DMG400018129
PGSC0003DMG400010893
PGSC0003DMG400030991
PGSC0003DMG400009421
PGSC0003DMG400026132
PGSC0003DMG400017309
PGSC0003DMG400027038
PGSC0003DMG400009477
PGSC0003DMG400006318
PGSC0003DMG400017160
PGSC0003DMG400025579
PGSC0003DMG400020334
PGSC0003DMG400002086
PGSC0003DMG400008259
PGSC0003DMG400028389
PGSC0003DMG401024510
PGSC0003DMG400019827
PGSC0003DMG400026671
PGSC0003DMG400010751
PGSC0003DMG400014768
PGSC0003DMG401013333
PGSC0003DMG400023838
PGSC0003DMG401027320
PGSC0003DMG401014290
PGSC0003DMG400017838
PGSC0003DMG403014680
PGSC0003DMG400019110
PGSC0003DMG400024589
PGSC0003DMG400011370
PGSC0003DMG400023791
PGSC0003DMG400012683
PGSC0003DMG400001688
PGSC0003DMG400015200
PGSC0003DMG400030890
PGSC0003DMG401007021
PGSC0003DMG400005120
PGSC0003DMG400017200
PGSC0003DMG400022760
PGSC0003DMG400007064
PGSC0003DMG400008016
PGSC0003DMG400025097
PGSC0003DMG400026613
PGSC0003DMG401001610
PGSC0003DMG400015925
PGSC0003DMG400031756
PGSC0003DMG400026904
PGSC0003DMG400009914
PGSC0003DMG400019697
PGSC0003DMG402008334
PGSC0003DMG400023413
PGSC0003DMG400003848
PGSC0003DMG402018962
PGSC0003DMG402032165
PGSC0003DMG400019643
PGSC0003DMG402019176
PGSC0003DMG400028869
PGSC0003DMG400015530
PGSC0003DMG400026901
PGSC0003DMG400018655
PGSC0003DMG400005690
PGSC0003DMG400023456
PGSC0003DMG400011264
PGSC0003DMG400016535
PGSC0003DMG400009153
PGSC0003DMG400018320
PGSC0003DMG400012663
PGSC0003DMG400017791
PGSC0003DMG400003536
PGSC0003DMG400006869
PGSC0003DMG400017513
PGSC0003DMG400001570
PGSC0003DMG400029553
PGSC0003DMG400016721
PGSC0003DMG400028490
PGSC0003DMG400031111
PGSC0003DMG400010003
PGSC0003DMG400030653
PGSC0003DMG400011136
PGSC0003DMG400013285
PGSC0003DMG402015686
PGSC0003DMG400019717
PGSC0003DMG400022181
PGSC0003DMG400023032
PGSC0003DMG400013008
PGSC0003DMG400019313
PGSC0003DMG400022118
PGSC0003DMG402009742
PGSC0003DMG400025101
PGSC0003DMG400005899
PGSC0003DMG400007410
PGSC0003DMG400008384
PGSC0003DMG400003469
PGSC0003DMG400002916
PGSC0003DMG400017054
PGSC0003DMG400015626
PGSC0003DMG400030434
PGSC0003DMG400028210
PGSC0003DMG401015202
PGSC0003DMG401002024
PGSC0003DMG400001769
PGSC0003DMG400007577
PGSC0003DMG400022816
PGSC0003DMG400011510
PGSC0003DMG400021911
PGSC0003DMG400018281
PGSC0003DMG401019457
PGSC0003DMG400001923
PGSC0003DMG402015689
PGSC0003DMG400027936
PGSC0003DMG400001477
PGSC0003DMG400015675
PGSC0003DMG400022053
PGSC0003DMG400025529
PGSC0003DMG400027728
PGSC0003DMG400015483
PGSC0003DMG400009500
PGSC0003DMG400043451
PGSC0003DMG400026329
PGSC0003DMG400019524
PGSC0003DMG401012439
PGSC0003DMG400010688
PGSC0003DMG400021991
PGSC0003DMG400014597
PGSC0003DMG400033072
PGSC0003DMG400007182
PGSC0003DMG400013421
PGSC0003DMG400027125
PGSC0003DMG400021533
PGSC0003DMG400007268
PGSC0003DMG400001328
PGSC0003DMG400030912
PGSC0003DMG400017207
PGSC0003DMG400001780
PGSC0003DMG400026493
PGSC0003DMG400007911
PGSC0003DMG400004436
PGSC0003DMG400005962
PGSC0003DMG400010340
PGSC0003DMG400003289
PGSC0003DMG400023802
PGSC0003DMG400012677
PGSC0003DMG400024634
PGSC0003DMG400002302
PGSC0003DMG400022170
PGSC0003DMG400008168
PGSC0003DMG400019521
PGSC0003DMG400023691
PGSC0003DMG400007189
PGSC0003DMG400006189
PGSC0003DMG400018622
PGSC0003DMG401010673
PGSC0003DMG400003527
PGSC0003DMG400013645
PGSC0003DMG400004364
PGSC0003DMG400012503
PGSC0003DMG400022307
PGSC0003DMG400006150
PGSC0003DMG400021614
PGSC0003DMG400022385
PGSC0003DMG400027471
PGSC0003DMG400009125
PGSC0003DMG401001978
PGSC0003DMG400020352
PGSC0003DMG400000840
PGSC0003DMG400028134
PGSC0003DMG400026050
PGSC0003DMG400025121
PGSC0003DMG401020557
PGSC0003DMG400002560
PGSC0003DMG400030712
PGSC0003DMG400033116
PGSC0003DMG400027232
PGSC0003DMG400006242
PGSC0003DMG400029942
PGSC0003DMG400028629
PGSC0003DMG403029595
PGSC0003DMG400019558
PGSC0003DMG400021858
PGSC0003DMG400032825
PGSC0003DMG400025519
PGSC0003DMG400020613
PGSC0003DMG400013515
PGSC0003DMG400011401
PGSC0003DMG400017644
PGSC0003DMG400016282
PGSC0003DMG400001518
PGSC0003DMG400019063
PGSC0003DMG400031371
PGSC0003DMG401009291
PGSC0003DMG400000394
PGSC0003DMG402007403
PGSC0003DMG400030334
PGSC0003DMG400024224
PGSC0003DMG400009506
PGSC0003DMG400014560
PGSC0003DMG400022491
PGSC0003DMG400024729
PGSC0003DMG400014372
PGSC0003DMG400017714
PGSC0003DMG402029307
PGSC0003DMG400012111
PGSC0003DMG402018816
PGSC0003DMG400008555
PGSC0003DMG402023533
PGSC0003DMG400004602
PGSC0003DMG400021815
PGSC0003DMG400010853
PGSC0003DMG400010548
PGSC0003DMG400012428
PGSC0003DMG400010168
PGSC0003DMG400018109
PGSC0003DMG400026022
PGSC0003DMG400035001
PGSC0003DMG401024742
PGSC0003DMG400005758
PGSC0003DMG400020356
PGSC0003DMG400012672
PGSC0003DMG400027174
PGSC0003DMG400019448
PGSC0003DMG400029051
PGSC0003DMG400014422
PGSC0003DMG400022796
PGSC0003DMG400008359
PGSC0003DMG400012522
PGSC0003DMG400014426
PGSC0003DMG400027773
PGSC0003DMG400003033
PGSC0003DMG400010441
PGSC0003DMG400000236
PGSC0003DMG400001117
PGSC0003DMG400016314
PGSC0003DMG400008223
PGSC0003DMG400029442
PGSC0003DMG400016120
PGSC0003DMG400028599
PGSC0003DMG400008159
PGSC0003DMG400015379
PGSC0003DMG400003288
PGSC0003DMG400002210
PGSC0003DMG400024812
PGSC0003DMG400018943
PGSC0003DMG400017832
PGSC0003DMG400019005
PGSC0003DMG400020242
PGSC0003DMG400010602
PGSC0003DMG400029348
PGSC0003DMG400030958
PGSC0003DMG400011919
PGSC0003DMG400004256
PGSC0003DMG400029700
PGSC0003DMG402021159
PGSC0003DMG400027847
PGSC0003DMG400026524
PGSC0003DMG400012654
PGSC0003DMG400016219
PGSC0003DMG400009040
PGSC0003DMG400009604
PGSC0003DMG400020253
PGSC0003DMG400012635
PGSC0003DMG400030596
PGSC0003DMG400009906
PGSC0003DMG400004696
PGSC0003DMG400025745
PGSC0003DMG400031081
PGSC0003DMG400017338
PGSC0003DMG402027528
PGSC0003DMG400025795
PGSC0003DMG401002803
PGSC0003DMG400009240
PGSC0003DMG400012239
PGSC0003DMG400039300
PGSC0003DMG400008431
PGSC0003DMG400024573
PGSC0003DMG400008158
PGSC0003DMG400025772
PGSC0003DMG403007838
PGSC0003DMG400025255
PGSC0003DMG400034098
PGSC0003DMG400005187
PGSC0003DMG400004741
PGSC0003DMG400030618
PGSC0003DMG400014899
PGSC0003DMG400017168
PGSC0003DMG400000132
PGSC0003DMG400007359
PGSC0003DMG400024658
PGSC0003DMG402015043
PGSC0003DMG400033644
PGSC0003DMG400030941
PGSC0003DMG400001555
PGSC0003DMG402028101
PGSC0003DMG400001438
PGSC0003DMG400006280
PGSC0003DMG400013088
PGSC0003DMG400019638
PGSC0003DMG400030411
PGSC0003DMG400022710
PGSC0003DMG400023975
PGSC0003DMG400028444
PGSC0003DMG400021258
PGSC0003DMG400012575
PGSC0003DMG400028884
PGSC0003DMG402011162
PGSC0003DMG400000670
PGSC0003DMG400031735
PGSC0003DMG400023024
PGSC0003DMG400024321
PGSC0003DMG400026029
PGSC0003DMG401001013
PGSC0003DMG400008864
PGSC0003DMG400027209
PGSC0003DMG400027405
PGSC0003DMG400021595
PGSC0003DMG400022126
PGSC0003DMG400024698
PGSC0003DMG402021263
PGSC0003DMG400004680
PGSC0003DMG402024096
PGSC0003DMG400019832
PGSC0003DMG401007391
PGSC0003DMG400029704
PGSC0003DMG400035893
PGSC0003DMG400017954
PGSC0003DMG400008060
PGSC0003DMG400005216
PGSC0003DMG400006858
PGSC0003DMG401011882
PGSC0003DMG400015808
PGSC0003DMG400024580
PGSC0003DMG400000230
PGSC0003DMG400004012
PGSC0003DMG400030121
PGSC0003DMG400023592
PGSC0003DMG400000298
PGSC0003DMG400014402
PGSC0003DMG400011413
PGSC0003DMG400027416
PGSC0003DMG400027906
PGSC0003DMG400016968
PGSC0003DMG400005407
PGSC0003DMG400020078
PGSC0003DMG400027194
PGSC0003DMG401008489
PGSC0003DMG400020660
PGSC0003DMG402031172
PGSC0003DMG400032556
PGSC0003DMG400008852
PGSC0003DMG400004828
PGSC0003DMG402020120
PGSC0003DMG400024665
PGSC0003DMG402022784
PGSC0003DMG400007084
PGSC0003DMG400018330
PGSC0003DMG400030368
PGSC0003DMG400031769
PGSC0003DMG400022425
PGSC0003DMG400030514
PGSC0003DMG400029019
PGSC0003DMG400008360
PGSC0003DMG400015059
PGSC0003DMG400018822
PGSC0003DMG400015796
PGSC0003DMG400029192
PGSC0003DMG400026504
PGSC0003DMG400010518
PGSC0003DMG400009698
PGSC0003DMG400007622
PGSC0003DMG400028656
PGSC0003DMG400029835
PGSC0003DMG400016887
PGSC0003DMG400013650
PGSC0003DMG400017572
PGSC0003DMG402019352
PGSC0003DMG400019163
PGSC0003DMG400015514
PGSC0003DMG400009601
PGSC0003DMG400007275
PGSC0003DMG400008398
PGSC0003DMG400014268
PGSC0003DMG400021553
PGSC0003DMG400007143
PGSC0003DMG400027048
PGSC0003DMG400028180
PGSC0003DMG400017144
PGSC0003DMG400023981
PGSC0003DMG400030491
PGSC0003DMG400024613
PGSC0003DMG402023468
PGSC0003DMG400003501
PGSC0003DMG400007051
PGSC0003DMG400031835
PGSC0003DMG400010302
PGSC0003DMG400024579
PGSC0003DMG400020105
PGSC0003DMG400016500
PGSC0003DMG400019695
PGSC0003DMG400030713
PGSC0003DMG400020426
PGSC0003DMG400016625
PGSC0003DMG400009246
PGSC0003DMG400009690
PGSC0003DMG400022715
PGSC0003DMG400003886
PGSC0003DMG400000540
PGSC0003DMG400000496
PGSC0003DMG400014093
PGSC0003DMG400024891
PGSC0003DMG400001121
PGSC0003DMG400006329
PGSC0003DMG400002856
PGSC0003DMG400027522
PGSC0003DMG400030465
PGSC0003DMG400018150
PGSC0003DMG400006506
PGSC0003DMG400018250
PGSC0003DMG400000077
PGSC0003DMG400012347
PGSC0003DMG400000337
PGSC0003DMG400009953
PGSC0003DMG400025503
PGSC0003DMG400021400
PGSC0003DMG400018343
PGSC0003DMG400000707
PGSC0003DMG400016131
PGSC0003DMG400012966
PGSC0003DMG400003086
PGSC0003DMG400015161
PGSC0003DMG400030526
PGSC0003DMG400026128
PGSC0003DMG400046676
PGSC0003DMG400000004
PGSC0003DMG400023531
PGSC0003DMG400012328
PGSC0003DMG400017522
PGSC0003DMG400001569
PGSC0003DMG400031043
PGSC0003DMG402012957
PGSC0003DMG403008663
PGSC0003DMG400009430
PGSC0003DMG400021682
PGSC0003DMG400002808
PGSC0003DMG402018552
PGSC0003DMG400014092
PGSC0003DMG400001863
PGSC0003DMG400025215
PGSC0003DMG400014966
PGSC0003DMG400024539
PGSC0003DMG400030950
PGSC0003DMG400029895
PGSC0003DMG400026973
PGSC0003DMG400005258
PGSC0003DMG400007848
PGSC0003DMG400012259
PGSC0003DMG401023336
PGSC0003DMG400016877
PGSC0003DMG400020565
PGSC0003DMG400031800
PGSC0003DMG400031473
PGSC0003DMG400017394
PGSC0003DMG400022992
PGSC0003DMG400029702
PGSC0003DMG400028448
PGSC0003DMG400006613
PGSC0003DMG400009213
PGSC0003DMG402028564
PGSC0003DMG400009924
PGSC0003DMG400011650
PGSC0003DMG400022033
PGSC0003DMG400026068
PGSC0003DMG400029637
PGSC0003DMG402006167
PGSC0003DMG401006035
PGSC0003DMG400006901
PGSC0003DMG400031813
PGSC0003DMG400008328
PGSC0003DMG401000287
PGSC0003DMG400021257
PGSC0003DMG400013484
PGSC0003DMG401024894
PGSC0003DMG400024849
PGSC0003DMG400013633
PGSC0003DMG400010175
PGSC0003DMG400032124
PGSC0003DMG402018475
PGSC0003DMG403024882
PGSC0003DMG400024950
PGSC0003DMG400015153
PGSC0003DMG400021767
PGSC0003DMG400011588
PGSC0003DMG400003771
PGSC0003DMG400029724
PGSC0003DMG400002087
PGSC0003DMG400028384
PGSC0003DMG400005151
PGSC0003DMG400008708
PGSC0003DMG400015692
PGSC0003DMG400030635
PGSC0003DMG400010036
PGSC0003DMG400030115
PGSC0003DMG400046303
PGSC0003DMG400029872
PGSC0003DMG400010619
PGSC0003DMG400005459
PGSC0003DMG400001123
PGSC0003DMG402020329
PGSC0003DMG400018194
PGSC0003DMG402021462
PGSC0003DMG400000009
PGSC0003DMG400003188
PGSC0003DMG400022419
PGSC0003DMG400012166
PGSC0003DMG400020831
PGSC0003DMG400006667
PGSC0003DMG400007286
PGSC0003DMG401000669
PGSC0003DMG400023688
PGSC0003DMG400012478
PGSC0003DMG400010031
PGSC0003DMG400027403
PGSC0003DMG400018323
PGSC0003DMG400032192
PGSC0003DMG400027684
PGSC0003DMG400007330
PGSC0003DMG400002565
PGSC0003DMG400014287
PGSC0003DMG400016543
PGSC0003DMG400027135
PGSC0003DMG400016553
PGSC0003DMG400001696
PGSC0003DMG400006878
PGSC0003DMG400000174
PGSC0003DMG400021142
PGSC0003DMG400001432
PGSC0003DMG400027091
PGSC0003DMG400015778
PGSC0003DMG400005611
PGSC0003DMG400028676
PGSC0003DMG400030577
PGSC0003DMG400027268
PGSC0003DMG400026357
PGSC0003DMG400005687
PGSC0003DMG400008062
PGSC0003DMG401015894
PGSC0003DMG400030356
PGSC0003DMG400017233
PGSC0003DMG400001299
PGSC0003DMG400037262
PGSC0003DMG400008356
PGSC0003DMG400017530
PGSC0003DMG402033036
PGSC0003DMG400007020
PGSC0003DMG400018525
PGSC0003DMG400004888
PGSC0003DMG403020840
PGSC0003DMG402030070
PGSC0003DMG400025671
PGSC0003DMG401031287
PGSC0003DMG401017464
PGSC0003DMG402026906
PGSC0003DMG400024707
PGSC0003DMG400003836
PGSC0003DMG400004688
PGSC0003DMG400002766
PGSC0003DMG400002539
PGSC0003DMG400004634
PGSC0003DMG400014148
PGSC0003DMG400025133
PGSC0003DMG400023130
PGSC0003DMG400011132
PGSC0003DMG402007356
PGSC0003DMG400021104
PGSC0003DMG401028586
PGSC0003DMG400029728
PGSC0003DMG400010840
PGSC0003DMG400008145
PGSC0003DMG402004569
PGSC0003DMG400023757
PGSC0003DMG400002850
PGSC0003DMG400010438
PGSC0003DMG400001099
PGSC0003DMG400023083
PGSC0003DMG400024503
PGSC0003DMG400000571
PGSC0003DMG400001466
PGSC0003DMG400026490
PGSC0003DMG400010151
PGSC0003DMG400011166
PGSC0003DMG400010033
PGSC0003DMG400025777
PGSC0003DMG400018405
PGSC0003DMG400022473
PGSC0003DMG400015788
PGSC0003DMG400010002
PGSC0003DMG400002929
PGSC0003DMG400029499
PGSC0003DMG400026829
PGSC0003DMG400027326
PGSC0003DMG400001337
PGSC0003DMG400007898
PGSC0003DMG400010974
PGSC0003DMG400017252
PGSC0003DMG400018176
PGSC0003DMG400018505
PGSC0003DMG400024797
PGSC0003DMG400026961
PGSC0003DMG400030880
PGSC0003DMG400030986
PGSC0003DMG400018389
PGSC0003DMG400025302
PGSC0003DMG400021173
PGSC0003DMG400004098
PGSC0003DMG400024508
PGSC0003DMG400017209
PGSC0003DMG400006807
PGSC0003DMG400008308
PGSC0003DMG400030058
PGSC0003DMG400020826
PGSC0003DMG400024748
PGSC0003DMG400022298
PGSC0003DMG400000213
PGSC0003DMG400030733
PGSC0003DMG400005381
PGSC0003DMG400000957
PGSC0003DMG400023754
PGSC0003DMG401013267
PGSC0003DMG400007771
PGSC0003DMG401011224
PGSC0003DMG400006793
PGSC0003DMG400042605
PGSC0003DMG400012713
PGSC0003DMG400004310
PGSC0003DMG400002513
PGSC0003DMG400023384
PGSC0003DMG400006815
PGSC0003DMG400003698
PGSC0003DMG400006855
PGSC0003DMG400016395
PGSC0003DMG400002627
PGSC0003DMG400003981
PGSC0003DMG400031154
PGSC0003DMG400022313
PGSC0003DMG400004674
PGSC0003DMG400012133
PGSC0003DMG400024976
PGSC0003DMG400013634
PGSC0003DMG400007859
PGSC0003DMG402029795
PGSC0003DMG400024264
PGSC0003DMG400014225
PGSC0003DMG400025500
PGSC0003DMG400007657
PGSC0003DMG400012210
PGSC0003DMG400005888
PGSC0003DMG400026236
PGSC0003DMG400017809
PGSC0003DMG400026480
PGSC0003DMG403024509
PGSC0003DMG400004923
PGSC0003DMG400005163
PGSC0003DMG400015511
PGSC0003DMG400009380
PGSC0003DMG400012644
PGSC0003DMG400000130
PGSC0003DMG400003978
PGSC0003DMG400015105
PGSC0003DMG400018364
PGSC0003DMG400009355
PGSC0003DMG400007504
PGSC0003DMG400030128
PGSC0003DMG400007022
PGSC0003DMG400017690
PGSC0003DMG400022500
PGSC0003DMG400015752
PGSC0003DMG400019620
PGSC0003DMG400022361
PGSC0003DMG400010880
PGSC0003DMG400025975
PGSC0003DMG401023644
PGSC0003DMG400036966
PGSC0003DMG400006988
PGSC0003DMG402024734
PGSC0003DMG403019442
PGSC0003DMG400016814
PGSC0003DMG400021605
PGSC0003DMG400023146
PGSC0003DMG402015580
PGSC0003DMG400006881
PGSC0003DMG400015647
PGSC0003DMG400023576
PGSC0003DMG400012400
PGSC0003DMG400030306
PGSC0003DMG400014944
PGSC0003DMG400022947
PGSC0003DMG400028311
PGSC0003DMG401008870
PGSC0003DMG400028333
PGSC0003DMG402016772
PGSC0003DMG400026307
PGSC0003DMG400028063
PGSC0003DMG400019960
PGSC0003DMG400002773
PGSC0003DMG400028409
PGSC0003DMG400025793
PGSC0003DMG400008459
PGSC0003DMG400003932
PGSC0003DMG400003535
PGSC0003DMG400027946
PGSC0003DMG400028545
PGSC0003DMG400023259
PGSC0003DMG400024955
PGSC0003DMG402004858
PGSC0003DMG400022942
PGSC0003DMG400029545
PGSC0003DMG400003914
PGSC0003DMG400012625
PGSC0003DMG402025903
PGSC0003DMG400026530
PGSC0003DMG400016400
PGSC0003DMG400012671
PGSC0003DMG400005385
PGSC0003DMG400011393
PGSC0003DMG400007717
PGSC0003DMG400021196
PGSC0003DMG400024073
PGSC0003DMG400024524
PGSC0003DMG400005232
PGSC0003DMG400017567
PGSC0003DMG400022635
PGSC0003DMG400001709
PGSC0003DMG400000995
PGSC0003DMG400012703
PGSC0003DMG400029829
PGSC0003DMG400009996
PGSC0003DMG401018705
PGSC0003DMG400017857
PGSC0003DMG400028375
PGSC0003DMG400006768
PGSC0003DMG402014396
PGSC0003DMG400014194
PGSC0003DMG400018130
PGSC0003DMG400027769
PGSC0003DMG400025257
PGSC0003DMG400005646
PGSC0003DMG401019226
PGSC0003DMG400028642
PGSC0003DMG401012695
PGSC0003DMG400015784
PGSC0003DMG400026695
PGSC0003DMG400000344
PGSC0003DMG402028340
PGSC0003DMG400033038
PGSC0003DMG400015508
PGSC0003DMG400011772
PGSC0003DMG400018251
PGSC0003DMG400012295
PGSC0003DMG400011195
PGSC0003DMG400008033
PGSC0003DMG400024261
PGSC0003DMG402006819
PGSC0003DMG400006289
PGSC0003DMG400023661
PGSC0003DMG400012807
PGSC0003DMG402001383
PGSC0003DMG401009344
PGSC0003DMG401004545
PGSC0003DMG400028606
PGSC0003DMG400026179
PGSC0003DMG403025764
PGSC0003DMG401008881
PGSC0003DMG400015515
PGSC0003DMG400023519
PGSC0003DMG402022886
PGSC0003DMG400030527
PGSC0003DMG400025028
PGSC0003DMG400007437
PGSC0003DMG400028104
PGSC0003DMG400007989
PGSC0003DMG400030600
PGSC0003DMG400008142
PGSC0003DMG400016205
PGSC0003DMG400022409
PGSC0003DMG400010415
PGSC0003DMG400001105
PGSC0003DMG400019450
PGSC0003DMG400020502
PGSC0003DMG400025041
PGSC0003DMG400029885
PGSC0003DMG400023979
PGSC0003DMG400009427
PGSC0003DMG400030976
PGSC0003DMG400004582
PGSC0003DMG400024615
PGSC0003DMG400026670
PGSC0003DMG400020758
PGSC0003DMG400011473
PGSC0003DMG400021637
PGSC0003DMG400022703
PGSC0003DMG400001419
PGSC0003DMG400024585
PGSC0003DMG400030613
PGSC0003DMG401007628
PGSC0003DMG400004723
PGSC0003DMG400007163
PGSC0003DMG400025894
PGSC0003DMG400024502
PGSC0003DMG400001400
PGSC0003DMG400011025
PGSC0003DMG400025165
PGSC0003DMG400000525
PGSC0003DMG400045075
PGSC0003DMG400023913
PGSC0003DMG400011257
PGSC0003DMG400031195
PGSC0003DMG400027747
PGSC0003DMG400005562
PGSC0003DMG400010299
PGSC0003DMG400013021
PGSC0003DMG400000682
PGSC0003DMG402028626
PGSC0003DMG400046756
PGSC0003DMG400023460
PGSC0003DMG400028485
PGSC0003DMG400026465
PGSC0003DMG403008332
PGSC0003DMG400005907
PGSC0003DMG400006748
PGSC0003DMG400015671
PGSC0003DMG400001580
PGSC0003DMG400005647
PGSC0003DMG402027248
PGSC0003DMG400000736
PGSC0003DMG400008690
PGSC0003DMG400014030
PGSC0003DMG400027195
PGSC0003DMG400026356
PGSC0003DMG400004812
PGSC0003DMG400018290
PGSC0003DMG400006832
PGSC0003DMG400014195
PGSC0003DMG400001635
PGSC0003DMG400021382
PGSC0003DMG400023658
PGSC0003DMG400025307
PGSC0003DMG400009920
PGSC0003DMG400017798
PGSC0003DMG400018192
PGSC0003DMG400025720
PGSC0003DMG400026494
PGSC0003DMG400027613
PGSC0003DMG400026525
PGSC0003DMG400002800
PGSC0003DMG400011352
PGSC0003DMG400000909
PGSC0003DMG400029887
PGSC0003DMG401028974
PGSC0003DMG400013365
PGSC0003DMG400010900
PGSC0003DMG400005803
PGSC0003DMG401029558
PGSC0003DMG400012639
PGSC0003DMG402004220
PGSC0003DMG400013339
PGSC0003DMG400045338
PGSC0003DMG400006380
PGSC0003DMG400031335
PGSC0003DMG400029565
PGSC0003DMG400010717
PGSC0003DMG400013391
PGSC0003DMG400033637
PGSC0003DMG400027919
PGSC0003DMG400020522
PGSC0003DMG400000341
PGSC0003DMG401018218
PGSC0003DMG400024725
PGSC0003DMG402006783
PGSC0003DMG400009025
PGSC0003DMG400018185
PGSC0003DMG400004608
PGSC0003DMG400025026
PGSC0003DMG400030219
PGSC0003DMG400030447
PGSC0003DMG400025502
PGSC0003DMG401002553
PGSC0003DMG401024473
PGSC0003DMG400033683
PGSC0003DMG400008176
PGSC0003DMG400006413
PGSC0003DMG402013636
PGSC0003DMG400012269
PGSC0003DMG400025786
PGSC0003DMG400023973
PGSC0003DMG400004572
PGSC0003DMG400025575
PGSC0003DMG400011633
PGSC0003DMG400022705
PGSC0003DMG400032541
PGSC0003DMG400009928
PGSC0003DMG400007434
PGSC0003DMG400013179
PGSC0003DMG400011658
PGSC0003DMG400010485
PGSC0003DMG400033668
PGSC0003DMG400019873
PGSC0003DMG400022278
PGSC0003DMG402027256
PGSC0003DMG400003879
PGSC0003DMG402019860
PGSC0003DMG400003578
PGSC0003DMG402020301
PGSC0003DMG401012679
PGSC0003DMG400028348
PGSC0003DMG400014409
PGSC0003DMG400028795
PGSC0003DMG400013242
PGSC0003DMG400011070
PGSC0003DMG400000464
PGSC0003DMG400032562
PGSC0003DMG400025035
PGSC0003DMG400008095
PGSC0003DMG400023660
PGSC0003DMG400004791
PGSC0003DMG400008871
PGSC0003DMG400026085
PGSC0003DMG400027376
PGSC0003DMG400023499
PGSC0003DMG400015743
PGSC0003DMG400008454
PGSC0003DMG400000477
PGSC0003DMG400027205
PGSC0003DMG400018735
PGSC0003DMG400021103
PGSC0003DMG400004151
PGSC0003DMG402000051
PGSC0003DMG400018987
PGSC0003DMG401026622
PGSC0003DMG400007071
PGSC0003DMG400026545
PGSC0003DMG400028130
PGSC0003DMG401012699
PGSC0003DMG400016323
PGSC0003DMG403001309
PGSC0003DMG400019379
PGSC0003DMG400005246
PGSC0003DMG400026180
PGSC0003DMG400018755
PGSC0003DMG400029288
PGSC0003DMG400009210
PGSC0003DMG400026216
PGSC0003DMG400016963
PGSC0003DMG400004845
PGSC0003DMG400006034
PGSC0003DMG400012002
PGSC0003DMG400006391
PGSC0003DMG400022727
PGSC0003DMG400022830
PGSC0003DMG401012873
PGSC0003DMG400012810
PGSC0003DMG400007334
PGSC0003DMG400003860
PGSC0003DMG400011225
PGSC0003DMG400007497
PGSC0003DMG400022564
PGSC0003DMG400003590
PGSC0003DMG400031128
PGSC0003DMG400011544
PGSC0003DMG400028386
PGSC0003DMG400028710
PGSC0003DMG400013896
PGSC0003DMG402004570
PGSC0003DMG400001842
PGSC0003DMG400001100
PGSC0003DMG400011688
PGSC0003DMG400010361
PGSC0003DMG400007435
PGSC0003DMG400011703
PGSC0003DMG400021766
PGSC0003DMG400030502
PGSC0003DMG400009339
PGSC0003DMG400023195
PGSC0003DMG400017397
PGSC0003DMG400000548
PGSC0003DMG400014229
PGSC0003DMG400012332
PGSC0003DMG400016883
PGSC0003DMG400021238
PGSC0003DMG400022149
PGSC0003DMG400003329
PGSC0003DMG400027217
PGSC0003DMG400004999
PGSC0003DMG400025645
PGSC0003DMG400001520
PGSC0003DMG400018350
PGSC0003DMG400025362
PGSC0003DMG400028641
PGSC0003DMG400003568
PGSC0003DMG400013901
PGSC0003DMG400020864
PGSC0003DMG400024686
PGSC0003DMG400000295
PGSC0003DMG400016606
PGSC0003DMG401028184
PGSC0003DMG400018193
PGSC0003DMG400022933
PGSC0003DMG402022737
PGSC0003DMG400029646
PGSC0003DMG400016870
PGSC0003DMG400007277
PGSC0003DMG400012211
PGSC0003DMG400013066
PGSC0003DMG401027044
PGSC0003DMG400033140
PGSC0003DMG401009429
PGSC0003DMG403015876
PGSC0003DMG400030687
PGSC0003DMG400009358
PGSC0003DMG400002996
PGSC0003DMG400020365
PGSC0003DMG400012290
PGSC0003DMG400016242
PGSC0003DMG400014907
PGSC0003DMG400018245
PGSC0003DMG400029626
PGSC0003DMG402017733
PGSC0003DMG401024737
PGSC0003DMG400002190
PGSC0003DMG400047327
PGSC0003DMG400003102
PGSC0003DMG400030724
PGSC0003DMG401006689
PGSC0003DMG402019151
PGSC0003DMG400014735
PGSC0003DMG400019574
PGSC0003DMG400030869
PGSC0003DMG401029470
PGSC0003DMG400013310
PGSC0003DMG400006595
PGSC0003DMG400029962
PGSC0003DMG400012416
PGSC0003DMG400030453
PGSC0003DMG400008496
PGSC0003DMG400017986
PGSC0003DMG400030432
PGSC0003DMG400026073
PGSC0003DMG400011398
PGSC0003DMG401000567
PGSC0003DMG400006508
PGSC0003DMG400001441
PGSC0003DMG400006061
PGSC0003DMG402015451
PGSC0003DMG400015909
PGSC0003DMG400015444
PGSC0003DMG400009984
PGSC0003DMG400021594
PGSC0003DMG400015479
PGSC0003DMG400019006
PGSC0003DMG400021659
PGSC0003DMG400008817
PGSC0003DMG400001060
PGSC0003DMG403001724
PGSC0003DMG401005635
PGSC0003DMG400000599
PGSC0003DMG400017707
PGSC0003DMG400012418
PGSC0003DMG400022531
PGSC0003DMG400011258
PGSC0003DMG400030370
PGSC0003DMG400004963
PGSC0003DMG400022675
PGSC0003DMG400030019
PGSC0003DMG400011590
PGSC0003DMG400010870
PGSC0003DMG400019435
PGSC0003DMG400025968
PGSC0003DMG400022932
PGSC0003DMG400008222
PGSC0003DMG400030558
PGSC0003DMG400022528
PGSC0003DMG400026214
PGSC0003DMG400025796
PGSC0003DMG400018168
PGSC0003DMG400000279
[truncated: 648 more rows]
